# Supplementary material for: VE-1 regulation of MAPK signaling controls sexual development in Neurospora crassa
Source: mBio. 2024 Sep 16;15(10):e02264-24. doi: 10.1128/mbio.02264-24 (PMC11481897; doi:10.1128/mbio.02264-24)
Supplement: Data Set S1A — RNAseq of the wild type during sexual development. [file mbio.02264-24-s0001.xlsx]

## Sheet: Read me
Characterization of the regulation of transcription during sexual development of Neurospora crassa wild-type (WT) and ∆ve-1 strains
Details of Masigpro Analysis: The time series analysis was performed with maSigPro (v1.74.0). maSigPro requires a prior normalization of the raw reads for which we used edgeR (v4.0.3) using TMM (trimmed mean of M values) normalization.
Sheet 1: TMM normalized values using edgeR for all probes
sample	description
WTD -2_R1	RNA isolated from tissue collected two days before fetilization in dark (Wild type_Replicate 1)
WTD-2_R2	RNA isolated from tissue collected two days before fetilization in dark (Wild type_Replicate 2)
WTD-2_R3	RNA isolated from tissue collected two days before fetilization in dark (Wild type_Replicate 3)
WTD-1_R1	RNA isolated from tissue collected one day before fetilization in dark (Wild type_Replicate 1)
WTD-1_R2	RNA isolated from tissue collected one day before fetilization in dark (Wild type_Replicate 2)
WTD-1_R3	RNA isolated from tissue collected one day before fetilization in dark (Wild type_Replicate 3)
WTD_0_R1	RNA isolated from tissue collected at the day of fetilization in dark (Wild type_Replicate 1)
WTD_0_R2	RNA isolated from tissue collected at the day of fetilization in dark (Wild type_Replicate 2)
WTD_0_R3	RNA isolated from tissue collected at the day of fetilization in dark (Wild type_Replicate 3)
WTD+1_R1	RNA isolated from tissue collected one day after fetilization in dark (Wild type_Replicate 1)
WTD+1_R2	RNA isolated from tissue collected one day after fetilization in dark (Wild type_Replicate 2)
WTD+1_R3	RNA isolated from tissue collected one day after fetilization in dark (Wild type_Replicate 3)
WTD+2_R1	RNA isolated from tissue collected two days after fetilization in dark (Wild type_Replicate 1)
WTD+2_R2	RNA isolated from tissue collected two days after fetilization in dark (Wild type_Replicate 2)
WTD+2_R3	RNA isolated from tissue collected two days after fetilization in dark (Wild type_Replicate 3)
WTD+4_R1	RNA isolated from tissue collected four days after fetilization in dark (Wild type_Replicate 1)
WTD+4_R2	RNA isolated from tissue collected four days after fetilization in dark (Wild type_Replicate 2)
WTD+4_R3	RNA isolated from tissue collected four days after fetilization in dark (Wild type_Replicate 3)
WTD+6_R1	RNA isolated from tissue collected six days after fetilization in dark (Wild type_Replicate 1)
WTD+6_R2	RNA isolated from tissue collected six days after fetilization in dark (Wild type_Replicate 2)
WTD+6_R3	RNA isolated from tissue collected six days after fetilization in dark (Wild type_Replicate 3)
WTL-2_R1	RNA isolated from tissue collected two days before fetilization in light (Wild type_Replicate 1)
WTL-2_R2	RNA isolated from tissue collected two days before fetilization in light (Wild type_Replicate 2)
WTL-2_R3	RNA isolated from tissue collected two days before fetilization in light (Wild type_Replicate 3)
WTL-1_R1	RNA isolated from tissue collected one day before fetilization in light (Wild type_Replicate 1)
WTL-1_R2	RNA isolated from tissue collected one day before fetilization in light (Wild type_Replicate 2)
WTL-1_R3	RNA isolated from tissue collected one day before fetilization in light (Wild type_Replicate 3)
WTL_0_R1	RNA isolated from tissue collected at the day of fetilization in light (Wild type_Replicate 1)
WTL_0_R2	RNA isolated from tissue collected at the day of fetilization in light (Wild type_Replicate 2)
WTL_0_R3	RNA isolated from tissue collected at the day of fetilization in light (Wild type_Replicate 3)
WTL+1_R1	RNA isolated from tissue collected one day after fetilization in light (Wild type_Replicate 1)
WTL+1_R2	RNA isolated from tissue collected one day after fetilization in light (Wild type_Replicate 2)
WTL+1_R3	RNA isolated from tissue collected one day after fetilization in light (Wild type_Replicate 3)
WTL+2_R1	RNA isolated from tissue collected two days after fetilization in light (Wild type_Replicate 1)
WTL+2_R2	RNA isolated from tissue collected two days after fetilization in light (Wild type_Replicate 2)
WTLM2_R3	RNA isolated from tissue collected two days after fetilization in light (Wild type_Replicate 3)
WTL+4_R1	RNA isolated from tissue collected four days after fetilization in light (Wild type_Replicate 1)
WTL+4_R2	RNA isolated from tissue collected four days after fetilization in light (Wild type_Replicate 2)
WTL+4_R3	RNA isolated from tissue collected four days after fetilization in light (Wild type_Replicate 3)
WTL+6_R1	RNA isolated from tissue collected six days after fetilization in light (Wild type_Replicate 1)
WTL+6_R2	RNA isolated from tissue collected six days after fetilization in light (Wild type_Replicate 2)
WTL+6_R3	RNA isolated from tissue collected six days after fetilization in light (Wild type_Replicate 3)
VED-2_R1	RNA isolated from tissue collected two days before fetilization in dark (∆ve-1_Replicate 1)
VED-2_R2	RNA isolated from tissue collected two days before fetilization in dark (∆ve-1_Replicate 2)
VED-2_R3	RNA isolated from tissue collected two days before fetilization in dark (∆ve-1_Replicate 3)
VED-1_R1	RNA isolated from tissue collected one day before fetilization in dark (∆ve-1_Replicate 1)
VED-1_R2	RNA isolated from tissue collected one day before fetilization in dark (∆ve-1_Replicate 2)
VED-1_R3	RNA isolated from tissue collected one day before fetilization in dark (∆ve-1_Replicate 3)
VED_0_R1	RNA isolated from tissue collected at the day of fetilization in dark (∆ve-1_Replicate 1)
VED_0_R2	RNA isolated from tissue collected at the day of fetilization in dark (∆ve-1_Replicate 2)
VED_0_R3	RNA isolated from tissue collected at the day of fetilization in dark (∆ve-1_Replicate 3)
VED+1_R1	RNA isolated from tissue collected one day after fetilization in dark (∆ve-1_Replicate 1)
VED+1_R2	RNA isolated from tissue collected one day after fetilization in dark (∆ve-1_Replicate 2)
VED+1_R3	RNA isolated from tissue collected one day after fetilization in dark (∆ve-1_Replicate 3)
VED+2_R1	RNA isolated from tissue collected two days after fetilization in dark (∆ve-1_Replicate 1)
VED+2_R2	RNA isolated from tissue collected two days after fetilization in dark (∆ve-1_Replicate 2)
VED+2_R3	RNA isolated from tissue collected two days after fetilization in dark (∆ve-1_Replicate 3)
VED+4_R1	RNA isolated from tissue collected four days after fetilization in dark (∆ve-1_Replicate 1)
VED+4_R2	RNA isolated from tissue collected four days after fetilization in dark (∆ve-1_Replicate 2)
VED+4_R3	RNA isolated from tissue collected four days after fetilization in dark (∆ve-1_Replicate 3)
VED+6_R1	RNA isolated from tissue collected six days after fetilization in dark (∆ve-1_Replicate 1)
VED+6_R2	RNA isolated from tissue collected six days after fetilization in dark (∆ve-1_Replicate 2)
VED+6_R3	RNA isolated from tissue collected six days after fetilization in dark (∆ve-1_Replicate 3)
VEL-2_R1	RNA isolated from tissue collected two days before fetilization in light (∆ve-1_Replicate 1)
VEL-2_R2	RNA isolated from tissue collected two days before fetilization in light (∆ve-1_Replicate 2)
VEL-2_R3	RNA isolated from tissue collected two days before fetilization in light (∆ve-1_Replicate 3)
VEL-1_R1	RNA isolated from tissue collected one day before fetilization in light (∆ve-1_Replicate 1)
VEL-1_R2	RNA isolated from tissue collected one day before fetilization in light (∆ve-1_Replicate 2)
VEL-1_R3	RNA isolated from tissue collected one day before fetilization in light (∆ve-1_Replicate 3)
VEL_0_R1	RNA isolated from tissue collected at the day of fetilization in light (∆ve-1_Replicate 1)
VEL_0_R2	RNA isolated from tissue collected at the day of fetilization in light (∆ve-1_Replicate 2)
VEL_0_R3	RNA isolated from tissue collected at the day of fetilization in light (∆ve-1_Replicate 3)
VEL+1_R1	RNA isolated from tissue collected one day after fetilization in light (∆ve-1_Replicate 1)
VEL+1_R2	RNA isolated from tissue collected one day after fetilization in light (∆ve-1_Replicate 2)
VEL+1_R3	RNA isolated from tissue collected one day after fetilization in light (∆ve-1_Replicate 3)
VEL+2_R1	RNA isolated from tissue collected two days after fetilization in light (∆ve-1_Replicate 1)
VEL+2_R2	RNA isolated from tissue collected two days after fetilization in light (∆ve-1_Replicate 2)
VEL+2_R3	RNA isolated from tissue collected two days after fetilization in light (∆ve-1_Replicate 3)
VEL+4_R1	RNA isolated from tissue collected four days after fetilization in light (∆ve-1_Replicate 1)
VEL+4_R2	RNA isolated from tissue collected four days after fetilization in light (∆ve-1_Replicate 2)
VEL+4_R3	RNA isolated from tissue collected four days after fetilization in light (∆ve-1_Replicate 3)
VEL+6_R1	RNA isolated from tissue collected six days after fetilization in light (∆ve-1_Replicate 1)
VEL+6_R2	RNA isolated from tissue collected six days after fetilization in light (∆ve-1_Replicate 2)
VEL+6_R3	RNA isolated from tissue collected six days after fetilization in light (∆ve-1_Replicate 3)

## Sheet: All probes (TMM)
Masigpro all probes (TMM)
		WT Dark																					WT Light
GeneID	Feature	WTD -2_R1	WTD-2_R2	WTD-2_R3	WTD-1_R1	WTD-1_R2	WTD-1_R3	WTD_0_R1	WTD_0_R2	WTD_0_R3	WTD+1_R1	WTD+1_R2	WTD+1_R3	WTD+2_R1	WTD+2_R2	WTD+2_R3	WTD+4_R1	WTD+4_R2	WTD+4_R3	WTD+6_R1	WTD+6_R2	WTD+6_R3	WTL-2_R1	WTL-2_R2	WTL-2_R3	WTL-1_R1	WTL-1_R2	WTL-1_R3	WTL_0_R1	WTL_0_R2	WTL_0_R3	WTL+1_R1	WTL+1_R2	WTL+1_R3	WTL+2_R1	WTL+2_R2	WTLM2_R3	WTL+4_R1	WTL+4_R2	WTL+4_R3	WTL+6_R1	WTL+6_R2	WTL+6_R3	Product Description
NCU00003		32.6768	40.0559	51.9915	36.485	37.1406	55.6367	49.1632	36.1794	62.9234	32.4874	29.8773	39.5165	50.7763	54.3512	41.1478	45.9535	43.7379	46.2437	46.6653	46.4581	55.0844	30.1935	28.7093	54.0858	42.434	46.861	42.1611	40.8329	27.8145	72.2184	21.0863	24.3088	28.9542	33.0618	30.642	25.5765	22.852	28.9356	39.5143	43.4137	50.5247	43.0402	hypothetical protein
NCU00004		78.3364	89.2204	114.381	78.464	99.7073	93.3298	93.1392	71.818	110.183	58.4774	55.7536	59.2748	88.6312	80.4672	67.5828	93.6184	84.0587	85.2243	150.088	132.95	180.481	53.3193	52.6894	79.3952	68.5114	82.6673	69.479	67.8948	57.7435	100.073	49.5982	47.2906	50.3102	57.2666	55.041	54.5924	94.0813	101.38	93.8722	139.928	152.586	148.996	universal stress protein family domain-containing protein
NCU00005	gpr-12	48.4101	49.6035	61.3621	41.659	41.7292	46.8979	35.1001	33.7999	41.9668	57.9552	51.4409	67.7089	85.7093	71.3671	91.3265	74.8567	74.5532	86.7569	52.2575	71.6821	66.6778	42.3501	47.7376	51.9478	52.5623	45.8903	48.7932	37.3635	43.7549	39.9953	60.7081	63.1072	72.4144	73.3426	83.0711	86.9226	60.6627	55.4776	68.8579	52.8643	58.1129	60.9407	hypothetical protein
NCU00006		150.181	153.584	144.79	167.063	160.871	170.522	165.472	179.383	170.861	159.246	145.905	177.294	157.458	173.4	164.531	176.842	169.484	181.31	217.579	211.395	259.442	152.721	156.121	219.001	190.225	212.789	223.438	181.159	166.345	231.292	163.022	155.088	172.574	157.119	151.363	161.964	156.463	163.265	179.91	230.831	255.469	238.893	hypothetical protein
NCU00007	prr-4	43.019	38.1903	36.9382	43.0459	38.922	41.8295	40.345	46.076	42.6617	39.8551	39.438	45.7094	45.8415	49.7388	40.8487	45.5098	42.9923	47.0433	48.7865	54.0997	49.7577	61.009	66.7102	79.7997	90.1068	94.5309	65.1103	80.2781	62.6232	84.0184	42.7394	43.5753	42.0211	46.1045	38.86	46.7131	48.8866	52.9431	54.839	52.7462	51.2203	53.7016	pH-response regulator protein palH/rim-21
NCU00008	gsl-4	54.6264	47.0794	45.4019	62.0884	48.747	47.5388	52.1026	60.1368	54.5835	58.0133	52.8958	54.7923	40.0626	39.3922	42.3439	37.46	37.0281	40.18	61.3206	55.5198	67.0538	80.7988	82.2889	84.5958	85.2173	77.1669	77.0059	79.9578	68.9126	81.4088	55.2665	62.4172	48.353	48.2277	46.4408	51.8409	45.8312	55.7592	51.884	74.1282	65.7643	66.2056	longevity-assurance protein 1
NCU00009		0	0	0	0	0	0	0	0	0	0	0.0519605	0	0.0649313	0	0	2.59875	1.49106	0.799603	27.575	13.7278	33.6522	0	0	0	0	0	0	0	0	0	0.340102	0	0.460505	0	0.12741	0	9.10259	19.2904	10.1019	30.4191	26.116	30.602	hypothetical protein
NCU00010	trm-59	331.114	319.734	258.628	395.574	346.303	344.073	364.2	349.68	318.947	717.45	549.638	814.867	1136.23	1240.85	941.255	406.419	444.399	534.135	274.014	397.768	225.476	333.09	373.722	492.377	490.232	498.538	591.098	414.094	440.911	711.349	653.392	658.778	701.925	646.191	789.749	702.823	363.467	358.844	372.259	311.929	323.32	292.792	transport of metals-59
NCU00011		0.715149	0.603582	0.181366	0.480065	0.539834	0.524325	0.806899	0.378559	0.481147	1.39232	1.24705	0.825719	0.973969	1.93221	0.837309	1.33107	0.931915	0.599702	0.449941	0.473372	1.12801	1.0743	0.778935	0.462272	1.74626	1.61776	1.52643	1.22766	0.975946	0.680771	1.41709	1.37997	1.32395	2.48722	1.52892	1.06308	0.827508	0.985642	0.481043	0.94506	0.885289	0.658107	hypothetical protein
NCU00013		0.0550115	0.329227	0.362731	0.213362	0.431867	0.640841	0.172907	0.16224	0.267304	0.17404	0.415684	0.0589799	0.51945	0.249317	0.179423	0.126768	0.310638	0.333168	0.128555	0.338123	0.313336	0.339253	0.333829	0.346704	0.232834	0.269626	0.263178	0.213506	0.433754	0.226924	0.453469	0.212304	0	0.121328	0	0.312671	0.318272	0.915239	0.137441	0.354398	0.442645	0.592297	hypothetical protein
NCU00014		34.7673	33.7457	39.5377	30.7242	33.9556	38.0427	33.6592	29.0409	35.1772	44.7282	45.3095	48.4815	34.6733	37.5223	45.0951	40.5658	39.2026	39.7136	41.1375	40.7777	40.859	37.9964	38.8355	41.2578	42.9579	42.9784	37.4239	39.2316	39.3632	48.1078	46.5939	49.4667	44.7841	38.5822	38.86	44.712	40.2933	41.1154	42.4693	39.8697	41.0395	42.1847	hypothetical protein
NCU00015		60.8427	46.3112	48.9083	57.8212	54.3613	42.6451	46.7425	50.9973	38.5987	59.1735	64.9506	71.1298	65.3858	71.6788	43.7195	50.6439	60.2017	56.2387	75.333	68.2333	72.0672	73.7876	73.1642	69.5141	87.3128	82.0202	63.9523	83.961	86.5881	76.8704	68.077	63.9564	64.7585	59.8752	60.9655	51.8409	76.5127	84.6948	72.3627	87.2409	77.0202	91.0162	hypothetical protein
NCU00017		12.1025	16.5162	17.1088	10.2947	10.9046	18.8174	13.1409	10.4915	15.8244	8.81802	10.7558	10.2035	6.68792	7.16788	6.45924	7.41594	7.45532	7.72949	9.70588	8.25021	9.9014	7.46357	7.23296	9.30322	8.55665	10.1919	6.52682	7.41932	7.91601	7.7154	4.19459	4.19299	5.23824	4.30713	7.51717	5.12781	5.21967	6.61788	5.0166	4.07557	4.99556	6.38364	hypothetical protein
NCU00018	cdc48	445.978	619.55	620.089	487.213	523.207	604.022	476.243	485.367	630.036	535.462	544.13	536.481	428.352	400.653	555.973	527.61	536.224	548.061	434.708	440.507	428.768	498.08	525.725	595.984	446.227	498.916	555.938	493.198	538.072	583.42	492.411	509.741	551.052	446.728	490.91	532.792	430.177	413.406	448.607	353.571	341.911	318.524	cell division control protein Cdc48
NCU00019	fkh-1	44.0092	32.5386	38.6309	43.4192	37.9503	44.0433	44.2065	47.1035	49.2909	43.4519	41.0488	40.4012	55.0617	55.4108	55.1428	53.9399	45.726	53.5734	54.9571	60.8622	59.6591	36.4132	40.7272	45.1293	49.4772	44.003	48.1616	42.541	42.3994	47.5405	48.918	56.5789	60.7291	52.8989	44.0838	49.8398	49.3959	48.3669	57.4503	55.4632	67.7879	54.4913	FKH1
NCU00021	clu1	23.71	23.1007	39.7191	19.3626	24.9403	31.8673	25.1868	20.983	39.0799	27.2082	27.9028	33.1467	26.492	27.9859	27.4518	35.6853	33.7353	41.7126	34.3241	33.9476	33.5896	23.0127	24.9259	28.1408	45.4027	41.7381	39.1609	32.186	43.0501	50.604	30.5525	24.7334	30.5085	24.2049	18.984	27.5151	31.9545	34.3567	33.0546	34.8491	30.9851	29.22	hypothetical protein
NCU00022		24.095	26.8868	24.9076	25.7635	26.7758	29.4787	28.1838	25.8502	27.4789	36.0842	32.4233	36.1547	36.7511	37.273	42.5832	74.0961	68.7753	75.2959	67.2984	58.0219	58.0297	23.9739	27.3184	30.7989	28.5222	29.6049	25.5809	26.6882	27.1638	29.0462	30.3824	27.8648	32.2929	32.7585	41.2807	32.7054	69.1288	59.6313	66.865	50.6198	54.2556	51.464	hypothetical protein
NCU00023	fer-2	239.465	275.398	454.019	189.786	233.478	343.899	224.376	197.824	324.4	928.618	486.922	759.366	1758.34	1564.4	2251.29	2063.6	2347.93	2152.6	897.247	963.381	798.066	209.885	204.303	293.774	193.427	267.846	228.86	219.857	189.225	298.461	864.482	1009.87	1082.3	2053.77	2251.9	1788.67	950.425	918.125	1300.81	561.366	607.308	603.682	ferric reductase-2
NCU00024		238.75	284.946	262.073	241.953	281.469	269.445	258.208	245.631	249.609	309.211	304.385	285.699	318.943	293.571	343.117	319.203	315.671	327.704	225.356	256.635	225.351	244.319	231.121	233.678	197.21	225.246	200.331	240.994	224.684	236.341	281.831	264.955	278.375	317.454	316.04	340.874	258.946	244.087	244.989	209.213	189.073	204.803	yippee zinc-binding protein, variant 1
NCU00025		165.365	178.551	157.788	167.863	173.827	172.386	157.576	157.589	174.55	217.434	189.292	201.004	194.274	186.24	204.782	168.031	183.898	179.244	137.232	157.363	135.11	162.672	161.128	169.48	132.192	138.048	151.801	150.255	131.59	142.224	230.589	243.353	240.038	185.146	197.549	206.926	148.251	135.596	158.126	131.895	131.023	130.503	Integral membrane protein
NCU00026		82.4622	54.4321	55.6793	64.3821	59.3817	52.9568	52.3332	58.8389	45.014	68.3396	58.4036	58.3311	124.863	93.7434	80.4415	113.711	113.383	90.4217	165.964	116.923	159.112	59.9347	64.7629	80.5509	121.656	112.218	78.6376	88.4447	66.6354	124.241	62.5787	69.264	63.7224	81.6535	88.3586	77.1673	105.539	135.807	106.517	146.957	154.926	145.376	hypothetical protein
NCU00027	tsp-1	27.9458	22.0582	27.6885	27.4171	21.5934	23.9442	25.1291	20.0636	22.0793	25.2938	24.0057	23.1201	24.8038	18.4495	26.6743	24.0226	26.5906	25.8538	24.3611	24.4801	25.5055	23.0127	22.756	29.5276	32.946	31.3305	29.7918	31.2252	27.5434	37.3857	27.6616	22.7165	25.3278	26.1461	24.2715	25.3889	25.8437	27.8796	23.7773	19.9644	21.0572	22.3098	hypothetical protein
NCU00028	hgd-1	27.6708	36.3795	30.4694	52.7538	45.562	36.4114	46.0509	49.8616	38.9729	32.0233	30.7606	22.6483	47.7245	30.0428	71.7694	92.5408	92.7566	101.35	70.8979	81.6229	59.4711	52.3015	49.7962	44.2625	44.0056	49.8808	39.4241	40.5127	41.1524	38.4068	27.6616	28.3956	26.0185	86.3853	89.3779	63.5974	93.6357	72.9375	67.3461	54.1047	41.8615	44.7513	hydroxymethylglutathione dehydrogenase-1
NCU00029	trm-33	91.9792	98.9875	104.89	80.9177	100.085	112.147	96.7126	96.3162	109.007	84.0032	86.4622	84.9901	109.279	107.082	92.104	88.7378	100.957	119.341	90.6953	108.538	96.6953	110.992	95.9202	113.199	102.68	100.355	93.5335	102.91	100.522	104.101	81.1143	87.3629	87.4959	96.0308	96.9588	87.2978	69.1288	67.0237	77.3793	89.8989	91.4377	93.6487	ZIP metal ion transporter
NCU00030	mnu-2	44.5043	43.842	45.7042	38.1919	40.4336	33.9063	44.0336	34.0703	33.8407	34.7499	31.2283	34.2084	35.3876	26.2407	35.2866	35.8754	37.2145	36.9816	31.753	36.0439	27.8869	64.0623	56.0833	63.3312	41.0952	58.8324	45.6877	51.8818	50.4781	63.3684	31.346	33.1724	27.4576	39.9775	44.6571	39.6467	41.4391	34.0046	44.3247	28.8834	24.8513	28.5619	mitochondrial nuclease-2
NCU00031		0.495103	1.09742	6.22689	0.373384	0.647801	0.640841	0.92217	0.324479	1.33652	1.04424	12.0029	2.00532	112.331	30.3544	186.66	20530.8	14845.8	10126.8	20274.4	13019.8	21795.1	1.80935	1.22404	0.520056	0.989545	0.916728	1.31589	1.33441	2.33143	0.737502	2.89086	14.5959	3.33866	424.101	613.86	95.9276	19131.4	23269.4	17916.7	11582.2	11628.7	14575	hypothetical protein
NCU00032	pex8	52.1509	51.6886	57.0093	55.4209	48.4771	50.8012	51.2381	55.4859	59.5554	79.5942	61.2094	74.9045	65.0612	72.8007	75.7167	77.3286	71.1362	77.4948	66.6556	73.7109	76.5792	54.0544	57.8637	69.9764	57.6846	61.1512	64.6892	59.4613	55.1409	66.4319	74.7657	74.7839	71.4934	65.5169	68.419	77.7301	80.7775	66.8828	81.5712	64.9729	73.1628	67.8509	peroxin 8
NCU00033		9.68202	10.206	8.46373	13.1218	10.9046	11.4769	12.968	10.9782	14.4879	15.8376	11.795	15.0989	17.1419	14.2111	17.4639	29.1567	23.4221	19.7235	32.3315	31.9188	43.491	11.365	10.5156	12.4236	12.6313	11.8635	14.1063	11.9563	10.139	12.7077	12.5838	15.0736	10.3038	15.8333	17.264	13.0071	21.0696	25.7675	22.609	32.5455	38.8895	33.9583	Integral membrane protein
NCU00034		87.0832	88.0133	66.5008	100.547	108.723	83.4259	111.179	110.269	76.8232	77.9698	89.3201	82.9258	130.901	129.271	90.3696	106.422	94.8689	92.6206	129.133	123.415	124.332	93.8035	80.2859	64.4869	60.2458	69.186	63.1628	58.4471	65.551	53.6674	71.8181	83.2761	65.1615	93.6043	84.6637	73.4778	126.481	124.825	119.23	158.357	136.208	144.06	prenyl cysteine carboxyl methyltransferase Ste14, variant 1
NCU00035	dga-2	87.6883	90.5922	71.0349	70.943	89.2345	81.3868	105.877	68.6814	71.9583	107.383	85.3711	86.5235	127.2	103.716	84.9271	91.3365	99.777	91.3546	83.3677	71.6145	75.3885	71.7521	67.0997	58.3618	77.6502	61.8522	63.4259	78.6768	106.649	62.6876	82.7581	83.966	79.9552	85.354	93.0091	79.7312	78.8679	79.5554	78.7537	81.9249	69.3687	67.6534	diacylglycerol acyltransferase-2
NCU00037	paa-1	38.6731	36.3247	33.9154	31.4709	34.1715	32.4499	31.1809	32.6642	28.4412	49.6593	41.4645	39.5755	32.0761	37.4599	40.2507	32.1358	34.7294	28.7191	28.9891	28.8081	23.3122	32.6814	34.3844	34.4393	34.7505	35.2131	31.3708	33.04	31.3387	35.2299	43.8164	37.8431	35.5164	30.9992	32.4258	30.4542	27.4987	32.2446	24.3271	23.2721	21.6264	19.6774	polyadenylation factor subunit 2, variant 1
NCU00038	znf-32	12.9277	11.3583	10.761	17.0156	15.4932	12.3508	17.3483	15.9536	16.7332	13.9232	14.6009	17.1042	16.2978	17.2652	15.0716	14.7685	17.7064	18.5908	16.1336	19.273	16.9201	15.1533	17.8599	17.2196	28.464	23.0261	23.8966	24.4998	23.4227	22.5789	15.4746	19.7973	16.6933	19.1091	21.3411	16.8843	16.6775	21.7545	26.1825	26.8161	21.3734	22.4415	zinc finger transcription factor-32
NCU00039		176.587	156.438	63.4176	180.078	117.252	96.1844	76.252	87.7175	52.0174	241.973	108.39	208.612	132.59	150.899	198.442	81.0683	97.3541	128.403	52.836	73.6432	24.0015	38.3922	39.058	64.4291	37.4863	3.45121	172.276	11.7962	34.2123	18.551	352.289	474.233	401.963	110.408	201.881	381.834	120.18	61.1098	98.6139	43.1774	34.3366	16.2553	hypothetical protein
NCU00040	eif3a	194.576	251.145	293.631	248.034	240.982	288.087	292.27	272.833	331.564	201.364	229.977	227.486	202.261	206.933	190.009	204.414	186.88	214.96	197.524	220.659	216.264	188.681	211.203	252.054	256.641	241.315	273.442	231.12	262.801	293.979	177.76	167.561	190.016	187.937	171.621	184.226	181.097	180.724	215.026	190.784	203.3	191.443	eukaryotic translation initiation factor 3 110 kDa subunit
NCU00041	gng-1	285.07	271.283	293.45	301.641	309.649	286.689	309.964	326.21	256.772	370.763	382.065	385.08	434.261	450.454	335.462	284.405	281.625	317.442	260.645	301.809	241.331	245.676	260.665	249.28	254.255	263.047	257.125	277.023	239.053	256.594	377.456	329.23	368.231	320.305	309.223	349.754	273.969	290.342	282.304	299.289	267.421	275.484	guanine nucleotide-binding protein subunit gamma
NCU00042		53.0861	35.1175	40.0214	60.3282	49.2329	41.8295	53.1977	70.3579	39.9887	47.8029	44.8939	47.6558	56.1006	41.0751	44.3176	47.5381	46.9685	44.0448	51.4861	47.8106	44.619	42.7459	33.3273	29.8165	43.7146	36.1838	44.3718	32.0792	38.1161	27.401	48.1244	38.0554	44.8992	50.715	55.2321	42.7109	50.2234	49.9157	45.3555	47.7846	40.1542	47.5812	selenoprotein domain-containing protein
NCU00043	pph-3	448.454	477.873	393.261	493.24	464.203	433.15	571.4	469.9	443.137	595.158	507.394	443.116	512.178	497.388	456.274	441.787	402.898	376.346	359.117	327.777	326.997	407.613	452.005	446.092	515.437	525.771	451.93	662.027	519.854	635.556	537.361	551.405	474.09	485.735	456.063	406.848	359.011	356.591	360.851	351.622	317.25	266.665	serine/threonine-protein phosphatase PP1
NCU00045		7.86664	7.35273	7.61736	7.25432	9.33913	8.797	6.6281	8.38238	10.2645	11.9507	8.52152	11.2062	9.09038	5.85896	7.6554	6.90887	7.45532	7.79613	8.67744	8.65595	9.83874	6.1631	7.56679	12.4236	9.42978	12.0792	10.106	9.92801	7.80757	14.0125	9.12606	9.60673	11.2824	8.67493	5.98826	9.31761	8.33874	10.2788	8.3839	11.1635	8.97936	8.81864	PHD finger domain-containing protein
NCU00046		155.077	161.815	145.818	260.409	229.645	200.35	228.41	291.112	219.671	229.965	250.709	316.486	290.762	298.308	253.525	259.685	221.05	233.551	249.91	268.673	243.775	214.182	214.04	260.259	214.848	236.3	269.494	225.729	198.442	256.934	184.448	178.972	205.558	211.717	166.652	187.478	231.511	221.206	224.991	221.499	233.969	248.83	leucine Rich Repeat domain-containing protein, variant 1
NCU00047		1.21025	0.548711	1.7532	2.40033	0.863734	1.80601	2.65124	1.6224	2.35228	2.08848	1.61077	3.36186	8.63586	5.54731	3.28943	2.21844	2.79574	3.59821	3.14959	3.24598	2.19335	2.82711	2.16989	3.06255	3.84176	1.13243	2.42124	3.41609	2.33143	3.57405	2.66413	3.92762	2.47521	3.45784	2.86672	2.68897	4.3285	3.66096	3.0237	3.48491	5.62791	4.93581	hypothetical protein
NCU00048		0.0550115	0	0	0.0533406	0	0.116517	0	0	0.106922	0.116027	0.103921	0	0	0.0623294	0	0.253537	0	0.133267	0.514219	0.270499	0.313336	0	0.0556382	0	0.116417	0.0539252	0	0.0533764	0.216877	0.226924	0.113367	0.159228	0	0.181991	0	0	0.254618	0.070403	0	0.590663	0.442645	0.85554	hypothetical protein
NCU00050	ace-11	76.8511	106.176	113.535	70.8363	90.0983	108.011	83.9175	73.3323	103.5	89.5145	94.3083	95.0166	73.0477	67.8143	63.9345	70.8635	75.6094	75.096	75.0759	67.4894	71.9418	73.2222	76.4469	93.3211	91.7948	87.197	89.0595	92.3945	86.4797	101.094	76.6362	78.8708	80.243	65.4563	72.305	68.9128	67.4101	61.7434	77.7229	62.6693	65.2585	58.4399	pyruvate dehydrogenase X component
NCU00051		30.5314	33.4714	39.4773	30.9909	33.7936	41.6547	38.1548	33.4754	34.803	29.1227	27.4351	26.1871	29.4139	23.9345	27.2724	29.2835	26.2179	34.183	29.439	34.0152	34.4669	30.6459	32.8822	33.977	38.8251	33.4875	33.3184	35.7622	34.6461	36.251	34.2936	28.8202	32.0051	32.2125	29.2405	33.3933	29.3447	28.1612	31.0617	33.4315	36.6763	36.3275	hypothetical protein
NCU00052	mcr-1	74.5406	74.515	53.3215	88.8121	65.8058	80.1052	84.8973	64.0846	127.664	150.95	91.2946	101.504	48.8933	63.4513	67.224	47.0944	50.3234	34.5162	46.4725	35.0972	55.7737	12.5524	13.4088	10.5745	23.9237	11.1086	20.37	7.36594	13.0668	7.54521	105.261	122.021	88.5321	60.7851	83.8993	54.5299	41.3118	52.8727	47.1423	36.503	44.2645	46.0675	methylacyl-CoA racemase-1
NCU00054		25.1403	34.2944	26.9026	43.0459	33.5777	39.5574	39.1922	40.614	42.9825	167.658	120.964	177.235	67.2039	81.5268	101.494	63.0672	58.8349	55.8389	43.3229	46.3905	39.0416	31.3244	30.8236	35.6527	45.5191	42.3852	54.5831	44.249	47.3876	43.002	112.347	141.447	122.897	53.3842	66.3167	73.1651	34.1188	48.2965	52.365	38.5703	39.2689	33.4319	hypothetical protein
NCU00055	cdo-1	21.2344	6.25531	7.61736	7.84107	8.47539	10.0204	7.78081	4.00191	5.55993	186.049	182.225	197.701	54.5423	95.6132	66.5661	22.9451	31.6851	29.452	18.5119	22.9924	20.4295	4.18412	3.28265	6.52959	6.40294	2.48056	6.10573	5.12413	3.57847	5.10578	166.763	95.2712	153.118	47.5604	54.7225	63.0971	28.0716	30.4845	28.6564	13.7034	16.6308	14.2809	catechol dioxygenase-1
NCU00056	cem-1	27.9458	44.0066	28.2326	32.9111	37.8424	32.2751	36.7139	33.3132	32.6646	38.5788	38.087	31.9081	22.2714	25.929	32.5354	25.417	27.5847	21.9891	23.3969	19.7464	18.6748	29.8543	31.4356	23.3447	32.655	27.5558	30.7918	27.7023	35.5136	26.3799	42.1159	51.059	42.6543	29.8466	34.6554	30.079	24.7616	27.4572	24.5332	21.4411	19.0337	17.7031	3-oxoacyl-[acyl-carrier-protein]-synthase
NCU00057	ucc-1	50.2255	48.3414	44.1928	47.5798	43.4026	39.4409	47.7223	47.5362	41.5391	56.0408	47.7517	43.0553	36.3615	39.2675	36.423	34.6711	38.3949	29.7852	28.0249	30.0253	26.2575	66.2675	56.4171	41.6045	69.2681	57.9696	47.4773	59.2478	54.8699	46.5193	54.3596	58.5958	47.8925	46.4685	51.8557	48.6517	40.4206	45.7619	44.8058	40.5195	32.6925	33.3002	ubiquinol cytochrome-c reductase assembly protein Cbp3
NCU00059		8.08669	6.31018	8.46373	6.72091	5.39834	8.38919	8.4148	5.57022	6.89645	6.78755	6.33918	6.07493	5.90875	6.3576	6.1602	4.56366	6.02638	7.39632	7.84183	8.38545	12.1574	9.95143	6.78786	7.5697	14.0283	13.9666	12.422	13.8779	14.8561	12.0837	6.85872	7.53678	5.929	7.76497	4.84157	8.12946	6.30179	8.16675	7.35309	10.5729	9.61171	9.34512	hypothetical protein
NCU00060		85.5429	91.7994	72.909	92.9726	86.7513	86.4553	92.851	88.1501	75.3798	78.724	70.7182	70.1271	85.1249	84.8303	78.9463	66.3632	71.8817	76.7618	64.5987	65.3254	51.575	102.341	92.4707	93.3211	75.6711	78.3533	73.0056	95.9174	79.8107	79.9338	78.3368	71.5994	71.2631	77.2857	74.2161	70.6012	63.9728	56.7448	60.1304	59.1253	53.6232	52.7144	WW domain-containing protein, variant 2
NCU00061	gh16-13	72.4501	63.2664	42.3187	53.6073	68.5589	70.7256	70.0273	67.708	60.5711	59.4056	48.4272	55.2642	195.378	127.651	106.458	136.213	160.476	145.794	116.021	122.806	91.6193	52.9235	57.1961	48.5385	35.6818	43.1401	40.0031	40.6194	37.2486	37.3289	50.165	54.7212	49.0438	93.6043	123.014	103.932	120.371	117.925	123.903	75.4867	71.582	78.7096	hypothetical protein
NCU00064		248.487	256.193	344.232	274.544	278.176	299.564	269.677	301.711	308.041	338.913	323.35	403.953	422.962	445.032	340.247	253.917	249.318	267.934	208.773	276.179	185.244	237.421	257.772	340.926	255.477	320.693	257.388	262.932	244.258	302.943	305.241	291.387	335.363	252.725	249.787	301.978	213.688	205.858	224.785	176.195	183.761	168.146	hypothetical protein
NCU00065	tdus-2	29.1561	22.9361	24.8471	17.4957	22.1872	23.4781	20.6912	17.1974	19.5132	30.457	21.1999	20.7609	20.8429	21.4413	24.1624	15.5291	14.7864	20.9229	16.8407	17.4472	19.8655	26.801	26.3725	26.6962	32.2475	26.2076	27.9495	29.784	30.8507	32.6203	28.2284	28.5017	27.8605	25.9641	25.036	27.5151	15.7863	15.2775	20.3413	24.099	23.6499	24.9423	tRNA-dihydrouridine synthase-2
NCU00066	msp-1	53.1961	56.0783	52.9588	54.6741	55.225	55.6949	54.408	65.9233	58.0585	62.3643	57.7281	66.3524	54.1527	60.4595	55.6213	60.6586	58.0894	63.3685	51.4861	62.0794	51.4497	53.0931	55.6938	62.6956	50.2922	59.0481	64.3207	50.8143	53.4059	61.2694	63.9958	57.0566	65.3341	56.2354	52.8113	53.1541	58.9441	59.4905	54.083	64.6185	65.8908	62.9809	pre-mRNA-splicing factor cwc-22
NCU00067	dpm-2	142.645	135.257	143.823	146.58	156.714	115.992	141.899	154.831	105.211	121.712	139.15	116.839	115.383	136.813	95.8719	112	116.8	104.348	120.134	118.005	99.2647	171.379	160.015	105.456	149.712	139.127	113.167	142.728	153.332	100.754	130.996	147.073	115.126	131.459	154.102	115.126	142.459	143.059	126.721	150.973	113.76	139.716	dolichyl-phosphate mannosyltransferase-2
NCU00068		83.2874	98.2193	131.49	86.2517	111.26	137.897	90.488	96.0999	127.558	70.7182	94.3083	101.563	97.332	90.8762	91.9246	68.8986	68.4647	84.0249	82.5964	89.535	104.278	97.0264	91.1354	110.367	55.9384	72.4755	69.3738	76.2215	72.0031	73.8636	107.869	101.959	117.486	89.1152	73.8976	92.238	83.9603	77.4433	84.9385	97.6956	101.998	106.548	hypothetical protein
NCU00069		4.84101	4.71892	4.77596	4.32059	5.39834	3.67027	5.0143	5.40798	3.42149	1.97245	3.63723	2.41818	5.1945	3.05414	2.63154	3.35936	1.86383	2.86524	5.65641	4.73372	7.08138	15.4926	9.34722	4.04488	11.5835	5.9857	8.94806	6.88555	8.94617	4.31155	10.1464	12.8444	6.90757	10.3735	6.30678	7.81678	7.70219	9.92682	9.20855	10.9273	10.2441	12.6357	hypothetical protein
NCU00070		48.2451	49.4389	55.9211	49.1267	47.2895	52.7238	50.8923	53.7013	58.8604	62.8864	57.7801	72.3684	65.3209	63.6383	58.6715	64.0814	56.2877	59.3039	70.3194	62.2823	67.1165	46.93	51.8548	64.7758	55.5891	58.0774	65.7945	59.2478	59.7496	67.8501	68.984	72.3424	76.4438	60.7851	55.1684	57.7191	61.9358	67.1645	64.3911	81.2161	88.7819	75.2217	hypothetical protein
NCU00071		0.550115	0.658453	0.12091	0.373384	0.107967	0.291291	0.40345	0.432639	0.427687	0.0580133	0.415684	0.11796	0.129863	0.124659	0.119616	0.380305	0.186383	0.199901	0.835605	1.01437	0.87734	0.282711	0.0556382	0.115568	0.116417	0	0.315814	0.533764	0.379535	0	0.226734	0.371531	0.287816	0.0606638	0.191115	0.0625343	0.891163	0.985642	0.137441	0.177199	0.37941	0.526486	hypothetical protein
NCU00072		98.1405	106.834	80.8287	90.519	114.931	91.4073	93.3121	93.1255	84.6285	104.772	100.751	91.065	97.6567	110.697	87.9773	103.443	99.9634	88.9558	82.0179	82.3668	68.4325	90.9199	97.9789	87.8894	89.4083	94.8544	71.3739	96.8247	90.6003	76.0194	101.35	109.018	86.5174	98.6394	98.3603	77.5425	84.9787	85.7509	76.6234	61.0745	54.1924	59.3613	hypothetical protein
NCU00073		78.6664	86.422	95.0961	92.1192	89.9903	88.5526	95.7904	92.3143	82.5435	83.5391	76.5898	86.5235	66.2949	79.8439	82.5946	90.6393	87.2272	86.4903	89.8597	91.9695	84.9766	74.7488	98.3683	101.469	89.7575	115.184	93.1651	109.315	84.9615	94.23	91.2039	72.4486	74.314	81.7748	73.6428	72.9775	105.03	94.8328	79.7158	69.3438	72.404	74.4319	hypothetical protein
NCU00074		97.1503	108.809	82.5214	110.255	112.555	86.5718	103.11	116.001	75.2728	73.6768	77.3692	72.3094	93.0466	92.4968	82.4152	136.846	126.306	111.078	171.363	147.422	159.926	80.9684	86.4061	69.283	76.8353	83.8537	70.3212	79.5308	79.8649	67.2261	79.8105	67.831	67.2337	81.9568	86.3838	65.4108	172.949	187.835	149.33	168.516	173.201	192.825	hypothetical protein
NCU00075	tim14	48.2451	52.4019	65.9567	45.1795	66.0217	45.791	62.1312	58.5685	53.6747	57.027	65.5741	52.1382	54.2176	63.8876	51.1357	64.6518	63.246	58.2377	67.2341	62.9585	65.7378	63.2707	62.4817	44.7826	71.0726	81.8045	54.6884	67.7346	76.5033	58.7165	60.9916	69.264	57.6782	63.7577	69.6931	61.6588	74.3484	68.9245	65.6281	78.1447	60.9585	70.5491	mitochondrial import inner membrane translocase subunit tim-14
NCU00076	qip	43.294	57.9988	38.5704	55.0475	67.2633	61.2877	82.8224	67.8161	64.7945	88.1802	98.2573	97.9656	89.7351	100.101	88.5156	135.832	134.382	133.334	143.724	126.39	162.934	92.7858	88.7429	36.8662	54.2503	45.9443	60.531	64.6922	85.6664	37.953	111.95	111.778	118.235	111.682	95.3024	93.3011	133.865	129.682	130.913	164.145	157.455	157.946	QDE-2-interacting protein
NCU00077	mus-52	27.8908	27.9843	27.9908	21.8163	22.673	28.5466	23.7459	19.9014	31.8092	36.4323	32.2675	35.0341	22.1416	26.3653	28.1695	21.0435	22.1796	23.7215	29.6319	29.8901	36.0963	40.0884	42.6189	39.6976	39.1161	33.1101	43.1612	37.9506	38.3872	42.8886	35.4273	41.983	38.4522	24.5688	27.5842	36.2073	24.2524	25.5563	28.4503	36.7392	35.4748	33.4319	Ku70/Ku80 family protein
NCU00078		61.6129	60.3582	66.3194	56.061	66.5075	57.7922	60.5174	61.5429	53.5143	58.4193	52.7919	46.2403	36.6213	32.9722	38.1574	44.7492	37.8979	35.3824	44.1585	42.2654	44.3056	79.4983	75.2228	68.4162	76.486	68.5928	61.1626	81.6659	61.8641	68.2473	54.9264	56.2604	49.5618	49.259	46.5045	48.2765	47.4226	47.3812	46.6612	46.6624	45.1498	45.541	hypothetical protein
NCU00079		6.76641	6.80402	8.88692	10.6148	6.26207	8.03964	7.08918	8.27422	7.37759	10.1523	11.0676	14.3321	23.635	22.0646	9.56925	10.4584	8.94638	10.728	12.9197	13.2544	11.7814	4.29721	4.2285	5.72061	4.36564	3.12766	6.0531	6.08491	3.30737	4.25482	23.6938	15.8697	18.1899	19.7764	18.0285	10.068	14.5132	14.151	13.7441	12.1677	15.1764	13.4254	hypothetical protein
NCU00080		61.0628	65.571	102.472	75.5303	68.0731	78.2991	71.6411	84.4727	88.3707	64.5688	63.7036	58.626	73.8918	69.1233	84.2094	161.376	131.524	125.738	199.26	160	220.839	170.192	142.935	80.8398	121.598	87.5206	101.797	106.86	113.21	80.8415	85.5923	131.31	93.5976	124.846	96.8951	93.9265	199.429	212.476	226.159	202.007	192.614	188.087	DUF1295 domain-containing protein
NCU00081	dnt-3	18.3738	16.4613	15.2952	16.6423	13.5498	12.8751	13.2562	12.8169	12.296	31.4432	23.4861	27.3667	22.0117	24.0591	24.8202	21.2337	17.5821	16.6584	19.7974	17.3795	17.1708	23.465	24.3695	22.4202	23.3416	19.3052	25.6862	24.7666	21.0371	25.5289	30.6658	31.5802	30.0479	25.0542	20.4493	25.3889	18.2052	18.868	21.3034	20.2007	20.8675	18.8219	DNA topoisomerase 3-beta
NCU00082		0.220046	0.219484	0.181366	0.320044	0.485851	0.407808	0.172907	0.324479	0.0534608	0.406093	0.155881	0.2949	0.51945	0.311647	0.358847	0.316921	0.745532	0.399801	0.642773	0.87912	0.689338	0.339253	0.500744	0.346704	0.291043	0.593177	0.315814	0.106753	0.162658	0.0567309	0.396785	0.530759	0.402942	0.303319	0.573344	0.562808	0.827508	0.915239	0.412323	0.94506	1.32793	0.592297	hypothetical protein
NCU00083		135.328	141.677	125.566	192.933	143.866	163.298	172.388	173.38	155.464	227.876	231.9	280.862	233.493	260.225	256.276	259.938	233.538	246.411	283.206	290.515	300.489	148.593	155.175	207.907	144.474	179.086	177.961	170.324	171.712	180.177	231.326	223.927	255.523	207.774	186.974	202.173	221.199	231.626	255.297	311.102	352.535	344.388	hypothetical protein
NCU00084		12.4876	12.5655	13.4815	13.4418	13.7118	14.1568	14.4665	12.9792	15.0225	13.169	14.497	15.2758	14.7394	14.8344	13.696	11.4725	12.7983	16.192	12.9197	17.65	17.4841	14.1921	10.9051	13.117	10.885	10.839	12.1062	13.611	12.362	14.4664	13.2073	11.9951	12.2034	15.2266	12.8047	13.0697	13.2401	14.5734	13.4005	11.0454	12.7735	12.2408	hypothetical protein
NCU00085		34.6022	22.7715	21.5221	21.4429	22.4031	23.1868	21.4405	23.7411	22.1862	110.051	52.3242	91.8907	227.974	217.966	221.229	166.7	182.655	213.627	107.343	141.268	85.3526	27.5926	27.374	37.444	27.2998	25.6145	24.844	32.9332	22.0672	31.4856	86.5559	107.213	123.07	174.712	188.757	217.119	140.485	124.684	174.962	68.5169	70.4437	60.9407	hypothetical protein
NCU00086	gh76-8	2.25547	3.12765	3.20413	2.77371	2.2673	2.85466	2.99705	2.97439	3.47495	14.3293	5.61173	9.67271	43.7637	33.7825	29.5451	50.7707	51.566	41.7126	28.8605	28.1995	16.9201	2.60094	3.11574	2.31136	1.86267	2.10308	1.36853	1.8148	2.43986	1.475	14.1142	16.7189	13.2395	36.7623	48.4157	35.0817	46.9134	36.68	38.2773	18.3105	14.797	15.2023	glycosyl hydrolase
NCU00087	ppm-1	95.1699	88.562	95.0961	66.8891	77.7901	87.97	71.4106	59.0011	85.5373	82.5529	77.7848	70.422	85.06	66.0068	77.7501	58.8839	63.8051	68.2328	49.5578	55.4522	46.8123	91.033	76.1687	78.1817	85.683	66.5976	70.2159	82.1996	71.1356	79.6502	77.7699	74.0409	75.2926	85.4147	80.5866	90.6747	67.983	66.9533	74.6305	51.9193	48.0586	50.9375	6-phosphogluconolactonase
NCU00088	npp-1	28.3309	22.2777	18.5598	12.9618	17.3827	18.8174	15.1005	7.5171	15.5571	19.0283	17.5626	12.9756	10.7786	11.0323	12.0812	14.3882	16.8366	12.9935	11.5056	9.67032	11.0294	27.0272	28.598	42.0667	28.1147	43.8412	24.0545	31.9725	24.5613	36.6482	13.9442	13.7997	11.858	11.3441	14.1425	14.508	13.6857	14.4326	14.5687	10.1594	9.92789	8.95026	nitrophenylphosphatase-1
NCU00089		19.4741	19.2049	19.1039	14.8287	20.1358	22.6625	19.3079	15.7372	21.812	17.1719	23.4861	23.6509	23.1805	25.3681	25.5977	29.2835	24.354	33.1835	24.2968	29.8225	26.7589	23.3519	22.4222	22.3624	23.6909	24.6977	19.6857	16.6534	22.6636	21.6712	21.7665	16.6658	31.1416	24.2049	24.2715	25.3889	24.7616	26.8235	28.7252	28.6471	25.2307	29.0883	MYND domain-containing protein, variant 3
NCU00090	pacc-1	346.352	295.426	246.536	401.868	349.596	309.934	308.235	401.272	335.306	357.826	277.001	290.712	371.212	344.245	384.744	364.142	332.569	297.186	337.07	345.63	354.069	422.201	382.791	429.624	232.077	302.035	328.131	255.566	246.209	420.319	250.485	312.298	263.409	301.196	325.022	343.126	318.336	337.019	350.131	256.997	288.478	293.45	pH-response transcription factor pacC/RIM101
NCU00091		40.5435	44.7748	51.9311	38.0852	42.8088	47.0144	46.1085	43.372	47.9544	48.267	47.388	55.736	48.3089	47.0587	52.8103	45.383	46.9064	49.3755	44.3514	51.7328	44.1176	46.1384	41.7843	48.8275	45.3444	48.317	44.6876	44.4625	46.5743	53.1568	49.9949	51.8021	56.8724	43.6173	44.6571	52.7789	42.7758	36.8912	44.8058	39.9879	41.8615	40.2762	hypothetical protein
NCU00092	rrm-3	11.9375	11.3583	7.25463	13.4418	10.4728	10.3117	11.066	12.222	11.4406	21.4069	16.3156	22.2944	18.1808	18.6365	21.471	17.494	16.4638	14.4595	15.2337	16.8385	13.2228	9.49909	8.79083	9.64993	15.1924	12.4028	14.6853	13.184	11.3318	11.5164	23.467	24.6272	23.2555	18.0778	18.1559	22.6374	14.8951	14.503	16.2868	15.8298	13.5323	16.4527	rRNA-processing protein efg-1
NCU00093		5.94124	5.15788	3.62731	6.45421	5.72224	5.24325	5.12957	6.05694	5.02532	68.2236	32.4233	48.6584	60.7108	74.5459	85.1663	78.5963	89.9609	68.4327	38.245	45.1056	35.4069	3.67524	4.28414	3.87153	5.52981	3.50514	6.52682	2.82895	4.93395	3.74424	67.7936	72.5017	56.9299	82.4421	107.024	89.6741	48.7593	46.2548	44.4622	23.6265	22.9543	22.7047	hypothetical protein
NCU00095	rpo-1	103.092	94.3783	116.558	103.001	100.463	113.371	93.4274	106.105	121.891	104.192	94.8798	121.676	82.7225	90.2529	99.4604	92.731	85.9226	98.6177	75.0116	96.4327	80.5272	80.403	93.6391	126.258	111.469	104.453	120.851	99.3334	94.9921	125.602	97.8926	82.1615	101.829	82.9274	72.8146	91.8003	76.0035	79.0626	97.1021	60.3657	74.554	70.8124	tetratricopeptide repeat protein 1
NCU00096		17.8237	19.4792	12.9374	24.1099	28.1253	27.1484	34.8119	38.4508	22.4535	17.1719	24.3695	20.1711	19.9339	24.4331	15.3706	10.3316	9.19489	9.19543	6.55629	8.38545	4.1987	17.6412	16.5245	21.2645	18.2193	23.5653	21.4227	21.5107	18.4345	17.927	18.3088	15.2859	13.7	13.9527	17.2003	11.6314	9.10259	9.92682	6.94077	5.67036	5.50144	4.80418	hypothetical protein
NCU00097	bek-1	0.880184	0.98768	1.63229	1.06681	0.593817	1.22342	0.518721	1.0816	1.76421	7.4257	3.27351	6.13391	6.94765	6.85623	8.13386	7.66948	7.26894	9.59523	7.07051	8.04733	8.46006	2.1486	2.78191	3.2359	2.27013	2.80411	2.2107	2.82895	2.71096	2.04231	6.17851	7.43062	7.0227	7.34032	6.43419	8.19199	3.43734	5.77305	3.98579	5.67036	6.38673	5.33067	BEAK-1
NCU00099		0	0.0548711	0	0	0	0	0	0	0	0	0	0.11796	0.129863	0.0623294	0.119616	0.0633841	0	0.133267	0.0642773	0.135249	0.125334	0	0.111276	0.057784	0.116417	0.161776	0.157907	0	0	0.0567309	0.170051	0.318455	0.287816	0.303319	0.0637048	0.125069	0.254618	0.211209	0.137441	0.236265	0.37941	0.131621	hypothetical protein
NCU00100	sah-13	97.6454	95.5306	85.1814	98.5734	98.8436	99.0391	95.3294	98.4253	98.0472	84.8734	90.9308	89.7085	83.1121	87.2611	112.319	105.598	110.774	113.344	78.097	97.7176	67.1791	104.151	108.161	114.586	109.141	116.371	109.482	89.4588	93.5282	95.4214	79.5838	87.6814	82.8333	91.6024	86.0652	101.681	84.5332	84.0612	81.8461	61.6061	66.7761	66.2056	hypothetical protein
NCU00101	pbn1	62.8231	76.3806	54.2888	63.8487	67.2093	66.764	59.3647	61.1643	63.4045	62.8864	60.8457	56.0309	47.8544	49.6142	68.4799	63.4475	57.7787	54.906	44.8656	46.4581	45.8723	53.2628	61.0907	75.2925	50.5832	56.244	60.2678	53.75	49.0684	55.5963	49.1447	52.2267	52.3824	51.8069	59.564	57.469	46.2132	46.114	51.3342	35.0263	36.7395	36.4591	pbn-1
NCU00102		128.012	130.045	172.177	92.7059	109.1	112.788	88.1249	92.6929	110.61	119.333	117.639	98.4375	135.836	106.957	149.759	133.043	137.737	124.871	203.888	165.004	247.159	96.4045	90.8015	102.335	125.148	117.072	89.4279	59.9417	79.5396	71.254	80.3207	94.2097	91.9283	133.036	152.191	131.51	94.2086	138.553	132.287	203.661	214.619	197.169	hypothetical protein
NCU00103	mrp-61	33.337	34.4591	43.7091	32.6978	31.2024	30.5273	37.9243	33.6917	32.3973	38.4628	36.5282	36.6855	30.5826	37.086	29.1264	29.7272	33.3004	34.6494	29.6961	30.3635	30.0175	41.1627	44.6218	35.306	39.931	35.2671	43.3718	47.9854	52.6469	42.4347	38.3748	42.7261	41.2152	37.1263	35.5473	41.6478	34.0551	39.0033	35.3911	34.1403	29.7837	32.2473	hypothetical protein
NCU00104	hsp98	180.383	207.687	209.538	190.426	235.368	243.228	223.396	228.974	272.009	195.099	222.599	213.802	140.836	154.016	160.644	179.06	163.706	160.52	180.169	185.832	183.489	220.741	210.145	174.334	161.121	164.256	167.855	166.481	210.208	139.842	188.076	188.95	195.599	143.409	146.266	174.22	185.998	198.466	210.56	215.769	197.42	182.493	hsp98-like protein
NCU00105	rbg-58	33.722	25.5699	22.5498	26.4569	29.5829	23.1285	25.4173	22.6595	22.4535	27.0342	23.7459	22.7073	25.7777	30.853	24.6408	28.1426	28.4545	32.1174	32.91	32.8656	40.5456	23.4085	24.4252	16.5262	33.5281	31.0609	30.0549	32.5596	36.7606	29.0462	27.5482	27.971	24.8673	28.148	35.8658	28.5782	30.7451	34.4271	27.6256	38.3931	32.9454	36.3275	ribosome biogenesis-58
NCU00106	pro-4	27.7808	20.028	26.298	21.1229	22.4571	26.624	24.8986	19.4147	21.7051	23.0313	20.7842	24.4177	27.7257	22.9372	33.9708	64.6518	63.3702	58.3044	42.3588	39.3575	33.9656	26.6879	34.607	46.4005	39.349	47.7777	36.0554	68.4285	36.9233	57.4117	22.7868	19.7442	21.7589	34.2144	38.414	31.3297	59.326	49.9861	49.6849	31.3051	28.1396	32.3789	glutamate 5-kinase
NCU00107	mipr-1	38.9481	43.1287	27.1444	38.7786	38.6521	29.5952	34.5814	41.0466	30.74	31.5592	34.9174	27.2487	21.9468	23.4358	23.6241	25.417	23.2357	21.3227	20.5045	24.2772	18.1735	37.0917	37.5558	30.4522	34.9833	31.5462	29.476	36.4561	35.0798	26.5501	24.7707	27.0687	24.6946	24.6295	21.8508	22.1371	27.3714	25.7675	21.9218	20.9095	16.5676	19.9407	mitochondrial inner membrane protease-1
NCU00108	stk-13	34.3272	29.4109	28.8372	25.2301	24.4545	24.6433	24.7257	24.2278	20.5824	38.0567	31.1763	33.7955	22.8558	25.4927	27.5116	22.5014	22.4902	20.9896	19.0261	19.0025	14.4134	35.9043	41.1166	42.5868	34.8669	34.8357	34.2658	43.395	30.2543	43.4559	35.2005	26.1664	27.8605	20.383	23.1249	26.9523	23.0429	18.0936	16.974	12.4039	11.572	10.3981	serine/threonine-protein kinase
NCU00109		51.3257	50.4266	48.4851	52.0071	52.3099	49.7526	46.8001	45.5893	46.3505	57.7232	46.5046	47.4788	48.179	52.5437	58.1332	48.3621	51.566	48.9757	41.716	43.5503	38.9789	53.8847	53.2457	54.2014	48.8952	49.8269	44.6876	52.3622	46.6828	52.3059	47.1608	43.2568	48.1803	45.4979	52.4291	46.2128	42.0756	38.3696	47.7607	31.5414	35.9807	36.1959	TipA protein, variant 1
NCU00110		29.5412	20.9059	19.2248	22.9365	20.8916	22.0216	20.3454	24.39	22.5605	27.8464	22.6548	26.7769	20.3235	27.6119	32.6551	38.284	35.7855	36.9816	37.4737	40.1014	37.5376	33.9819	32.4927	29.9899	21.8864	24.536	23.4755	28.5564	21.4708	33.6981	28.2851	27.7056	29.2421	29.7253	27.839	29.2035	41.1844	48.5077	45.8366	26.6389	32.8822	28.4302	hypothetical protein
NCU00111		51.2157	49.3291	51.0242	39.2053	47.5054	38.7418	34.7543	41.2088	37.7433	23.7854	31.9557	21.6456	22.1416	18.3248	22.6073	30.6145	30.6911	27.7862	38.8878	32.3922	39.9816	71.639	60.7569	56.7439	47.7892	50.7975	34.3711	39.8722	42.0741	34.6626	20.5195	27.3872	20.6076	28.2693	28.4124	19.6983	38.9565	40.0593	31.8176	33.9631	30.0366	35.0113	hypothetical protein
NCU00112	pap-1	54.3514	61.5654	67.0449	48.1132	55.279	68.5118	64.2637	54.891	75.1125	30.3409	44.4782	37.6292	20.5832	24.3708	24.4614	120.303	86.606	76.4953	174.063	139.78	197.84	55.7506	66.6546	80.9554	53.6683	68.1075	55.8464	75.9012	63.9787	70.0059	18.4789	22.5042	21.5286	16.6826	17.9648	26.5771	161.937	201.845	196.678	142.054	157.076	157.09	prolyl-aminopeptidase-1
NCU00114	mrp-10	53.5812	49.384	52.717	61.555	57.2224	53.3063	64.0908	65.7611	54.1024	59.1735	65.782	55.677	47.0752	45.2511	47.308	54.7639	58.4621	52.5072	53.3502	48.8926	44.3683	70.7343	65.6531	47.5562	77.3591	74.956	62.8996	76.3282	84.8531	63.028	67.6236	66.7695	53.1883	56.5993	59.3092	57.8442	52.0057	55.2664	50.7844	54.2228	47.7424	49.1606	30S ribosomal protein S10
NCU00115	rrm-4	34.8773	38.3549	28.2931	47.4731	42.161	34.3141	43.5149	42.1823	32.6111	39.0429	39.5939	32.0261	27.9205	38.3949	40.7291	42.2772	40.383	37.648	35.3525	39.2899	33.7776	47.4389	48.7391	29.1231	56.5787	41.792	50.1618	51.5082	54.8699	42.0376	34.1802	44.6368	36.3223	40.0381	43.7015	39.209	42.6485	47.0292	46.0427	36.9755	31.3013	38.8941	rRNA-processing protein FCF2
NCU00116	aab-1	273.792	215.643	190.434	183.812	194.664	203.496	199.189	178.301	165.034	437.304	332.859	374.522	287.386	296.563	319.015	262.6	265.72	258.272	167.185	190.228	141.816	237.534	248.87	214.032	171.075	152.932	174.961	204.165	209.828	186.304	379.213	325.143	344.573	224.577	289.284	289.471	181.861	162.49	179.086	110.277	98.1406	95.5572	CCAAT-binding transcription factor subunit AAB-1
NCU00117	sec15	72.7802	81.8128	88.2647	88.5454	87.1292	83.7172	78.7303	85.5002	93.7168	94.5616	83.3966	92.5395	83.5666	98.4181	108.432	94.9494	87.1651	100.217	83.1749	90.9551	94.7527	90.3545	90.3564	112.91	85.8576	95.7172	102.534	96.6112	91.7931	111.817	86.8393	92.9359	94.6913	86.5066	88.4223	98.6165	82.5599	79.6962	90.5049	79.3851	88.5289	81.2104	exocyst complex component Sec15
NCU00118		6.82143	10.4804	19.4666	3.30712	11.3905	13.8072	10.0862	8.38238	11.5475	8.12186	7.58623	7.90331	19.0249	17.5146	7.83482	15.0854	15.7183	14.8593	106.572	97.109	137.178	2.65748	2.89319	3.52482	2.44476	4.20616	3.47395	2.40194	3.74113	1.98558	11.11	8.65137	11.8004	20.1404	14.7158	12.5069	71.9296	115.32	101.844	97.6365	109.46	90.753	hypothetical protein
NCU00119		33.667	39.9462	39.175	39.2587	39.084	41.1886	37.809	35.2601	39.1868	30.573	35.2812	32.4979	33.05	37.9586	28.2293	32.1991	28.8272	37.9811	32.6529	39.0194	35.5323	43.0286	41.6174	51.1966	36.0311	43.1401	40.0031	42.4876	39.2005	47.427	28.6252	29.2979	29.645	30.5139	27.7116	32.0801	36.0284	33.723	33.6043	35.0263	42.6836	40.1445	Sad1/UNC domain-containing protein
NCU00120		15.4032	17.01	18.4389	17.389	15.1693	15.0889	16.772	16.4944	18.3371	14.7934	14.445	19.9942	13.7005	16.7043	14.8323	14.3882	10.4996	14.4595	10.0915	12.7134	14.1628	16.5103	17.2478	21.0912	13.0969	16.5011	18.5277	18.2013	18.3803	18.4375	13.0372	16.0289	16.6933	13.5887	12.8047	15.2584	10.694	11.1237	12.782	12.0495	11.6352	10.5955	hypothetical protein
NCU00121	clc-1	84.0025	67.7658	64.2639	98.5201	76.9263	69.5021	69.278	86.3114	76.1817	84.6994	84.0201	99.1452	138.109	132.201	96.4102	97.8017	100.523	100.15	93.395	91.5638	79.3992	133.892	127.801	136.023	111.877	119.336	119.851	108.674	93.4197	122.652	107.302	104.931	112.881	123.936	126.008	126.007	102.42	91.8055	108.235	85.1736	75.3128	81.9344	chloride channel-1
NCU00122	apr-16	179.172	203.243	251.131	197.307	196.338	227.499	216.422	202.096	235.709	152.169	163.156	156.533	129.343	127.775	137.02	121.064	129.226	119.341	118.206	120.845	118.065	135.814	126.076	131.054	113.157	102.404	125.115	101.202	122.969	102.456	113.367	98.1373	119.501	107.314	124.097	107.997	107.512	106.801	101.019	119.019	119.135	137.281	aspartyl protease-16
NCU00123		0.0550115	0	0	0.0533406	0	0.0582583	0	0.0540798	0.106922	0.0580133	0.207842	0.23592	0.194794	0.0623294	0	0.253537	0	0.0666335	0.0642773	0.135249	0.313336	0	0.222553	0	0.0582085	0.593177	0.157907	0.160129	0.542192	0.170193	0.340102	0.477683	0.287816	0.181991	0	0.312671	0.636545	0.281612	0.206161	0.767862	0.50588	1.2504	hypothetical protein
NCU00124		116.679	99.4265	84.6978	88.0653	95.7665	93.0968	79.883	100.697	86.66	90.3847	77.2133	88.4109	83.6315	71.0555	81.518	90.4492	64.3021	72.1641	81.8893	72.3584	69.1218	83.4563	98.9803	119.613	93.0754	106.826	96.3758	110.276	95.6969	123.673	101.974	58.4896	79.3795	58.4799	58.7996	82.045	110.377	86.1733	83.2892	62.7284	52.2321	52.846	hypothetical protein
NCU00125		14.0279	12.6752	11.9097	13.7085	12.4702	11.943	10.8931	12.222	10.8525	13.6331	13.3538	14.9219	10.1942	15.4577	10.4664	12.1698	12.6119	11.7941	24.7468	22.519	31.3962	21.2599	20.0854	18.8376	21.5954	24.4281	17.9487	23.0052	20.5491	21.8981	15.8147	15.7105	13.7	8.67493	11.0846	12.8195	11.7761	17.3191	11.9574	35.1444	34.6528	34.0241	hypothetical protein
NCU00126		39.8833	38.0806	40.6864	42.4058	35.1972	40.2565	38.7888	40.3436	43.731	52.676	44.8419	57.2105	79.8655	59.2129	69.0182	62.8137	60.1396	60.9031	43.0015	48.6897	46.0603	51.3403	54.6367	76.7371	54.8324	59.857	56.6886	80.6517	49.5021	73.0694	60.198	57.1627	61.5925	72.0686	77.7836	68.475	54.4882	53.7879	62.7418	47.7255	44.9601	43.3035	hypothetical protein
NCU00127		281.879	251.749	294.115	254.648	267.92	309.643	341.03	310.148	338.942	307.876	335.976	402.774	338.941	356.524	294.374	198.266	183.09	243.546	166.478	211.395	163.937	334.051	272.905	334.685	264.907	232.418	313.55	319.458	248.053	345.264	266.866	293.616	331.851	277.598	223.859	286.032	189.881	184.245	220.73	195.746	186.986	183.809	hypothetical protein
NCU00128		29.3761	8.61476	6.52917	11.0415	8.36743	7.74835	10.0286	8.38238	10.7991	8.00583	7.63819	5.83901	8.44107	11.6556	10.2869	9.00055	7.51745	8.46246	8.80599	11.2933	10.1521	37.4309	23.6462	34.2081	27.8819	25.1291	30.1076	36.0824	26.2963	41.0732	7.70897	12.3667	10.7067	10.1309	8.28163	11.944	11.1395	9.71561	12.9882	9.74593	13.722	10.5955	hypothetical protein
NCU00129		56.0017	69.1925	54.4097	99.0001	103.162	88.0283	94.9259	117.678	76.3421	60.2758	68.1722	60.5724	70.3206	70.6815	78.3482	79.7372	74.3047	91.4879	78.8683	77.4978	69.4352	59.4824	64.9854	58.1307	41.4445	50.6897	58.3729	33.5737	46.5743	40.3924	50.1083	47.6621	57.3904	74.9805	69.1835	65.1607	86.1245	77.5137	78.1352	73.5375	74.2378	76.5379	AMP-binding domain-containing protein
NCU00130	gh1-1	27.5608	34.1847	17.9552	20.2161	29.4749	29.2457	31.9301	28.3919	25.3939	20.5947	17.8224	16.4554	12.0123	8.78844	23.9829	18.6349	18.3277	21.3894	30.3389	27.8613	42.363	20.8075	22.7004	21.7268	17.0551	22.4868	19.5805	17.8811	18.4345	23.7702	15.6447	14.9143	13.0093	16.3792	24.7175	20.5112	23.1702	27.0348	21.5095	29.5922	32.9454	36.1959	Beta-glucosidase
NCU00132		67.9392	79.8375	52.8983	86.6251	99.4374	78.707	81.4968	98.5335	70.996	47.1648	62.4045	39.2216	49.153	37.7093	49.3414	51.7848	47.5277	53.1069	88.3813	67.6246	90.8673	92.2203	86.2948	49.1164	71.2472	54.4105	56.1096	46.8111	64.0871	38.1232	49.4281	66.5572	50.6555	65.5169	54.7225	51.7784	78.6769	81.3859	69.82	106.969	94.5363	104.113	hypothetical protein
NCU00133	ctc-1	105.567	87.5194	83.4282	74.9969	89.5584	76.3184	70.0849	74.2516	75.5936	122.872	109.948	120.85	67.3338	93.0577	101.733	90.7661	91.3898	83.7584	97.123	88.1149	122.389	100.984	116.061	118.284	113.681	122.41	102.903	109.582	108.33	130.084	128.445	119.739	118.925	87.5379	88.6771	101.368	69.0015	92.3687	84.1139	110.749	112.621	104.442	FACT complex subunit pob-3
NCU00134	los1	54.8465	66.3392	64.5057	67.5825	66.3456	76.7844	70.7189	62.7326	77.9459	65.439	74.0437	74.2557	66.4896	70.3699	69.9153	71.4973	64.4264	75.829	69.0981	74.2518	76.0779	63.7231	64.0952	77.0261	70.7234	75.1717	83.9538	76.3816	82.0337	82.0896	66.6599	62.7357	71.6085	64.789	51.7283	62.7844	61.5539	65.334	70.9883	76.0183	72.7834	67.1269	exportin-T
NCU00135	gpl-1	52.1509	59.0413	56.4047	73.61	78.4379	60.2973	70.3731	77.3883	67.9487	64.7428	86.774	90.947	123.305	149.154	52.9299	51.4045	57.5302	55.8389	52.9645	55.9256	43.3656	67.5679	64.7072	71.7099	79.9203	89.3001	77.5849	61.3295	68.1536	49.0155	56.0034	57.8527	57.9661	65.0316	65.6797	57.5315	76.64	71.5294	70.1636	67.8671	57.1644	66.7321	Phosphatidyl synthase
NCU00136		30.3113	35.0078	25.0285	38.0318	34.1175	28.197	34.005	33.3673	34.2684	39.0429	42.9194	35.8008	33.8941	41.1997	32.2962	35.8754	35.6613	33.7832	36.3167	32.5274	34.0282	43.7637	43.2309	32.0123	57.5682	52.4692	54.2147	51.4015	72.1116	42.6616	39.9053	51.9613	42.9421	38.3395	40.9622	40.6473	33.8642	45.4099	45.1494	57.4715	47.2365	49.029	mitochondrial translation optimization protein
NCU00137	mfa-1	122.896	143.433	115.288	160.342	171.559	116.808	135.386	151.424	114.353	141.204	144.97	125.804	98.6956	114.624	117.702	134.311	120.403	106.347	121.484	104.142	103.902	132.987	151.336	106.727	154.893	134.705	162.012	127.73	164.013	111.476	147.037	146.436	132.222	128.304	148.687	147.706	126.991	120.6	107.822	103.602	92.6392	108.522	ssDNA binding protein
NCU00138	pre-1	5.17108	6.41992	4.23187	17.8158	12.0923	4.83544	8.06899	10.7078	6.20146	4.29298	7.58623	6.36983	4.3504	4.86169	4.78462	5.83134	4.41106	5.99702	6.87767	6.28909	6.51738	7.85937	9.95924	8.14754	10.1283	6.4171	22.5807	8.64697	9.16305	10.1548	7.31219	9.0229	7.42564	6.49103	4.90527	5.87822	10.8849	11.4053	9.75831	9.9822	11.3823	10.069	pheromone receptor pre-1
NCU00142		75.9159	62.5531	78.0477	45.1795	61.1092	88.2031	52.3332	42.1282	61.3196	94.5036	88.7485	104.63	70.7102	69.7466	102.63	49.7565	46.8443	47.8429	37.4094	45.4438	32.8376	34.7169	36.1648	58.0151	40.9788	42.493	44.6876	43.6619	38.4956	48.3347	89.05	59.7104	84.5602	67.8828	65.9345	89.7367	41.7573	36.0463	37.3152	22.268	23.4602	20.7962	hypothetical protein
NCU00143		0	0.0548711	0.362731	0.266703	0.107967	0.6991	0.40345	0.16224	0.801912	0.116027	0.363723	0.2949	0.779176	0.810282	0.53827	0.0633841	0	0	0	0.540997	0	0.282711	0.111276	0.635624	0.349251	0.215701	0.473721	0.373635	0.162658	0.453847	0.170051	0.0530759	0.172689	0	0	0.250137	0	0.070403	0.274882	0.0590663	0.189705	0.197432	hypothetical protein
NCU00144		118.33	156.931	397.251	101.881	153.205	174.658	177.748	131.901	294.783	113.59	233.562	217.813	332.124	453.758	52.6907	50.8975	48.7081	48.5092	53.0931	110.702	33.5896	95.4433	97.033	98.2906	87.4874	126.886	89.9017	102.109	125.355	104.328	73.9721	62.258	73.7959	49.8657	49.2438	50.6528	45.7039	42.0306	37.3152	41.3464	34.7792	25.9294	hypothetical protein
NCU00145	hH3v	36.1976	26.6125	31.8599	31.6843	25.6961	23.9442	30.2011	25.1471	26.7839	49.6593	39.6458	41.4629	30.6476	32.7229	29.1264	27.0016	25.5345	20.3232	24.5539	23.1276	27.3229	55.5245	62.5373	57.5528	61.3518	69.6174	45.1087	71.6845	51.0203	66.6588	56.4569	54.9335	50.3677	34.2144	34.974	35.7696	27.817	29.4285	24.3271	33.4906	27.6969	28.9567	Histone H3
NCU00146	enr-6	51.4357	65.6258	73.0904	65.9823	70.5023	75.2115	70.7189	83.8778	71.3702	68.3396	74.6153	75.6712	79.346	88.1337	66.0278	70.5465	77.2247	74.2298	128.49	111.243	152.532	64.6843	66.2094	61.9444	64.0876	67.1369	66.3735	62.824	68.262	65.0136	60.6515	63.7441	65.8522	70.188	72.1139	70.6637	77.8494	90.1862	87.6186	165.799	165.296	182.032	endoplamic reticulum-6
NCU00147	adi1	34.6572	36.8185	46.4901	30.8842	41.2973	34.7219	34.4661	30.447	38.3849	21.0588	33.8263	23.356	26.1673	26.2407	22.3681	36.8262	35.1643	25.6539	29.3105	30.3635	28.0122	87.8101	79.0062	32.1279	81.8412	65.8966	51.7935	78.2498	98.7332	50.1501	23.1269	41.983	23.0252	34.2144	35.5473	37.0828	37.4925	37.4544	30.7181	30.0647	29.2778	34.1558	ARD/ARD family protein
NCU00148		46.5397	55.365	63.2362	61.1817	53.2276	56.5105	56.5406	46.9413	55.5993	70.7762	58.0399	59.1569	70.7751	56.4704	74.2215	75.9976	87.6621	85.3576	69.2267	72.426	73.5712	54.3936	55.6938	60.8465	60.3622	61.7983	54.2147	60.5822	55.412	63.1982	58.951	45.1676	53.6488	68.5501	67.782	61.6588	64.291	58.0121	68.7892	54.4591	65.3217	71.2072	short chain dehydrogenase/reductase
NCU00149		0.440092	0	1.93457	0.160022	0	0.757358	0.230543	0	0.160382	3.77086	2.54606	3.36186	5.3893	3.05414	0.956925	0.823994	1.98809	2.13227	75.783	47.8106	129.47	0.621964	0.945849	0.404488	0.814919	0.10785	0.578992	0.58714	0.379535	0.737502	9.74958	4.6176	7.0227	5.76306	4.77786	2.75151	7.76585	23.0218	9.34599	111.576	132.857	143.138	hypothetical protein
NCU00150	his-7	33.667	32.7581	35.3663	28.8039	29.9068	25.5171	26.4548	23.038	26.1423	37.7086	39.9576	36.9804	35.0629	36.7743	42.4037	37.9671	40.2587	30.185	26.418	25.3592	19.4268	40.145	39.4475	30.6833	39.349	42.0077	30.7918	38.5911	42.0741	31.3722	44.2132	41.7707	38.7975	36.6409	46.3771	38.4586	33.9278	31.3293	24.8081	22.1499	18.9705	20.9936	phosphoribosylformimino-5-aminoimidazole carboxamide ribotide isomerase, variant 2
NCU00151		10.8923	13.0593	10.5192	10.7215	12.3082	9.55436	9.56752	8.86909	8.98142	12.4729	14.6529	8.78801	10.0644	8.78844	11.0644	12.4233	10.9966	10.9279	8.09894	11.7667	10.4027	13.5701	12.463	8.32089	22.1774	18.1189	17.1592	20.9235	21.9588	16.8491	14.341	15.1266	12.9517	14.256	12.741	11.6314	11.3942	14.2214	13.4692	13.7034	11.8249	12.8989	hypothetical protein
NCU00152	bud4	86.093	64.0346	62.2084	57.2878	57.2224	59.5982	57.0017	57.4328	59.3415	103.612	77.4211	100.148	79.6707	81.0905	86.9605	61.4826	54.8587	61.4361	65.37	60.0507	61.9778	71.3563	103.988	148.505	98.256	109.414	95.1126	113.852	67.4487	146.366	97.9493	79.2954	92.7917	64.061	65.7434	79.7937	61.6812	59.5609	56.2821	50.797	53.2438	51.2666	GTP binding protein
NCU00153	ndi-1	7.15149	6.91376	6.58962	6.72091	6.47801	6.40841	7.37736	9.19357	6.94991	5.10517	6.54702	6.84167	9.5449	7.35487	7.41617	7.66948	7.76596	6.72999	5.65641	6.28909	6.51738	10.0645	10.1262	7.68527	11.6417	9.59868	8.31643	10.1949	11.4403	11.1193	6.97208	9.76596	8.34665	8.00762	7.45347	7.69172	9.86644	10.4196	8.17774	10.5729	9.92789	8.02891	pyridine nucleotide-disulfide oxidoreductase
NCU00154	dpp-6	89.8888	104.859	90.9247	102.627	110.234	112.497	107.318	111.567	103.393	104.54	97.8936	85.4029	81.2291	71.0555	99.6996	86.3926	88.4077	84.9578	69.0339	76.8892	53.7057	97.818	94.1955	101.758	78.1741	87.3049	81.3747	76.1147	81.0577	78.1752	90.297	77.65	93.7128	82.2601	90.2698	86.61	69.5743	61.321	62.6044	43.3546	42.0512	41.9872	xaa-Pro dipeptidase
NCU00155	znf-44	19.6941	16.6808	19.4666	15.8955	14.3596	17.827	17.3483	16.8188	22.1328	15.3155	20.7842	17.753	14.8043	17.3899	16.507	11.219	11.1209	12.9935	15.6837	16.0947	15.1654	48.909	34.7182	35.1327	36.2057	30.8452	30.2655	27.9692	36.4353	27.7414	29.3621	35.1893	33.3866	33.9717	23.8893	30.3291	22.2791	21.4729	23.846	29.3559	27.0013	23.9551	zinc finger transcription factor-44
NCU00157	csn-1	61.6129	78.6852	66.3799	79.3175	81.137	73.6967	70.546	71.5476	73.081	74.7211	69.4192	55.913	55.3215	51.671	71.8292	53.6864	53.7404	50.5749	99.887	85.6128	134.045	81.4773	82.6783	63.5046	63.9712	75.6031	61.5837	60.2086	64.9546	58.7165	56.0034	61.4088	55.3757	55.0221	61.9848	64.3478	49.5868	61.0394	57.1755	121.086	118.502	119.183	COP9 signalosome subunit 1
NCU00158	trm-63	36.2526	27.7648	28.0512	30.8309	26.7758	27.2649	30.4893	30.3929	27.8531	35.5041	30.8645	34.8571	23.7649	24.9941	22.9662	18.0645	18.9489	18.724	16.0693	21.0989	16.4188	38.6183	36.5543	40.391	42.6086	48.9101	38.5819	46.8111	41.5319	42.9453	54.473	43.3099	39.0854	25.7821	26.8834	31.3922	24.0614	27.0348	23.1588	27.8202	21.9425	22.5073	transport of metals-63
NCU00159	mrs-5	25.8554	34.6237	27.084	44.006	40.5955	30.1195	36.3681	39.3701	33.9476	39.7971	32.9429	30.2567	37.1407	33.2216	39.7124	23.3887	32.9277	30.9846	32.1387	34.0152	32.9629	36.6959	34.0506	33.5147	33.8774	30.6295	35.1606	30.9049	31.0676	25.926	46.8207	43.2568	45.7051	43.4353	47.3964	37.5831	32.973	30.2733	31.955	25.3985	24.9146	28.9567	mRNA surveillance-5
NCU00160	nuo6.6	203.983	245.823	237.468	185.412	234.828	199.302	195.327	175.165	174.122	187.789	186.798	145.739	186.807	150.276	214.112	170.567	182.531	153.79	131.447	115.909	112.049	154.473	143.491	144.807	128.466	159.78	129.273	147.105	137.283	135.473	160.981	142.456	138.267	183.811	233.415	179.974	144.559	127.5	115.107	95.9236	74.4275	91.5427	NADH:ubiquinone oxidoreductase 6.6kD subunit
NCU00161		75.7508	56.5172	88.446	30.1374	45.9938	64.0259	41.6706	33.9621	62.0146	27.6723	45.985	36.1547	21.0377	19.2598	14.6529	9.571	9.75404	17.1915	33.4885	28.8081	44.5563	68.4161	51.7435	53.6235	66.8816	55.0576	44.7929	51.5082	57.1471	52.9299	27.775	35.5608	35.7467	21.3537	13.9514	24.1382	17.2504	27.6684	23.365	63.4372	70.6967	60.0852	hypothetical protein
NCU00162		59.6325	59.4254	57.1907	59.3147	45.7239	51.9664	48.2987	54.6747	44.4794	74.373	53.4154	60.0416	36.881	41.9477	54.9634	53.4328	52.9328	49.8419	36.5095	43.4826	34.4669	61.5179	52.6894	75.5815	70.4323	78.6768	68.5842	68.3751	57.0928	80.3309	61.6718	53.4474	58.3114	43.2533	48.989	46.3379	39.7204	40.7633	39.8579	32.7818	36.0439	40.2762	hypothetical protein
NCU00163	alg-8	18.7589	20.5767	29.079	22.5631	23.9686	28.6048	22.8814	23.3625	31.0073	24.5396	25.5646	25.5383	23.3103	22.6256	27.1527	29.1567	30.3804	28.3193	40.3019	36.8554	53.267	24.3132	28.2642	27.6785	28.3476	31.5462	26.3705	26.4747	24.7782	33.1876	22.7868	20.2219	26.5366	25.7215	24.9723	24.8261	22.5973	24.9227	27.0759	45.3038	50.335	52.846	dolichyl pyrophosphate Glc1Man9GlcNAc2 alpha-1,3-glucosyltransferase
NCU00164	crf4-2	49.9504	45.2687	62.813	52.5938	50.3665	66.0649	64.7825	71.6017	66.8795	61.146	64.6388	76.379	56.0357	62.08	57.1165	44.876	40.2587	56.4386	45.187	54.776	46.875	63.1576	59.0878	87.0805	69.0935	73.554	76.6375	74.9938	74.931	96.556	62.9188	54.3497	69.9392	53.5055	44.02	54.4048	44.8128	48.0148	51.5404	53.8094	52.9909	50.0162	Telomere binding protein
NCU00166		26.6256	37.5867	41.6537	35.0448	47.2355	45.4415	45.878	40.7221	34.7495	27.7884	26.5518	18.7556	26.1673	18.6988	27.9901	29.7272	21.9311	32.6504	24.4254	26.3736	23.3122	21.1468	20.0297	18.6642	14.785	16.7168	20.0542	13.5042	16.2115	16.0548	24.3173	16.8781	25.8458	32.3338	27.3294	26.8272	32.1455	21.6841	25.9076	21.382	18.7175	19.5458	isochorismatase domain-containing protein 2A
NCU00167		75.1457	63.9248	75.1459	73.77	65.4279	70.3178	67.4337	74.5761	71.2633	77.3317	72.8486	77.9125	63.1132	71.4918	77.4511	70.8001	68.5268	67.1666	65.0487	66.0016	61.6018	68.5857	72.4409	85.4625	72.1204	79.6475	74.111	76.0613	61.1051	89.7483	71.1379	76.0577	79.6674	72.6753	72.3687	77.1048	60.2171	58.5049	62.7418	59.5979	64.9423	59.2297	hypothetical protein
NCU00168	gpl-2	64.0884	63.2115	63.2362	75.4769	64.3482	58.0835	67.7795	65.9233	71.2098	75.0111	59.3389	69.4194	65.3209	57.7793	68.7192	77.4554	77.5975	77.0284	80.7323	80.2704	88.862	55.8637	57.1404	78.4129	67.9876	71.8283	65.0576	71.8446	57.9061	62.5742	69.154	69.5294	62.2257	76.2544	78.4207	66.9117	66.328	67.7981	68.9954	75.4867	80.8143	83.3164	glycerophospholipid-2
NCU00169	sec63-1	146.551	151.389	142.251	163.596	163.84	145.762	149.334	162.726	163.697	205.077	192.981	232.499	145.641	185.555	165.668	172.215	177.25	167.383	164.614	158.715	183.991	143.391	153.895	219.117	181.552	207.504	218.754	221.459	182.827	237.419	186.716	194.152	181.036	140.983	144.674	149.144	138.258	152.211	151.735	198.345	210.636	204.474	translocation complex component
NCU00170		100.891	109.413	116.437	101.347	99.1135	118.497	102.88	98.6416	129.322	102.799	119.613	118.491	87.2677	96.6728	81.6377	74.6665	77.9081	85.091	61.0635	69.3153	48.8803	87.4143	92.415	107.825	104.834	94.0994	109.429	107.82	106.487	112.327	99.1963	85.1337	101.311	76.5577	76.1273	84.6714	59.7716	58.9273	61.8484	58.4165	50.2086	50.2794	DnaJ domain-containing protein
NCU00171	cmd-3	88.8986	77.039	70.4304	68.436	61.4331	59.54	60.114	57.8654	61.8007	125.135	85.9426	90.0623	68.1129	72.0527	94.915	73.0185	75.92	64.9677	67.8769	68.1656	78.3339	80.9684	83.346	96.6726	92.2023	78.7847	68.7421	91.9675	66.9065	95.1377	101.747	82.3738	85.5964	72.2506	87.0845	84.2962	69.638	66.2492	64.3224	53.1596	58.6188	48.6341	calmodulin-3
NCU00172	div-24	75.2557	82.4713	84.0328	73.5567	75.0369	83.1346	85.3008	76.5771	85.8046	120.145	103.038	111.708	94.7997	94.7406	130.321	84.1741	92.3838	82.2258	60.7421	59.5773	53.079	68.8684	73.9432	82.4577	60.3622	74.3089	69.9528	83.9077	79.7023	75.7357	104.411	96.6512	103.729	91.1171	108.043	99.492	64.291	59.6313	59.7868	47.253	49.1336	41.9214	nuclear division-24
NCU00173	ce1-2	97.5354	137.836	151.924	98.8401	167.618	143.315	114.176	124.6	128.787	61.088	85.475	50.6048	55.4513	51.7334	52.6309	74.0961	72.503	70.4983	98.0872	94.7421	85.4779	73.9007	69.1583	44.6092	55.0653	51.3907	46.5825	46.9712	59.2074	32.9606	48.1244	49.3075	47.835	80.1369	86.766	56.3434	89.8801	97.2969	74.3556	90.4895	63.4879	71.7337	esterase D
NCU00175	tpd-1	486.412	639.687	1185.41	345.754	636.626	944.717	669.438	676.971	748.452	1094.65	1201.95	1960.96	8047.71	8640.41	4029.37	3754.75	4091.29	4626.9	3059.67	4395.6	1930.9	65.3628	76.4469	123.427	72.8771	103.051	113.43	57.3262	108.33	84.6425	1011.86	1453.8	1749.52	3451.71	4349.96	2521.26	2778.96	2214.53	2572.41	1337.02	1252.43	1136.55	terpenoid-1
NCU00176		3.79579	7.4076	11.1238	2.88039	6.10012	8.03964	6.80101	8.49054	6.20146	2.14649	5.45585	2.77206	8.57093	9.53639	2.09327	2.21844	2.42298	2.66534	2.50682	2.90786	1.75468	1.13084	1.55787	2.71585	1.10596	3.88261	0.631628	1.49454	1.46392	1.98558	6.2352	7.4837	7.82858	9.94887	9.30091	8.81733	7.06565	5.49143	5.42892	6.79262	4.48968	4.14608	hypothetical protein
NCU00177	ad-2	60.6227	58.0536	122.12	38.9386	52.9037	85.5232	54.8691	43.6424	81.6347	92.7052	74.979	95.0166	126.291	136.19	111.302	124.803	134.134	142.996	122.513	121.386	113.615	40.7669	41.673	38.4841	66.6488	59.6952	53.162	77.8228	74.3346	66.6021	89.3334	90.7067	97.627	107.132	127.856	89.2364	112.668	107.365	127.27	86.8274	88.4025	87.3967	phosphoribosylformylglycinamidine cyclo-ligase
NCU00178	rpo-26	24.2601	27.2709	20.1316	21.9763	20.9995	21.0312	27.0311	20.6044	19.834	16.9399	17.5107	17.1632	20.7131	15.52	13.2175	13.9445	15.4077	16.5918	18.2548	18.1234	20.3668	15.8884	19.529	15.9484	16.473	13.9127	18.5804	18.7885	17.7839	14.977	15.8147	14.8612	16.6357	15.5906	14.6521	16.509	17.6323	16.5447	16.3555	20.1416	22.0058	19.809	RNA polymerase-26
NCU00179		0.495103	0	0.483642	0.106681	0.0539834	0.174775	0.288178	0.216319	0.213843	0.0580133	0	0.11796	0	0.124659	0	0	0	0	0	0.135249	0.376003	0.282711	0	0.231136	0.116417	0	0.526356	0.213506	0	0	0.170051	0	0	0.0606638	0	0.125069	0	0.070403	0.0687205	0	0.50588	0.394864	hypothetical protein
NCU00180		75.9709	86.5866	36.1522	54.8875	56.3587	60.9964	66.6268	66.7345	44.7467	29.4127	32.2155	40.9321	39.738	39.5791	29.6049	28.3961	31.8094	26.3203	46.2154	35.3677	33.7776	26.9706	29.5995	25.8294	33.9356	20.5455	47.2142	34.4278	36.1642	19.5722	29.4755	41.0277	30.566	28.8153	33.1265	35.7071	35.3282	36.9616	29.6185	30.4782	29.2145	28.8909	hypothetical protein
NCU00181	ppi-2	25.8004	18.9854	25.0285	22.8298	20.8916	21.3808	23.8612	19.5228	24.4851	19.0283	20.9401	24.2997	20.1936	21.4413	21.9495	20.6632	23.4221	19.457	16.7764	21.437	16.1681	16.68	18.5832	17.0463	27.1834	23.3496	25.1598	25.4072	25.2119	22.6356	20.8596	16.772	21.2984	18.0778	18.7292	19.3856	20.2421	20.5577	21.5782	18.5468	16.2514	20.0723	peptidyl-prolyl cis-trans isomerase-like 2
NCU00182	gpr-11	114.534	123.789	142.856	105.934	117.522	109.467	93.6003	96.6948	112.802	101.813	100.024	109.349	101.942	94.4913	96.8886	114.915	109.531	101.683	90.6953	105.494	89.05	90.9199	92.9714	116.897	109.548	95.9329	98.0075	89.5656	93.9077	105.406	96.4188	94.2097	96.0153	87.7805	97.4047	93.7389	100.892	100.887	108.304	92.675	91.9436	92.9906	Integral membrane protein
NCU00183		54.9565	47.6281	60.0321	45.0195	47.9373	48.8787	48.4139	50.132	53.7816	104.54	119.249	185.138	323.942	400.03	116.864	95.5833	100.585	123.339	75.4616	103.398	66.9911	40.7104	40.5046	38.7153	39.0579	38.5026	35.8975	38.7513	35.622	35.5703	90.8071	85.5052	114.435	105.434	117.153	106.246	88.1615	70.9662	83.358	64.7957	62.16	59.098	DUF185 domain-containing protein
NCU00184		25.3603	24.5823	25.2098	24.8034	19.7039	22.0799	23.573	21.2534	22.6139	33.1836	37.0998	41.227	59.8667	66.3808	27.1527	28.1426	30.9396	27.1199	24.5539	31.9865	28.5762	21.4295	20.4749	21.3223	27.4162	23.8889	21.528	28.1827	22.1757	24.5077	29.2487	28.6079	27.3425	21.7783	27.3931	24.576	26.2893	28.0908	24.5332	24.4534	23.3969	25.7978	hypothetical protein
NCU00185		3.08064	4.11533	2.96231	5.28072	5.99216	5.76757	5.70593	6.92222	4.11648	4.52503	4.7284	5.19023	7.14244	6.60691	6.63867	5.89472	6.89617	6.19692	8.80599	7.30346	7.64539	5.48459	5.56382	4.27601	4.30743	3.77476	4.63194	4.53699	6.07255	3.91443	3.7978	5.41374	5.64119	5.82373	6.5616	6.69117	8.5297	7.1107	7.6967	5.49316	5.94409	5.19905	hypothetical protein
NCU00186		14.6331	13.9373	14.3279	14.3486	15.3313	17.0114	14.9853	13.2496	13.2583	11.5446	13.6136	13.6244	13.5706	11.157	13.5764	12.1064	9.69192	12.3938	14.4624	16.8385	17.4215	14.7575	13.2975	10.8056	15.5417	11.1086	13.6853	16.173	15.6694	10.8356	12.6404	12.8444	10.3038	14.4987	11.8491	12.757	10.7576	13.5174	13.6067	12.7583	15.7455	13.228	hypothetical protein
NCU00187	mig-11	3.79579	2.13997	1.93457	2.29365	1.2956	1.28168	1.72907	1.83871	1.81767	1.39232	2.33822	1.1796	2.14273	2.05687	0.657886	1.14091	1.55319	1.3993	10.2844	8.18258	13.0348	18.4893	11.7397	5.08499	19.9073	13.2117	11.6325	14.9988	15.3983	10.4952	5.72504	9.12905	5.41093	5.33842	3.886	6.81624	6.17448	11.5461	9.75831	16.3614	14.4808	14.6758	carboxyvinyl-carboxyphosphonate phosphorylmutase
NCU00188	apg-1	337.275	337.348	331.839	302.548	341.931	473.64	374.747	358.495	423.677	264.192	251.697	299.441	337.318	316.072	389.229	250.938	226.704	320.507	222.978	267.929	227.294	353.332	334.219	377.156	337.784	301.01	374.292	373.581	339.25	371.531	257.117	287.831	283.901	294.523	251.188	351.568	239.85	236.202	258.114	214.883	236.688	215.201	ATG1 protein
NCU00189		0.220046	0.0548711	0.181366	0.106681	0.215934	0.174775	0.40345	0	0.320765	0.638146	0.415684	0.471839	1.94794	1.0596	1.4952	0.823994	0.994043	1.99901	2.44254	2.02874	2.56935	0.452338	0.222553	0.346704	0.232834	0.161776	0.368449	0.533764	0.108438	0.283654	1.19036	0.849214	1.15126	1.63792	1.2741	1.25069	1.33674	1.97128	1.99289	2.30358	4.55292	4.73837	hypothetical protein
NCU00192		0.0550115	0	0	0.106681	0.107967	0.0582583	0.288178	0.0540798	0.106922	1.45033	0.831368	1.1796	1.49342	1.43358	0.837309	1.14091	0.80766	0.533068	1.4141	0.811496	1.31601	0.0565422	0	0	0	0	0	0.160129	0	0	10.0897	14.1182	10.9946	4.61045	3.31265	2.3763	4.07389	4.43539	2.81754	3.18958	3.41469	2.96148	hypothetical protein
NCU00193	gt22-1	35.3174	32.7581	56.3443	23.1498	26.2899	29.1291	21.9592	18.7116	31.5953	23.3793	18.446	22.9432	15.3238	13.4008	20.6935	14.9587	16.0289	16.4585	17.2906	18.8673	27.5109	25.2178	26.4838	40.3332	28.8132	27.6636	37.4766	28.2361	23.5854	37.0453	24.544	22.1326	23.3706	19.9584	22.0419	23.5754	13.0492	16.3335	13.7441	22.2089	25.3572	25.9952	GPI mannosyltransferase 3
NCU00194	ota	131.918	177.563	159.541	184.772	206.325	187.242	205.644	213.832	192.299	204.381	195.319	199.411	316.475	277.864	248.202	294.863	297.716	325.238	312.131	302.891	310.954	135.701	135.201	143.593	160.132	143.387	157.117	130.185	144.874	140.92	192.611	193.355	209.587	246.477	289.539	219.183	332.276	345.397	328.209	248.196	270.962	271.272	ornithine aminotransferase
NCU00195		59.0273	76.7647	67.6494	67.2091	65.05	71.1916	58.0391	64.0305	61.9611	73.8509	74.0437	69.6553	200.053	196.4	129.125	122.331	122.889	124.538	138.389	105.833	139.81	65.4759	78.5055	74.6569	54.5996	61.4747	59.7414	74.2999	60.5087	72.0482	97.6092	85.4522	122.552	164.035	153.465	109.56	166.011	171.783	179.498	173.182	207.537	222.111	MFS transporter
NCU00196	rho-8	89.9438	70.4545	78.0477	87.6386	66.0217	81.3286	67.1455	75.0087	88.1569	77.3317	73.9917	85.7568	74.0217	69.7466	73.3842	57.7429	55.5421	61.0363	71.9263	79.3237	83.1593	113.763	115.839	179.593	122.005	139.019	124.641	141.447	94.9921	182.617	70.1176	63.7972	76.4438	60.0572	56.3151	65.1607	66.0734	72.0927	79.6471	82.1021	93.2716	88.3838	rho GTPase activator
NCU00197		1.15524	0.164613	0.181366	1.54688	0.809751	0.407808	0.633992	1.02752	0.534608	0.696159	0.883328	1.7694	1.81808	1.4959	0.717694	1.39445	1.05617	0.533068	1.67121	1.55537	1.50401	2.31823	1.94734	1.04011	1.62984	1.2942	1.05271	1.01415	0.975946	0.964425	1.13367	1.5392	1.61177	2.00191	1.65633	1.87603	2.16425	2.3233	1.99289	3.01238	1.51764	2.82986	hypothetical protein
NCU00198	tim9	134.173	104.804	98.3002	102.947	122.056	66.2979	84.8973	92.4765	73.8829	105.932	103.869	72.4273	129.603	106.895	92.2236	134.311	139.228	90.0219	152.851	109.011	121.136	157.131	150.613	86.1559	150.818	119.984	92.2703	120.791	123.24	87.2521	107.699	119.262	79.84	138.192	153.401	96.7405	202.167	206.14	143.763	153.868	115.404	125.962	mitochondrial import inner membrane translocase subunit tim-9
NCU00199	nup-1	101.386	76.0514	88.5669	77.2372	73.7413	86.5718	81.6121	84.1482	94.5722	93.1113	90.8269	108.228	64.8014	71.6788	77.8698	66.6167	58.2136	67.3665	59.7779	70.7354	58.6564	65.4759	80.731	111.003	86.7307	91.8346	104.587	101.896	95.6969	118.511	109.399	79.0831	95.0367	63.2724	51.3461	77.3549	54.4882	51.1126	57.5878	49.911	54.5085	47.1863	hypothetical protein
NCU00200	trp-1	37.3528	51.085	49.4524	45.8729	54.9011	51.3256	44.8405	47.8066	52.1243	41.8856	46.1929	45.4145	40.647	42.8826	48.0855	62.8137	53.7404	52.6405	48.4651	45.9848	42.6763	34.0384	43.5091	37.9063	43.5982	45.2432	44.6876	44.7294	49.5021	45.6684	54.6997	67.141	67.7518	54.4154	57.7803	56.3434	57.671	57.8009	61.3674	44.4178	45.9718	44.3564	anthranilate synthase component II
NCU00201		3.57575	3.01791	3.74823	16.6423	8.36743	3.20421	3.80395	6.65182	3.6888	16.1277	50.2977	41.227	10.5838	9.03776	6.69847	21.1069	15.4698	12.4605	18.6404	17.3795	19.8028	3.84487	2.78191	2.94698	5.41339	2.26486	10.6324	3.14921	4.93395	3.51731	107.812	36.9939	55.9514	12.0721	8.40904	7.81678	26.0983	26.6827	21.647	19.9053	19.6661	23.8235	hypothetical protein
NCU00202	crn	113.654	98.8229	123.691	89.9856	79.4636	104.69	86.7993	88.3124	110.504	133.547	119.821	143.97	80.1252	86.9495	106.637	86.0123	92.3217	91.6878	100.594	92.1724	113.302	104.207	122.627	162.142	102.447	114.052	120.746	138.191	104.914	153.287	103.448	100.791	109.082	86.6279	95.8758	98.8667	71.3567	76.5281	82.0523	116.656	122.866	118.196	coronin-6
NCU00203	nst-5	35.0973	36.599	43.8905	31.8977	37.3025	34.4889	32.4489	35.0437	31.2746	28.8326	32.6312	24.4177	26.8166	26.1783	27.0331	30.1075	31.6851	33.1169	26.2252	22.1809	22.2468	75.5404	77.0033	52.1789	72.1204	68.3771	56.2149	70.9372	75.8527	48.8453	42.7394	61.6742	44.5539	40.9481	40.7074	45.3373	44.8764	44.0723	38.0024	45.9536	37.1189	38.7625	SIR2 family histone deacetylase
NCU00204		16.8885	17.888	19.7084	25.4435	22.9429	23.012	24.3799	28.1215	25.0731	19.0283	16.0558	20.1711	15.3887	16.5796	20.0356	17.9377	17.9549	16.9249	18.2548	18.2587	14.6641	19.6201	17.3035	15.6017	20.7222	16.0158	23.1597	26.2612	18.1092	16.7923	17.6286	15.2859	18.4202	19.2304	17.7099	18.6977	16.4865	16.5447	22.4716	18.0152	19.4764	20.0723	hypothetical protein
NCU00205	div-75	14.9631	15.748	17.0484	13.6552	11.1746	17.594	11.5271	10.2211	14.4344	23.2633	17.147	22.1175	14.8043	16.8289	24.7006	14.9587	16.0911	15.9254	26.6751	19.273	31.0829	16.3407	19.9185	23.9804	20.1984	19.6288	21.3701	22.2579	20.0069	27.1741	26.8113	24.8395	25.8458	13.528	12.9958	18.26	11.967	12.4613	14.6375	27.5249	32.7557	27.1798	nuclear division-75
NCU00206	cdh-1	18.8139	18.0526	15.4161	19.3626	21.3774	18.9339	21.4981	21.6319	23.5228	17.52	18.9656	20.643	16.2328	19.5714	18.1218	23.5155	21.1855	24.9876	22.4328	27.5909	26.7589	24.2001	24.8146	29.5276	22.2939	22.9721	23.0018	23.8592	20.5491	25.3587	21.0863	19.2665	20.7803	18.7451	16.4996	17.8848	19.5419	22.7402	18.692	21.3229	20.7411	21.9808	cellobiose dehydrogenase
NCU00207	pro-9	36.5826	32.8678	27.9303	37.1251	37.7344	33.615	31.5843	36.1794	31.7023	50.2975	44.0105	49.1893	49.7374	46.8094	42.2841	34.988	41.9983	42.5122	45.6369	42.1978	49.695	27.4795	31.992	29.1231	26.7177	22.4868	27.0547	29.8374	26.5132	22.1818	58.7242	54.0312	46.511	40.9481	40.8985	38.0834	32.0182	34.0046	30.9242	44.6541	47.4894	46.3308	proline-9
NCU00208		3.13566	1.53639	1.99502	2.77371	2.48324	3.02943	2.13252	1.73056	1.87113	94.8517	72.277	112.652	96.2931	147.409	76.9726	32.8964	34.7915	53.8399	17.3549	71.9526	18.1108	0.452338	0.389467	1.38682	0.465668	0.808878	2.15806	0.480387	0.867508	0.567309	90.6938	75.8985	100.678	52.4742	54.2128	72.102	18.3325	17.5303	20.0664	19.3147	18.5911	15.663	hypothetical protein
NCU00209		70.1397	78.7949	72.0022	64.2221	77.4662	80.3382	71.4106	66.9508	84.2543	71.0662	79.4476	75.5533	50.3867	53.1046	64.2934	67.6309	60.2638	60.5699	80.1538	66.6103	79.0859	64.6277	75.2785	90.3742	79.8039	99.5459	73.5846	85.8826	81.4915	91.3935	72.8384	62.8949	67.1762	50.8363	60.5833	58.2194	65.7551	65.0524	61.9859	76.4908	75.8187	68.4432	hypothetical protein
NCU00210	mrs-1	57.7071	50.0973	52.1124	58.7813	52.9037	47.597	51.9874	49.2127	45.4417	80.5224	70.7182	74.6096	60.1264	62.0177	72.0086	72.8918	69.1481	61.9026	71.2193	69.3153	75.3885	55.9202	60.0336	52.699	57.0444	62.3914	55.1095	63.5713	57.9603	53.1568	74.8791	65.3895	66.543	61.3311	65.7434	58.6571	55.5704	66.4604	64.5973	64.2641	62.16	69.5619	nuclear cap binding protein subunit 2
NCU00211	mrp-35	36.9677	51.1947	41.5932	48.9667	52.6878	37.8679	48.8174	45.0485	46.5109	57.2591	64.8986	50.5458	50.9061	54.1019	52.5711	58.8839	61.7549	53.64	48.4651	47.2696	39.8563	58.8604	64.6516	47.7874	63.6801	65.573	52.1619	61.3828	75.2021	50.7741	56.2301	74.3062	52.3249	58.9652	81.8607	59.0324	46.977	52.8727	45.1494	49.025	36.3601	45.2778	mitochondrial ribosomal protein subunit L31
NCU00212	hH4-2	1317.42	1029.22	812.277	972.292	902.116	706.615	743.269	789.62	652.169	1948.38	1496.62	1481.87	1213.24	1415.56	1387.42	1061.11	1161.6	942.132	1038.14	848.96	951.287	1058.07	1160.28	980.825	1099.62	1007.86	893.332	1169.64	950.68	977.587	1781.85	1680.81	1419.16	1170.08	1423.42	1290.27	848.96	927.348	734.004	928.522	777.41	890.09	Histone H4
NCU00213	cdc27	46.3747	46.4758	36.6963	54.5674	59.6516	51.4421	53.2553	60.6776	56.3477	52.2699	58.0399	68.3577	52.7242	54.1019	53.4682	55.5879	48.0868	55.1059	73.6618	75.3338	84.7259	47.2127	46.7361	52.2367	46.2176	47.1306	56.6886	51.5616	46.249	55.8232	49.088	46.3352	55.3757	46.2258	42.8734	48.339	48.823	52.6614	53.8769	75.782	88.2128	77.3934	nuclear protein bimA
NCU00214		24.3701	30.7278	24.968	28.9639	27.4775	24.1189	31.9301	28.2297	23.6831	37.7086	30.3449	30.1387	18.895	25.8667	28.947	24.0226	22.9872	19.0572	19.2189	17.9882	16.7948	30.7024	33.828	35.6527	35.0415	37.478	28.6338	41.4734	29.441	37.4991	31.2327	32.6947	26.479	20.747	27.0109	24.1382	18.6508	20.2057	18.692	17.4245	15.4293	16.6501	hypothetical protein
NCU00215		32.4018	35.1724	27.8094	19.8427	28.1793	28.6631	28.6449	18.7116	22.6139	19.5505	23.9538	22.1175	10.2591	12.2789	11.7821	11.9796	12.3013	12.1939	11.6342	12.3753	10.7787	25.3875	23.0342	26.0028	19.7327	24.9674	18.1067	34.321	23.748	28.7058	13.0939	10.6683	13.0668	9.16024	12.5499	11.819	11.1395	7.67393	8.31518	9.03714	9.10583	7.83148	hypothetical protein
NCU00216	ncbr-1	88.7335	105.901	136.024	97.9867	103.702	103.583	111.525	101.724	118.683	133.314	150.01	159.423	159.147	194.842	122.367	118.465	118.912	133.867	114.735	140.253	110.921	106.243	118.843	127.24	110.713	132.494	107.061	135.096	119.879	128.155	104.525	104.772	118.58	99.974	124.925	110.748	112.605	114.898	122.46	105.02	101.745	98.1238	NADH-cytochrome b5 reductase-1
NCU00218	adr-5	7.75662	9.05373	8.58465	8.37447	11.1746	8.03964	11.5848	9.95069	8.17951	9.6302	7.48231	7.19555	9.47997	11.7803	13.995	20.79	21.8068	18.0577	20.5045	16.9062	17.1081	8.99021	8.90211	9.47657	10.9432	11.3243	6.68472	9.501	10.1932	9.53079	9.80627	10.8275	8.80716	16.0759	15.6714	14.9457	24.507	23.6554	18.1422	15.121	15.9984	15.0707	ADP-ribosylation factor family protein
NCU00219		72.01	63.7602	86.2696	59.5281	60.5694	71.1916	62.0736	54.0258	75.5402	92.009	64.8986	95.6654	82.5277	90.6269	103.049	62.6235	64.5506	77.0284	50.7148	59.7802	51.6377	64.2885	73.8319	128.049	79.6293	88.9766	94.7441	102.696	89.8413	137.913	92.8478	85.9299	101.081	76.8004	74.4073	100.368	57.0981	54.5623	59.4432	46.1898	50.335	48.8974	hypothetical protein
NCU00220	nut2	32.7868	23.2105	25.0889	27.7371	29.259	22.6625	29.9129	27.0399	23.4693	32.7775	29.6175	30.1387	33.3747	34.4681	31.1599	37.3966	42.7438	37.2482	41.0089	39.8985	45.559	32.3987	23.8131	26.0606	35.0997	34.5121	25.0546	31.7056	34.4292	27.7981	34.8037	30.5717	34.5954	37.0049	38.2229	32.768	43.2214	49.6341	45.4242	45.7173	43.3159	48.3051	hypothetical protein
NCU00221		1.70536	1.48152	2.23684	1.76024	1.45755	0.640841	0.749263	0.703038	0.855373	1.04424	1.81862	1.7694	1.88301	1.80755	0.956925	2.7889	1.61532	1.73247	74.3689	51.6652	117.501	1.86589	1.78042	1.0979	1.10596	0.970653	0.684263	2.18843	0.759069	0.907694	2.38071	2.81302	1.66933	1.09195	1.2741	1.06308	10.312	26.1195	18.1422	121.381	132.288	130.766	hypothetical protein
NCU00222		55.4516	43.5128	56.042	36.805	36.9246	43.8102	34.4085	28.0134	47.3128	96.7661	62.9241	85.4029	61.1004	66.7548	71.1713	46.7141	46.5957	43.8449	42.2945	42.874	55.5231	45.7992	55.0818	77.9506	51.7474	51.0132	55.0042	64.7989	48.6346	76.53	85.9324	76.4293	88.8199	51.5036	50.7728	61.4712	33.7369	35.2719	38.2773	40.5785	45.213	35.9985	hypothetical protein
NCU00223	tcf-3	28.771	30.1791	76.8386	29.9241	33.6317	40.4313	32.5065	35.4764	40.3095	44.0321	37.0478	48.1276	65.5157	58.4649	65.0709	89.8787	74.3668	76.362	101.622	77.2273	88.7993	34.7169	41.673	50.561	40.746	67.4604	45.3719	39.285	38.8752	61.3261	44.44	40.8684	49.8497	66.2449	73.7702	53.842	85.2334	86.3845	78.685	67.2765	76.4511	71.4046	transcription factor-3
NCU00224		0	0.109742	0.0604552	0	0.16195	0	0.0576356	0.16224	0	0	0.207842	0.0589799	0.259725	0.373976	0.299039	0.253537	0.248511	0.199901	0.385664	0.270499	0.43867	0	0	0	0.0582085	0	0.263178	0	0	0	0.566836	0.477683	0.230252	0.242655	0.509639	0.125069	0.254618	0.633627	0.0687205	0	0.695584	0.723918	hypothetical protein
NCU00225		363.076	514.691	540.47	460.969	512.788	436.762	506.444	492.072	496.491	403.656	449.874	384.667	369.979	468.156	380.437	524.63	516.467	437.116	376.087	407.303	345.045	543.371	595.829	415.409	610.084	587.623	518.671	581.376	697.097	544.106	339.648	409.799	319.59	446.85	527.158	425.108	478.809	456.071	449.157	366.92	312.254	341.558	hypothetical protein
NCU00226		93.5745	83.4041	100.356	77.0238	77.2502	104.224	86.8569	73.0619	94.198	86.5558	68.1202	79.328	129.343	105.898	146.17	117.261	118.664	128.003	147.966	143.094	162.37	110.314	103.264	102.104	91.7948	94.5848	87.9015	96.6646	91.1967	99.2791	89.3334	95.3243	96.9363	129.942	133.271	124.818	137.685	123.628	138.884	134.73	147.527	145.047	MFS transporter
NCU00227		27.3407	37.8062	22.1871	30.2441	27.6395	24.585	28.1838	29.0409	21.9724	30.515	24.3175	24.9485	34.5435	26.9886	32.356	32.1991	36.966	34.0497	38.695	28.6052	35.2189	33.0772	37.6114	29.7588	38.4176	35.9142	33.4236	47.9854	33.6159	35.6837	33.6701	29.6694	27.8605	33.7897	32.9354	26.2644	39.0202	33.4414	38.0712	37.1527	35.2219	38.4993	mitochondrial cation transporter
NCU00229		0.110023	0.98768	0.725463	0.693428	0.269917	0.640841	0.345814	0.594878	0.801912	0.986225	0.415684	0.530819	2.20766	0.747952	1.19616	1.07753	0.931915	1.13277	0.707051	0.676246	1.19068	0.113084	0.222553	0.28892	0.291043	0.269626	0.578992	0.213506	0.216877	0.170193	0.396785	0.530759	0.287816	1.27394	1.40151	0.500274	0.891163	0.492821	1.09953	0.885994	2.02352	1.31621	hypothetical protein
NCU00230	prk-4	166.795	183.379	173.325	208.348	195.312	219.692	222.762	223.891	227.797	212.271	204.776	237.512	242.194	245.204	228.825	196.744	200.548	218.558	200.288	218.089	217.142	190.547	181.714	224.837	212.869	238.727	236.597	207.527	206.196	273.897	201.17	201.158	217.301	204.983	184.999	206.05	164.547	167.348	194.754	231.717	261.982	231.325	protein kinase lkh1
NCU00231		1.32028	2.03023	1.69275	1.38686	1.34958	1.80601	2.53597	1.6224	2.19189	3.59682	4.83232	6.01595	4.1556	2.24386	1.73443	0.633841	0.621277	1.33267	1.02844	0.87912	1.12801	0.50888	1.44659	0.751192	0.523877	0.970653	0.894806	1.1209	0.487973	1.07789	11.7902	11.1459	10.3614	7.52231	2.48449	3.43938	3.501	2.95693	2.81754	4.01651	2.7191	2.96148	hypothetical protein
NCU00232		16.9986	16.7906	21.8848	15.5755	13.1719	16.3706	16.3109	15.4128	21.117	19.7825	19.2254	18.8736	13.0512	16.081	16.6864	13.6276	11.5557	17.1248	10.7343	14.8098	11.4054	16.8496	20.0297	24.5004	27.358	27.5558	27.2653	24.1795	22.1757	31.4289	17.5719	19.1604	21.0681	16.8039	13.6965	17.0093	12.4126	14.2918	16.8365	14.5303	13.3426	14.1493	hypothetical protein
NCU00233	gh16-15	1.04522	0.438969	5.62234	0.800109	0.539834	1.04865	1.78671	0.432639	1.71075	0.986225	0.207842	1.00266	0.51945	1.12193	0.956925	1.01415	0.559149	0.266534	1.22127	1.28487	0.87734	0.904675	0.778935	0.57784	1.68805	0.808878	0.947441	1.49454	0.975946	0.453847	1.24704	0.583835	0.575631	0.181991	0.254819	0.312671	0.57289	1.12645	1.30569	0.649729	0.822054	0.658107	glycosyl hydrolase family 16-15
NCU00234		82.1322	90.3178	72.8486	112.709	99.4914	100.554	113.485	118.867	98.5283	93.1113	98.7769	100.325	128.629	116.868	92.4629	88.8012	90.2715	100.217	93.7806	106.779	90.1153	96.461	96.9217	90.6631	92.668	97.0114	98.9023	92.0743	87.0219	93.2656	88.3698	99.305	95.7275	101.309	91.4165	93.2386	96.9458	95.9593	102.325	102.834	101.492	91.4111	hypothetical protein
NCU00236	fpo-1	35.5374	31.057	21.8243	14.0286	22.1332	31.0517	21.3252	14.6016	22.8812	14.0972	17.2509	14.745	16.4925	12.2166	13.2175	14.515	17.7064	18.1243	15.5551	15.2832	19.6148	95.3867	78.6168	87.2538	95.0545	88.3295	61.5837	77.0221	67.015	71.9348	23.297	33.7563	31.5446	33.2438	39.4333	45.5875	24.2524	30.2733	27.2133	21.1457	23.9028	20.5988	flavoprotein oxygenase-1
NCU00237	pur-1	36.9127	33.2519	29.079	51.7404	36.4928	40.14	36.4257	51.1595	38.171	82.0307	67.081	89.8264	168.692	149.092	123.144	94.3156	99.9013	107.88	75.783	97.7852	74.4485	47.8913	46.7361	52.2367	48.9534	47.2385	48.4774	42.0606	42.7247	47.0299	87.9163	82.7453	95.6123	107.011	99.5707	93.7389	79.8227	86.6661	80.403	68.9303	70.3173	59.7561	purine-1
NCU00238		13.0927	19.2598	9.85421	12.5884	20.3517	16.3123	17.0025	17.5219	11.3337	16.5918	23.642	28.4873	24.0895	24.6201	16.2677	9.44424	11.5557	12.4605	11.2485	11.7667	7.70805	12.0435	11.4058	7.45413	8.26561	11.3243	11.5798	7.84633	14.2597	8.16925	62.1819	48.2991	71.7236	18.8664	14.6521	14.5705	19.0963	14.855	12.0261	15.3572	11.9514	12.7015	hypothetical protein
NCU00239		114.754	96.6829	91.3479	97.5599	103.756	97.9905	90.8338	111.567	103.233	92.7632	89.1642	100.325	96.8126	90.3776	100.298	94.8861	86.8545	89.4889	88.0599	87.371	79.7752	90.8633	102.986	136.544	92.2605	111.356	105.219	87.4305	86.2628	118.397	101.067	89.0613	106.78	86.3246	80.0133	94.4893	96.7548	89.5526	88.3058	96.3962	91.6907	86.2779	AMP binding domain-containing protein
NCU00240		103.092	97.5608	100.295	78.9974	78.4379	71.3082	85.9347	80.9034	69.7664	75.5333	75.2388	57.7413	71.6192	69.9335	62.6188	120.81	83.1268	85.5575	75.5259	57.0752	46.687	84.7568	81.3987	76.7371	76.777	82.4516	62.2679	92.3411	72.7622	87.479	61.6718	64.9118	45.8778	64.7283	59.2455	47.0883	77.1492	75.824	63.7039	48.7297	35.4748	35.5378	hypothetical protein
NCU00241		42.854	37.038	45.281	40.8589	36.3308	41.5382	34.005	37.4773	40.4698	54.7645	46.9723	59.8056	56.4902	51.5464	54.4251	39.1714	46.9685	40.1134	28.732	34.4886	25.4428	40.5973	38.5573	52.6412	42.143	41.6302	40.6873	39.0715	27.8687	44.1366	52.0922	43.1507	47.6623	36.277	39.0511	44.5244	28.3262	28.302	36.4219	24.2172	25.6102	21.4543	Septal pore-associated protein, putative
NCU00242	sna-10	120.585	112.98	104.769	121.03	107.913	116.284	127.548	117.137	92.3269	127.513	115.612	126.335	98.1112	98.6051	90.6088	75.0468	70.7013	78.6942	72.6977	79.9999	72.1925	166.913	138.65	144.518	111.528	121.062	122.483	133.761	118.849	122.369	124.987	103.71	110.636	97.3654	87.7216	103.369	94.3996	96.3113	92.6352	79.9757	84.9878	92.2666	snare complex-10
NCU00243	mal3	149.741	148.701	151.138	145.353	145.539	132.246	143.686	137.092	144.612	191.096	178.224	172.516	137.979	144.355	157.952	151.615	153.642	147.66	131.061	132.747	123.204	183.762	177.041	171.33	150.877	152.123	134.116	164.186	154.742	154.989	166.31	153.389	149.952	137.828	166.079	147.894	131.574	126.092	136.891	112.994	105.033	117.011	microtubule-associated protein RP/EB family member 1
NCU00244	gt8-1	35.3174	19.4792	9.31011	25.8702	19.7579	14.5646	19.4808	24.0655	17.9094	15.6636	16.1597	11.855	13.8304	13.4008	16.806	20.5998	18.6383	12.9935	21.4044	13.5926	16.6068	94.9909	76.2243	68.5896	101.749	97.8742	54.7411	95.9707	69.0753	62.2905	20.236	31.8455	21.2408	22.6883	22.9337	20.6988	28.6445	26.8939	22.0593	27.2296	19.9822	24.7448	glycosyl transferase, variant 1
NCU00245		8.69182	3.78611	4.77596	4.74731	2.96909	4.1946	6.05174	3.78559	3.47495	7.19364	5.40389	6.07493	4.99971	4.05141	3.70808	4.18335	4.47319	3.46494	2.24971	3.38123	2.00535	22.2211	18.4719	19.1843	12.7477	22.325	10.8429	19.7493	10.3017	23.2029	5.15821	5.67912	6.10169	4.73178	2.86672	3.68952	3.05542	3.80176	3.09242	2.71705	2.40293	1.57946	hypothetical protein
NCU00246		22.3347	10.1512	8.58465	13.4952	9.77099	9.67088	10.8355	12.2761	9.40911	6.5555	10.5999	5.42615	4.93478	5.17334	4.66501	4.43689	6.02638	6.66336	7.52045	7.03296	5.89071	51.3969	58.0863	51.8322	47.731	46.8071	38.3187	63.8381	41.1524	50.7174	14.511	30.2533	16.1752	15.8939	9.81055	17.322	15.85	20.9097	17.7299	20.496	14.4176	14.8732	hypothetical protein
NCU00247		95.94	14.1567	13.6024	31.2576	13.6038	14.6811	19.0774	24.2818	18.9251	30.689	53.3115	31.0824	72.3335	66.5678	37.978	68.3915	82.3192	47.3098	106.636	71.344	64.1085	145.992	79.2288	20.5711	79.8621	32.7326	46.3194	42.3808	60.2918	27.5712	93.9247	141.394	86.2296	102.219	78.6755	90.4871	150.988	192.411	125.759	184.7	129.315	144.455	hypothetical protein
NCU00248		39.1682	18.8757	22.7312	24.4833	19.0022	15.6132	18.2129	20.2259	17.1609	23.9595	25.9283	21.5277	74.2814	44.9395	22.4877	24.6564	30.0077	26.7867	24.7468	19.5435	14.4761	19.6201	17.4704	12.5391	49.3608	16.5011	22.6333	14.6785	21.4708	20.4231	26.4146	27.1749	24.1189	26.0248	36.5029	27.2024	25.2072	32.3854	27.6256	28.529	23.4602	18.3612	hypothetical protein
NCU00249		25.5803	18.2172	25.8144	12.375	14.0357	25.7502	15.1005	10.7619	25.4474	20.1886	19.2773	24.9485	30.9722	32.4113	17.5237	10.0781	11.68	12.3272	6.10635	12.7811	7.14405	21.4295	25.4267	26.5228	26.7177	23.8889	21.3174	25.0335	19.8985	23.2029	32.8765	34.4993	32.8685	22.0816	20.7041	27.1399	18.969	16.5447	21.3034	15.9479	14.8602	14.7416	hypothetical protein
NCU00250		183.078	25.8992	16.0811	51.6337	38.868	18.2931	33.0252	43.7506	20.7428	57.7812	51.1811	40.5192	287.061	200.638	218.777	327.126	345.43	286.258	336.813	259.476	256.371	293.171	136.425	46.4005	118.28	75.8727	56.478	36.4027	43.538	51.1713	96.929	121.172	88.2443	258.731	258.259	120.003	454.557	462.055	342.022	254.517	190.147	205.198	hypothetical protein
NCU00251	cpr-7	65.0236	61.4556	57.4929	67.6892	58.518	60.4139	56.8864	52.3493	59.395	84.2352	87.1377	90.8881	136.94	111.445	103.767	42.5941	57.7787	58.7042	41.0089	51.9357	31.7096	81.4773	86.1279	72.6923	170.318	105.909	132.063	104.671	140.753	93.2656	101.917	120.217	118.235	93.7256	80.0133	104.87	82.6872	103.774	116.481	129.828	91.501	100.625	hypothetical protein
NCU00252		13.6429	16.1321	16.1416	12.1083	11.7144	15.2637	13.602	10.9782	14.4879	37.8827	22.1871	31.1414	111.033	103.03	42.1047	15.339	20.9992	23.9881	15.298	23.06	13.5988	19.3374	20.8643	15.7172	17.4043	19.3591	17.1592	23.0052	22.6094	19.5722	41.7758	41.7707	40.9274	35.6097	37.331	21.6994	13.0492	13.095	16.0806	10.9273	11.3823	9.2135	hypothetical protein
NCU00253		39.8833	46.8599	35.3059	56.5944	51.5002	45.8493	46.6849	55.0533	33.6269	49.0212	48.3752	39.5755	44.8026	45.3758	49.7003	41.58	46.3472	40.5798	41.4589	38.7489	33.4016	57.3338	52.5225	36.8662	41.9101	38.179	40.2663	42.968	46.0863	39.4847	38.7716	38.48	35.7467	38.8855	47.9697	38.4586	34.3734	33.1598	34.429	31.8367	32.6292	33.8925	hypothetical protein
NCU00254		0	0	0	0	0	0	0	0	0	0	0	0	0	0	0	0	0	0	0	0	0.0626671	0	0	0	0	0	0	0	0	0	0	0	0	0	0	0	0	0	0	0	0	0	hypothetical protein
NCU00257	ro-2	44.3943	41.5923	42.3791	54.1407	38.1663	38.1009	47.7223	49.7535	45.4952	44.7282	38.7106	44.5298	21.4273	25.742	29.4254	24.2761	26.6528	23.5216	27.3179	27.7937	36.8483	40.7669	40.8384	50.4454	52.4459	46.9688	48.688	51.4548	43.8634	56.504	37.9213	29.7225	38.4522	26.8134	25.036	27.39	22.7883	24.0778	25.7015	25.2213	30.9219	27.4431	dynactin Arp1 p62 subunit RO2
NCU00258	crp-15	442.017	564.898	639.012	498.041	607.313	557.241	565.867	485.475	559.788	377.724	437.351	350.872	301.346	329.411	323.321	396.341	357.483	356.756	241.683	286.323	206.112	584.76	584.09	479.318	605.194	569.72	540.41	601.872	622.708	578.598	269.927	317.288	252.932	371.869	365.73	348.066	342.334	302.24	353.704	216.183	191.222	177.689	40S ribosomal protein S7
NCU00259		9.90207	9.82193	9.61238	9.17458	8.42141	7.04925	7.49263	7.73342	8.66065	7.59974	7.11859	7.07759	4.61012	8.47679	6.04059	6.52857	6.21277	5.53058	4.37086	6.76246	3.19602	8.53787	8.51264	7.04965	7.97457	8.25055	7.00054	9.55437	10.5185	6.86444	7.02877	7.53678	6.38951	5.15642	7.13494	3.75206	5.79256	4.6466	4.39811	5.84756	4.99556	4.86999	hypothetical protein
NCU00260	adh-15	78.6114	77.917	79.8614	67.4225	102.892	97.7574	99.4791	76.9015	79.6566	29.9348	45.1537	35.8598	16.4276	19.2598	16.6864	18.5716	16.0911	16.192	24.8753	29.8225	19.6775	53.4324	49.7962	45.1293	43.831	43.0862	37.3713	31.0651	48.7973	34.3222	20.3494	16.8781	22.8526	14.1347	14.8432	20.6988	21.2606	21.1913	18.2797	30.3601	28.3925	35.4062	oxidoreductase
NCU00261	pyr-7	115.744	123.844	153.556	117.136	124.324	135.451	120.92	116.867	164.018	129.079	125.121	115.66	134.797	141.238	135.704	140.016	149.417	148.526	117.692	126.12	107.85	139.546	157.79	139.548	189.934	179.409	176.329	170.858	178.002	193.623	126.461	147.392	141.433	143.834	182.26	158.775	121.644	124.12	138.334	124.039	104.401	102.336	CTP synthase
NCU00262		34.1071	18.9305	14.2674	32.1644	16.0331	14.8559	20.1148	25.6338	14.8621	42.6978	21.044	33.6775	57.3993	41.262	47.9061	90.0055	92.1353	77.5615	89.474	78.1741	84.2873	38.7314	27.5409	34.6704	39.2325	31.1148	30.5813	25.5139	23.6396	27.5712	29.2487	29.5633	25.9034	39.2495	39.497	31.7674	92.3627	104.689	100.744	60.4248	69.2423	71.3388	hypothetical protein, variant 1
NCU00263	spr-10	42.854	61.7849	95.5193	50.0335	51.8241	72.5898	51.8721	62.3541	70.8891	98.8546	56.7928	63.1085	276.477	179.82	396.406	339.359	363.82	346.428	118.463	115.773	97.6354	37.6006	40.9497	73.2701	36.846	46.2678	70.4791	43.1281	35.9473	59.7376	130.429	190.065	151.506	523.043	503.714	467.131	146.469	134.822	191.455	69.8163	84.6084	77.196	serine protease-10
NCU00264		26.1855	29.0817	28.4744	32.4844	33.6317	32.5664	39.9991	38.8834	39.0264	25.6419	27.0714	22.8252	40.0626	36.2757	43.5401	42.8477	32.8034	39.8469	30.0175	33.6771	28.4509	25.444	22.2553	25.425	27.4162	26.8547	25.2651	24.8734	26.2963	23.3164	27.4916	30.3063	27.9181	40.8874	36.8851	35.2693	30.7451	29.9917	28.5877	26.4026	22.4484	22.5731	hypothetical protein
NCU00265		97.0953	69.6314	52.4752	35.7915	38.6521	55.2289	85.7618	35.6386	27.96	6.5555	6.85878	11.5011	2.40246	21.379	1.25596	1.26768	1.61532	1.3993	0.96416	1.89349	0.626671	100.476	154.007	114.528	33.4699	81.6427	25.0546	95.3302	26.8385	61.3828	3.68443	3.92762	3.97186	1.45593	1.46521	2.1887	2.03694	2.95693	1.44313	3.18958	1.4544	1.57946	hypothetical protein
NCU00267		5.17108	6.47479	2.8414	8.42781	10.5268	6.17538	5.8212	8.81501	5.02532	4.52503	7.58623	8.49311	10.389	11.4686	7.95444	13.7544	9.69192	9.39533	233.969	206.052	342.726	5.31497	4.45106	4.16045	2.85222	3.55906	5.15829	2.08168	4.33754	2.26924	6.85872	4.82991	6.79245	4.85311	4.65045	4.06473	81.2231	165.588	120.123	237.565	249.335	246.856	hypothetical protein
NCU00268		115.359	121.046	77.6245	197.84	159.899	120.012	161.783	209.776	118.148	193.59	198.229	249.131	254.725	267.455	210.882	156.876	141.589	157.255	177.598	170.482	177.787	134.91	129.359	106.785	107.045	108.659	148.696	74.5668	84.7446	92.8685	148.001	116.236	136.309	128.122	138.558	134.261	115.978	96.8745	96.8272	163.377	166.498	158.012	hypothetical protein
NCU00269	set-2	11.8825	10.6999	13.9652	13.7085	8.74531	12.3508	9.56752	12.3302	12.3495	16.1857	15.3803	20.4071	17.2717	13.5878	19.3777	15.4023	10.9345	16.7917	20.1831	18.191	25.3802	12.1566	12.5186	21.5534	17.2297	14.8834	19.0015	18.0412	13.9343	24.3376	17.1751	15.2859	17.3841	14.9233	12.3587	16.3214	14.4496	18.0232	15.5308	20.9685	22.1955	23.297	histone-lysine N-methyltransferase
NCU00270		296.677	195.506	521.487	174.477	155.742	198.836	158.152	132.55	175.138	620.974	539.194	732.354	476.076	608.335	401.191	150.727	175.883	211.761	65.9485	130.718	44.055	86.1138	106.714	145.153	130.038	124.459	166.276	118.816	104.155	144.04	602.037	433.312	599.232	308.354	311.071	347.003	98.8554	81.8787	93.2537	44.7722	47.6792	38.8283	hypothetical protein
NCU00271		0	0	0.0604552	0	0	0	0	0	0	0	0	0.11796	0	0.0623294	0	0	0.0621277	0	0	0	0	0.0565422	0	0	0	0	0.0526356	0.0533764	0	0.113462	0	0.0530759	0	0	0	0	0	0	0.137441	0.0590663	0	0	hypothetical protein
NCU00272	cul-4	117.505	101.073	107.066	99.9069	100.733	106.321	92.851	99.2365	109.007	100.073	86.5142	103.628	93.6309	93.6187	102.57	81.5754	81.9464	87.823	68.6482	86.2214	67.3671	106.582	99.7593	95.4014	101.399	87.3588	101.06	91.9141	99.8718	103.023	86.9527	82.2145	98.1451	81.9568	87.5305	94.3642	63.7181	63.6443	67.0025	65.2092	62.3497	59.822	ubiquitin ligase subunit CulD
NCU00273	nup-2	104.962	72.9786	86.1487	71.9565	70.1784	75.8523	66.1081	68.411	80.3516	100.421	86.4622	106.164	64.6716	74.1719	83.6113	66.3632	60.6366	63.8349	53.2216	58.0896	51.575	87.9797	94.418	114.99	97.3829	102.62	99.1655	106.806	91.0883	128.325	114.444	83.4884	102.808	64.243	63.3863	82.6703	54.9975	50.4085	53.2584	44.8904	44.2012	44.6197	hypothetical protein
NCU00274	mus-21	76.466	83.7882	95.7611	73.8234	85.9416	94.8445	77.2894	84.4186	107.029	65.787	80.4348	81.5102	69.2817	90.3153	66.6857	48.8058	41.7498	56.6385	42.423	59.0363	37.5376	69.8296	65.9313	81.6488	75.9621	84.0694	81.5326	68.642	76.2322	82.5434	88.0297	73.1386	85.0783	54.9614	47.3964	62.6593	51.4965	46.0436	55.2513	50.4426	41.4189	41.395	mutagen sensitive-21 protein
NCU00275		64.4735	64.0895	53.8052	59.2614	56.3587	59.8895	59.6529	64.1928	56.6685	42.3497	55.4418	47.7148	54.4774	52.9176	41.8655	45.8267	50.7583	52.7738	73.4047	66.475	79.2739	99.8535	80.3415	66.1049	83.0636	75.0639	76.3217	71.5243	83.3892	67.7367	52.2056	68.8394	52.9581	56.5387	47.4601	54.8426	63.8454	64.2075	63.9101	105.02	97.0024	91.1479	hypothetical protein
NCU00276	mip-1	22.2797	15.4737	16.6856	16.0555	16.6809	14.4481	13.7173	18.1708	15.5571	9.68821	12.7823	13.4474	11.5578	13.4631	13.7558	14.1347	12.3013	16.5251	15.4266	17.3119	14.9148	57.7861	45.6233	24.3848	49.2444	32.3012	42.319	38.5377	49.6106	31.0318	24.2039	42.3546	23.9463	22.385	15.7988	36.0823	31.0634	35.1311	33.673	29.5922	27.5072	24.8765	DNA polymerase gamma
NCU00277		53.3061	35.5016	40.9282	38.4052	39.03	37.5766	36.4834	43.5343	35.5515	41.2474	35.0214	43.5272	50.3218	42.2593	38.7555	35.305	38.7677	40.3133	37.4737	47.3372	40.295	33.9819	32.9934	37.0973	25.1461	25.1831	28.4232	29.6239	24.724	26.2664	37.8647	28.8202	38.3946	35.367	37.2673	39.3341	45.8949	41.8194	38.4835	36.0304	37.2454	36.3275	Septal pore-associated protein, putative
NCU00278		90.1088	81.319	94.7938	83.158	100.247	86.6883	95.387	100.913	84.5216	70.2541	77.2133	78.0894	87.6573	80.5295	63.9345	62.6235	68.6511	67.6997	70.2551	74.049	77.2059	88.3189	77.6709	75.7548	59.7802	73.2843	59.8993	63.7314	64.4124	70.8001	62.1252	63.9034	59.1749	56.5993	68.9286	53.7169	64.7366	68.9949	61.2987	74.2463	66.4599	70.4833	hypothetical protein
NCU00279		12.9277	9.65732	7.85918	10.1881	7.07182	8.56397	8.29953	7.03038	9.24872	12.6469	9.71661	11.9729	6.88272	7.10555	11.2439	7.47933	7.14468	7.32969	23.8469	19.1378	34.4042	11.1954	11.7397	10.2855	14.0283	9.27513	13.1589	13.2373	10.5727	13.8423	13.6608	11.5175	12.2034	9.76688	9.68314	9.44267	9.03894	13.447	10.7891	32.3092	33.7042	31.4575	hypothetical protein
NCU00280		27.0657	30.5632	34.6409	36.2716	33.6856	34.7219	32.4489	28.7164	34.4822	36.7804	32.1635	38.219	37.4004	29.1701	47.6668	35.3683	37.5872	41.5127	40.4304	42.2654	48.6297	37.6571	32.4927	44.7826	33.3535	35.4288	35.2659	36.6696	34.2665	39.4847	32.1396	33.2255	38.4522	39.4315	38.1592	38.6462	28.0716	31.6813	34.7726	48.139	53.3071	51.0691	hypothetical protein
NCU00281	gt1-2	42.0288	13.8824	23.7589	22.8831	15.0614	19.2835	18.0976	19.0361	21.8655	41.1314	30.3449	42.9964	48.8283	44.3162	44.7362	40.2489	44.4213	42.2457	57.3997	54.9788	77.3312	50.2095	33.216	35.9416	25.3789	17.2021	32.213	20.6033	22.4468	27.2308	52.9992	50.5813	55.2606	57.024	48.6068	58.7822	57.9892	59.8425	64.5973	83.1062	90.4892	90.0291	UDP-glucose,sterol transferase
NCU00282	tah-5	85.1578	85.2148	64.4453	95.4263	74.9829	76.8427	63.3992	72.5211	88.2104	77.9698	69.9908	85.5209	186.807	161.371	142.163	240.099	227.077	243.146	281.02	272.392	306.379	72.8264	79.7295	83.6712	93.6575	87.4667	102.376	69.8697	86.6423	71.6511	76.4662	85.1868	80.243	134.249	138.877	107.809	227.501	264.574	236.811	247.429	255.153	265.02	hypothetical protein
NCU00283		52.866	28.4232	37.9659	41.5523	40.5415	36.0036	43.5149	40.668	32.0765	41.7695	43.2311	52.846	43.6338	44.5655	28.8274	26.0509	25.9072	28.9856	26.8679	30.8368	26.0695	79.6114	60.8682	49.752	69.7338	42.8166	65.1103	54.2838	64.9546	50.3203	51.2987	65.018	46.7413	50.5936	29.6865	49.4021	61.9358	64.0667	56.1446	66.863	56.2791	56.8605	hypothetical protein
NCU00284		1.87039	3.29227	2.17639	3.84052	2.32129	2.38859	4.14977	2.86623	1.87113	2.55258	1.45489	1.7694	3.37643	2.30619	2.2727	4.94396	3.47915	4.99752	3.85664	4.1251	4.82537	2.65748	2.44808	3.40926	2.15372	2.58841	3.57922	3.20258	2.06033	3.68751	1.98393	3.18455	2.24496	2.60854	3.18524	2.56391	3.75561	5.35063	3.91707	3.30771	5.12203	4.14608	hypothetical protein
NCU00285		243.701	218.058	154.282	261.369	200.332	174.484	253.827	195.012	143.756	261.814	243.019	256.327	152.978	208.928	175.416	166.066	149.106	120.207	116.663	113.745	76.8925	132.535	122.738	139.086	517.183	520.108	460.878	257.541	281.289	388.493	166.31	155.565	155.133	119.144	140.979	154.772	118.97	91.5943	93.2537	75.1323	55.1409	40.2762	hypothetical protein
NCU00287		17.2186	19.9731	26.6608	17.0156	20.2978	21.0312	18.4434	14.2771	18.8717	25.1778	18.8097	27.2487	32.5306	25.555	22.3083	25.0367	31.7472	22.1223	23.0756	22.1133	21.2441	18.9982	19.1952	19.2999	21.7118	19.7366	18.8962	18.3615	19.5731	19.8558	23.0135	24.7864	25.8458	22.6276	28.0938	26.5145	29.1538	25.4859	26.2512	23.154	18.9073	20.7304	hypothetical protein
NCU00288		0.880184	1.15229	0.785918	1.22683	1.40357	1.74775	2.07488	1.6224	2.13843	1.39232	2.13038	3.59778	4.1556	3.55277	2.15308	0.633841	2.36085	3.26504	3.08531	3.24598	2.63202	1.41356	1.05713	1.0979	1.62984	0.593177	1.36853	0.800646	1.19282	1.30481	3.00423	2.01688	2.01471	3.09385	2.86672	1.93856	1.71867	2.11209	3.0237	3.30771	3.54116	2.36919	hypothetical protein
NCU00289	tah-1	71.79	67.6561	74.4204	73.1833	70.1244	67.5796	75.9061	79.3351	78.2667	158.202	126.108	154.174	205.378	139.992	123.742	88.611	99.777	106.081	65.1129	81.0819	51.387	48.4567	48.4052	51.6589	57.4518	40.2282	57.3202	35.8155	49.2311	58.3194	132.583	122.021	129.057	95.3635	118.618	99.367	64.6093	63.9259	80.7466	56.113	56.2791	46.7256	TAH-1, variant 1
NCU00290	abc-12	246.727	234.08	58.702	257.582	188.996	177.163	124.205	166.782	117.667	117.187	85.8387	78.7972	136.161	130.393	100.357	114.662	166.067	128.669	182.548	142.823	107.787	125.015	105.991	138.797	115.428	53.7095	153.433	72.1115	141.566	60.5319	142.673	206.837	175.337	110.408	117.535	198.734	146.023	161.434	213.789	168.634	147.084	187.495	ABC transporter-12
NCU00291		52.2609	41.9215	39.7191	36.8583	33.3617	29.4204	29.0484	26.391	30.9538	102.161	70.978	101.151	86.034	95.3639	115.549	114.345	125.436	120.807	75.0116	83.9898	64.3591	35.5085	34.9408	30.8566	27.2416	26.2616	34.2132	34.4278	26.5132	29.9539	96.3621	81.3653	77.5951	80.8649	97.1499	83.108	78.2314	76.9505	78.2039	42.1143	39.5851	46.5282	hypothetical protein
NCU00292	cea-3	6.93145	1.53639	1.39047	1.76024	0.539834	0.6991	0.864535	0.865278	1.12268	1.16027	3.06567	1.88736	2.79205	1.62056	2.15308	14.6417	12.177	11.3277	12.5341	9.8732	10.6534	23.5781	17.2478	5.54726	13.9118	11.3243	8.73751	9.55437	12.3078	7.60194	5.49831	8.12061	5.87144	6.3697	5.60603	6.12836	17.6323	18.6568	15.4621	11.1635	10.4338	12.175	cholinesterase
NCU00293		42.7989	45.4882	33.4318	30.4041	29.9068	29.2457	31.5267	24.8767	26.0889	20.0146	24.8891	20.2891	12.0772	12.4035	14.7725	9.571	11.9906	11.3943	8.99883	9.67032	7.39472	57.2773	57.6968	38.4841	66.7652	45.6207	39.8452	61.8632	58.8279	49.753	20.5762	21.3365	16.0601	16.2579	20.7678	19.073	10.2484	12.0389	10.8578	10.0413	6.38673	8.42377	NADH pyrophosphatase
NCU00294	crp-74	1496.48	1773.82	1881.37	1362.64	1863.45	1519.38	1588.5	1480.76	1509.04	1073.65	1296.88	1036.28	913.583	1053.12	905.49	1120.89	1135.07	1046.01	738.482	852.882	564.192	1433.4	1485.21	1094.6	1238.85	1432.74	1134.98	1271.53	1480.78	1193.39	784.898	884.934	733.412	990.458	1142.04	996.734	888.362	803.157	810.49	582.512	464.65	498.714	60S ribosomal protein L10a
NCU00295		129.387	143.543	139.349	155.701	146.835	157.123	138.441	158.129	155.571	137.723	128.966	139.841	124.603	113.689	140.548	117.134	113.632	115.543	114.414	122.062	119.694	117.834	109.496	114.412	87.9531	88.1138	102.745	80.8118	88.9737	85.8906	111.667	109.761	118.235	109.62	107.024	117.94	99.6193	92.1575	94.1471	92.2024	106.171	104.902	hypothetical protein
NCU00296		0.220046	0.0548711	0.362731	1.06681	0	0.116517	1.15271	0.216319	0.427687	1.27629	3.37743	2.30022	1.49342	0.623294	1.31577	1.33107	0.621277	0.533068	2.05687	1.55537	3.57203	0.452338	0.778935	0.28892	0.582085	0.161776	0.578992	0.266882	0.487973	0.170193	7.99239	7.58985	7.88615	5.88439	3.44006	5.75315	4.3285	5.13942	5.15404	3.42584	4.42645	4.67256	hypothetical protein
NCU00297		0.715149	1.04255	0.362731	1.01347	1.13365	0.640841	1.84434	1.73056	0.908834	1.04424	0.415684	0.707759	2.79205	4.11374	2.15308	21.8041	15.7183	13.2601	20.4402	13.4573	11.5307	0.621964	0.556382	0.520056	0.291043	0.539252	0.526356	0.480387	0.596411	0.340385	1.19036	0.90229	1.15126	2.30523	2.10226	0.750411	6.55641	4.29458	6.11612	7.79675	3.22498	3.02729	hypothetical protein
NCU00298	mfs-1	1.04522	1.26204	0.785918	1.22683	0.485851	1.45646	1.6138	0.973437	1.17614	1.68238	1.14313	1.1796	0.389588	0.498635	1.73443	1.07753	0.372766	1.1994	1.22127	0.87912	1.00267	0.961218	0.834573	0.520056	1.74626	0.323551	1.10535	1.44116	0.542192	1.02116	1.24704	0.424607	1.49664	1.63792	1.01928	0.625343	0.827508	0.70403	0.893366	0.47253	0.569115	0.85554	MFS monocarboxylate transporter
NCU00299		30.2013	28.533	22.1871	27.7371	31.2564	22.7207	32.8523	31.7449	15.7709	23.0893	22.9146	16.8093	20.0638	19.8207	24.1624	21.5506	22.366	23.3217	25.7752	19.8816	21.0561	27.0837	24.9815	19.2999	16.182	21.3544	18.7383	18.6284	23.8565	16.7923	18.9323	19.4258	15.6572	19.8977	19.3026	16.3214	20.1148	22.5994	14.2251	19.5509	16.8837	19.2167	peroxisomal D3,D2-enoyl-CoA isomerase
NCU00300	gpr-5	19.144	11.5229	11.9097	15.5221	13.9277	13.3994	13.9478	15.8995	12.4029	24.1335	18.9136	23.2381	32.141	26.1783	26.9135	32.7062	38.954	38.914	25.9038	25.8326	25.9442	38.5052	28.598	20.2822	31.549	26.8547	24.844	25.247	24.2902	26.1529	30.8926	32.164	30.3358	38.2789	35.5473	30.0165	35.4555	36.68	37.9337	30.5373	29.4043	32.1814	PQ loop repeat protein
NCU00301		26.5706	26.6674	28.7162	30.5642	27.2076	27.2649	33.371	28.5001	32.4507	29.8768	28.7341	27.9565	25.4531	29.9181	24.9399	26.241	31.9957	26.7201	23.7826	26.0355	22.1842	29.2323	30.3228	26.9273	53.8429	38.4487	46.372	46.3307	46.3574	52.0222	29.0787	34.2339	27.9181	29.9679	25.9279	26.0768	30.2359	32.0334	30.7868	26.5798	24.219	24.0209	Sas10/Utp3 family protein
NCU00302	gsl-3	53.4162	60.1936	50.1174	47.7398	61.2172	40.8391	51.8721	54.7288	43.7844	62.4223	56.9487	49.1303	36.4265	47.682	42.1645	42.4674	45.9745	34.7161	36.1881	35.0972	26.9469	52.867	56.6397	42.7024	49.5355	53.4399	45.8983	58.6073	69.2379	45.8386	54.3029	50.6344	39.3156	42.8287	56.9521	43.2737	38.6383	36.3279	32.1612	31.0689	23.0808	24.7448	3-ketodihydrosphingosine reductase tsc-10
NCU00303		61.8329	37.0929	44.7973	45.0728	35.3591	32.0421	34.4085	36.2335	30.045	105.468	69.5751	85.9337	71.0348	84.7679	72.0086	39.4249	53.4919	47.9762	21.4044	32.1217	17.4841	27.8753	32.7153	35.9416	32.7714	25.2909	30.1076	32.9866	23.26	34.7193	86.4425	63.0541	70.6299	54.5974	53.5121	54.5299	27.8807	28.3724	28.1754	15.3572	11.8249	10.7271	smr domain-containing protein
NCU00304		51.6558	55.8039	89.8365	30.1908	54.4692	54.0637	54.4657	52.5115	48.0078	67.8175	160.454	101.269	9.41504	25.555	44.6764	18.318	17.1472	17.7912	17.2263	26.5089	13.6614	55.6941	69.6034	44.3203	33.1789	39.5272	29.476	28.9834	48.7973	28.1953	38.6582	37.1	41.503	17.4105	30.5146	38.6462	16.2319	12.1093	14.4313	11.9314	12.7102	10.069	hypothetical protein
NCU00305		43.8992	37.5318	54.9538	41.8724	47.0735	44.1015	43.5149	47.8066	42.0202	33.0676	48.5831	36.0957	36.6213	29.0455	32.2364	34.481	35.1021	43.2452	26.8679	32.1217	22.2468	56.6553	41.061	31.2034	43.0161	33.5415	33.8973	30.4779	36.6522	25.5289	41.6058	40.8154	37.1282	46.3472	42.0452	45.5875	45.7676	38.0176	40.8887	35.7942	29.594	34.8139	Short chain dehydrogenase
NCU00306	mdr-10	82.2972	33.9652	20.0711	29.4973	20.9995	25.2841	28.8178	21.1452	29.9381	47.4548	54.4546	59.8646	54.1527	47.8066	33.5522	93.1747	109.034	92.4874	70.7051	51.4623	52.7657	71.6955	68.6019	110.887	131.086	115.777	64.1102	104.564	71.2983	147.5	37.5812	39.9131	31.89	20.565	30.9606	29.3911	59.6442	56.1112	64.666	37.5661	37.688	37.3147	multi-drug resistance-10
NCU00307		0.605126	0.877938	0.604552	0.746768	0.539834	0.932133	0.749263	0.432639	0.534608	0.580133	0.623526	0.471839	0.779176	0.186988	0.598078	0.76061	0.621277	0.666336	0.385664	0.743871	1.06534	0.565422	0.556382	0.404488	0.174626	0.431401	1.05271	0.320258	0.487973	0.340385	0.680203	0.743062	0.863447	0.727966	0.509639	0.43774	0.57289	0.844836	0.549764	1.06319	1.07499	1.11878	hypothetical protein
NCU00308		5.11607	5.04814	3.62731	5.33406	4.91249	5.01021	5.70593	4.81311	4.11648	6.84556	3.949	6.72371	8.89559	7.29254	5.50232	19.2054	17.52	13.8598	15.5551	13.0516	15.6041	5.31497	4.17286	3.98709	7.27607	4.63757	7.31635	7.25919	5.25926	3.57405	9.80627	6.36911	8.05884	8.25028	7.8357	7.75425	20.8787	22.9514	20.5474	13.5852	14.2911	15.4655	NOL1/NOP2/Sun domain family protein
NCU00309	wsc2-1	435.746	362.808	308.443	458.196	358.612	310.691	253.366	257.853	321.781	2011.9	1192.29	2005.08	2150.26	2929.85	3043.68	4580.58	4916.78	4306.26	1786.4	2354.35	1508.59	86.7923	102.319	117.995	151.226	57.3225	420.032	112.464	155.121	113.462	1718.19	1879.42	1987.6	2281.02	2773.45	1964.64	2226.95	1862.51	2461.02	977.901	1147.46	1071.4	WSC domain-containing protein
NCU00310		14.0279	12.4009	11.2447	13.9752	16.5189	16.2541	17.3483	15.575	18.8717	11.3706	11.6911	13.3295	14.5446	13.0268	13.9352	14.198	15.4698	19.1905	30.8531	26.9822	43.9296	16.6234	12.1848	13.0014	16.0656	15.3148	16.9487	16.6001	13.2295	14.8068	12.4704	11.4113	14.4483	14.0133	11.9765	12.4443	21.5789	28.654	19.6541	38.7475	50.5247	39.289	hypothetical protein
NCU00311	vts1	199.032	224.094	244.239	200.614	194.124	236.412	214.059	207.829	249.021	228.514	211.271	256.091	172.717	181.565	215.607	168.665	175.138	197.035	137.746	173.931	138.682	201.234	209.144	255.29	208.503	217.534	220.596	196.105	193.834	231.405	218.459	210.34	253.278	169.373	179.839	210.053	170.021	151.648	170.289	127.642	130.264	129.779	VTS1
NCU00312		5.44614	7.13324	5.25961	5.1207	6.20809	5.12673	6.39756	8.11198	4.97186	2.72662	4.10488	4.89533	1.23369	2.36852	2.09327	2.53537	2.54723	2.39881	5.59213	4.46323	7.01872	3.16636	3.7834	3.12034	2.50297	2.26486	3.00023	2.56207	2.11455	2.15577	4.98816	2.44149	4.14454	3.15452	2.93042	3.25178	6.49276	6.89949	4.67299	10.5729	10.8132	12.2408	hypothetical protein
NCU00313		0.110023	0.164613	0	0.373384	0	0.233033	0.288178	0.0540798	0.160382	1.50834	2.39018	1.35654	1.68821	1.74522	0.53827	1.26768	0.621277	0.999503	0.642773	1.28487	2.31868	0	0	0.173352	0	0	0	0	0	0	8.78596	2.44149	4.02942	3.33651	2.03856	0.87548	1.20944	1.76007	1.09953	1.06319	0.758819	1.2504	hypothetical protein
NCU00314		1.10023	0.877938	1.57184	1.4402	0.485851	2.0973	2.30543	0.757118	1.33652	0.406093	0.727447	0.766739	2.40246	0.99727	1.555	1.33107	1.30468	2.93188	1.09271	2.63736	3.19602	1.35701	0.723296	1.15568	3.37609	0.701027	1.6317	1.28103	0.379535	1.475	2.09729	0.743062	2.93572	2.60854	0.700753	1.62589	2.41887	2.81612	2.40522	1.47666	3.41469	3.22473	hypothetical protein
NCU00315	crp-60	656.617	606.381	675.104	413.976	621.241	564.523	454.861	430.638	502.211	358.812	426.544	350.164	317.514	361.822	329.84	407.687	472.854	429.32	288.734	307.624	228.547	564.404	560.054	413.907	454.201	500.372	466.773	458.129	513.131	444.77	248.614	323.444	244.068	377.754	420.133	373.705	397.904	392.567	404.695	242.29	201.593	236.787	60S ribosomal protein L29
NCU00316	mic-1	66.894	78.8498	58.6416	71.3697	69.8005	65.5988	68.8746	66.0856	73.0275	80.2323	80.0191	59.5697	80.3849	81.4022	70.6928	70.0395	71.6953	80.0269	68.5196	68.098	56.5257	70.2254	72.4966	75.5815	61.8757	59.1559	59.0045	53.5899	49.1226	51.228	69.8909	79.2954	68.5577	79.7729	85.9378	78.7932	65.1822	68.1501	65.4906	63.2009	61.8438	63.2441	peroxisomal adenine nucleotide transporter 1
NCU00317	cpr-8	29.6512	22.3325	22.3684	21.4429	20.1358	24.4685	22.2474	21.9564	30.7934	17.9841	21.9273	24.1818	24.9336	31.601	22.1289	62.8771	49.8264	48.5759	137.553	129.975	174.653	27.4795	20.6974	32.1279	21.1297	22.8643	21.0543	20.283	19.3563	25.1885	19.7259	19.4788	22.9101	19.2304	18.4107	20.6363	69.7653	80.189	80.0594	72.5924	83.2172	86.3437	calpain-like protease palB/rim-13, variant 1
NCU00318		0.880184	1.20716	1.08819	1.60022	1.24162	0.815616	1.09508	1.24384	1.60382	2.14649	2.13038	2.47716	3.44136	3.55277	2.51193	6.84549	5.96426	5.73049	162.686	103.195	237.759	1.35701	1.61351	0.520056	1.86267	0.970653	1.84225	2.18843	1.78923	0.907694	3.17428	2.70687	2.99328	3.15452	2.10226	2.81404	28.8355	71.2478	44.0498	198.522	210.383	187.034	hypothetical protein
NCU00319		3.57575	4.88353	3.26458	3.78718	4.64257	3.26246	4.61085	4.43455	3.79572	7.25166	5.29997	4.89533	3.3115	4.11374	4.96405	4.62704	5.03234	3.53158	7.45617	4.46323	8.64806	3.10982	3.61648	1.50238	5.41339	3.88261	3.89504	3.57622	4.60863	2.72308	4.70474	6.63449	4.02942	3.63983	5.2238	3.87712	4.45581	5.91385	4.87916	6.96982	7.27202	5.98878	hypothetical protein
NCU00320		112.994	131.197	118.25	144.606	158.171	150.132	141.496	167.972	161.612	117.941	120.081	125.863	158.562	141.363	156.278	173.609	140.284	187.24	264.18	223.905	293.533	126.428	111.109	127.76	129.921	110.87	161.118	110.596	135.711	121.574	167.5	172.921	192.434	187.148	110.655	160.776	265.185	277.106	239.628	377.256	399.771	346.494	hypothetical protein, variant 1
NCU00321		146.496	154.243	191.885	96.1731	106.617	172.678	113.139	116.975	172.572	107.557	139.722	146.683	40.5821	60.7088	87.0802	47.9818	48.0868	48.2427	20.8259	33.9476	16.8575	164.538	143.213	101.7	66.6488	63.8474	80.3746	59.9417	63.3281	88.5002	78.9036	65.9202	80.4157	47.3784	55.9329	81.6072	23.9341	21.8249	24.5332	17.7199	15.1132	11.5827	hypothetical protein
NCU00322		90.1088	53.5542	202.102	132.338	89.6664	28.197	60.9209	60.8939	57.5239	614.883	225.249	270.069	797.746	622.733	638.987	873.624	906.194	639.216	983.25	710.6	902.845	96.1783	78.2829	23.8648	167.99	68.3771	97.8496	74.1398	140.102	42.4914	606.118	926.174	560.319	632.906	1086.49	528.477	799.946	935.093	817.018	668.217	650.498	682.392	hypothetical protein
NCU00324		60.0175	67.711	69.3422	67.3692	63.1066	72.182	65.5317	65.9774	78.534	78.782	70.7182	80.3896	76.7488	73.05	100.776	90.7661	93.8749	97.5515	69.3552	73.2375	65.0485	65.3628	66.4876	85.058	59.4309	65.2495	72.6898	65.2793	54.165	86.6848	71.478	69.264	79.0342	74.1919	81.5422	83.1706	73.8392	66.3196	81.2963	55.6404	57.5438	60.0852	hypothetical protein
NCU00325		23.5449	26.5027	30.8322	24.8034	25.1023	23.3616	23.8612	25.5798	30.2588	23.4374	26.5518	25.6563	25.0635	28.9208	29.1862	28.3961	27.1498	34.5828	25.0682	28.1995	23.1242	30.0805	28.3755	32.5324	29.7446	30.4138	26.7389	30.4245	24.6697	34.0953	23.2403	21.9734	25.6732	28.9366	25.1634	27.8278	28.4536	26.5419	31.1991	25.2213	22.3852	25.732	hypothetical protein
NCU00326		83.0674	72.1006	73.3322	78.8374	82.2167	70.7838	65.0706	67.9243	72.4929	74.547	90.723	85.108	46.4259	55.4108	57.5949	63.8912	59.9532	58.1711	110.364	102.046	131.162	138.528	113.947	81.7643	135.277	103.429	124.483	113.852	130.18	89.4079	94.5483	120.164	104.65	86.6279	63.1952	87.9232	151.37	171.783	155.24	193.442	148.223	148.798	calcium homeostasis protein Regucalcin
NCU00327		0.38508	0	0	0.320044	0.0539834	0	0.0576356	0.216319	0.160382	0	0.0519605	0	0.454519	0.124659	0.119616	0.126768	0	0.133267	0.707051	1.21724	1.12801	0.961218	0.61202	0.57784	2.0373	0.754953	1.21062	1.06753	1.4097	1.02116	0.510153	0.955366	1.66933	1.39527	0.0637048	0.500274	0.445581	1.05604	1.64929	1.65386	2.40293	2.36919	hypothetical protein
NCU00329	vad-1	9.90207	5.7066	7.67782	7.78773	5.34436	6.11712	4.49558	5.02943	5.13224	7.36768	7.32643	8.67005	8.96052	7.41719	8.49271	9.88793	7.26894	7.99603	8.54889	7.50633	10.4654	24.2001	17.0253	27.9097	16.9387	17.6335	13.7905	13.9312	11.1149	20.1395	7.02877	8.59829	8.00127	10.0702	8.15422	7.81678	14.004	11.8277	14.4313	13.4671	11.4455	9.34512	VAD-1
NCU00330		25.8554	18.2172	17.7738	23.0965	21.4314	15.3219	17.9247	15.4128	16.4125	22.045	18.4979	21.7046	19.1547	15.6447	15.9687	19.5857	18.7004	17.7245	17.8691	17.0414	18.4241	27.5361	21.7545	28.8342	28.3476	24.1585	25.0546	26.7949	18.3261	26.777	23.4103	18.8419	21.5862	18.3205	22.9974	20.6363	18.5235	21.0505	21.647	16.5976	20.4881	18.427	Septal pore-associated protein, putative
NCU00331		15.8983	17.1198	11.2447	16.8023	14.3596	13.5742	13.7749	16.6566	14.0602	17.578	15.6401	19.0505	24.0895	18.3872	22.7868	32.1358	28.6409	27.3198	28.4749	27.4556	26.0068	11.0823	14.4659	10.17	16.5894	12.5106	14.4748	14.8386	12.9584	13.502	17.6853	17.515	16.4631	21.3537	24.2078	18.4476	32.973	33.7934	30.9242	23.5674	23.8396	19.9407	hypothetical protein
NCU00332		73.3303	67.5463	80.1637	64.062	73.7413	77.6	68.9322	68.3569	71.691	58.1873	70.6663	66.4704	74.4762	79.9062	70.3938	80.2443	79.7098	75.2959	138.518	127.472	172.836	101.663	79.5626	64.0247	51.6892	53.7095	56.7412	52.042	62.5148	53.554	50.5618	60.0288	57.7934	58.9652	65.2338	65.2232	87.6522	102.225	100.263	145.539	159.352	155.774	hypothetical protein
NCU00333	adr-6	16.3384	22.3874	18.0761	19.736	19.2181	17.7105	17.9823	18.4412	15.7175	18.4482	21.3558	17.2221	10.3241	12.6529	14.4137	12.6134	18.8247	15.7255	20.0545	17.1767	19.0508	21.7122	20.6418	20.1088	15.8327	18.6581	18.3698	23.3789	16.0489	20.4799	20.6895	16.772	16.3479	15.0446	15.6077	14.1327	13.1128	16.7559	14.5	22.7405	20.7411	23.9551	ADP-ribosylation factor family protein, variant 1
NCU00334	exr-5	30.3113	34.5688	34.2781	30.3508	28.2333	27.8475	30.7774	25.9042	28.4412	44.6702	39.8017	36.5086	25.1284	28.6092	35.0474	27.4453	31.4366	26.9866	22.1757	23.3305	18.8628	41.5585	39.5031	31.7234	35.6818	35.5367	36.2133	45.0497	40.1222	37.2722	39.3384	39.1169	34.5954	27.784	35.3562	29.5787	21.5789	26.6123	19.1043	19.2556	17.0102	18.1638	exoribonuclease-5
NCU00335	msp-2	70.3597	61.8397	57.7952	63.2619	61.9729	54.0637	56.5406	54.2421	52.6589	69.964	55.286	57.0336	52.2697	48.4299	55.8007	51.151	52.4358	49.1089	44.8013	45.2409	49.6323	61.631	60.6456	57.2061	65.1935	61.3129	52.7409	59.9417	51.7794	58.1492	61.6718	55.9951	55.7211	53.2022	60.2011	51.4657	49.9688	48.8597	50.166	45.0676	45.6556	45.8701	pre-mRNA-splicing factor cwc15
NCU00336	rbg-5	19.309	17.6685	20.0711	16.1089	16.249	17.827	20.2301	19.631	25.5008	16.2437	15.1725	17.1632	13.6356	21.005	15.6098	19.2054	16.0289	20.9896	11.4414	15.4184	12.2201	18.037	17.6929	22.6513	36.7296	32.0316	38.8451	32.9332	36.1642	40.2789	16.0981	22.2919	14.6786	16.3792	13.1232	18.8228	14.004	16.9671	19.9977	14.7666	12.8999	12.2408	U3 small nucleolar RNA-associated protein 10
NCU00337		11.3874	10.0414	8.16146	9.70799	8.85328	9.32133	11.4119	8.81501	9.56949	8.2959	8.88524	8.49311	5.25944	7.16788	7.23674	7.9864	10.1889	7.79613	7.649	7.10059	6.20404	12.1	9.79232	9.59214	25.0879	15.8001	20.6332	20.4432	20.1696	17.1895	9.6929	10.7213	8.5769	8.97825	9.93796	10.0055	9.2299	10.2084	10.7891	9.33247	8.59995	7.9631	nuclear export protein Noc3
NCU00338	apr-1	34.1621	40.879	35.3663	40.0054	48.0992	45.791	45.9932	55.5941	36.193	19.3184	25.9283	19.6403	19.0249	17.3899	14.6529	16.8602	18.8247	14.7926	19.926	19.7464	16.6695	27.7622	23.0342	21.7846	21.8864	31.1688	24.844	21.0837	28.0856	20.1395	17.5152	20.8588	16.2328	17.4105	13.5691	16.6341	17.7596	20.1353	14.3626	17.3655	17.1999	18.0321	aspartic proteinase
NCU00339		0	0	0	0	0	0	0	0	0	0	0	0.0589799	0	0	0	0	0.186383	0.133267	1.54266	0.608622	2.13068	0	0.0556382	0	0	0	0	0	0	0	0	0.0530759	0.0575631	0	0	0	0.954817	1.12645	0.755925	1.35852	1.32793	1.71108	hypothetical protein
NCU00340	pp-1	349.268	380.257	431.227	373.864	414.808	497.351	427.08	459.192	482.217	425.295	430.96	570.867	316.995	361.884	427.566	275.277	275.474	312.711	215.201	274.015	194.331	259.868	286.425	355.718	241.333	295.133	345.658	254.605	274.024	328.358	379.213	332.573	432.875	258.125	292.278	327.617	209.551	201.282	240.041	167.984	166.814	166.106	transcription factor steA
NCU00343		1.10023	0.384098	0.302276	0.480065	0.377884	0.116517	0.749263	0.757118	0.267304	1.3343	1.7147	0.648779	1.29863	1.93221	2.03347	2.66213	2.29872	1.59921	3.4067	2.09636	1.44134	2.43132	2.44808	0.520056	2.32834	0.862803	1.6317	1.38779	4.33754	0.453847	2.49408	4.24607	3.2811	2.72987	2.48449	2.31377	3.88292	3.30894	2.26778	2.42172	1.96028	3.48797	hypothetical protein
NCU00344		45.9346	39.6169	49.3919	44.166	41.3513	43.6355	46.7425	47.5903	49.3443	40.3192	42.3998	46.0043	40.5171	45.4381	45.2745	30.1708	32.9898	31.1845	30.3389	34.0828	27.8242	45.6861	43.5091	47.1517	55.7638	52.3074	51.3724	52.896	51.5083	59.1703	41.0389	44.053	45.7627	37.9756	37.0125	43.2737	36.2194	34.0751	38.2773	36.562	34.0204	31.7208	hypothetical protein
NCU00345		29.2661	35.8308	41.17	42.0324	38.5981	38.0427	38.7312	40.5058	37.7968	32.8355	30.0851	38.5729	32.7254	34.7175	40.7889	31.9456	31.1881	31.451	25.0682	31.8512	26.3829	29.6281	29.989	34.3815	33.2371	31.9237	33.4236	30.638	29.441	30.1241	32.3663	30.4656	34.4227	30.6959	29.4953	34.2688	27.5624	23.3034	27.5569	24.6897	26.4322	28.1012	hypothetical protein
NCU00346	std-5	74.1555	74.1309	89.4133	48.6466	57.2224	59.9478	41.9587	42.3986	56.1873	76.6355	62.3006	58.1542	48.9582	46.8094	53.2888	40.5025	46.0987	41.3794	27.9606	33.2713	24.1268	34.9996	36.9438	45.3604	37.137	32.0855	39.3188	40.139	37.845	42.2078	56.4002	45.9637	46.3383	43.0106	57.3344	49.3395	39.4021	30.7661	33.3982	23.3312	21.2469	23.0338	steroid-5
NCU00347	pex26	128.067	95.5306	94.3706	105.188	91.6638	86.5718	93.3697	98.6416	86.66	133.489	115.456	130.464	103.89	106.77	105.501	86.8996	94.6204	92.4874	76.3615	87.1005	75.3259	126.598	123.517	135.388	122.762	117.988	108.271	127.73	99.7634	119.192	115.861	108.434	105.053	88.9938	99.3159	101.743	70.7201	75.6832	74.6305	88.4222	83.4069	85.3565	peroxin-26 Pex26-Penicillium chrysogenum
NCU00348	msp-3	39.1132	36.3247	33.734	39.8988	40.3796	29.8282	35.6188	37.4773	33.6269	52.502	40.2694	34.6212	37.2706	31.8503	44.7362	48.1086	49.2672	39.3138	40.4304	32.4598	35.6576	35.7347	38.2234	35.306	50.3504	44.1647	36.5291	44.676	39.2005	40.2789	48.2378	43.4691	38.5673	42.95	42.3637	40.6473	49.3959	43.5091	41.3697	40.1651	32.3131	40.2762	pre-mRNA splicing factor
NCU00349		83.2874	98.2742	74.1181	108.228	104.458	103.816	113.888	129.738	97.6195	87.542	98.2053	95.8424	117.591	119.548	110.345	100.781	99.7149	103.882	77.4542	90.6846	67.7431	82.9474	78.2273	74.7725	81.6666	84.7165	92.0071	75.6343	87.564	75.9059	84.0051	89.7513	85.3085	97.6081	94.538	81.4196	89.6892	86.7365	71.2632	79.0307	68.0408	64.8236	Septal pore-associated protein, putative
NCU00350	eph-2	85.7079	74.4601	100.356	52.6472	55.0091	77.367	66.7997	57.2165	62.4957	52.9661	65.0545	42.2886	17.4016	35.5901	34.6885	40.2489	44.0485	34.7827	26.0323	25.4945	19.1761	82.9474	77.1702	102.22	60.8279	80.9417	53.8462	71.471	55.9	85.2098	33.0465	22.2919	27.9757	26.2674	25.6731	27.2024	32.4001	30.2029	32.8484	18.1924	14.6073	13.7544	epoxide hydrolase-2
NCU00351		56.8819	67.3269	69.2817	70.9963	74.3891	61.6373	64.7825	75.0628	64.7945	84.3513	73.4721	66.6473	71.8789	78.2857	83.4917	68.2013	74.0562	66.6336	69.8052	67.6923	59.2831	76.5016	63.8726	63.0423	56.4623	61.1512	59.2677	54.177	54.0023	56.2203	75.2758	76.6947	78.401	73.0392	74.1524	69.1004	67.983	70.2622	68.8579	58.2984	51.3468	63.7706	cript family protein
NCU00352	drs2	98.6356	103.158	131.49	113.722	112.016	123.449	98.557	108.646	129.589	133.14	125.069	153.23	139.667	138.247	155.082	138.938	149.169	157.788	110.107	128.69	113.49	92.39	97.8119	128.28	111.993	108.551	122.799	101.789	95.4258	124.127	118.979	111.512	139.072	130.549	123.205	138.388	109.74	108.491	127.545	103.13	108.891	110.496	phospholipid-transporting ATPase
NCU00353		0.110023	0.0548711	0.665008	0.0533406	0.0539834	0.233033	0.288178	0.0540798	0	0	0.207842	0.2949	0.129863	0.0623294	0	0	0	0	0	0.135249	0.43867	0.113084	0.278191	0.115568	0.291043	0	0.368449	0.320258	0.162658	0	0.113367	0.106152	0	0.303319	0.254819	0.0625343	0	0.211209	0.481043	0.0590663	0.50588	0.0658107	hypothetical protein
NCU00354		0.330069	0.109742	0.483642	0.106681	0.539834	0.174775	0.518721	0.16224	0.481147	0.0580133	0	0	0.129863	0	0	0	0	0.0666335	0.192832	0.135249	0	0.169627	0.556382	0.346704	0.291043	0.269626	0.157907	0.106753	0.325315	0.283654	0.283418	0	0	0.0606638	0	0.250137	0.254618	0.422418	0.206161	0.531596	0	0.329054	hypothetical protein
NCU00355	cat-3	241.72	350.956	1674.43	69.8228	180.197	345.996	156.884	111.621	325.309	63.6986	131.304	120.614	35.3226	56.0964	45.9922	149.079	137.799	226.621	289.955	215.79	355.448	123.658	178.32	290.653	99.1873	240.021	134.273	147.319	232.872	234.809	140.179	105.886	168.775	79.9549	89.3779	90.1119	247.361	347.298	227.19	195.923	219.109	243.96	catalase-3
NCU00356	mic-35	52.536	49.7132	47.7596	54.3007	53.4975	55.1706	43.8031	50.5647	57.2031	50.8776	49.2066	55.0283	81.6186	73.1123	50.9562	64.7786	58.8349	56.4386	53.6716	61.4708	58.7817	62.0833	62.593	68.7052	61.4682	65.1956	70.4265	51.2947	51.1287	64.7867	66.83	65.9202	76.9619	88.4479	92.8817	84.4838	68.4922	64.2075	75.6613	63.2009	60.01	64.7578	nucleoside transporter
NCU00357	mdm34	49.5654	53.1701	66.803	55.6876	49.8807	59.4817	60.8056	59.3797	64.2599	62.0162	72.9525	89.1776	112.786	128.398	62.0207	55.5245	62.0655	71.0314	55.7927	72.2231	61.1004	68.2464	60.2005	83.6134	61.2354	74.956	69.479	64.1584	64.4124	81.2386	65.4696	59.9227	69.8241	65.7596	60.647	65.2232	49.7778	57.1672	56.2821	55.9358	67.282	58.0451	hypothetical protein
NCU00358		51.3807	41.0436	47.3969	33.0178	34.6573	36.3532	31.6996	28.6623	32.7715	57.8972	41.4125	46.8301	42.4651	45.8121	49.4611	37.0797	43.4894	34.1164	22.947	25.3592	20.2415	62.0268	44.3436	51.6589	37.6027	54.2487	31.9498	34.5345	33.9412	44.2501	49.088	42.4607	46.9139	39.7955	42.6185	41.5228	30.6815	25.4859	29.4811	17.0111	14.6073	14.4126	hypothetical protein
NCU00359	yaf9	22.5547	20.5767	22.0057	22.5631	20.7296	20.7982	23.8612	17.5759	22.1862	24.7136	16.8872	19.9352	22.8558	20.631	24.9997	20.5998	20.8749	19.9901	37.7308	32.6627	44.3056	30.2501	24.8146	18.0864	22.7595	22.4868	22.0543	29.357	28.5735	22.6356	26.7547	25.4233	22.1618	25.8428	24.8449	26.6396	25.5891	28.302	28.7252	45.2448	43.6954	40.342	YEATS family protein
NCU00360	ned-3	38.398	36.1052	35.5477	35.0448	41.2433	35.0715	34.8119	34.4489	36.4603	27.6143	28.7341	24.0048	31.5566	24.9317	22.1887	25.3537	25.6587	27.9861	28.9891	35.0972	35.5949	124.619	105.713	60.2109	110.48	82.9369	68.9	92.9283	89.6786	55.5963	39.6785	64.5403	42.0211	50.169	48.5431	50.7153	41.3118	47.4516	45.493	51.0333	43.1262	51.1349	NAD-epimerase/dehydratase-3
NCU00361	msp-4	63.3732	57.5598	59.1252	52.1671	51.5541	51.7916	52.9095	53.539	50.6274	61.4941	50.9732	51.2535	61.1653	64.5109	63.8747	68.5816	66.8494	59.7037	71.0265	68.639	79.3992	61.5179	59.1434	52.3523	59.6055	62.4454	51.0566	57.3796	59.4243	57.1847	59.8012	60.0288	51.2887	65.1529	80.2044	64.2852	62.0631	70.2622	61.2987	70.2889	62.982	66.9953	pre-mRNA-splicing factor syf-2
NCU00362		13.8629	19.7536	13.542	16.2155	17.1127	17.1279	12.5069	17.7382	13.6325	22.2191	15.5362	22.8842	27.8555	27.7366	37.1406	26.6213	24.9753	27.3198	28.0249	25.6297	32.3989	14.6444	16.0794	19.2421	16.9387	17.2021	18.5804	15.9595	16.7537	14.5231	25.2242	25.4233	26.9971	27.1774	33.1265	30.079	20.0512	20.9097	23.0214	24.4534	28.7719	21.7175	hypothetical protein
NCU00363		2.31048	0.932809	3.20413	2.45367	1.18763	2.56336	2.13252	1.24384	1.76421	58.6514	27.1753	54.6154	72.9178	79.283	75.0588	51.6581	66.9736	51.1746	20.633	35.4353	16.2934	1.58318	0.556382	1.32903	1.86267	0.754953	0.84217	1.1209	0.596411	1.07789	57.4772	47.7683	60.7291	66.1236	83.0711	83.921	29.1538	21.8249	32.0238	13.408	11.2558	10.5955	hypothetical protein
NCU00364		34.2722	38.5195	26.9026	28.9106	35.845	31.809	32.737	36.1253	24.6454	23.1473	24.941	20.7609	14.7394	16.8913	19.0787	18.9519	18.3898	14.5261	21.2115	20.6255	22.1842	27.4795	27.8747	22.8247	24.273	25.7223	21.1069	23.966	26.6759	21.6145	22.9002	23.2472	19.9744	20.5044	24.7812	21.9495	21.7062	23.0218	20.8223	21.2639	20.6146	17.2424	hypothetical protein
NCU00365		330.619	352.547	89.2319	598.695	508.362	350.132	352.211	361.578	211.384	109.993	97.0102	60.3365	42.3352	43.1943	58.4322	33.4034	38.3328	29.9185	30.1461	26.1707	30.5189	172.284	182.326	198.083	176.43	120.738	266.652	146.091	113.86	122.993	63.429	82.0022	52.2097	37.6722	49.6898	69.9758	31.9545	30.2733	26.2512	25.3985	22.2587	26.5217	hypothetical protein
NCU00366	eif5	220.431	233.861	231.906	242.326	252.48	247.539	238.957	264.613	261.905	240.291	274.559	267.238	236.545	267.705	258.071	266.72	257.084	263.203	224.971	261.843	237.07	287.008	309.07	371.435	291.916	382.977	323.867	344.118	291.537	402.052	259.214	270.581	271.468	243.747	275.46	253.139	208.978	230.429	250.074	217.955	230.681	234.418	eukaryotic translation initiation factor 5
NCU00367		0	0.0548711	0.362731	0.0533406	0.0539834	0.233033	0	0.0540798	0.0534608	0.928212	0.519605	1.35654	2.33753	1.37125	0.119616	1.07753	1.36681	1.06614	3.66381	3.11073	7.70805	0.0565422	0	0	0.0582085	0	0.0526356	0.373635	0.108438	0	2.83418	2.8661	4.31723	1.75925	1.72003	0.500274	2.67349	1.47846	1.23697	6.20196	6.44997	3.75121	Septal pore-associated protein, putative
NCU00368		16.6685	23.5397	23.6985	21.9763	25.4262	22.779	24.5528	30.2847	25.9285	16.0697	21.096	21.1148	27.7257	28.1729	24.1025	18.5082	22.1796	25.1208	25.0039	24.2096	20.4295	28.4407	28.9319	22.7091	21.0715	26.5312	26.0546	23.0052	27.0554	20.9337	18.9323	20.3811	18.4778	19.7157	25.2908	23.7005	25.8437	25.6971	26.0451	25.6938	24.219	24.1525	hypothetical protein
NCU00369		34.4922	38.1903	39.0541	53.1806	42.8628	45.8493	48.0681	54.4584	47.9544	42.0596	42.6076	38.4549	48.4387	43.8175	43.5401	39.1714	46.9064	44.5112	43.2586	41.9273	47.0003	54.224	47.1812	36.7506	49.5937	42.547	42.6875	47.932	52.3215	38.2933	33.2166	31.6863	32.1202	44.4059	40.1341	35.582	31.318	39.9889	40.82	49.5566	44.7703	53.9648	dephospho-CoA kinase
NCU00370		0.495103	0.274356	0.483642	2.29365	0.755767	2.85466	2.88178	0.811198	2.03151	2.66861	2.44214	3.06696	7.53203	5.298	2.51193	15.6559	16.9609	17.3914	112.357	90.2113	196.023	1.41356	0.778935	0.635624	1.04775	0.593177	1.10535	0.800646	0.487973	0.907694	10.2597	6.20988	7.36808	6.24837	5.54232	4.12726	41.7573	78.7106	64.3224	143.413	175.983	174.596	hypothetical protein, variant 1
NCU00371	tim23	45.2745	35.6114	46.1878	34.0313	35.4131	38.1009	38.2701	34.2866	37.9572	32.0233	36.9959	35.8598	32.4656	32.3489	31.1599	33.4668	31.8094	29.1189	38.4378	34.2857	40.3576	42.6894	45.1226	38.3686	57.6846	49.9347	50.7407	54.7108	48.0382	59.6809	34.9171	43.9999	40.9849	37.8542	29.3679	40.9599	37.5561	36.9616	38.0024	51.5649	48.5012	49.4239	mitochondrial import inner membrane translocase subunit tim23
NCU00372		11.4424	13.5532	17.9552	10.028	13.7118	15.6132	14.0631	11.7894	17.4817	8.00583	10.6519	8.90597	9.47997	7.8535	7.29655	8.62024	9.07064	12.3272	11.7628	11.6991	11.7187	15.8318	15.1336	15.3705	20.3148	18.5503	21.3701	20.9769	26.5674	22.1818	9.12606	9.34136	9.55548	9.03891	8.47274	13.8826	10.5666	11.6165	11.4763	12.8174	11.2558	12.504	hypothetical protein
NCU00373		292.881	221.295	228.521	248.354	197.903	311.973	229.332	228.055	264.631	140.798	163.416	172.516	236.025	152.395	187.856	225.014	212.912	241.213	224.585	253.728	217.392	459.801	457.735	394.433	567.184	497.406	389.346	348.281	416.187	515.003	179.064	177.38	227.259	222.515	173.468	266.459	213.561	195.368	233.237	215.946	223.346	240.736	hypothetical protein
NCU00375		2.03543	1.09742	1.7532	1.76024	1.88942	1.51472	1.15271	1.24384	1.12268	1.10225	1.14313	1.35654	1.42849	0.623294	1.19616	1.90152	1.36681	1.66584	1.34982	2.29924	1.94268	2.20515	1.50223	1.73352	2.50297	1.99523	1.42116	1.44116	1.84345	2.32597	1.36041	1.64535	0.748321	1.3346	1.3378	1.31322	1.27309	1.33766	2.19906	2.24452	1.32793	2.56662	hypothetical protein
NCU00376	gtp-28	49.8404	67.8207	47.276	87.6919	81.5149	58.1418	74.35	81.3361	60.5177	62.2482	60.9496	61.1032	68.8921	62.3917	68.3005	76.7582	69.583	73.4968	75.783	85.5452	84.2873	46.4212	48.0714	58.8819	42.5504	53.2781	59.5309	48.5191	44.2971	47.7107	65.0161	62.0988	58.1387	61.0278	53.8943	54.7175	73.5209	64.9116	65.2158	77.9675	68.1673	74.3003	guanine triphosphate binding-28
NCU00377		51.9308	61.3459	57.6743	65.7689	68.5049	59.1904	62.1312	64.5713	56.2943	63.4665	61.781	60.9263	62.399	63.3266	69.2574	72.9551	73.8698	70.8981	112.55	92.4429	129.596	77.1801	71.7176	70.7854	56.5787	70.1567	65.584	64.1584	59.0447	69.779	52.4323	58.1712	56.0089	60.6638	59.6914	61.2211	64.6093	72.6559	81.9148	121.854	126.28	117.801	LMBR1 domain-containing protein
NCU00378	ahd-2	237.705	400.23	225.075	322.657	399.963	330.558	303.913	318.206	255.382	365.89	307.346	218.639	291.542	263.155	519.73	602.656	560.951	466.835	441.585	408.588	409.906	167.252	180.101	198.257	129.689	145.544	210.648	109.795	157.832	153.854	235.747	284.54	255.638	436.962	534.229	418.292	426.612	452.762	435.413	320.198	299.038	343.071	alhehyde dehydrogenase-2
NCU00379		66.6739	62.9372	76.4154	68.7027	66.0757	66.764	58.1544	67.0049	69.1783	66.5992	63.4438	74.1967	63.3729	66.8171	68.1809	90.259	79.8341	89.2223	108.307	103.601	133.92	81.9297	66.8215	71.7677	58.7906	56.8911	67.2157	55.8317	55.4663	58.4895	65.753	67.1941	66.7157	65.0923	67.4634	63.785	88.3524	93.7064	104.593	108.032	124.952	123.132	hypothetical protein
NCU00380		24.15	17.6685	8.40328	39.3654	32.0661	13.9237	14.0631	17.4678	10.4249	50.7036	85.6828	75.7892	67.074	63.015	33.0139	52.4187	45.2289	46.5102	131.19	110.904	180.607	6.33273	5.00744	7.04965	9.72082	2.69626	37.0028	5.33764	6.45209	5.61636	71.5914	34.2339	51.2312	24.2655	28.4761	23.7005	66.8372	83.9908	69.0641	144.004	161.881	155.84	hypothetical protein
NCU00382		117.229	139.866	107.55	152.981	130.802	131.547	163.339	140.121	120.768	112.662	131.772	138.721	113.76	121.355	91.4461	100.084	91.3898	82.8255	149.702	129.163	163.248	147.971	148.832	146.887	116.475	145.49	120.115	106.059	102.366	116.128	117.108	96.1735	103.383	83.8374	63.3226	59.4701	90.5167	91.1719	109.472	145.303	170.102	144.718	hypothetical protein
NCU00384		0.330069	0.548711	0.423187	0.853449	0.593817	0.582583	0.691628	1.13568	0.588069	0.34808	0.415684	0.0589799	0.454519	0.249317	0.478462	0.950762	0.186383	0.599702	1.02844	0.676246	0.752005	0.169627	0.278191	0.404488	0.40746	0.269626	0.473721	0.373635	0.596411	0.170193	0.680203	0.955366	1.03614	0.970621	0.891868	0.562808	0.954817	1.40806	0.549764	1.29946	1.32793	1.05297	hypothetical protein
NCU00385	des	318.352	383.659	346.106	262.489	362.337	313.488	338.437	313.663	286.604	237.854	288.744	226.129	168.497	174.398	195.452	184.384	181.723	151.725	148.931	137.887	117.187	243.301	264.059	217.499	226.315	239.104	196.489	247.079	271.747	221.137	194.425	211.136	184.605	191.576	227.363	198.109	164.674	151.085	149.261	123.98	100.607	102.665	ATP synthase subunit delta
NCU00386	msp-5	39.5533	42.4702	32.6458	38.5119	36.9246	39.7322	47.146	42.2364	36.7276	19.8985	33.6704	28.3104	21.6221	28.6715	22.4279	21.2337	20.5643	22.3222	107.986	73.0346	144.385	26.9141	23.368	24.8471	20.9551	27.8254	23.5281	27.0618	25.8083	27.8549	20.8029	17.6212	19.8593	17.4105	12.8047	15.1333	30.4268	40.4817	33.1233	174.541	186.48	182.164	hypothetical protein
NCU00387	std-3	5.44614	5.81634	4.83642	5.6541	5.29037	6.2919	6.85864	5.40798	5.50647	7.13563	4.52056	5.95697	3.05177	3.24113	5.26309	5.45104	5.1566	4.59771	5.84924	5.61284	7.20672	13.1743	11.1276	11.3257	10.594	9.76046	10.4745	11.3692	9.48836	13.275	7.53892	8.33291	4.66261	5.15642	4.84157	5.50302	4.58312	4.6466	6.32229	5.84756	7.84113	6.38364	steroid-3
NCU00388		209.484	230.239	241.761	246.007	229.052	255.987	249.389	264.883	256.612	238.609	234.913	274.905	300.632	290.143	265.606	219.563	199.554	231.019	192.768	226.272	194.331	209.545	208.81	264.246	212.519	224.598	255.388	232.508	212.322	288.25	236.371	205.934	248.845	222.03	197.804	220.371	220.245	215.292	219.493	208.917	227.583	204.737	Septal pore-associated protein, putative
NCU00389		56.0017	70.2899	68.6772	67.3692	70.2324	61.0547	63.8027	69.4385	70.5683	70.08	72.2251	60.3365	52.5294	65.1342	67.1642	61.8629	61.7549	58.371	55.4713	51.0566	46.6243	63.61	75.2228	54.7792	61.1772	67.4604	68.7421	70.2433	69.2922	69.2684	69.3241	70.8563	68.8455	62.6051	74.5984	66.0987	66.137	67.0941	62.5357	66.3905	54.7615	61.204	developmentally regulated GTP-binding protein 1
NCU00391		0.220046	0	0	0	0	0.0582583	0.0576356	0	0	0.0580133	0.103921	0	0	0	0.0598078	0.126768	0.0621277	0.133267	0	0	0	0	0.111276	0.173352	0	0.10785	0.0526356	0	0.271096	0.113462	0.113367	0	0.0575631	0.181991	0.254819	0.0625343	0	0	0.0687205	0.0590663	0	0	hypothetical protein
NCU00392	kpr-15	30.1463	27.3258	45.4019	25.9235	24.8863	42.2373	27.4346	29.095	48.5424	16.8819	27.0714	28.3104	11.363	12.5905	15.1912	15.2122	11.2451	13.2601	24.0397	21.978	29.3909	29.6281	25.7605	37.444	37.6027	40.4439	39.7925	23.3789	28.7362	34.5491	26.9814	26.0072	28.6664	12.4967	11.0209	19.6358	18.7144	16.4039	14.2939	22.268	27.3807	25.4029	kinetochore protein-15
NCU00395	mrpp-11	46.8148	51.6337	50.601	45.9262	51.8241	49.4613	49.0479	52.0248	57.7377	55.4027	57.0526	55.854	43.504	47.0587	44.9755	45.2563	49.2051	47.1099	44.9299	44.0236	44.431	40.6538	45.4564	42.8179	44.5295	42.8705	45.5298	48.5725	51.3998	44.3068	45.9704	50.8467	48.2379	49.987	43.1919	48.9643	49.5868	49.8453	53.8081	45.0085	40.2174	45.212	mRNA processing protein-11
NCU00396	msp-5	102.156	88.562	85.6651	86.6251	78.8158	95.6601	89.0471	90.6378	102.164	122.64	113.638	121.911	75.1904	89.4426	91.6854	87.5335	82.257	82.2924	67.0413	65.8664	54.019	99.8535	101.039	132.845	110.713	129.69	117.851	120.524	110.011	142.905	108.322	98.7742	105.859	75.2231	76.828	84.9215	58.5621	61.0394	66.5902	61.488	55.3938	58.8348	pre-mRNA-splicing factor rse-1
NCU00397		129.717	102.389	104.527	79.1041	90.4222	89.543	76.5401	76.5771	61.6403	39.8551	55.6497	31.2594	13.1161	14.7097	23.8633	21.8041	18.9489	20.5231	21.9828	19.8816	16.1054	75.1446	78.0047	57.9573	80.7352	75.7649	51.8987	62.1301	66.4185	56.504	17.8553	22.2388	18.6505	17.7745	19.3026	21.8245	18.1415	19.22	16.8365	13.1127	13.2793	12.7015	hypothetical protein
NCU00398		37.0227	45.6528	40.3841	43.5793	45.346	50.743	44.2065	46.1842	51.2155	37.6506	36.8919	42.2296	33.115	33.0346	37.9181	30.5512	28.6409	35.3824	42.873	42.5359	48.8803	35.5651	38.9467	51.2544	40.2221	48.4248	45.3719	48.6259	41.2608	57.128	34.2936	33.3317	33.4442	30.7566	26.3101	30.2041	34.1188	33.4414	37.3152	48.3753	63.235	56.334	hypothetical protein
NCU00399		14.9081	14.1567	436.245	8.32113	13.01	11.8847	17.2331	12.3302	15.3433	34.3438	34.2939	34.8571	51.1659	45.8121	25.8968	137.797	152.71	89.2223	90.7596	76.8892	42.6763	12.3262	10.9607	7.97419	11.176	12.942	13.3168	9.44762	15.0187	12.9346	33.1599	33.0132	27.6879	48.8344	73.0695	38.5836	108.658	74.4864	79.4409	77.1405	27.0013	23.0338	cell wall protein PhiA
NCU00400		29.8162	35.5565	30.8926	30.9375	35.899	39.6739	33.4863	32.0693	40.3095	27.6143	32.0596	23.7099	23.8298	24.9941	28.4685	23.5155	23.7949	26.187	21.9828	26.9822	21.8082	24.5959	30.6566	34.3237	29.3371	30.9531	32.4235	33.3069	29.6037	31.9962	30.099	30.8371	30.6811	25.0542	22.6789	29.5162	23.0429	23.7962	19.3792	28.0565	28.519	25.0081	hypothetical protein
NCU00401		64.6385	56.6819	88.7483	50.8869	54.7931	57.1514	55.7913	57.4328	53.942	110.051	127.615	142.672	90.3844	132.201	61.8413	48.9959	58.0272	44.2447	70.5765	75.8072	68.9338	46.2515	55.972	70.2653	54.425	57.2146	48.5301	59.6748	47.3334	61.0424	118.129	76.1639	102.808	53.8088	58.4173	53.5293	70.2745	74.3456	69.6139	64.3232	75.5658	85.2249	hypothetical protein, variant 1
NCU00403		39.2232	37.8062	37.4823	41.0189	45.1841	43.4024	45.4745	54.1339	42.5014	37.3605	47.2321	45.1786	42.9196	45.2511	27.5714	24.7198	25.3481	23.0552	46.1511	38.8165	44.3056	42.0674	34.8851	26.1761	40.4549	35.6445	37.4239	29.4638	32.5315	29.3299	34.6904	35.5078	33.8471	27.4807	22.233	25.6391	39.1475	49.4933	40.6138	67.9262	55.8365	59.5587	dTDP-D-glucose 4,6-dehydratase
NCU00404	rrm-13	42.0838	39.3975	40.8677	37.3384	45.1841	38.1009	40.9789	39.4242	34.6426	38.8109	40.4253	38.16	35.3876	46.4977	34.5091	43.5449	42.9923	40.2467	38.5664	42.5359	37.7883	41.2193	37.6114	25.3094	45.6937	41.6302	39.4241	48.0921	47.4418	35.9107	36.7877	36.5162	32.5232	32.8798	36.9488	33.0181	36.3467	40.4113	40.3389	41.3464	36.4866	31.1943	rRNA maturation-13
NCU00405		83.7275	121.101	153.133	94.7329	107.697	120.07	109.738	94.9101	131.781	86.0337	85.1113	86.9954	64.8664	68.0013	75.8961	100.21	98.0996	97.9513	74.7545	79.9323	71.6912	65.3628	68.435	79.2218	93.4829	86.9274	97.6391	99.974	107.029	109.264	66.3198	66.5041	72.8173	79.1056	81.2237	72.1645	84.1512	79.2034	88.512	58.5937	60.3261	57.716	glycyl-tRNA synthetase 1
NCU00406	vel	161.679	165.985	193.396	162.529	141.76	155.841	143.974	155.101	163.056	219.174	195.995	244.885	163.952	176.392	201.193	119.796	118.229	131.468	80.2824	112.189	66.4898	136.097	147.552	213.685	171.715	181.566	178.33	184.896	144.603	223.009	200.943	171.541	209.702	139.041	150.98	167.217	97.5823	89.8342	111.258	75.5458	72.5305	65.9424	protein kinase CHM1
NCU00407		12.3776	12.7301	10.1565	11.0415	7.61166	10.603	9.56752	9.57213	10.1041	22.2771	14.8607	20.1711	12.4668	14.7097	18.4806	10.1415	10.0647	9.5286	7.52045	10.0761	8.89873	16.3407	16.1907	17.1618	17.4626	15.854	15.7381	16.4933	16.2658	17.2462	20.1227	20.0096	20.2047	14.62	14.2699	17.1344	6.81103	6.19546	7.14693	7.50142	7.9676	7.89729	hypothetical protein
NCU00408		3.68577	5.59685	4.77596	6.18751	5.83021	2.33033	1.84434	3.02847	2.4592	4.06093	9.19701	9.55475	3.63615	5.36033	1.61481	1.83814	2.73362	2.59871	2.44254	1.69062	1.75468	2.09206	1.61351	1.7913	1.57163	1.77953	4.52666	1.76142	2.33143	1.6452	12.5838	8.27984	7.0227	3.5185	1.91115	2.93911	5.09236	4.29458	2.54266	3.13051	3.22498	3.0931	hypothetical protein
NCU00409	phe-2	5.94124	5.21276	9.24965	4.96067	5.34436	4.77718	3.51577	3.08255	4.06302	3.53881	4.26076	3.2439	2.66218	2.30619	2.87077	4.05658	3.72766	2.86524	3.66381	3.17836	3.94803	9.49909	7.95626	7.62749	9.66262	7.33383	5.42147	10.3016	8.34976	7.77213	3.7978	3.87454	4.02942	4.48912	2.80301	3.75206	4.26485	4.717	4.81043	3.66211	4.61615	4.73837	chorismate mutase/prephenate dehydratase
NCU00410	erf1	299.923	292.244	313.521	232.885	288.541	277.484	259.706	244.441	271.795	267.383	280.846	267.71	193.95	220.272	205.081	203.97	198.871	199.168	163.65	180.423	155.352	304.027	299.834	317.407	233.183	302.089	263.547	297.573	265.837	353.206	223.56	211.348	222.251	170.041	192.707	204.237	158.691	152.422	154.759	136.916	132.224	135.833	eukaryotic release factor 1
NCU00411		45.1644	46.2015	46.1878	34.5114	43.6726	37.7514	40.9789	37.8018	38.5987	39.217	43.7507	37.2163	29.6087	30.1051	31.9374	36.0022	31.7472	29.0522	38.1807	33.6771	32.1482	48.5132	46.0684	48.5963	34.1102	42.9784	31.5814	40.6728	34.4834	42.7751	38.0347	39.3823	30.3933	32.3945	37.5859	35.3944	31.9545	35.4127	31.955	33.6087	30.9851	33.366	hypothetical protein
NCU00412		49.0703	51.8532	39.7191	47.7398	45.1841	51.4421	51.2957	54.9992	42.4479	50.5876	49.7781	52.5511	31.3618	35.0914	39.1741	27.9524	31.3745	32.184	38.3736	34.8267	36.8483	64.6277	64.9298	57.7262	58.1503	64.8181	58.1097	56.8992	58.2314	64.3896	54.5863	55.1458	52.8429	43.2533	29.4316	44.3368	36.474	45.6915	36.628	59.9523	47.4262	55.0836	hypothetical protein
NCU00413	crp-36	867.806	1179.4	1041.28	991.548	1297.6	1009.5	1102.22	1144.87	1006.99	734.274	987.509	667.181	704.18	918.423	634.86	952.347	984.413	775.615	599.965	608.081	425.196	1380.2	1429.12	789.734	1327.62	1434.46	1061.56	1237.9	1563.14	1032.16	585.088	903.033	506.555	808.891	966.912	745.096	795.108	844.484	759.843	597.219	435.689	426.059	60S ribosomal protein L2
NCU00414	ad-15	219.881	294.438	217.397	202.054	262.035	224.819	201.264	197.932	213.255	245.28	231.952	208.907	159.861	171.156	195.272	191.42	211.917	183.042	153.109	144.514	127.465	217.857	252.653	211.143	192.961	197.474	194.594	206.513	229.13	193.339	188.416	207.049	182.993	171.618	223.54	197.421	164.229	150.24	156.545	107.914	86.3789	96.1495	Adenosine kinase
NCU00415		66.3989	78.9047	82.34	87.5852	80.9751	81.7946	86.05	80.2004	91.2042	78.5499	82.5132	98.4965	85.2548	93.6187	83.7907	84.3643	77.2247	94.2865	81.8893	95.8241	85.1646	58.6908	72.7748	88.814	79.5711	82.8291	96.3758	90.9	81.9795	102.796	79.8105	72.3424	87.3233	77.2857	64.2782	82.7328	77.3402	76.8801	82.7395	85.2326	90.9951	80.0917	hypothetical protein
NCU00416	znf-36	5.33611	3.56662	4.29232	6.18751	4.10274	4.77718	5.41775	5.78654	6.04107	6.38146	5.97546	6.13391	6.2334	6.54458	8.37309	7.73286	7.20681	8.79563	11.6342	11.1581	10.5907	8.19862	8.67956	9.30322	11.1178	9.27513	9.00069	9.60775	8.02444	7.37502	9.63621	10.6683	9.84329	9.70621	8.28163	11.6939	10.0574	13.8694	12.782	12.522	10.0544	12.7015	zinc finger transcription factor-36
NCU00417	div-30	47.805	50.1522	44.4951	49.3934	56.4666	44.1598	59.1918	57.2165	49.077	52.444	58.9751	55.677	64.4768	67.5027	54.9036	60.3417	57.9651	57.4381	54.7	59.4421	55.0217	48.5132	47.8488	39.6976	47.8474	48.5866	39.8452	43.8754	48.9057	44.9876	46.4239	53.4474	45.8778	55.1434	55.4869	49.7773	56.2706	55.4072	52.0214	55.1088	46.1615	59.5587	nuclear division-30
NCU00418	nuo14.8	158.708	187.44	200.288	146.9	178.307	173.784	161.034	133.415	146.59	161.045	156.713	133.295	130.122	122.228	146.948	140.332	124.69	116.142	105.993	97.5147	95.0033	136.889	121.18	127.125	123.868	120.253	121.062	137.017	123.457	128.155	130.486	126.958	121.976	130.67	143.145	129.258	125.081	116.799	102.462	80.5073	72.5305	81.0788	NADH:ubiquinone oxidoreductase 14.8kD subunit
NCU00419	rpo-17	8.47177	5.87121	9.97512	8.16111	8.04353	7.63184	7.66554	5.3539	5.93415	14.1552	8.62544	8.78801	12.272	10.0974	7.83482	8.43009	9.38128	9.7285	11.6342	10.2113	9.77607	15.1533	11.9622	7.74305	28.4058	16.9325	18.1067	21.1904	21.7961	13.8423	16.4382	15.7105	12.2034	13.1034	9.49202	13.5074	14.1949	15.4183	14.1564	15.0619	11.0661	14.4784	DNA-directed RNA polymerase I and III polypeptide
NCU00420		186.819	206.206	214.797	210.802	187.916	201.632	196.48	189.063	202.349	308.398	259.906	328.105	293.684	293.883	311.599	215.379	222.541	252.408	188.59	227.557	173.964	190.66	173.536	232.407	237.84	232.903	264.599	218.736	184.4	276.109	265.846	229.235	273.482	220.088	223.795	254.89	194.974	175.655	197.365	149.615	148.286	140.572	hypothetical protein
NCU00421	snf5	16.6685	19.3695	18.4389	22.2964	19.1641	20.6817	21.5557	22.7135	27.5323	27.3823	27.1234	30.4926	22.726	26.6146	24.6408	23.8324	24.0434	26.6534	32.5886	31.8512	43.115	18.2066	18.2493	26.8696	21.6536	28.095	27.16	26.0477	21.7961	31.6558	24.544	25.6887	27.7454	20.1404	27.202	23.5754	15.5953	23.0922	25.2204	42.2914	49.3865	38.3018	SWI-SNF complex subunit
NCU00422		184.949	231.83	192.369	204.508	229.159	203.846	198.382	218.861	207.749	177.695	187.058	153.584	146.29	151.211	178.646	198.139	187.998	158.588	191.739	165.41	179.04	190.038	207.364	161.102	171.308	170.026	163.697	153.724	179.249	155.84	137.628	148.719	135.734	158.333	176.717	155.773	176.832	164.532	157.232	176.963	160.806	159.328	curved DNA-binding protein
NCU00423		113.599	131.91	111.117	126.577	130.046	132.246	130.199	131.306	133.919	135.983	124.653	139.9	148.628	144.791	149.938	121.444	120.652	140.53	223.235	203.821	273.793	118.512	128.079	141.108	138.012	132.494	141.327	125.061	126.548	142.508	120.906	120.535	124.97	120.539	115.178	122.129	130.173	133.977	133.386	268.102	291.197	277.721	hypothetical protein
NCU00424	div-52	71.4049	68.4791	73.9368	73.0766	65.158	73.8715	69.6815	73.5486	78.0528	86.1497	75.2388	97.4348	69.2168	76.1665	82.5348	86.0123	77.2868	88.9558	85.4246	95.9594	89.1753	59.4824	67.5448	89.3918	71.4801	76.5738	77.9007	74.46	65.6053	95.0242	84.6853	62.4703	79.3795	62.4837	58.2899	70.5387	84.4058	76.5281	82.121	68.2215	74.4275	74.761	nuclear division-52
NCU00425		0	0	0.0604552	0	0.107967	0	0.0576356	0.10816	0	3.42278	1.87058	3.12594	12.1422	9.22475	3.16981	16.2897	16.526	14.7926	18.769	20.4903	26.0068	0	0.222553	0	0.291043	0	0.105271	0.160129	0.162658	0	9.3528	7.64293	8.5769	13.346	13.7602	4.69007	23.3612	27.7388	25.9763	21.3229	18.7808	18.2296	hypothetical protein
NCU00426		10.5072	8.83425	10.0356	8.37447	10.6887	9.55436	10.8931	6.05694	7.21721	6.43947	5.40389	6.66473	2.53232	2.1192	3.46885	1.90152	1.49106	1.93237	3.79236	3.58411	4.3867	20.2987	18.138	11.0367	17.5208	18.4424	14.0537	20.3898	21.0913	16.452	5.49831	7.53678	5.69875	3.70049	4.14081	4.81514	2.99176	4.92821	2.88626	4.84343	3.47792	3.81702	hypothetical protein
NCU00427	rnp-7	24.2051	22.8264	26.4794	18.7225	20.4057	24.1772	22.305	19.7932	23.8435	23.2633	21.3558	28.0744	20.5832	24.4331	19.5572	21.8041	22.4902	23.3884	58.1067	42.6711	80.5272	23.6346	27.7078	29.5276	32.1893	33.1101	30.3708	32.3995	27.9229	39.1443	24.9975	23.0349	24.5219	21.7783	18.347	22.1997	22.9156	26.6123	26.32	89.8398	101.492	102.533	YjeF_N domain-containing protein
NCU00428	dnr-11	24.3701	18.6562	19.4666	20.2161	15.2773	16.4871	16.4262	16.0617	17.5886	28.1364	19.5371	23.8279	17.921	18.0755	22.0691	18.1912	19.0732	18.9906	19.9903	23.2629	30.0175	21.1468	25.371	23.1714	22.9342	26.7469	25.4756	25.674	19.2478	29.6703	24.6574	22.398	23.1404	17.5318	16.1173	20.2611	16.1682	16.4743	15.5996	20.9685	19.4764	18.0321	DNA repair-11
NCU00430	trm-2	160.689	149.03	151.199	215.389	178.199	169.706	146.452	187.116	189.251	168.006	154.323	175.76	158.757	151.211	139.831	89.3716	89.4017	88.2895	87.3529	105.697	83.5353	160.297	170.754	213.281	201.11	177.953	218.859	144.116	149.808	193.679	160.868	177.327	158.299	119.568	123.842	155.335	96.8821	119.826	107.96	129.178	127.861	125.962	Na(+)/H(+) antiporter 2
NCU00431	tom22	89.7237	79.179	104.467	74.4101	87.777	71.6577	77.8081	77.0638	81.6881	84.8734	88.073	85.3439	85.6444	86.0769	77.4511	102.112	103.38	103.215	107.536	105.494	103.338	119.248	98.3127	84.538	129.456	108.39	92.8493	112.037	115.866	97.9742	100.897	96.3327	95.6699	102.704	94.7291	106.308	110.568	106.731	105.211	118.664	115.341	118.788	mitochondrial import receptor subunit Tom22
NCU00432		96.4351	111.882	121.938	103.534	102.029	142.558	116.078	118.813	127.344	93.1693	97.5818	125.45	85.5795	100.974	110.405	111.303	89.8366	99.8837	80.2181	87.5063	76.2032	71.9782	84.0137	122.733	74.9144	104.507	115.693	100.187	85.4495	116.071	90.8071	87.4691	101.311	83.1701	73.0058	83.8585	84.0876	85.3284	91.8106	62.3149	67.1555	60.8749	hypothetical protein
NCU00434	pph-8	127.187	127.63	111.056	122.417	129.344	118.206	122.879	122.545	126.863	149.79	144.398	141.198	122.525	125.282	141.984	133.487	131.835	136.732	122.32	127.134	116.686	160.693	160.516	171.503	141.039	147.809	141.379	152.016	150.241	150.904	154.066	162.784	156.629	137.222	134.991	138.138	144.814	147.353	149.879	149.024	132.667	144.06	protein phosphatase-8
NCU00435	ens-8	87.4133	78.9595	72.3649	71.6898	89.2345	77.134	71.0648	70.1416	73.669	98.2745	74.6672	71.8375	74.5411	70.9931	86.183	77.2019	81.0766	69.7653	85.4246	74.049	82.8459	85.2091	78.2829	69.1674	62.807	61.4747	54.5831	67.2542	66.2559	56.3338	79.0736	77.2785	70.2846	72.6753	81.4785	74.4158	71.0384	76.5985	66.2466	71.5293	65.3849	69.6278	endosome-8
NCU00436	uvs-5	121.575	156.108	145.395	163.916	173.017	184.562	183.108	201.393	186.525	134.823	155.102	150.163	147.978	148.531	132.594	134.121	133.326	140.064	121.098	126.999	119.882	100.984	112.055	120.595	117.93	116.101	139.642	108.407	127.361	126.623	119.943	99.9419	129.229	120.478	113.522	119.378	101.083	102.296	126.721	131.186	131.908	131.161	GTPase FZO1
NCU00437	nse-2	8.19671	11.5229	17.3507	3.73384	10.4728	13.5742	9.56752	6.86814	12.9375	17.462	11.4313	14.3321	21.1027	19.6338	18.1816	11.0922	11.9285	15.6589	5.27074	8.7912	3.69736	4.80609	3.56084	2.5425	3.89997	4.63757	2.89496	3.78972	5.6388	3.80097	17.2318	13.322	15.024	14.0133	14.5247	14.6956	10.4393	8.58917	5.97868	5.02063	4.86909	5.5281	nitrilase-2
NCU00438	ad- 11	18.4288	22.0033	24.3635	13.4952	23.5368	19.1087	20.7488	15.0883	19.3528	18.6223	16.0038	13.5654	16.2978	13.4631	18.4208	16.8602	19.0111	17.9244	12.0199	13.9983	10.0894	18.6589	18.917	14.2149	13.3298	19.4131	13.4747	16.173	16.808	15.9981	11.7335	13.5344	10.0735	13.4674	20.1944	14.3829	15.0861	10.9125	12.6446	8.09208	7.27202	8.22634	Adenosine deaminase
NCU00439		0	0	0	0.106681	0	0.0582583	0	0	0	0.0580133	0	0.11796	0.129863	0.186988	0.478462	0.443689	0.186383	0.0666335	0.128555	0.270499	0.0626671	0.0565422	0	0	0.0582085	0.10785	0.0526356	0.106753	0.216877	0.0567309	0.283418	0	0	0.0606638	0.0637048	0.125069	0.190963	0.281612	0.137441	0.0590663	0.189705	0.329054	hypothetical protein
NCU00440	gnb-1	255.363	231.391	267.756	275.824	234.72	271.717	255.441	278.403	268.641	393.098	360.554	411.798	348.486	383.949	383.727	264.248	265.782	310.446	220.471	261.031	226.354	220.684	250.873	307.526	249.831	273.94	289.812	281.56	224.251	315.367	359.998	339.58	391.544	288.578	266.923	345.94	217.889	213.955	241.346	200.412	212.596	198.814	guanine nucleotide-binding protein beta subunit
NCU00441		49.8954	52.4019	82.9446	43.1525	49.0169	49.9274	46.4543	39.8568	57.7377	77.3897	76.1741	89.2366	69.8661	75.7925	59.2097	49.503	50.3855	55.7056	49.365	58.9011	61.4764	48.909	52.9676	52.1789	52.0384	53.8173	55.1621	59.8349	53.677	55.5395	90.9205	87.4691	98.0876	65.6383	65.4249	71.6017	47.8682	49.8453	51.5404	68.9894	62.982	66.7979	phosducin
NCU00442		159.533	189.744	190.374	178.691	192.505	221.265	185.126	177.003	212.346	158.376	163.572	166.736	166.679	143.732	184.208	159.158	159.73	187.24	146.552	174.81	159.613	145.653	150.835	163.76	135.568	139.073	166.223	145.344	174.369	153.23	150.892	149.727	178.446	144.805	138.94	161.276	149.97	152.845	163.83	143.531	145.377	149.061	hypothetical protein
NCU00443	nup-3	484.981	628.878	525.175	541.62	582.751	595.808	580.564	581.791	585.45	637.74	601.806	513.715	499.646	496.578	561.894	523.173	574.246	516.81	464.597	437.058	400.693	464.042	513.374	395.82	384.176	408.106	426.243	411.265	468.454	416.859	471.438	492.226	450.949	485.917	581.753	490.644	459.14	438.188	458.091	350.263	328.126	328.461	ran-specific GTPase-activating protein 1, variant 1
NCU00444	tif-8	88.7885	89.9886	82.5819	93.2927	94.8488	89.4265	93.3121	106.916	95.1603	112.778	105.168	111.118	105.773	108.141	117.582	115.993	113.818	113.743	111.65	107.05	119.318	104.886	108.661	105.571	95.2291	108.659	101.376	103.443	99.9802	111.59	103.448	101.481	104.017	96.2735	102.565	102.431	97.264	97.8602	104.799	102.834	102.251	102.599	transcription initiation factor-8
NCU00445		57.322	56.0783	51.387	71.6364	62.1889	68.1039	61.7854	72.5752	64.2065	80.7545	71.7055	76.6149	107.396	99.4777	95.7523	88.2307	85.177	90.4217	83.4963	88.9264	84.2873	65.589	68.6019	69.1674	68.0458	59.857	65.7945	63.251	62.2979	53.7809	64.5626	77.2785	77.4224	85.9606	87.5942	81.2946	89.3072	89.271	93.8722	86.8865	90.7422	93.3196	hypothetical protein
NCU00446	aacs-1	13.8629	15.8029	20.6757	15.3087	15.2233	17.4192	16.4262	17.0892	17.6955	18.4482	18.7577	19.1095	16.1679	15.52	16.4471	25.9241	19.0111	19.0572	23.8469	20.6255	22.6228	17.5846	14.6328	17.913	16.9387	16.609	16.317	17.0804	20.8202	16.5087	23.1269	19.9035	27.5152	25.4788	19.0477	20.5112	31.318	34.5679	29.9621	28.6471	27.3807	27.6405	acetoacetyl-CoA synthase-1
NCU00447	gsl-2	131.698	114.077	145.999	94.4662	81.5149	101.835	87.6638	87.9338	107.83	160.813	173.288	197.819	128.369	144.916	122.008	124.994	126.74	93.82	134.083	113.474	173.463	149.328	175.705	249.974	204.079	223.25	152.749	220.818	163.091	244.056	150.495	167.401	166.875	125.756	130.022	128.258	108.34	134.329	135.929	162.787	167.699	148.206	serine palmitoyltransferase 2
NCU00448		22.9398	25.4053	23.5171	28.6439	29.7448	23.7111	29.2213	26.9318	29.7777	32.8355	29.6175	32.7339	36.6213	34.6551	33.1933	37.5868	36.4068	38.181	32.7172	38.1403	38.4776	25.9529	29.2657	27.9097	25.2043	20.9769	27.6337	22.9518	26.459	23.9404	45.5736	46.176	46.8564	36.9443	34.5917	37.5206	38.5746	44.3539	43.5688	37.9796	33.5145	36.9198	hypothetical protein
NCU00449		3.79579	2.4692	1.93457	3.78718	3.13104	3.96156	4.14977	4.16415	3.20765	2.66861	2.64998	2.18226	1.29863	1.4959	1.85404	2.47198	2.98213	1.26604	24.7468	15.3508	39.1043	5.99347	4.78488	2.02244	4.94772	4.52972	3.36868	4.16336	3.74113	2.72308	1.70051	1.43305	0.92101	1.75925	1.91115	1.93856	2.67349	7.32191	3.16114	35.2626	39.5851	40.4736	hypothetical protein
NCU00450	sut-14	219.441	255.809	274.83	238.913	252.048	250.336	245.989	228.812	240.734	335.665	309.529	335.36	347.123	356.275	364.708	381.636	380.656	379.945	292.848	285.444	298.985	238.778	264.393	267.424	223.579	272.754	264.862	271.312	269.47	280.478	294.528	307.681	300.422	319.395	331.074	298.163	275.497	274.572	300.034	271.705	252.497	259.294	sugar transporter-14
NCU00451		36.4176	47.1343	386.128	17.5491	29.8528	45.0337	30.0282	20.983	64.6876	35.3301	49.1027	44.2939	33.6344	45.4381	35.167	26.3678	30.5047	26.8533	17.3549	19.273	11.9694	16.0014	18.1937	26.5806	17.8118	34.2964	14.5801	29.5705	25.4288	33.0741	27.945	27.281	32.5232	23.3556	24.8449	20.8864	19.9875	19.4312	18.2797	12.9355	13.0264	12.2408	hypothetical protein
NCU00453	trm-3	85.6529	93.3906	84.0932	106.414	95.7665	87.7952	96.1939	89.9348	93.4495	88.9923	86.9299	82.9847	72.3984	72.3021	94.1375	100.527	96.0494	91.8877	83.6891	82.0963	78.4592	83.9086	88.6873	83.3823	83.0636	85.5793	86.7435	93.7823	99.5465	79.3665	79.4137	80.463	75.3501	77.8923	78.6118	75.1037	75.3669	72.7263	78.3414	74.6007	76.8305	73.5764	sodium/hydrogen exchanger 3
NCU00454		58.2572	36.6539	39.7796	49.5534	39.9477	35.0132	34.4085	47.1576	39.8283	42.1756	35.2812	38.5139	44.8675	38.2079	46.1118	59.1374	56.1634	49.1089	71.0907	64.1758	79.2112	48.6828	51.1871	53.9125	65.1353	53.3859	42.5822	50.5474	43.2127	49.0722	41.6058	48.2991	46.4534	46.7718	53.1935	46.0252	52.2603	61.1098	58.8247	66.7449	71.1393	72.326	hypothetical protein
NCU00455	ste-50	112.058	84.3918	115.107	88.2787	85.1858	98.5148	91.9289	94.5856	93.2891	114.054	105.74	127.279	107.267	108.266	112.259	113.521	100.088	117.542	97.7015	101.572	108.101	88.8278	95.8646	144.229	109.839	112.811	106.429	116.467	82.9554	137.629	115.748	95.0589	130.496	100.823	90.0787	106.934	104.202	110.674	119.024	95.0376	105.539	95.2939	mapkkk cascade protein kinase regulator ste50
NCU00456		51.0507	66.8879	66.8635	39.3654	63.1606	66.531	54.0622	46.4546	56.6685	37.5346	43.439	28.4873	34.933	27.3626	42.8822	57.9965	69.3345	54.5729	82.0179	65.2578	91.0553	36.2436	35.1077	40.4488	48.022	37.2084	32.8973	25.7274	33.1822	30.351	28.5119	28.5548	24.1765	48.713	52.6202	37.3955	75.6215	75.6128	64.1849	74.896	67.3452	82.9873	hypothetical protein
NCU00457	eif4B	155.517	192.817	204.036	201.734	199.793	233.791	242.646	196.688	272.383	170.095	188.928	167.09	178.236	185.928	181.756	191.991	201.107	213.96	167.7	190.499	158.36	167.421	169.585	177.57	229.283	216.078	234.439	226.956	242.414	237.646	148.284	153.814	157.665	182.477	181.049	179.723	187.399	172.276	193.998	156.112	161.439	150.707	Translation initiation factor 4B
NCU00458		27.2857	29.6853	28.5953	21.8696	25.4262	26.391	24.6104	20.1718	24.0039	27.8464	25.3567	19.9942	23.5051	22.2516	28.7077	18.1279	21.3719	20.9896	17.0335	16.7709	16.2308	25.2744	25.6492	23.4603	20.5476	21.8397	20.7384	24.7666	21.0913	19.2885	22.7868	22.7696	23.6009	27.4807	32.6806	30.8294	22.2154	16.5447	17.936	18.1924	14.2279	13.8203	hypothetical protein, variant 1
NCU00459		34.6022	35.776	38.3286	37.3918	36.3848	47.0727	41.0366	44.724	45.0675	30.631	40.6851	42.7015	40.9067	41.636	38.1574	38.0305	30.2562	41.5127	57.5282	57.6838	66.7405	30.9286	36.1648	54.3169	39.7564	48.6944	45.0561	37.4702	41.1524	49.2991	41.1523	36.1978	50.6555	35.8523	27.5842	36.7076	53.5334	52.9431	47.9669	84.1104	90.4892	72.9841	hypothetical protein, variant 1
NCU00461	gdh-1	357.3	255.809	249.559	170.317	219.874	271.192	203.857	177.706	249.609	486.093	422.854	506.932	214.143	280.357	282.711	162.327	168.552	137.265	205.109	168.723	216.139	186.815	247.701	495.324	313.104	416.249	347.658	550.15	247.402	642.988	393.554	374.026	378.19	155.178	234.689	266.333	162.001	202.479	163.898	192.202	218.034	177.623	NAD-specific glutamate dehydrogenase
NCU00462		0.935195	1.31691	0.362731	1.22683	1.51153	1.28168	1.55616	2.16319	1.17614	0.638146	0.779407	0.825719	1.88301	1.18426	1.01673	1.14091	0.869787	1.46594	1.22127	1.21724	0.814672	0.678507	0.500744	0.520056	0.465668	0.701027	0.789534	0.320258	0.813288	0.850963	0.680203	0.689986	0.633194	1.03128	1.21039	0.687877	0.57289	0.633627	1.37441	1.18133	1.51764	2.04013	hypothetical protein
NCU00463	kyn-2	46.5397	64.0346	54.1679	46.0329	63.7004	50.743	53.8893	49.7535	48.7028	36.7224	40.0096	29.8438	22.4662	28.2352	33.911	28.1426	27.1498	24.8543	20.7616	23.9391	14.6641	42.9155	43.3421	40.0443	36.7878	47.2385	36.7397	39.7654	41.5861	35.1731	29.9856	33.3847	24.637	26.5708	29.3042	27.3275	22.5337	20.2057	16.5616	15.0028	13.3426	12.6357	Kynureninase
NCU00464	crp-63	676.586	766.056	896.249	675.665	819.09	730.268	780.848	664.155	756.578	514.346	611.159	490.182	437.897	501.003	443.654	532.49	505.781	478.429	343.37	392.629	286.451	910.16	841.806	609.043	898.565	790.004	753.426	846.816	917.118	796.105	408.916	469.085	332.715	489.375	496.579	492.958	504.589	464.378	448.814	304.959	254.71	264.757	60S ribosomal protein L32
NCU00465	hsp40-1	112.939	169.497	172.418	149.834	164.271	178.853	192.042	146.232	196.362	164.7	176.562	154.056	103.825	123.038	124.101	99.0694	101.392	96.0189	107.407	111.648	113.49	146.727	157.679	150.238	156.697	149.265	165.223	176.089	183.098	167.583	132.98	157.742	141.433	111.257	114.732	127.507	74.6031	82.6531	90.5736	124.866	113.823	110.496	heat shock protein 40-1
NCU00466	glu-4	26.0204	30.8924	30.5299	21.6029	31.4723	28.7213	28.6449	25.5798	27.8531	19.3184	23.7459	24.0638	17.4665	14.2111	20.6935	23.4521	20.9992	18.724	26.9322	23.2629	27.9495	24.8786	24.0913	26.5806	26.5431	30.8452	24.265	21.9377	27.5976	25.1885	19.1591	23.7249	23.4282	17.2892	19.43	22.0121	22.47	24.9931	21.3721	24.8669	26.0528	25.4029	glutamyl-tRNA synthetase
NCU00467	csn-5	40.8735	48.8902	48.7269	39.2053	44.5903	41.8295	48.8174	36.8825	43.4637	44.6702	46.7644	40.8141	34.2837	32.5359	41.5664	45.1929	51.566	43.5783	51.5504	55.1141	61.0378	47.4955	45.9015	46.9784	45.9847	51.2289	40.8979	41.5268	41.5319	44.7039	40.9823	40.2846	38.2795	38.4609	42.746	40.3346	37.5561	42.1714	42.0569	46.6033	48.5644	50.8059	CSN-5
NCU00468	tyr-1	39.1132	37.477	35.3663	32.3244	48.855	38.8583	39.5957	44.5077	33.413	31.8493	39.9057	31.7312	26.9465	32.8476	29.4852	34.164	31.6851	31.3844	27.8964	25.4945	22.1842	35.7347	39.7257	33.2836	42.3758	44.1647	38.2135	41.4734	43.8091	38.0664	23.8638	29.1387	27.9181	32.0912	31.8524	32.0175	32.2728	34.3567	30.237	23.9809	18.844	20.4671	prephenate dehydrogenase, variant 1
NCU00469		27.2857	31.935	33.3713	29.4973	32.1201	26.0997	29.74	28.0134	26.9443	24.1335	26.5518	18.0479	19.2197	22.4386	23.5045	24.7832	28.7651	27.453	22.4328	26.5765	19.3641	36.9221	36.0535	28.1408	38.4758	42.4391	31.5287	43.5017	39.4716	30.8049	21.9366	26.591	23.1404	28.2693	29.6865	25.7641	31.2544	28.0908	23.7773	22.2089	20.1087	17.8347	alpha-tubulin suppressor protein Aats1
NCU00470	div-14	23.82	26.0638	29.3812	23.7366	27.1536	25.8084	22.4203	21.9564	25.2335	29.0066	25.8763	26.0691	24.544	28.4222	32.5354	32.8964	31.0017	30.5182	21.79	21.978	21.1188	32.0029	27.8747	27.563	27.2416	25.1831	22.8439	27.4355	23.9649	29.5568	25.791	29.7225	28.8967	31.3025	36.8214	33.0181	24.4433	24.7819	25.3579	18.5468	15.9984	18.8219	DNA repair protein Rad9, variant 1
NCU00471		25.5803	24.692	40.7468	18.4558	24.4545	28.8379	26.2242	19.3065	30.3658	23.1473	25.6165	22.0585	26.492	29.7311	32.7149	30.5512	30.3804	26.3203	19.8617	20.896	14.2254	36.7524	33.3273	36.1728	27.067	39.9586	26.0546	30.3712	31.8809	36.8751	26.2445	22.6103	25.558	27.602	28.9857	31.5798	19.0327	17.812	18.5545	14.1759	11.1926	13.4912	hypothetical protein
NCU00472	cdc37	125.591	167.631	135.662	174.317	183.004	167.143	164.089	176.138	170.433	148.34	159.519	128.635	107.656	98.9167	128.647	118.021	117.67	109.346	128.49	130.921	155.414	148.536	153.116	108.807	108.617	110.007	112.114	101.735	125.246	97.18	118.185	114.325	123.53	108.406	123.141	103.432	107.64	114.827	113.32	131.659	123.055	119.776	CDC37
NCU00473		16.6135	16.187	29.2603	8.85454	10.4728	10.0787	8.99116	7.2467	12.5098	6.84556	8.1578	7.07759	4.09067	7.04322	3.22962	2.85229	2.67149	3.73148	2.05687	3.04311	2.13068	19.7898	23.8131	26.2917	23.0506	32.6247	12.1588	26.7949	24.8866	24.5077	7.87902	7.11217	6.67732	3.57917	3.82229	5.12781	2.1006	2.95693	2.95498	3.30771	4.42645	3.6854	hypothetical protein
NCU00474		0.330069	0.329227	0.0604552	0.533406	0.431867	0	0.92217	0.757118	0.213843	0.464106	0.259802	0.648779	0.649313	0.436306	0.777501	1.64799	1.73957	1.26604	7.90611	4.59848	13.2854	0.395795	0.445106	0.462272	0.698502	0.485327	0.315814	0.266882	0.325315	0.397116	1.19036	0.849214	0.748321	1.21328	1.01928	0.750411	3.81927	8.02594	3.71091	9.86407	9.86465	11.1878	hypothetical protein
NCU00475	crp-24	898.833	1260.77	1031.31	1107.51	1328.48	936.91	1180.49	1119.02	972.72	860.685	1022.74	715.485	849.042	967.165	786.353	1242.71	1315.62	975.049	861.188	813.998	627.611	1276.89	1345.39	787.653	1260.39	1244.54	919.597	1149.51	1316.66	932.202	646.307	849.798	521.867	964.13	1158.41	776.863	1049.34	1043.37	940.371	712.93	548.753	622.372	40S ribosomal protein S18
NCU00476	rbg-36	54.8465	55.5296	69.6444	55.6876	58.1401	60.3556	53.313	50.0779	56.1873	47.3388	40.1655	41.4629	48.8933	43.7552	48.0855	56.602	57.7787	57.9712	62.0919	61.8089	77.7699	49.4179	44.0098	47.2673	54.8906	44.2726	51.2145	59.1944	45.9237	51.1713	45.5169	37.1	42.3089	52.2922	51.2824	45.5249	50.7326	58.2937	58.9622	63.7325	69.8114	64.9552	UPF0023 family protein
NCU00477	spr-14	1299.48	1439.82	1559.32	1199.36	1248.2	1415.79	1220.32	1163.58	1307.54	1189.74	1095.07	1130.7	833.523	838.205	1104.71	927.31	988.575	921.675	632.618	711.749	579.107	1135.25	1318.24	1794.25	959.102	1393.43	1178.35	1089.31	953.825	1477.61	1014.64	988.326	1023.64	798.336	1037.11	971.595	611.847	568.575	649.958	494.326	494.244	509.112	serine protease-14
NCU00478	acon-2	27.8358	27.6002	25.2098	24.59	22.0252	27.0318	19.1927	21.2534	21.5447	27.7884	20.7322	23.8279	24.8038	19.4468	22.8466	17.0503	15.3455	14.2596	34.6455	30.2282	45.4963	16.0014	17.2478	26.2917	24.564	27.0165	20.7384	22.5248	17.9466	26.8904	27.0381	23.0349	26.1337	17.0465	15.0343	17.8848	19.4783	26.8235	23.6399	37.0936	42.8101	36.0643	aconidiate-2, variant 1
NCU00480	uth-6	107.602	108.096	128.951	106.895	104.512	129.799	101.669	105.293	140.762	103.032	118.99	121.735	83.5666	90.1283	95.0944	99.6399	86.7923	92.554	152.916	123.821	174.027	125.863	133.643	171.387	138.012	162.369	150.433	143.262	137.879	189.141	108.322	103.18	116.508	74.8592	78.0384	95.74	78.8042	97.5786	92.5665	205.964	217.339	195.195	ubiquitin terminal hydrolase-6
NCU00481	mpr-5	140.059	177.892	148.962	152.287	149.534	158.346	140.804	146.34	148.461	128.615	145.437	117.193	136.615	149.777	137.02	309.378	336.483	256.273	220.664	168.318	181.547	155.661	186.944	124.409	136.441	167.869	117.22	127.303	155.338	112.894	118.752	145.587	111.039	151.356	169.965	122.63	239.277	286.329	247.119	206.496	182.18	182.23	a-pheromone processing metallopeptidase Ste23
NCU00483		20.2442	24.6371	25.9353	25.8702	27.4236	22.1382	25.0139	26.2287	20.422	24.2495	22.9665	25.0075	19.5443	21.7529	23.4447	22.0577	20.1915	18.9906	16.9049	21.3018	20.9935	25.0482	25.4823	20.3977	31.7819	27.9872	26.4231	30.7982	30.417	24.7347	22.5034	27.9179	24.0614	20.0797	20.3856	21.7619	21.7698	22.5994	21.3034	20.7323	17.4528	16.9134	hypothetical protein
NCU00484	nuo18.4	151.997	196.932	209.477	157.835	188.834	174.542	160.4	152.776	180.805	168.412	164.351	143.911	151.55	136.813	176.553	171.137	169.733	155.723	115.892	133.423	103.15	120.152	126.076	140.357	114.613	131.146	125.799	130.078	127.09	132.013	130.202	126.904	135.043	151.053	190.923	159.963	150.161	129.401	132.699	80.8617	78.5378	83.6454	NADH:ubiquinone oxidoreductase 18.4kD subunit
NCU00485		0.880184	0.329227	0.967284	0.586746	0.701784	0.233033	0.115271	0.378559	0.374226	0.580133	0.623526	0.412859	2.33753	1.43358	0.598078	0.570457	0.372766	0.466435	0.771328	0.338123	0.501337	0.848133	0.389467	0.173352	0.814919	0.539252	0.315814	0.533764	0.216877	0.397116	0.113367	0.371531	0.460505	0.606638	1.14669	0.562808	0.318272	0.774433	1.09953	0.590663	0.37941	0.460675	hypothetical protein
NCU00486		137.529	159.126	158.755	164.716	150.938	160.152	146.106	151.153	167.76	147.992	149.179	154.35	174.341	157.07	145.931	124.93	123.323	144.395	104.322	123.212	96.8833	109.748	117.285	144.402	135.742	119.606	140.327	101.789	127.469	125.035	123.684	108.487	130.093	114.594	122.377	128.32	105.03	106.027	116.894	85.7642	87.8966	88.9103	hypothetical protein
NCU00487		20.1342	17.7782	12.6351	28.4839	25.8041	18.7009	24.3799	26.9318	17.749	15.4315	17.1989	14.686	14.6095	15.6447	18.4806	15.1488	13.8545	14.4595	15.2337	12.7134	11.2801	17.3585	14.911	12.308	15.5417	11.5939	15.7381	14.5184	17.5128	11.1193	14.1142	12.6851	13.5273	18.9271	15.8625	13.3823	14.7042	13.9398	13.6067	12.8174	12.647	15.8604	hypothetical protein
NCU00488	PP2A-A	266.971	301.681	292.603	234.005	271.536	260.822	261.723	226.432	278.157	292.445	274.299	290.653	207.78	234.296	277.987	226.852	222.728	220.557	200.802	223.702	210.624	225.717	246.31	270.487	214.324	238.889	239.808	280.92	258.517	265.103	255.36	260.496	269.165	222.758	222.457	257.829	197.584	178.331	190.15	177.258	170.671	159.788	protein phosphatase PP2A regulatory subunit A
NCU00489	crp-10	572.395	840.735	836.459	756.37	829.185	790.565	831.913	716.233	831.583	600.727	687.437	565.912	520.619	604.533	522.242	655.329	654.329	608.631	378.079	459.171	312.02	967.494	1015.06	716.753	1045.77	975.021	868.804	986.876	1098.64	882.279	468.093	600.235	410.08	598.631	651.701	580.068	522.603	497.679	545.916	331.952	300.24	280.551	cytoplasmic ribosomal protein 10
NCU00490		99.8459	107.218	117.525	105.081	107.157	112.846	109.335	117.732	109.541	115.156	103.817	129.756	128.434	124.098	128.348	121.254	118.291	137.132	92.7522	108.74	77.8325	84.6437	90.6902	116.261	98.547	100.732	96.7969	94.1026	80.136	115.958	107.415	95.1651	115.069	111.985	109.827	112.312	94.7179	90.7495	98.2703	67.9262	66.7761	69.4303	DUF803 domain membrane protein
NCU00491		0	0	0	0	0.0539834	0.291291	0.0576356	0.16224	0.160382	0.0580133	0	0	0.0649313	0.249317	0.119616	0.0633841	0.186383	0	0.128555	0.202874	0.376003	0.113084	0	0.057784	0.174626	0.161776	0.0526356	0.0533764	0.108438	0.0567309	0.113367	0	0.172689	0.0606638	0.0637048	0	0.190963	0.070403	0	0	0.12647	0.526486	hypothetical protein
NCU00492		350.313	427.83	348.162	426.831	491.033	492.865	528.288	591.688	463.773	268.949	385.703	327.339	402.055	390.992	328.943	337.33	313.993	352.891	330.643	355.232	257.311	417.677	388.355	385.361	407.867	489.479	406.558	381.961	490.847	398.024	465.202	464.096	453.943	472.814	314.893	309.295	466.842	441.92	319.825	495.92	421.271	401.643	hypothetical protein
NCU00493	cvc-4	161.404	181.623	192.852	150.314	157.955	164.638	157.576	137.255	170.7	203.975	191.526	188.264	159.147	169.162	169.914	171.074	180.543	145.794	123.477	123.821	114.743	161.541	183.161	202.822	176.663	205.886	176.961	210.516	187.056	211.663	173.849	178.972	159.623	151.174	178.437	155.46	123.235	121.304	122.666	107.737	99.0259	101.678	coatomer subunit delta
NCU00494		45.8796	42.3605	39.175	42.1391	41.2973	39.0913	40.7484	44.2914	38.8126	45.5404	52.4801	42.5245	32.7254	44.4408	48.863	29.4736	29.697	30.7181	21.6615	26.306	23.2495	52.3015	55.1931	50.6188	45.2862	50.474	45.5825	50.3873	50.8576	54.0078	40.9256	45.1145	41.8484	36.459	38.7963	47.5886	22.661	22.1065	24.0522	22.1499	19.6028	17.8347	hypothetical protein
NCU00495		67.059	49.823	67.1658	51.1003	41.4053	59.1322	49.6243	46.3464	61.48	56.5629	57.4683	67.473	56.4253	55.0992	53.3486	39.6785	42.3711	46.1104	42.9373	53.4911	53.2044	69.9993	61.5915	87.5427	66.9398	70.1027	69.2685	63.3578	63.6534	85.0396	58.1574	57.0566	61.1896	46.5292	48.0335	53.2792	37.2379	42.5234	44.737	52.5099	55.6468	46.1333	SipA3
NCU00496		100.176	70.2899	58.1579	28.7506	47.2895	73.755	67.7795	36.5039	46.4575	18.5062	27.3312	23.6509	4.67505	12.5282	4.12674	1.26768	1.67745	1.53257	2.8282	3.78698	3.19602	29.2889	25.2041	41.3733	11.8163	26.7469	16.6329	23.8592	26.8385	33.8683	8.55923	4.51145	4.02942	1.75925	2.22967	1.93856	2.16425	1.97128	2.54266	2.53985	3.47792	3.0931	hypothetical protein
NCU00497		43.5141	51.9629	66.6217	39.8988	47.8293	54.2385	44.2642	36.0713	56.615	21.3489	32.891	27.8975	11.298	12.7775	12.4998	7.09902	6.27489	8.66236	10.1558	11.1581	11.3427	29.5716	34.8295	39.6398	25.5535	37.1545	31.7393	32.8798	29.8206	37.5558	13.4907	12.5259	14.2181	7.64364	7.70829	9.69281	7.44757	8.23715	5.56636	7.08795	7.52496	6.77851	hypothetical protein
NCU00498	nit-7	25.0852	30.2889	37.4218	23.5765	29.5829	31.0517	27.0888	24.1196	30.1519	17.8101	22.9665	18.0479	17.2068	18.7611	21.5906	17.3673	19.0111	19.9901	16.0051	19.3406	18.9881	36.809	36.6656	23.0558	30.3266	26.2076	31.0024	26.5281	34.5919	22.1818	20.066	26.1133	24.4068	24.7508	20.7041	26.0143	21.5152	25.6971	31.474	37.9205	27.3175	32.2473	molybdenum cofactor biosynthesis protein 1 B
NCU00499	ada-1	543.844	846.332	795.531	902.789	796.201	1193.83	1210.41	1011.94	1155.34	1144.95	1091.07	1391.4	932.024	1269.21	948.851	598.473	578.657	642.081	396.977	591.851	340.846	926.274	932.997	1101.94	764.045	1029.59	945.915	872.33	770.509	1209.67	604.644	645.88	739.168	558.714	587.55	604.394	371.424	319.207	454.517	315.591	298.153	254.688	all development altered-1
NCU00500		12.9277	14.3762	12.3329	21.2829	18.4083	15.4384	16.9449	18.8198	10.1041	11.1966	12.0548	12.2678	15.4536	15.894	12.7989	13.691	16.0911	14.3262	16.5193	15.4184	13.5988	15.8884	12.9637	14.7349	17.2297	16.5011	16.896	14.5718	13.3379	12.4241	17.7987	17.1966	14.621	14.5593	11.4669	11.5063	19.4783	16.6855	15.0498	13.408	16.694	13.1621	hypothetical protein
NCU00501		21.5095	19.3146	18.9225	26.5636	18.3004	18.5844	19.6538	18.4953	20.0478	29.2967	25.2528	26.305	24.8038	29.4818	29.8441	38.5376	36.9038	36.4486	28.3463	28.4023	29.5162	31.0982	28.6537	24.5582	44.6459	34.9435	37.5292	41.2599	37.4113	37.953	27.2081	29.8817	27.9181	30.3319	31.8524	31.955	31.2544	33.9342	37.1091	28.4109	27.8866	26.3243	nucleolar complex protein 4
NCU00502	atp-3	287.765	341.518	405.352	325.538	361.041	356.191	362.759	367.364	355.889	335.085	356.345	323.387	303.229	294.88	332.173	345.253	343.317	312.245	271.443	261.437	240.015	291.588	269.845	270.313	264.15	273.94	284.548	279.319	302.543	281.896	299.063	309.645	312.798	337.655	383.567	331.807	267.54	255.211	270.827	223.152	202.352	219.676	ATP synthase subunit 4
NCU00503		36.2526	38.0806	31.3158	35.5782	29.259	32.9742	31.0656	30.8796	31.0073	55.8668	41.6203	48.1276	46.6207	47.7443	54.6045	63.4475	63.9294	58.5043	66.7841	60.1183	71.5658	64.4581	53.1345	78.1817	53.028	68.1614	59.1624	61.543	48.9057	78.4588	46.8207	57.4812	45.9929	50.4723	57.207	56.1558	60.0898	62.6587	65.5594	67.0402	78.2216	74.4319	nonselective cation channel protein
NCU00504		8.41676	9.05373	8.94738	8.8012	9.77099	7.57358	11.2966	12.4924	6.4153	7.30967	6.49506	6.48779	6.36327	6.54458	8.67213	6.71872	7.51745	6.86326	7.07051	5.88334	3.82269	14.6444	13.3532	10.69	10.4775	10.785	7.26372	9.12736	10.8438	9.47406	7.48224	4.67068	6.85001	8.25028	8.28163	7.56665	8.40239	6.47708	5.7038	5.37503	6.5132	4.54094	hypothetical protein
NCU00505	snr-12	133.018	118.741	118.432	99.8002	98.2498	88.4943	93.7732	91.3409	82.7574	145.613	127.511	115.66	82.9822	94.99	96.769	97.2313	90.2715	79.094	76.7471	73.8461	62.5418	116.307	118.954	112.448	124.159	133.033	107.692	123.193	119.174	122.312	138.875	112.945	107.585	88.4479	105.623	94.4893	73.2027	78.2177	71.1257	58.83	54.8879	65.2184	small nuclear ribonucleoprotein-12
NCU00506	pkr1	40.7635	60.468	57.0698	62.1418	71.7439	63.152	68.2406	65.8152	62.5492	42.2917	45.8811	39.9294	38.8289	36.8367	47.5472	63.0672	56.9089	52.4406	85.8102	68.4361	90.0526	79.6114	73.3868	52.9879	45.228	47.3463	54.1621	49.6934	56.9844	47.2568	46.0271	55.4643	47.835	55.0221	58.4173	53.3417	82.2416	87.4405	78.6162	92.8522	92.7024	105.1	ER membrane protein
NCU00509		82.4622	120.387	70.914	68.8627	87.777	91.6986	60.9785	59.2174	72.9206	99.0866	119.457	96.5501	43.7637	45.1888	46.5903	61.4826	67.9677	73.2303	46.7296	54.1673	43.3656	19.7332	20.141	24.2115	25.67	17.2561	35.9501	15.6927	21.9046	15.3741	67.0567	50.3159	63.2619	27.4807	30.1961	37.3955	51.3055	49.8453	34.4977	40.8148	39.2689	38.3677	hypothetical protein
NCU00510		0.990207	1.15229	1.14865	1.12015	1.83544	1.16517	1.72907	2.16319	1.2296	0.522119	0.727447	0.766739	0.779176	1.0596	0.478462	0.950762	1.05617	0.466435	1.02844	1.08199	1.62934	1.24393	1.94734	0.751192	0.640294	1.02458	0.631628	0.960775	1.35548	0.964425	1.19036	1.43305	0.805884	2.06257	1.52892	0.87548	1.20944	2.60491	0.962087	2.00825	1.64411	1.2504	hypothetical protein
NCU00512	cul-5	16.6685	19.15	29.9253	16.909	16.8968	24.818	15.1582	18.6035	22.2397	20.3627	21.044	24.0638	27.5309	23.1865	27.9302	37.7769	35.7234	39.9135	36.3167	35.3677	36.3469	12.6655	16.914	17.7975	12.8059	15.4765	16.896	15.4258	14.6934	17.6433	23.297	20.8057	22.4496	27.0561	26.8197	26.2644	36.1557	35.8351	37.2465	32.2502	40.091	41.2633	hypothetical protein
NCU00513		158.433	164.449	138.866	142.153	141.922	130.149	130.372	127.25	127.344	196.607	148.711	135.182	121.422	123.163	152.33	140.142	138.296	129.869	97.2516	103.736	86.4179	140.055	147.998	139.606	131.551	141.769	108.114	118.869	119.499	118.681	151.912	151.638	138.094	125.574	161.619	130.446	102.229	95.1849	100.469	74.0691	64.8791	70.1542	phosphotransferase enzyme family domain-containing protein
NCU00515		150.731	153.694	152.77	157.888	151.963	194.175	193.31	168.134	194.17	228.34	209.557	273.372	302.775	282.04	261.181	249.48	224.902	248.543	231.27	249.535	235.44	133.44	119.845	175.49	142.786	143.225	156.907	181.48	159.676	177	214.944	192.135	227.489	196.065	180.54	214.68	207.195	203.957	221.898	204.606	230.238	202.105	hypothetical protein, variant 2
NCU00516		3.52074	6.20044	3.26458	6.45421	6.42402	6.35015	8.47244	7.46302	4.70455	5.74331	6.9627	6.42881	6.88272	6.48225	5.3827	7.03564	6.08851	5.93039	8.09894	7.64158	6.83071	5.25843	4.00595	2.8892	5.18056	3.88261	4.78984	6.72542	6.12677	4.08462	10.4865	10.6683	6.5622	8.18962	7.96311	7.69172	12.9219	12.6725	9.48343	8.44648	9.54848	8.48958	hypothetical protein
NCU00517	div-15	37.8479	38.7939	42.0769	33.7646	38.4362	36.6445	35.1577	33.5836	37.2087	32.6615	33.2027	35.152	29.8684	34.1565	32.9541	25.9875	28.206	30.5848	28.5391	32.4598	29.3282	34.095	35.8866	42.1245	36.7878	40.9292	34.6869	39.4985	33.1822	41.6405	36.5609	29.5102	33.2715	29.5433	26.6286	34.0812	29.9813	31.1885	29.8934	28.2927	27.1278	30.7994	cell cycle checkpoint protein rad17
NCU00518		67.5541	69.6863	70.6722	73.8234	89.6664	65.7736	66.5115	87.1767	62.8165	55.4027	59.9624	48.0686	45.9714	46.4354	51.3151	63.7011	56.9711	53.9732	67.4912	57.4133	57.2151	69.8862	70.0485	50.3298	54.6578	57.3225	61.0047	46.5442	63.1112	39.9385	43.9865	64.381	47.7774	53.7481	53.0661	57.8442	66.6462	68.4317	71.6068	74.3054	54.9512	70.8782	MGS207 protein
NCU00519	ppm-7	70.5797	82.8005	78.1686	86.0384	89.9363	82.6685	74.0042	93.9908	80.7259	57.085	67.9124	49.7201	45.4519	42.197	61.602	77.2019	73.8698	66.1671	77.0685	69.5181	71.0645	87.075	80.0077	61.5977	72.9935	74.0393	65.4261	61.9166	75.69	52.703	46.8207	62.8949	54.5698	67.1549	65.4886	66.599	83.1328	79.485	80.8153	68.1034	60.7688	73.2473	Ribulose-phosphate 3-epimerase
NCU00520		36.8577	38.1903	92.0129	29.3907	41.5672	40.3147	44.0913	43.7506	67.7349	30.747	49.7781	61.5161	66.0351	75.9795	28.4685	33.9105	36.1583	43.645	25.3895	40.5072	22.1842	32.9076	32.7153	28.0252	41.5609	38.6644	42.2138	47.078	51.6167	36.0808	27.3782	26.6441	27.9181	31.4239	34.974	36.7702	26.6076	27.6684	28.038	21.2639	18.844	18.8877	oxidoreductase
NCU00521		215.975	200.883	174.474	157.035	152.557	151.996	129.219	131.576	141.564	164.642	165.026	154.527	161.874	156.696	125.716	108.957	116.924	109.212	121.548	110.228	125.648	167.026	173.09	207.445	318.11	253.934	173.329	202.35	165.802	249.276	122.663	136.883	136.022	102.279	126.263	115.313	92.9355	95.1144	91.5357	119.668	108.321	115.037	hypothetical protein
NCU00522	met-17	28.881	33.1422	53.8052	22.7764	28.9351	40.6643	35.0425	27.3644	40.256	24.7136	31.1243	28.9002	24.7388	30.6037	19.2581	12.1064	11.68	10.8613	8.48461	8.5207	7.58272	24.4828	29.989	30.4522	25.67	31.9237	21.3174	30.5313	27.0012	28.4789	24.544	20.4873	26.8244	13.4674	14.7795	13.1322	10.312	9.15239	11.064	8.26928	8.41025	9.34512	methionine-17
NCU00523	nst-2	41.4237	42.1959	35.9709	38.0852	43.0787	44.218	37.0021	37.5314	40.5233	38.6948	32.0077	33.1467	42.0106	33.7825	32.7149	29.6638	31.0017	37.0483	30.0175	38.3432	40.1069	36.3001	35.1633	42.5868	32.1893	37.2084	25.6862	31.0651	28.7904	37.0453	29.6455	24.468	27.9757	26.2068	30.1324	31.6423	29.2811	30.3437	28.038	32.7818	40.5968	34.7481	NAD-dependent deacetylase sirtuin-2
NCU00524		10.8373	16.6808	9.91466	18.4558	19.1101	17.1862	17.9247	19.9555	13.2583	5.91735	10.5999	9.25985	20.9079	18.5742	10.5262	11.3458	8.88426	16.5918	11.5056	18.9349	12.7214	9.83834	8.40137	8.72538	6.75219	9.70653	11.2114	6.88555	8.40398	6.63751	8.16244	6.95294	7.77102	11.3441	8.60015	8.81733	15.5953	10.9125	11.3389	11.8723	10.9396	12.7673	hypothetical protein
NCU00525		0	0.109742	0	0	0	0	0	0	0	0	0	0	0	0	0	0	0.248511	0	0.514219	0.540997	2.19335	0	0	0	0	0	0	0	0	0	0	0	0	0.0606638	0.12741	0	0	0.352015	0	3.72118	5.94409	4.21189	hypothetical protein
NCU00526	lacc-7	2.42051	2.41433	1.87411	5.49408	3.18502	2.27207	2.30543	3.78559	2.4592	1.50834	1.09117	0.884699	2.20766	2.80482	1.91385	1.83814	1.98809	2.26554	3.72809	2.36686	3.57203	1.24393	1.55787	1.32903	1.51342	1.50991	4.05294	1.38779	2.00611	1.475	1.70051	2.33534	1.5542	3.88248	2.29337	2.31377	4.58312	4.50579	3.0237	5.96569	4.61615	4.67256	laccase-7
NCU00527	mgm-2	70.4697	67.711	61.8457	57.4478	69.9625	50.9177	65.0706	62.5163	51.7501	65.613	72.8486	57.2105	56.1006	61.3944	55.0232	57.9965	62.0034	44.4446	53.6716	50.5156	44.243	62.7619	67.7673	49.4053	65.31	62.4454	52.4251	66.0266	67.6656	48.5049	63.7124	65.6549	58.4841	59.1472	68.9286	62.0965	50.7963	49.3525	47.6233	52.628	40.3439	48.2393	mitochondrial genome maintenance-2
NCU00528	HAM-4	53.3611	52.8958	59.2461	62.1951	50.2585	59.54	56.0795	54.6747	68.0556	74.7211	62.5085	79.5049	66.165	67.5027	75.1784	63.5743	56.474	67.0334	65.3058	66.7455	72.7565	69.2642	69.7703	79.8575	78.9308	81.1035	80.0062	77.0755	62.2979	92.9819	77.2031	72.8732	77.998	67.3368	60.01	72.0395	60.981	63.0811	70.6447	81.8659	83.7863	77.2618	Hyphal anastamosis protein 4
NCU00529	fru-1	0	0	0	0.160022	0.269917	0	0.0576356	0	0	0.0580133	0.259802	0.412859	0.844107	0.747952	0.119616	0.126768	0.372766	0.133267	1.34982	0.270499	1.06534	0	0	0	0	0	0	0	0	0	0.736887	0.371531	0.402942	0.667302	0.254819	0.250137	0.509236	0.70403	0.206161	1.83105	1.01176	1.97432	hypothetical protein
NCU00530		0	0	0	0	0	0	0	0	0	0.0580133	0.0519605	0.11796	1.75315	0.872611	0	0	0	0	0.0642773	0.270499	0	0	0	0	0	0	0	0	0	0	0.850254	0.477683	0.748321	0.424647	0.382229	0.187603	0	0	0	0.236265	0.316175	0.658107	hypothetical protein
NCU00531		0	0	0	0	0	0	0	0	0	0.17404	0	0	0.51945	0.186988	0	0.316921	0	0	31.6244	17.0414	38.2896	0	0	0	0	0	0	0	0	0	0.226734	0.212304	0.345379	0.485311	0.191115	0.187603	3.43734	12.9542	5.42892	40.5195	30.9219	38.8283	hypothetical protein
NCU00532		0	0	0	0	0	0	0	0	0	0.464106	0.103921	0.0589799	2.0778	2.30619	0.418655	0	0	0	0.0642773	0.202874	0	0	0	0	0	0	0.0526356	0	0	0	1.19036	1.27382	1.15126	1.21328	0.891868	0.187603	0	0	0	0	0	0	hypothetical protein
NCU00533		0	0	0	0.106681	0	0	0	0	0	0.34808	0.363723	0.35388	3.96081	4.17607	0.239231	0	0.310638	0.399801	0.835605	0.608622	0.501337	0.0565422	0	0	0.0582085	0.10785	0.105271	0	0	0	2.4374	1.43305	2.82059	2.97253	2.42078	1.00055	0.381927	1.19685	0.274882	0.708795	1.20146	1.11878	hypothetical protein
NCU00534		1.54032	3.07278	2.66003	2.72037	4.2107	5.76757	4.66849	3.35295	3.10073	1.97245	2.64998	2.71308	1.36356	0.93494	1.13635	1.14091	1.42894	1.79911	17.9334	14.0659	30.1429	1.97898	2.39244	1.73352	1.45521	1.94131	1.31589	1.33441	1.57236	1.75866	1.19036	0.90229	1.49664	1.21328	1.01928	1.68843	3.56465	6.54748	4.94788	25.1032	29.2145	25.8636	hypothetical protein
NCU00535		15.5132	16.7906	11.9701	12.8551	18.4083	12.7003	14.5242	14.7097	13.1514	8.93404	9.87249	7.01861	3.63615	4.11374	6.81809	5.32427	5.65362	3.33168	5.52785	4.19273	2.75735	11.365	9.29158	10.5745	7.33427	10.084	8.26379	7.57945	8.4582	5.67309	5.66836	8.38599	5.929	6.3697	5.66973	5.87822	5.28332	4.6466	3.0237	2.42172	2.27646	2.10594	alanyl-tRNA synthetase
NCU00536	cys-25	28.881	36.6539	36.4545	40.6455	40.4875	37.4018	41.3248	44.021	42.8756	26.8021	32.4753	28.0155	30.3229	31.8503	36.4828	39.9954	39.7617	38.7807	36.8952	40.1014	37.7256	47.3258	43.5647	43.2224	58.2667	60.1805	46.1614	62.9841	50.8034	58.603	25.3943	32.9601	32.0627	44.7699	34.9103	34.0812	39.7204	41.8898	39.7204	41.1692	41.3557	40.671	homoserine O-acetyltransferase
NCU00537		97.0953	123.021	109.424	123.964	136.2	132.887	124.09	142.717	145.948	109.297	109.533	89.5905	143.953	129.333	125.836	160.235	155.568	132.534	220.086	164.734	200.284	150.289	128.469	85.2314	77.3591	86.2803	68.4263	59.0877	75.2021	56.1068	75.786	94.8997	82.085	110.772	134.799	90.9874	173.713	180.724	174.069	178.912	174.212	184.467	hypothetical protein
NCU00538		61.1728	57.6147	61.0598	62.0884	64.4022	69.2691	62.9381	67.762	70.4079	53.4882	52.7399	77.1457	75.7099	78.9713	57.2959	50.5172	39.0162	53.7066	71.9906	64.5139	69.7485	60.0478	58.6983	72.9234	69.2099	72.6912	71.0581	59.6214	55.8458	86.004	61.0483	60.9311	68.2123	58.8439	39.497	56.7186	62.5087	60.1242	60.3366	79.1488	84.9878	83.9745	PAP/25A associated domain family protein
NCU00541		371.603	347.334	359.769	375.198	407.359	375.766	407.196	416.685	367.009	325.918	371.829	388.206	467.44	430.509	335.641	348.993	318.466	326.771	366.188	376.061	355.824	338.179	337.946	325.902	330.042	332.557	336.184	335.791	351.557	339.194	285.402	276.207	271.295	307.444	282.212	285.281	364.104	356.521	355.079	360.422	348.741	356.892	hypothetical protein
NCU00542	mic-36	54.4064	58.1085	70.7931	92.1725	72.0138	66.9388	64.1485	90.3133	78.1597	82.1468	90.3593	108.523	145.186	148.219	83.0132	101.668	98.3481	105.747	137.232	146.475	148.458	41.9543	41.061	52.9301	61.1772	52.0378	73.1109	51.9886	51.5083	62.8578	59.0643	49.8383	66.3703	77.407	77.4651	66.2238	89.8165	95.3257	94.7656	107.619	136.145	133.464	mitochondrial carrier-36
NCU00545		117.725	107.547	159.662	81.2377	101.435	147.685	108.586	115.136	142.687	96.244	107.039	146.801	167.718	187.487	141.326	110.922	114.75	169.649	101.301	143.026	109.918	69.6035	84.6813	173.179	65.6592	95.3937	91.3228	86.8434	57.3097	136.835	99.083	75.1555	103.441	91.3597	96.4491	104.245	88.9253	78.7106	93.185	74.1872	92.1966	89.7	hypothetical protein
NCU00547		19.8041	65.2966	11.6679	116.869	53.7135	28.3135	33.0829	46.0219	37.9037	82.0888	24.8891	33.6775	252.388	172.029	377.686	429.618	413.77	260.87	231.463	182.992	233.936	38.3356	34.607	35.5949	87.4874	21.2465	87.3751	23.112	37.5197	24.3943	60.2547	92.9889	49.5618	340.445	478.678	368.952	320.118	323.572	284.915	153.336	151.195	144.323	hypothetical protein
NCU00548		20.4093	24.9664	14.5697	23.2565	25.1023	19.167	19.5961	17.9545	16.6798	28.8906	21.9793	22.4124	29.8035	29.6688	45.8128	32.1358	34.7294	25.9205	20.6973	17.109	16.9201	15.8884	17.8042	15.8328	15.3088	11.9175	17.8961	14.7853	14.3139	14.4096	21.8232	26.6972	22.1042	31.8485	46.5045	39.4591	24.4433	19.572	22.8839	12.6402	13.469	17.1108	MutT/nudix family protein
NCU00549	gst-6	103.092	115.559	121.031	111.108	124.054	129.508	120.458	138.12	121.035	61.9001	85.1632	58.803	49.0881	40.2024	67.7024	66.7435	60.2638	56.7718	75.5259	60.524	61.6644	117.947	119.121	88.814	82.7725	80.8878	74.1636	97.5186	98.4079	67.9069	47.1608	61.3557	49.1013	67.0335	67.7183	59.1574	66.4553	69.2061	62.6044	62.433	52.6115	52.9776	glutathione transferase omega-1
NCU00550		59.6325	62.0044	56.7675	84.3315	70.1244	78.1244	84.8973	96.2621	82.0089	71.0082	80.175	89.2956	112.526	122.166	94.6159	96.7876	89.0289	105.548	84.2033	100.761	77.2685	84.5306	82.5671	101.526	85.6247	99.8155	102.85	92.9283	100.034	87.5358	95.3985	103.286	100.908	103.674	78.7392	85.1717	113.496	111.941	99.8509	134.966	122.929	107.995	hypothetical protein, variant 1
NCU00551	myo2	216.47	207.084	201.86	205.201	219.281	223.887	201.667	219.672	235.869	189.471	181.55	206.017	188.171	183.934	180.081	155.038	139.477	157.455	153.816	176.636	162.496	162.107	187.612	260.49	150.353	190.248	184.119	171.231	169.001	208.77	184.562	135.45	187.483	126.484	121.23	148.144	141.886	142.636	140.396	145.776	151.384	139.519	myosin-3
NCU00552	al-1	241.886	35.9954	26.1771	29.0173	27.8554	26.7988	22.939	22.7135	19.834	16.5918	25.9802	14.686	3.37643	6.3576	8.13386	1.90152	6.15064	2.93188	5.46357	14.5393	8.02139	1023.58	928.88	1494.52	1035.53	1228.09	803.167	1359.92	707.452	1062.63	193.518	350.991	255.12	115.079	124.288	349.692	71.9932	102.929	76.211	75.8411	70.254	54.1622	phytoene desaturase
NCU00553	rho-7	133.843	101.512	109.484	99.2668	101.543	99.5052	104.263	96.4244	111.145	123.22	115.248	114.834	128.954	110.946	122.427	102.999	101.703	107.813	97.7658	105.089	100.643	132.139	163.354	218.135	143.775	173.423	144.853	204.965	128.825	199.409	113.991	107.266	127.042	112.107	107.725	119.253	88.607	83.85	94.6968	91.4937	96.0539	88.9761	rho GTPase activator
NCU00554	hom-1	34.9323	40.4949	65.1103	25.9235	28.2333	42.6451	41.6706	34.557	44.1052	22.7992	27.9028	23.7099	12.6616	19.5091	13.995	34.6077	34.4809	25.1875	52.1932	41.8596	67.3045	46.93	55.8051	52.0056	42.434	54.1948	34.6869	77.6093	55.412	60.7588	19.8959	18.4704	18.4202	15.1053	16.181	19.198	38.129	47.0996	40.2702	58.2393	67.9776	72.5892	Aspartate-semialdehyde dehydrogenase
NCU00556		84.4426	96.4634	107.973	99.9603	87.885	115.643	107.952	96.5325	133.759	134.359	120.86	140.195	155.835	146.1	130.74	104.267	99.4664	114.743	103.487	105.765	95.1913	53.7151	65.2636	97.8861	98.8963	102.296	113.272	92.181	81.2746	131.559	144.827	130.195	158.932	124.603	117.472	141.89	106.112	103.633	131.737	109.214	128.24	106.416	RNA binding protein
NCU00557		1.76037	1.86562	2.47867	2.2403	2.9151	1.45646	1.67143	2.86623	1.4969	1.85642	1.45489	1.4745	3.18163	2.24386	2.03347	2.09168	2.29872	1.13277	2.37826	1.08199	1.06534	0.282711	0.945849	0.693408	1.74626	0.539252	1.05271	0.907398	1.24704	0.794232	2.09729	3.13148	1.89958	1.81991	1.72003	1.37575	1.90963	3.87216	1.71801	3.24864	2.08675	2.50081	hypothetical protein
NCU00558		46.2647	41.8118	41.6537	50.9403	48.801	47.6553	44.3794	52.9982	50.0928	34.5759	41.7762	46.4172	70.7102	48.8662	44.9157	47.0944	52.3115	55.9055	47.051	49.5012	37.6003	32.5118	34.2731	41.8356	30.6759	31.6541	38.4766	22.9518	26.7301	31.5991	36.5042	29.9348	44.0358	46.8931	48.7979	51.153	41.8846	38.7921	46.1802	35.2035	34.0204	34.8797	hypothetical protein
NCU00559		56.6618	45.2138	30.9531	101.827	65.104	45.6162	47.9529	71.2232	53.4608	193.938	149.231	206.902	272.257	200.264	302.149	355.522	377.177	384.276	200.545	222.147	192.2	61.7441	68.3793	70.8432	71.7711	54.2487	98.8497	55.4047	79.3769	61.4396	195.388	154.185	186.907	246.962	239.148	228.188	241.123	217.827	267.048	158.002	191.222	182.691	hypothetical protein
NCU00560		22.4997	23.2105	17.3507	23.5232	19.0022	16.3706	15.1005	16.1158	18.444	43.916	37.9831	41.9347	34.4136	28.9832	38.8153	32.009	37.463	36.4486	18.6404	25.5621	19.1135	22.4473	26.3169	24.9627	39.0579	29.1735	32.7394	29.4104	37.0317	31.0318	47.1608	35.2424	34.5954	30.4532	34.7191	30.7669	19.9875	18.5864	20.8223	16.066	17.3264	18.0321	WD domain-containing protein
NCU00561		32.7868	35.1175	26.1167	49.18	49.1789	38.1009	38.5582	50.4565	33.8942	44.9023	41.1527	39.6935	56.0357	59.7739	52.8103	70.4832	64.24	57.4381	63.6988	53.2882	59.2831	63.8927	61.4246	52.5834	37.2535	52.5231	49.8459	35.8689	47.6045	38.6905	39.7919	50.4752	40.4093	50.9576	58.8633	47.7762	67.792	65.1228	54.7015	55.3451	49.26	54.6229	hypothetical protein
NCU00562		55.7817	63.431	69.8258	56.5944	66.5075	73.9298	61.0361	64.4632	62.763	67.4114	61.781	70.8939	50.9711	51.1101	66.3269	71.0536	67.9055	64.0348	61.2563	61.065	61.1004	72.7698	69.659	68.9941	52.0966	61.0433	57.5307	70.5636	69.1837	61.0992	63.9958	64.5934	64.8736	62.9084	65.8708	66.0987	61.9995	59.4201	63.429	57.7668	57.607	52.1221	hypothetical protein
NCU00563		3.02563	4.33482	5.32006	5.86746	6.63996	5.47628	6.51283	10.0589	6.09453	12.937	13.3538	12.8576	14.155	12.5905	6.51905	23.1352	23.9192	20.1233	53.3502	48.4192	67.1791	5.48459	4.2285	4.73829	4.19101	5.82392	6.15837	4.48362	4.98817	4.70866	20.4628	14.5428	17.8446	14.4987	12.8047	9.75535	32.2728	52.8022	42.6067	52.2736	47.5527	45.3436	hypothetical protein
NCU00564	mrp-3	98.7456	115.559	92.0129	98.0933	126.699	95.6601	107.836	101.237	86.3392	113.938	107.194	93.3652	102.591	103.716	112.558	108.831	116.8	108.546	86.5173	77.0245	68.4325	112.971	110.72	85.058	106.813	103.213	93.5335	101.682	112.342	83.2809	114.671	126.904	104.88	131.216	158.243	131.259	109.04	105.957	106.86	81.8659	62.0335	75.814	mitochondrial 40S ribosomal protein MRP2
NCU00565	lia-1	67.004	56.6819	62.3898	54.4607	53.3896	54.7045	49.1632	53.8094	57.2565	58.4774	55.5458	45.3556	64.2171	61.5191	57.3557	66.1097	61.1336	60.7032	72.8905	65.7988	72.8192	98.5531	89.4662	62.4645	128.001	97.6585	91.1649	99.6537	103.721	81.7492	68.1337	92.7236	72.069	71.4013	69.9479	72.4147	86.8884	102.296	97.9954	104.724	96.4965	106.942	lipoic acid-1
NCU00566		292.551	289.555	252.461	281.265	290.323	237.985	261.723	281.648	224.482	372.793	327.143	299.795	343.941	302.173	340.665	316.35	331.451	283.592	253.574	253.119	214.196	286.047	307.123	262.339	297.969	287.259	242.124	239.553	249.68	236.114	356.937	338.624	316.194	314.239	408.348	324.24	296.312	289.99	264.643	191.493	179.524	190.654	Synaptobrevin
NCU00567	arg-6	54.9015	65.7905	88.6878	64.8622	76.7644	92.1064	75.6756	75.7118	91.6853	63.1184	60.8977	66.4114	36.881	44.7525	47.1285	62.6869	54.6723	56.2387	67.4912	59.5773	81.2792	49.3048	56.5284	57.5528	63.1563	56.1361	75.7427	77.1822	78.3468	69.0415	57.7039	53.8189	59.1749	47.4998	45.7401	58.0318	58.2439	50.5494	58.1375	85.7642	88.5922	78.9729	Arg-6 protein, variant 1
NCU00568	spp-1	41.7537	35.6662	38.3891	32.111	36.4388	34.7802	32.3336	28.6082	33.1457	39.449	38.7625	38.101	29.8035	26.1783	28.4087	29.1567	31.2502	27.6529	60.1636	43.956	80.2766	39.9753	41.7843	38.7153	45.2862	41.6842	38.8977	48.359	47.0081	44.4203	45.9704	42.673	42.9996	28.694	35.2288	36.7076	25.3981	38.9329	31.6801	87.5362	89.7304	93.188	Peptide peptidase SppA, putative
NCU00569	soh1	15.7333	21.5095	17.1693	10.2414	20.7836	13.5159	13.3715	14.872	12.1356	17.52	21.1999	12.8576	10.5189	17.9509	13.0979	18.8885	16.9609	14.726	19.6046	16.6357	15.5414	17.1323	19.2508	10.5167	13.1551	16.8247	11.3167	17.6142	20.8202	12.0269	19.9526	20.5934	18.8807	16.8039	18.5381	16.0088	23.2339	25.4859	20.1351	23.9809	16.5676	20.5329	SOH1 family protein
NCU00570	rpo-16	11.6074	9.27322	7.49645	8.21445	10.3648	8.15616	8.81825	9.51805	6.57568	10.8485	9.40485	8.13923	5.3893	5.48498	6.69847	7.92302	4.97021	4.19791	10.9271	7.97971	13.3481	7.68974	8.62392	6.47181	8.26561	9.70653	10.2639	9.12736	8.78351	6.58078	9.86295	8.12061	6.79245	5.33842	7.77199	8.19199	6.11083	8.44836	5.56636	12.1677	14.1014	15.9262	DNA-directed RNA polymerase III polypeptide
NCU00571		84.4426	71.3324	74.4809	69.7695	67.3173	64.4919	68.9322	54.1339	67.1468	84.9314	76.1221	79.7998	77.0085	60.2725	67.822	66.997	64.8613	57.9046	71.3478	64.311	81.7179	62.5357	56.8066	67.4339	72.0622	59.857	64.8471	72.5385	61.2135	67.2828	79.3004	63.5318	76.3863	55.0827	64.2782	63.91	66.0097	62.5883	55.32	76.9634	74.9967	77.5909	hypothetical protein
NCU00572	gh64-3	55.2315	57.0111	34.2781	77.9306	79.5175	61.579	94.6377	126.979	58.4327	32.6615	45.3615	37.0394	41.621	43.9422	33.8512	38.6009	31.9336	31.5177	102.651	77.9036	125.71	39.7492	37.6114	38.5419	35.74	42.6548	44.2139	29.1969	34.863	25.8126	32.3097	30.4656	27.9181	36.095	29.2405	24.9512	49.9688	45.9732	32.8484	156.762	140.002	156.761	thaumatin family protein
NCU00573	hsp70-3	549.95	529.506	486.544	541.78	496.971	495.895	463.967	492.992	515.523	726.268	609.185	653.321	689.895	594.934	723.196	618.122	626.185	611.829	464.468	458.495	396.871	439.39	476.764	516.415	532.841	461.654	520.724	433.736	464.225	452.372	595.291	582.561	649.657	519.586	592.519	685.438	505.735	473.249	526.399	314.055	320.411	306.941	heat shock protein 70, putative
NCU00574		3.8508	3.40201	2.66003	5.1207	5.23639	5.3015	6.33992	7.73342	4.59763	4.23497	5.09213	5.24921	9.41504	8.9131	5.26309	5.89472	7.76596	4.73098	9.19166	5.61284	7.26938	3.6187	2.55936	2.42693	4.30743	2.85803	3.31604	2.34856	3.41581	1.53173	6.06515	6.58141	5.87144	4.97443	6.17937	5.06528	8.91163	10.2788	11.4763	7.61955	8.28378	6.91013	hypothetical protein
NCU00575	gki-2	287.05	331.641	243.574	340.74	378.747	331.198	335.209	418.037	330.923	449.313	370.063	359.895	415.95	377.03	520.687	660.082	621.712	577.913	587.109	527.878	499.708	278.64	279.304	280.541	264.674	263.425	274.863	212.812	273.156	215.294	347.527	338.2	369.325	435.081	495.178	444.744	563.66	524.432	550.657	447.073	446.945	446.789	glucokinase-2
NCU00576		48.7402	51.5788	55.8606	45.7662	45.616	47.4223	53.3706	52.5115	54.8508	55.5767	50.1938	55.854	65.9053	61.8931	53.1691	49.1227	52.6843	60.4366	38.6307	48.0135	43.6163	34.3211	40.5046	58.4196	65.601	71.9362	53.6883	54.8175	43.2669	68.8146	58.7242	55.7828	59.8656	48.6524	54.4676	51.5282	42.9031	44.9171	43.8437	42.8821	46.7306	42.777	hypothetical protein
NCU00577		30.2013	33.8006	28.5349	33.9246	36.0069	31.9255	38.7312	35.2601	29.5638	36.7224	40.1135	34.9161	32.7254	38.1456	33.3129	36.3825	35.6613	33.8498	44.6085	37.3288	51.8884	39.3534	39.4475	30.9144	41.9683	51.1211	38.7398	44.5693	41.2066	38.9741	34.407	37.2593	31.1992	36.7016	33.6362	31.955	30.9997	38.8625	30.7868	48.4343	52.5482	46.7914	hypothetical protein
NCU00578	ppi-1	29.2661	26.5576	22.7312	23.9499	30.8245	25.1093	22.5355	22.335	18.4974	26.5121	19.7969	18.4607	15.9082	19.7584	22.5475	28.5862	27.7711	24.3879	24.1683	20.2198	19.1135	22.7865	21.5876	20.9178	19.9073	17.31	19.8963	23.8592	22.3925	17.7	24.6574	20.8057	16.6357	21.111	22.0419	22.0746	27.4987	20.4169	20.6161	12.6402	15.0499	13.2938	peptidyl-prolyl cis-trans isomerase-like 1
NCU00579	osb-6	131.477	153.474	155.249	125.617	160.115	171.163	130.833	147.8	166.744	118.753	125.848	127.338	134.992	128.274	136.123	109.971	104.934	109.212	140.06	148.436	180.043	140.338	139.93	176.992	112.11	128.396	129.326	115.773	122.264	124.354	107.982	108.169	132.453	110.287	110.719	116.064	106.048	104.126	119.574	183.342	188.124	177.755	oxysterol-binding protein-6
NCU00580	ate-1	42.6889	38.0257	34.1572	32.9111	33.2538	32.9159	33.8898	26.7695	34.9634	30.9211	31.54	26.9538	28.8295	30.666	29.4852	32.6428	34.6672	31.5177	29.2462	33.8799	31.8976	34.8865	41.5061	44.2047	35.8565	40.1203	35.9501	38.3242	32.5858	35.2866	34.407	28.2364	27.0547	32.7585	36.1206	33.706	29.5993	25.3451	21.5782	29.2378	32.8189	31.984	acyl-CoA thioesterase-1
NCU00581		48.4101	49.0548	47.3365	46.9931	53.2276	41.946	43.9184	42.9394	44.2656	68.8037	49.2066	62.7546	55.0617	61.6437	64.0542	61.7995	63.8672	54.5062	40.9447	42.9416	35.7829	41.7282	36.443	31.8968	32.1893	29.0118	31.0024	33.04	36.0016	26.4933	68.5872	49.626	58.0812	52.0496	57.2707	55.4054	49.5868	42.1714	41.0949	29.5331	29.0881	25.6662	phosphopantetheinyl transferase
NCU00582	cry	28.826	7.0235	5.44097	11.0948	5.61427	5.53454	6.57046	9.40989	9.72987	5.62729	13.7176	5.83901	14.4147	14.3358	12.44	14.198	20.1294	13.1268	123.862	89.3321	188.941	605.115	504.082	684.047	766.141	1013.25	690.316	478.092	544.09	343.562	253.149	485.75	350.675	304.229	322.155	396.655	239.086	315.617	289.519	459.24	482.419	427.177	cryptochrome DASH
NCU00583		0	0	0	0.0533406	0	0	0	0	0.0534608	0.17404	0	0	0.259725	0.186988	0.179423	0	0.0621277	0.266534	0.0642773	0	0.125334	2.65748	1.00149	0.346704	2.38655	0.970653	1.21062	1.86817	1.51814	0.397116	0.566836	1.80458	0.748321	1.27394	0.637048	0.812946	0.57289	1.97128	1.99289	1.41759	1.2647	1.8427	hypothetical protein
NCU00584		52.0409	45.2138	53.1402	30.1908	31.3644	36.761	32.5065	26.6614	35.9257	37.4766	35.3331	32.262	23.1155	21.379	30.6216	23.9592	31.1881	24.8543	21.2758	17.65	19.8655	140.394	136.926	178.841	200.47	251.669	130.642	198.56	112.288	161.683	48.3511	55.0397	45.4749	38.3395	56.1877	57.9693	26.0983	37.1728	28.5877	24.5125	24.3455	22.5073	hypothetical protein
NCU00585	al-2	114.589	81.1544	94.9147	53.9807	70.3943	87.2127	69.6815	46.4005	72.9206	39.565	46.4527	30.2567	21.4923	19.3844	29.4254	26.1143	26.6528	22.1223	17.8048	24.4801	17.3588	724.475	651.022	997.929	749.842	833.629	592.361	890.318	602.592	663.638	120.169	228.014	133.892	90.9957	90.4609	193.919	81.3504	105.393	76.6234	79.6804	68.4202	70.7465	phytoene synthase
NCU00586	ncw-6	271.702	46.3661	34.8222	89.0254	62.4588	39.6156	56.5982	77.4423	48.2751	61.5521	75.3947	37.2163	173.107	134.382	125.656	207.013	225.896	197.502	276.971	213.964	274.795	750.032	465.914	161.391	452.455	274.695	234.86	224.875	269.958	192.942	214.888	363.676	223.69	309.507	228.764	282.717	483.392	524.925	486.541	574.301	497.659	563.077	non-anchored cell wall protein 6
NCU00587	os-5	123.611	108.7	95.1566	92.3326	96.7922	103.408	83.1106	96.4244	106.922	115.446	105.636	97.4348	105.448	97.6078	109.987	95.0762	97.6026	94.9528	106.122	104.412	114.994	156.509	134.589	130.881	95.2291	96.4182	106.798	112.357	107.246	110.682	100.727	120.111	103.729	103.917	116.516	108.122	84.7878	100.324	98.9575	105.906	112.116	93.3196	mitogen activated protein kinase kinase
NCU00589		310.485	228.264	192.49	275.024	246.974	214.216	233.194	260.124	253.618	275.679	269.883	266.53	335.305	303.606	271.049	276.799	293.988	248.876	300.497	296.94	341.41	414.511	332.995	260.721	361.417	273.455	310.392	315.401	345.973	285.64	242.663	342.976	250.112	271.653	316.868	328.242	252.581	285.062	295.979	302.301	299.354	315.826	auxin Efflux Carrier superfamily protein
NCU00590		72.7802	75.9965	81.4332	71.5831	76.7104	76.2601	68.8746	76.7934	72.0652	61.204	63.4957	61.1622	64.9313	55.2238	65.6092	55.4611	56.5362	61.9026	55.5356	58.9687	52.4524	75.7666	73.3311	62.1756	48.1385	52.5231	48.2669	53.0027	49.0142	44.0799	57.0237	49.4667	55.203	63.333	63.7686	58.8447	53.0878	52.7318	53.9456	46.8396	44.0115	50.2794	hypothetical protein
NCU00591	mcc-1	170.701	180.636	135.964	220.35	245.894	219.284	239.188	273.049	186.685	179.319	191.89	129.992	359.979	307.845	259.745	188.187	164.949	185.441	271.765	208.284	222.468	229.844	216.488	198.835	237.956	240.129	189.225	142.889	161.844	155.499	169.824	240.699	197.384	256.305	276.606	178.785	272.823	277.951	254.472	326.282	277.728	284.368	methylcrotonyl carboxylase-1
NCU00592	msp-6	57.1569	57.8342	44.3742	52.9139	57.4383	53.4229	53.8893	53.7013	46.8317	62.8284	48.1154	59.9236	55.9058	60.5841	54.1261	46.7775	51.1932	46.7768	35.6096	49.7041	38.7909	47.0431	46.8474	47.5562	46.334	41.5224	52.3725	50.3873	51.942	46.5761	71.3647	64.8587	61.7077	49.441	53.1935	47.4635	54.3609	50.5494	50.5783	41.2873	43.5689	46.8572	pre-mRNA-splicing factor cwc-25
NCU00593	csn-2	54.6264	67.272	60.6971	51.4737	54.5232	60.7051	46.2238	47.428	60.09	60.9139	64.379	63.2265	56.6201	53.1046	55.2026	49.6932	48.8323	49.9752	74.626	72.4936	108.038	64.4016	57.975	55.9349	54.3086	55.3272	52.2672	51.4015	62.2437	54.6886	67.5669	72.1832	72.7022	47.9851	62.1759	63.0971	45.9585	53.2951	50.3034	86.3549	96.4965	92.9248	COP9 signalosome subunit 2
NCU00594		0.110023	0.658453	0.362731	0.160022	0.377884	0.582583	0.230543	0.324479	0.320765	0.580133	1.24705	1.59246	0.909038	1.99454	0.657886	0.507073	0.497021	0.266534	0.514219	0.473372	0.814672	0.395795	0.166915	0.57784	0.40746	0.10785	0.789534	0.213506	0.379535	0.340385	1.47377	1.43305	0.575631	0.485311	0.509639	0.562808	0.57289	1.19685	0.755925	1.24039	0.063235	0.329054	hypothetical protein
NCU00595	ubi-7	197.051	198.359	156.76	205.735	197.633	180.717	168.354	153.803	135.897	496.419	437.351	567.033	488.154	515.713	433.188	228.246	218.317	250.009	216.357	251.226	250.167	126.598	125.965	177.512	137.489	135.622	213.806	129.331	134.03	158.222	556.917	405.234	548.346	256.365	282.021	349.817	203.503	190.581	205.131	210.335	226.318	205.198	ubiquitin-7
NCU00596	lia-2	25.7454	23.2105	27.3862	18.0825	21.0535	19.2252	19.769	16.3862	21.3843	14.6193	19.745	15.7476	17.921	14.2111	13.6362	10.3316	11.0587	11.5276	11.5699	12.1048	9.3374	41.6151	36.443	37.2129	30.6759	36.6152	23.3702	39.8188	32.6942	30.1808	15.9281	15.1266	14.4483	17.3499	15.9899	17.7597	13.1765	13.2358	13.1943	10.691	10.5602	12.4382	lipoyltransferase
NCU00597	dpa-2	12.6526	11.7973	11.3656	8.16111	8.96124	8.50571	10.7779	6.05694	8.71412	8.41192	9.92445	8.08025	8.76573	10.2843	7.41617	25.5438	25.0374	22.1223	20.633	19.8816	21.2441	13.457	13.8539	7.45413	25.7282	16.0697	18.8962	21.137	20.0069	16.5654	8.10576	13.9059	8.00127	11.5261	11.7217	11.819	22.2791	24.7115	20.1351	15.2391	15.5558	18.6244	deoxyribose-phosphate aldolase-2
NCU00598	trx-4	61.6129	59.3705	50.0569	51.0469	59.2738	44.3928	47.7799	43.9128	41.8064	55.3446	48.8948	44.8837	44.8675	43.3189	51.3151	54.7639	52.1872	46.1104	46.9867	42.6035	44.3683	54.8459	56.1946	52.0056	57.6846	53.7095	49.7933	52.3622	49.5564	44.1934	61.8985	63.2665	54.4547	52.1709	50.7091	56.656	65.2458	68.2205	64.666	56.4674	52.5482	61.7305	thioredoxin-4
NCU00599	mrp-77	20.7393	20.6315	18.3179	18.0825	17.2207	18.3514	17.5212	19.5228	22.3466	18.3322	16.5234	19.8173	13.5057	14.2734	17.1648	15.5925	17.0851	19.1238	22.8827	23.3305	27.1975	15.3795	16.302	19.4732	17.2879	17.1482	21.1595	19.1621	20.4949	19.7423	19.5558	17.3558	19.5715	17.3499	16.3084	18.26	18.4598	21.8249	20.1351	24.8669	25.5469	25.7978	mitochondrial ribosomal protein-77
NCU00600	rho-3	353.339	282.312	266.547	410.189	288.271	343.258	367.139	392.944	292.591	440.553	417.606	459.689	724.698	616.437	553.88	524.06	494.35	578.313	458.04	512.257	424.946	346.83	311.017	334.223	340.811	254.635	354.343	292.983	314.309	267.883	405.911	433.524	437.422	495.017	475.111	493.208	519.866	519.645	554.781	469.4	459.718	466.269	Small Rho-type GTPase
NCU00602	ppy-3	13.2578	15.748	14.872	14.9354	12.6861	15.3219	14.2936	11.2486	16.6263	15.2575	15.4323	15.2168	18.0509	16.5796	17.8227	18.3814	19.8187	20.3232	19.2189	22.519	22.9362	24.7655	23.9801	23.2869	30.9669	27.5018	22.0543	28.3429	26.947	26.5501	20.5195	22.0796	19.9168	18.0172	20.9589	20.0735	20.6877	22.1769	19.5853	25.7529	24.3455	27.7721	Siroheme synthase
NCU00603		0.770161	0.658453	0.0604552	1.76024	0.863734	0.757358	0.749263	1.24384	0.588069	1.39232	0.935289	1.29756	2.0778	1.93221	1.01673	1.14091	1.67745	0.799603	2.50682	1.21724	1.00267	0.735049	0.278191	0.404488	0.989545	0.377476	1.89488	1.06753	0.867508	0.907694	3.85449	7.11217	2.07227	2.54788	4.14081	1.06308	1.4004	2.81612	1.92417	1.06319	1.4544	1.57946	hypothetical protein
NCU00604		20.2442	28.6427	21.643	34.7247	30.5546	28.2553	28.4144	33.205	31.8627	33.0095	36.0606	34.9161	39.673	36.712	31.9374	26.6213	27.8332	33.7166	24.7468	31.3102	20.8055	12.4958	16.302	18.1442	19.3834	12.4567	31.8446	13.0772	17.4586	17.5866	48.4645	50.3159	56.8148	38.0969	34.4006	39.3341	35.9011	26.6123	35.1162	26.8161	27.5072	22.9021	hypothetical protein
NCU00605		14.6331	13.6629	12.212	13.4418	18.1384	15.4967	18.9045	21.4697	15.5571	15.8956	17.6146	11.0882	13.5057	16.0186	13.5764	17.5574	16.526	14.1263	16.0051	15.7565	13.0974	21.7122	16.914	14.7349	23.1088	15.8001	15.5801	17.4541	19.5189	15.601	12.9239	17.9396	14.2757	16.8039	18.2833	15.571	13.6857	18.3048	17.7299	17.6608	18.9705	17.2424	ThiF domain-containing protein
NCU00606		2.64055	3.34714	3.08322	1.9736	4.80452	3.14595	3.11232	3.40703	3.52841	3.0747	2.64998	2.0643	2.98684	1.99454	3.52866	7.79625	8.0766	7.19642	6.49201	5.40997	5.76537	3.33599	2.39244	3.35147	2.56118	3.45121	2.05279	2.50869	1.95189	2.83654	1.19036	2.12304	1.72689	3.33651	5.09639	2.81404	5.0287	7.46272	6.0474	5.90663	6.5132	6.18621	short-chain alcohol dehydrogenase
NCU00607		26.6806	10.9742	295.687	39.6854	10.3648	10.6613	19.769	40.668	47.4198	424.367	80.3309	150.104	1517.57	1304.05	1047.23	3161.66	5852.43	4171.53	3531.78	2455.59	1716.51	11.365	10.7382	7.51192	12.7477	2.53448	42.1611	6.56529	30.417	8.79329	152.989	193.515	173.61	703.7	2377.02	815.447	4073.82	3586.96	3873.02	3429.33	2545.97	2100.88	hypothetical protein
NCU00608		55.8917	60.8521	71.5186	59.048	64.2942	67.2301	58.212	59.3256	64.9549	50.8776	47.6478	47.125	64.282	56.9067	64.6522	68.3915	67.5328	78.3611	66.527	70.3972	67.4925	75.4273	73.9432	75.2347	58.2667	66.2741	58.8466	56.3121	61.1593	58.3761	46.5939	52.1205	55.203	62.8477	62.367	68.0373	62.636	66.038	73.5997	58.1212	64.6894	64.5603	AMP-binding enzyme
NCU00609	och-1	50.4455	42.141	46.1878	40.0054	41.6752	39.2661	38.6735	38.9916	37.2087	48.7891	45.2056	48.9533	63.5028	56.4704	50.1189	118.972	114.75	94.4864	156.065	113.745	122.828	53.2628	53.5239	52.3523	59.7219	65.6809	46.4773	59.0343	48.2009	66.4886	44.6667	50.1567	40.1215	51.4429	59.4366	44.7745	106.048	137.638	120.742	93.62	83.5334	89.5684	initiation-specific alpha-1,6-mannosyltransferase
NCU00611		158.763	172.35	128.165	150.207	187.376	214.565	174.405	181.005	233.624	304.976	202.646	288.589	400.691	432.129	327.149	331.245	317.41	281.127	506.827	411.225	479.591	77.6325	89.2437	97.7705	77.592	83.3144	118.957	64.1584	56.4964	74.204	454.262	454.011	466.031	333.408	380.127	217.182	261.811	317.166	311.029	228.527	212.912	220.532	hypothetical protein
NCU00614		105.732	121.375	129.435	107.268	117.684	126.129	108.874	107.024	121.196	130.008	128.083	136.715	101.488	105.586	103.348	105.915	101.268	100.417	98.1515	97.7852	100.831	140.677	138.483	126.2	104.135	111.949	117.693	137.604	130.56	122.425	112.857	111.3	116.565	96.6375	103.266	107.559	81.5414	86.7365	93.9409	97.8137	96.623	87.7257	DUF1620 domain-containing protein
NCU00616		36.9677	40.6595	29.9858	45.3395	38.0043	42.3538	39.3651	37.3151	36.2999	54.2424	44.0625	51.6664	37.4004	41.1374	47.5472	38.4108	41.874	39.9801	37.9236	37.6669	36.0963	35.5085	34.7182	29.2965	30.6177	24.4281	32.8446	27.3821	35.5678	21.7847	51.3554	48.0337	49.1589	38.4609	44.466	43.8365	51.4965	46.3956	47.211	44.4769	44.8336	48.6341	hypothetical protein
NCU00617	plp-2	51.1607	59.4803	52.2938	57.5012	54.2533	57.9087	51.5263	53.485	55.7062	52.1539	55.7016	43.1143	42.5949	39.6415	45.6334	45.2563	43.1166	42.1124	36.0596	35.7734	27.3229	61.1221	62.6486	53.508	67.6383	61.8522	60.7942	66.0266	60.5087	66.0915	40.9823	46.2822	45.8778	44.2846	49.4987	39.5217	35.9648	41.6786	40.1328	39.1609	36.0439	40.342	phosducin family protein
NCU00618	crp-6	823.797	1061.26	1148.71	1051.82	1252.52	1029.31	1206.08	1105.82	1054.62	732.011	1017.59	734.123	904.103	1004.38	717.215	871.785	929.554	856.841	586.531	708.165	496.198	1352.04	1298.15	866.702	1294.73	1153.78	995.603	1168.94	1364.05	1014.4	594.895	812.061	576.322	932.706	922.064	746.159	846.668	802.031	794.615	625.512	519.791	546.69	40S ribosomal protein S27
NCU00619		80.4268	51.1399	75.2668	49.5001	49.7727	60.4721	56.5406	52.2952	52.2312	47.8029	52.1164	46.0043	56.2305	48.1183	49.0424	51.4679	47.9626	46.91	73.6618	60.3888	74.3232	90.0152	68.9357	78.1817	71.189	68.8625	47.2142	67.6812	56.9302	69.8357	43.0795	53.8189	48.8711	54.5974	52.7476	54.1547	57.2254	61.3914	56.4195	73.3012	73.6055	74.6952	hypothetical protein
NCU00620		26.9006	24.1982	22.1871	26.5103	23.4288	22.8373	26.9735	32.0693	23.9505	21.5809	23.0185	23.6509	21.2325	19.1351	21.77	21.0435	26.777	19.7902	21.9186	25.4945	21.0561	37.9398	31.213	30.6833	33.1207	29.2275	29.7918	33.4136	30.7965	31.4289	27.4349	30.4125	27.2274	26.3281	21.9782	20.949	28.4536	28.0908	24.8081	32.6046	29.2145	32.3131	hypothetical protein
NCU00621		69.9746	84.721	74.9041	73.77	77.1423	88.0865	67.6066	79.3892	85.3235	72.2265	71.8094	79.7408	59.3472	63.7006	71.3507	71.8776	66.2902	74.363	63.506	74.1166	68.3071	71.9782	85.0708	107.132	71.3637	87.7902	86.3224	77.289	79.4854	99.5627	74.3122	68.6271	76.5589	57.6306	55.4232	63.1596	66.7099	63.4331	76.3485	59.5388	59.8203	57.7818	TORC1 growth control complex subunit Kog1
NCU00622		97.0403	93.0065	119.097	92.9726	81.353	101.428	94.119	102.698	120.34	116.549	113.378	143.321	116.746	133.634	115.848	94.2522	99.777	109.479	84.8461	100.22	81.2792	80.1203	94.3067	140.184	102.505	124.19	107.535	108.034	95.3174	133.885	109.003	103.18	122.149	92.9976	86.3201	109.873	76.1944	79.485	95.7964	75.3686	75.8819	67.5218	Cell polarity protein
NCU00623	pmpr-1	84.1676	79.7826	81.9773	56.381	76.4405	83.7172	78.2116	80.1463	67.3072	44.2641	58.7153	42.6425	39.673	37.6469	34.7483	27.7623	33.3626	22.3222	35.5454	33.4066	34.8429	62.3661	62.4817	43.3958	51.4563	46.4296	44.5824	45.7969	49.8275	44.2501	36.3909	42.6199	32.0627	34.4571	40.2615	39.4591	33.8642	34.7791	23.2962	34.2584	29.7837	28.9567	peroxisomal membrane protein-1
NCU00624	yif1	62.328	58.1634	62.148	53.8207	54.4692	50.2186	48.1834	49.6453	55.3854	61.262	56.3252	53.4358	41.0366	46.56	37.8583	40.756	36.966	35.2491	34.774	34.0828	30.8949	67.5114	68.9357	74.1369	64.8443	81.7506	58.6887	74.9404	62.5148	83.5646	53.4526	59.445	46.1081	39.7955	42.8097	41.5228	33.9278	37.5952	35.8721	35.8532	28.8351	26.3901	Yif1-like
NCU00627	spa-1	765.98	791.955	612.109	933.727	885.382	743.318	773.931	931.039	827.787	1054.56	863.687	947.512	906.96	811.653	853.039	687.718	696.7	652.409	510.555	587.049	403.764	754.556	723.964	637.242	541.572	441.971	618.574	413.133	471.382	502.239	686.779	718.647	721.784	597.296	785.226	677.684	519.23	424.319	477.401	306.672	264.196	243.368	Septal pore-associated protein 1
NCU00628		26.2955	31.7704	31.6785	27.9505	29.151	33.0907	34.2356	32.0693	31.5419	31.7913	33.6704	36.3906	42.0106	45.9367	39.2937	37.7136	37.2766	36.1154	56.4355	44.3618	61.0378	24.3697	30.1559	32.2435	23.2834	29.4432	31.0024	31.8657	27.8687	31.9395	32.423	30.7309	31.3143	29.6039	34.2732	30.2666	28.6445	32.3854	34.4977	60.6611	64.4997	62.6518	hypothetical protein
NCU00629	emp-3	239.3	276.111	285.107	257.528	328.381	311.507	293.481	304.361	325.309	193.59	240.057	244.177	247.258	251.437	153.646	189.455	181.599	171.315	256.081	221.133	288.519	236.29	220.16	202.186	188.421	207.989	175.75	146.678	172.851	152.663	143.92	137.944	147.707	144.805	141.488	141.703	154.808	172.065	172.42	296.867	315.353	359.985	6-phosphofructokinase
NCU00630		41.4787	48.2317	27.084	33.1778	33.1458	35.421	23.7459	25.3634	28.4412	35.2721	32.7351	34.2084	26.1024	24.2461	24.4614	22.3746	27.4604	29.3188	18.319	17.3795	12.9721	29.9108	34.7182	37.7329	36.4967	29.6049	35.2659	34.2676	27.7602	35.7405	35.7107	33.1724	32.811	23.8409	27.7116	28.3906	26.0347	23.233	25.2204	15.18	14.9234	14.4126	hypothetical protein
NCU00631	crf9-1	48.7952	52.5665	52.2938	62.0884	50.0966	61.9286	48.1834	61.5429	61.373	56.4469	62.5604	72.9582	76.4891	81.3398	63.7551	47.2846	55.8528	73.0304	44.8013	80.6086	51.4497	45.573	48.6834	65.3537	51.9802	51.8221	69.9528	45.2098	43.6465	62.8011	61.445	44.5307	70.6875	45.4979	45.2304	59.1574	44.3035	48.9301	49.4788	44.0634	48.1218	41.9214	RING-13 protein
NCU00632		61.7779	73.9114	73.574	77.8239	78.9237	80.1052	72.7362	74.0894	72.9206	63.0604	63.8075	70.0681	80.2551	76.0418	86.6615	66.9336	62.9353	78.3611	58.4924	74.2518	56.8391	60.6698	62.9268	74.2524	58.616	76.0345	70.8476	60.1018	57.5808	69.8925	56.8537	54.6151	59.9232	57.9339	63.3863	67.3494	57.3527	60.7578	64.4598	52.8643	51.1571	54.6229	type I phosphodiesterase/nucleotide pyrophosphatase
NCU00633		50.3355	55.365	83.3678	22.7231	39.4079	43.1694	29.8553	27.3103	44.2121	27.2662	25.7204	24.4177	11.4928	14.6474	18.1816	20.4731	17.2715	13.3933	19.9903	16.027	17.9228	28.8931	26.8732	32.359	22.4685	24.9134	22.3175	24.6065	21.7961	26.0395	21.5965	17.3558	19.5139	14.6806	18.5381	16.509	17.8233	19.0088	18.692	15.0619	14.9867	16.3869	hypothetical protein
NCU00634	crp-47	711.354	934.181	933.852	789.387	943.144	823.131	880.327	790.972	834.417	599.219	714.405	518.728	588.537	648.412	547.182	739.883	751.807	650.01	465.818	504.277	357.892	1001.76	1001.54	704.56	984.306	996.268	754.321	972.091	1063.56	852.495	456.416	579.429	385.04	691.264	697.441	578.567	598.098	572.024	589.622	380.387	322.561	323.986	Ribosomal protein L14
NCU00635	npc-1	417.922	470.52	521.306	391.787	461.612	443.637	441.028	410.304	428.168	278.638	335.821	254.144	254.011	267.892	274.099	317.618	321.014	292.255	258.331	269.687	240.579	348.187	343.065	255.694	331.789	299.015	301.655	313.426	365.926	281.896	225.941	255.613	206.076	303.926	319.671	272.399	315.408	283.583	281.548	225.928	203.427	225.007	Nascent polypeptide-associated complex subunit alpha
NCU00636	ats-1	315.766	374.879	365.694	258.862	364.928	303.584	294.749	293.816	287.459	283.105	312.594	251.078	234.532	235.418	249.578	256.199	248.324	209.096	201.959	189.822	168.951	235.442	251.262	223.971	237.607	237.918	217.912	221.779	258.029	210.358	232.119	255.136	222.079	233.434	298.521	247.01	216.744	199.592	202.313	161.192	144.555	149.851	ATP synthase-1
NCU00638		9.35195	3.34714	1.87411	3.04041	1.9434	2.0973	1.44089	1.94687	1.44344	2.26252	1.61077	1.71042	1.0389	1.80755	1.25596	2.66213	1.55319	1.26604	5.97779	3.71935	5.26404	12.0435	11.8509	8.6676	7.21786	6.03962	6.0531	11.1557	6.7774	8.05579	3.34433	6.10373	3.85673	3.15452	2.22967	2.93911	7.38392	8.72997	5.42892	9.805	7.7779	9.73999	hypothetical protein
NCU00640		11.3324	13.3337	13.0583	10.6148	13.2259	11.943	12.0458	12.9251	9.24872	12.2408	10.8597	12.1499	6.81779	7.10555	8.91136	8.68363	10.3753	9.19543	7.45617	7.84446	7.52005	13.6832	13.2975	8.20533	10.9432	10.6233	12.0536	13.611	13.6632	10.8356	13.434	12.3136	11.858	8.79625	8.72756	9.00494	9.99375	9.5044	10.3081	9.56874	6.13379	7.3708	hypothetical protein
NCU00641	cox-9	5.55616	6.52966	6.28735	6.77425	7.28776	7.22403	6.97391	6.75998	6.62914	8.00583	7.58623	8.02127	4.3504	4.73703	6.1004	7.41594	6.27489	6.86326	5.14219	5.74809	4.51203	10.0645	9.34722	6.70294	8.38203	7.01027	8.05325	9.39424	11.4945	8.50963	8.27581	8.54522	7.54077	6.49103	6.24307	7.25398	7.25661	6.26587	5.97868	7.02889	4.11027	4.54094	cytochrome c oxidase-assembly factor cox-16
NCU00642	gh35-1	136.429	206.37	185.598	227.551	263.547	248.122	276.305	337.08	228.331	132.386	234.861	256.681	545.293	612.199	209.447	263.551	251.741	331.635	234.548	294.776	182.111	190.66	165.468	155.381	158.036	163.016	181.751	129.384	189.279	126.226	160.528	200.786	197.844	258.853	186.464	174.095	249.207	226.346	212.003	251.918	190.653	196.313	Beta-galactosidase
NCU00643	ard-1	42.3588	46.7502	37.6636	34.9381	44.1584	42.0625	36.5986	38.3426	32.3973	31.6752	39.7498	24.5356	28.375	29.4195	27.5116	25.1001	27.4604	27.5197	25.968	25.3592	27.3229	34.208	37.3332	33.3991	27.067	37.478	23.3702	36.8297	35.5678	39.201	18.0254	19.6381	18.5929	23.2342	25.8005	22.825	22.0245	21.4729	20.8223	24.04	22.069	25.6004	L-arabinitol 4-dehydrogenase
NCU00644	ats-3	153.372	131.416	219.271	123.537	124.81	145.413	143.282	117.624	171.716	140.218	132.967	131.643	100.903	98.4181	93.0011	96.5974	92.3217	105.214	94.3591	99.7463	98.5127	98.3834	114.893	149.083	158.793	149.157	142.643	175.715	139.452	190.673	133.943	110.504	127.272	99.5493	105.432	121.942	91.2169	84.3428	97.3082	83.6378	100.607	88.4496	ATP synthase-3
NCU00645		0	0.219484	0.423187	0	0.269917	0.174775	0.230543	0.0540798	0.106922	0.0580133	0.155881	0	0.0649313	0.0623294	0.179423	0	0	0.133267	0.385664	0.338123	0.125334	0.169627	0.389467	0	0.116417	0.269626	0.157907	0.320258	0	0	0.113367	0.689986	0.633194	0	0	0.0625343	0.0636545	0.563224	0.0687205	0.885994	0.37941	0.987161	hypothetical protein
NCU00646	lae-1	34.3272	31.496	33.069	19.7894	26.8837	25.6336	21.6134	21.3075	24.4851	136.911	91.8142	94.3089	34.0889	60.8335	78.7071	26.6847	29.0757	28.5858	34.5169	35.1648	36.8483	19.1113	18.8613	19.531	15.5999	15.3148	19.5278	17.8277	22.5552	22.5789	84.9687	73.457	76.5014	37.3083	49.8809	73.9155	29.472	28.0908	25.083	38.8656	37.6248	37.9728	methyltransferase LaeA
NCU00648	aap-5	85.6529	132.294	65.8962	34.0313	82.1087	92.5142	61.0938	30.2847	61.2126	30.8631	61.6251	23.7099	14.6745	15.4577	26.9733	12.6134	11.7421	11.3277	33.9384	31.5131	41.235	18.7155	20.6974	27.8519	7.15965	15.8001	22.686	16.1197	16.3742	18.0404	31.176	35.4547	25.04	18.8664	15.098	40.8349	17.8233	22.529	26.8697	48.139	44.8968	48.8974	choline transporter
NCU00649	nic-6	32.5118	42.3056	36.9382	32.6978	34.7653	42.1207	36.541	30.8796	42.341	35.3881	43.8546	34.8571	24.544	24.8071	34.9876	27.8256	28.5166	25.5873	31.753	29.8225	30.0175	35.1127	35.1633	35.2482	32.655	33.164	35.0553	34.3744	35.8931	33.528	26.7547	32.2171	28.8391	27.602	24.5901	30.8294	25.4618	25.0635	29.0688	29.9466	27.0646	28.2328	Npt1p
NCU00650	rbg-3	15.6233	15.1444	16.867	15.3087	15.3853	16.1958	18.7892	12.222	18.4974	16.3017	15.0685	19.1095	13.7654	18.1378	15.3108	28.2693	29.3243	28.5192	25.5181	28.5376	24.1268	23.9174	26.5951	21.2645	39.64	33.3258	38.0029	39.712	39.6343	42.0376	16.2682	24.1495	17.7294	17.1679	21.0863	19.073	18.1415	19.3608	22.8152	22.4452	22.0058	22.3098	Wdr1p
NCU00651	un-7	91.154	100.085	111.842	88.5454	82.7565	85.1154	91.0067	74.0353	79.2824	104.83	97.3739	102.566	87.2027	94.429	90.549	95.5833	91.5762	88.6893	85.3603	85.207	64.9858	83.5694	81.9551	95.5747	132.366	147.539	115.43	128.157	123.945	134.793	97.099	100.738	99.9296	74.7378	75.6177	80.7317	77.9767	83.85	83.2205	72.179	70.9496	72.5234	transglutaminase-like protein
NCU00652	mb-2	76.796	73.637	46.0669	90.7857	97.8179	83.7754	95.7904	111.296	75.1659	91.3709	102.726	106.223	103.241	101.659	97.6063	67.1238	60.5123	67.0334	49.365	64.4463	37.4749	56.7684	59.3659	52.7568	50.4086	45.6207	60.0573	41.4201	54.9241	36.8183	268.68	276.791	286.607	114.109	81.8607	105.058	87.2703	86.1029	77.1731	72.5924	68.8629	56.334	male barren-2 protein
NCU00653		0.770161	0.768196	2.35775	2.13362	0.647801	1.51472	1.78671	1.51424	2.40574	6.09139	11.4833	10.3805	3.63615	3.05414	3.40904	0.380305	1.86383	2.19891	1.15699	2.02874	0.87734	0.791591	0.500744	0.982328	0.873128	0.161776	1.78961	1.38779	0.650631	1.36154	40.8122	46.7068	34.7681	11.5868	4.45934	10.1306	5.85621	5.42103	6.39101	6.02476	7.7779	5.79134	hypothetical protein
NCU00654		53.5262	54.8711	53.0193	70.783	62.6747	54.9958	71.5258	66.3019	50.6809	70.2541	70.1467	71.5426	75.2554	83.0227	68.8986	59.3909	61.1336	64.5013	48.7222	58.0896	44.5563	59.5389	64.3734	54.8948	55.8802	51.1211	66.9525	65.4394	67.9909	47.7107	74.539	68.6271	71.3207	64.425	66.3167	68.9128	64.1637	59.6313	63.3603	66.804	61.7805	55.5443	hypothetical protein
NCU00655	cel-4	113.599	109.029	172.358	81.6111	125.457	104.69	96.021	91.2327	142.527	60.5078	75.7584	56.3848	54.5423	44.0045	48.3845	39.8052	46.0366	41.1795	46.9225	44.7675	38.5403	104.49	85.1821	71.4788	76.8935	73.3922	61.3205	64.2118	81.6541	49.9232	55.1532	59.1265	56.2392	60.7245	58.0988	61.5337	48.0591	48.6485	44.5996	38.9247	30.1631	29.8781	mitochondrial enoyl reductase, variant 1
NCU00656	inl-23	60.5677	77.8621	82.7632	69.1827	82.3247	81.1538	75.0416	69.8712	90.7765	63.7566	61.0016	69.3014	61.6198	64.1992	67.9417	61.7995	62.0655	72.5639	69.0339	68.098	82.3446	54.5067	56.0277	62.4067	55.4145	59.5873	62.5311	52.1487	60.5087	66.6588	58.2708	50.1567	60.8442	54.7794	53.8943	59.4076	45.7676	47.3108	52.5025	75.6639	84.8613	81.5395	phosphoinositide 3-kinase
NCU00657		22.7197	25.0212	21.1593	20.2161	21.7553	17.7688	20.2301	19.8473	19.0321	28.1364	26.0322	28.7232	13.3109	19.3221	17.5237	17.7476	16.6502	14.3262	11.12	11.4962	10.7161	24.2566	28.7649	26.8118	28.6386	36.7231	27.5811	32.4528	29.2784	34.5491	26.8113	24.2557	25.3278	15.8939	19.8759	21.0115	15.659	14.3622	15.8057	12.2858	12.9632	11.0562	hypothetical protein
NCU00658	mb-3	11.0023	7.7917	10.096	8.8012	10.2568	9.4961	7.83845	8.92317	9.56949	9.6302	15.0166	16.3374	17.3367	13.3385	17.7031	14.0713	12.6119	12.7936	20.5045	13.3221	14.4761	8.08554	9.62541	12.4236	8.96411	7.87308	8.57961	9.87463	7.97023	11.9135	88.9366	75.1024	96.3031	52.4742	21.4685	57.5941	79.6954	66.8124	61.2987	66.0952	69.0526	53.899	male barren-3 protein
NCU00659		40.4334	10.4255	20.6152	21.4963	12.848	15.6132	11.7	17.9004	19.8874	9.97828	25.2008	9.25985	19.6093	19.2598	12.141	16.9869	17.2094	13.3267	27.8321	27.929	28.5135	202.365	136.48	39.5242	160.83	88.0059	86.533	99.974	117.873	55.1424	46.7073	108.009	44.8992	56.4174	42.1726	63.5348	55.4431	71.5294	66.2466	92.5568	57.6703	66.2714	hypothetical protein, variant 1
NCU00660		58.6973	71.3873	54.3493	66.3024	62.0269	56.6271	65.0706	59.4878	59.6623	50.7036	58.3516	49.7791	38.3744	43.1943	40.6693	29.3469	36.6553	34.3163	24.8111	33.6771	22.3722	63.7231	72.4966	61.4822	58.7906	66.2201	54.7411	65.8665	66.5812	56.7876	45.857	53.2351	45.0719	39.9775	44.2749	38.8338	33.5459	32.0334	29.2062	29.6513	24.0925	24.8106	glutamyl-tRNA amidotransferase
NCU00662		17.7687	16.2418	16.867	16.6423	21.6473	18.0018	21.9015	23.3625	19.5667	21.6389	20.2646	18.4607	16.7523	19.8831	20.4543	20.79	23.857	21.3894	18.1262	17.4472	15.2908	19.1678	20.9756	20.6289	20.373	22.7025	19.8436	25.5139	23.2058	25.1318	20.8596	20.6996	19.9744	19.5944	20.5767	22.0121	20.0512	18.516	16.218	19.5509	17.8323	16.2553	RNA binding protein
NCU00663		32.0717	32.9227	31.9808	37.4984	37.7344	32.3334	45.3016	38.9375	30.2588	45.8305	31.2802	42.4066	46.4908	48.3053	40.7291	44.1787	37.2766	41.3794	33.617	31.3102	31.5216	28.6669	31.8807	28.6031	24.855	29.9285	29.7391	33.2001	30.5796	33.8116	35.0305	33.7563	32.2929	39.7955	42.9371	34.3313	38.0017	35.7647	38.7584	29.7694	31.1748	28.1012	hypothetical protein
NCU00664	msp-7	44.6693	30.3437	30.9531	34.138	32.2281	28.3718	34.9848	25.1471	28.3877	40.1452	27.1234	29.49	34.8032	27.9859	33.3129	28.1426	29.0757	27.6529	23.3969	27.929	29.8922	36.7524	33.6611	37.1551	41.2698	32.0855	29.0022	41.3133	30.6881	34.9462	40.1887	32.3232	33.0412	27.602	34.0821	29.9539	31.0634	28.5132	28.7252	24.1581	28.0131	30.6678	pre-mRNA-splicing factor isy-1
NCU00665	cpd-6	77.0161	89.1107	97.877	83.158	101.759	104.69	88.4131	87.8257	100.132	69.5579	71.1339	85.167	55.0617	61.3321	62.3795	63.2574	64.3021	57.1716	87.4172	83.3135	110.545	82.3255	92.8601	117.186	69.6756	107.581	85.9013	82.7868	74.4972	105.973	55.5499	57.375	59.8656	51.6856	57.2707	51.153	56.5252	66.1788	64.9409	91.3755	98.9627	102.994	Ser/Thr protein phosphatase
NCU00666		54.7364	54.2127	49.9965	46.673	47.7753	52.1994	44.4371	44.1292	52.1243	58.1873	48.7909	65.1728	66.8143	66.8794	74.2215	75.237	64.7992	70.9647	82.982	81.9611	89.1753	35.5651	40.5602	52.3523	39.7564	45.7286	46.1088	40.566	36.4895	56.8443	57.9873	53.7659	60.0959	51.2003	51.3461	54.4674	86.6337	83.498	75.5238	61.4289	66.2702	72.1944	hypothetical protein
NCU00667	vma-11	183.463	165.272	174.172	137.832	162.112	134.402	135.444	126.276	129.054	162.843	152.244	134.061	174.276	157.257	138.036	162.834	173.398	153.057	158.958	146.475	150.902	174.263	175.26	142.958	172.123	181.243	129.799	156.553	147.802	141.43	153.386	139.059	125.142	148.99	181.113	143.016	158.181	162.349	137.372	141.877	122.866	149.456	vacuolar membrane ATPase 11
NCU00668	rgf1	102.431	112.596	144.367	114.522	105.322	131.605	102.88	106.591	134.454	123.278	118.522	151.166	140.122	133.323	146.23	126.768	118.602	138.198	97.123	114.691	96.194	106.412	111.388	160.813	121.074	133.95	131.484	125.648	110.119	159.811	110.023	104.453	138.382	110.347	117.408	125.819	97.646	96.6633	111.052	89.6035	96.3701	91.9376	rho guanyl nucleotide exchange factor
NCU00669	ti-3	66.2888	75.9416	85.9069	67.2625	69.2607	65.0163	75.2722	59.2715	78.1063	77.8538	68.8476	76.9098	59.3472	63.7006	62.0207	67.6943	71.8817	67.5664	50.6505	63.4995	49.507	61.631	69.8816	92.1077	84.1695	87.1431	76.1638	95.5971	72.1116	86.855	74.4823	73.6693	66.8308	68.7321	73.8976	61.7839	58.1802	62.025	61.711	42.6458	51.0938	42.1189	tiny-3
NCU00670	nuo9.5	180.988	267.606	216.128	217.416	265.49	224.527	227.546	232.706	201.013	220.102	233.043	193.631	218.754	208.928	226.133	202.576	204.4	182.109	171.942	159.865	132.917	166.743	177.987	140.993	129.921	156.653	141.169	145.344	145.579	138.367	170.731	174.354	169.984	212.323	256.539	195.232	182.115	158.9	140.671	123.33	101.366	111.681	NADH:ubiquinone oxidoreductase 9.5kD subunit
NCU00671		117.89	104.749	127.319	99.5335	103.378	126.071	96.8855	101.562	131.3	102.045	104.389	120.673	95.1244	100.974	94.0179	75.237	77.4732	86.7569	77.4542	92.8486	75.5765	104.49	101.707	153.763	106.929	126.347	124.589	112.784	122.535	143.87	118.072	92.5113	113.745	83.0488	69.6294	96.8031	82.9418	76.4577	85.0073	104.311	91.4377	85.4223	beige/BEACH domain-containing protein
NCU00673	spr-4	3675.21	3891.24	3542.92	3041.96	3708.28	3566.22	2862.3	3291.3	3248.71	2764.8	2717.01	2851.15	3324.74	3376.88	3526.99	2777.94	2662.48	3084	1952.49	2450.85	1677.35	2767.91	3229.8	4231.17	2203.95	2963.51	2795.48	2177.81	2141.61	2813.4	2960.64	3073.57	3356.91	2893.42	3564.16	3724.6	2397.93	1972.34	2220.15	1602.23	1553.37	1600.85	serine protease p2
NCU00674		8.85685	9.93167	7.91964	10.9348	12.7401	12.3508	11.9882	13.4659	9.08834	11.6607	12.4705	14.686	15.3887	18.0132	12.0812	9.12732	6.89617	7.26306	72.8905	53.2882	100.017	11.0257	13.6314	8.20533	7.45069	6.79457	9.57968	9.82125	10.9523	5.90001	13.3773	10.1375	10.7643	8.49293	10.5113	7.31651	18.4598	26.8939	18.2109	87.0046	105.349	80.0259	hypothetical protein
NCU00675	efr-3	33.392	20.7962	25.3307	17.0156	21.3774	23.5946	18.5587	19.1443	21.3309	21.0588	18.394	23.9458	23.2454	21.8153	22.727	19.4589	18.4519	24.188	20.4402	21.5723	21.9962	22.6734	27.0402	37.444	19.267	20.869	23.5281	30.8515	17.3502	36.1376	25.5643	21.3896	24.9248	21.475	19.1752	21.5118	23.6795	25.2043	23.7773	18.6649	20.0455	19.2825	efr-3
NCU00676	apa-2	20.6293	20.4669	23.9403	21.6029	17.9765	19.5165	17.0602	16.1699	17.2678	21.2329	15.5362	17.1042	18.9599	18.9481	19.1983	20.2829	17.8306	17.9244	33.8742	28.1318	44.3683	16.3407	13.1306	12.5969	16.9969	11.2164	15.6328	15.6393	16.4826	15.2039	26.1878	19.4788	20.7803	24.8722	26.2464	18.3851	21.8335	28.9356	24.1209	44.536	48.8174	50.2136	F1-ATP synthase assembly protein
NCU00677		55.4516	71.6068	47.0946	71.7964	90.3142	77.2505	76.4825	117.245	62.8699	58.8835	81.3701	68.6526	94.2153	109.824	79.8434	107.373	112.203	127.337	101.173	113.136	98.5127	40.9366	46.9586	44.2047	34.1102	38.233	42.6349	33.894	39.9053	33.4712	48.4078	55.8889	65.4493	96.2128	87.9764	81.232	110.95	91.2423	93.3912	84.8782	77.3996	77.3934	phenylacetyl-CoA ligase
NCU00678	gdc-1	24.3151	10.6999	20.313	11.2015	11.1206	13.9237	11.8153	13.9526	15.4502	8.70199	11.795	6.36983	10.389	6.73157	8.31328	11.9162	14.9728	16.9916	10.67	11.4286	7.95872	53.7151	32.2145	15.1972	30.2684	23.3496	17.9487	28.3962	30.1459	17.9837	7.19882	16.0289	8.74959	12.5574	9.04609	14.1953	10.6303	10.9125	12.301	9.74593	9.35877	6.97594	glutamate decarboxylase-1
NCU00679		0.825172	0.438969	0.665008	1.01347	0.269917	0.990391	0.288178	0.594878	0.694991	0.870199	0.467644	0.412859	0.909038	1.18426	0.657886	0.950762	0.497021	1.99901	45.3155	27.1851	72.6938	0.339253	0.278191	1.04011	0.931336	0.269626	0.84217	0.373635	0.0542192	0.453847	0.850254	0.689986	0.863447	1.69859	0.445934	0.87548	5.41063	14.2214	10.1019	90.9621	101.872	108.061	hypothetical protein
NCU00680	mcd-1	195.401	205.712	296.231	147.593	184.947	233.266	184.434	170.73	250.731	134.301	164.403	130.876	118.24	118.8	112.259	105.852	107.667	121.54	106.829	109.958	95.3167	153.795	173.48	194.559	166.942	184.155	144.853	153.457	182.773	161.683	112.857	117.563	125.545	105.494	128.047	109.06	89.6255	78.4993	83.6328	74.4235	63.5511	59.1639	2-methylcitrate dehydratase
NCU00681	gtp-21	73.9905	69.0279	70.1885	64.5955	71.7979	74.9784	57.1746	63.5979	64.153	70.4281	59.0791	82.4539	60.9056	63.202	79.9032	59.7712	55.48	73.0304	63.3132	68.7743	61.1631	65.702	61.6471	76.7371	53.4936	56.9989	67.2157	51.7751	62.2437	60.4184	61.3884	60.5596	65.219	53.0202	51.6009	69.4756	72.948	66.39	74.2869	53.455	53.9394	58.3083	guanine triphosphate binding-21
NCU00682	pkac-2	176.807	167.906	150.11	188.239	201.79	156.948	174.117	224.756	173.694	293.953	241.98	272.487	254.92	273.439	260.164	152.439	157.183	158.255	135.304	160.27	129.972	196.032	167.916	219.175	154.544	205.994	152.222	145.237	146.88	159.697	245.1	222.972	250.63	204.012	258.323	217.056	139.849	145.241	152.078	139.81	142.468	134.188	serine/threonine-protein kinase PRKX
NCU00684	nuc-11	47.3649	13.3337	25.3912	26.6703	16.141	15.6132	13.9478	12.5465	15.664	37.5346	32.891	40.3423	102.202	55.1615	34.3297	30.9948	42.2468	44.2447	31.1745	38.546	27.1349	38.7314	28.5424	24.7893	42.0266	25.938	26.2652	30.7982	28.682	34.0953	37.3545	29.6694	37.1282	29.1186	39.497	37.6456	32.8457	31.0477	39.3081	35.9714	30.3528	22.244	nuclease-11
NCU00685	ck-1a	843.656	894.015	888.753	952.45	860.063	931.608	894.39	917.897	980.365	1240.21	1090.39	1196.47	1178.24	1212.31	1216.67	1121.65	1063.5	1070.87	1016.48	981.233	1005.18	987.623	983.794	1180.24	912.884	969.521	1054.03	1026.53	906.22	1259.94	1007.21	993.687	1093.87	985.666	1001.89	1010.24	855.071	885.318	1015.76	769.811	800.807	813.026	casein kinase I isoform delta
NCU00687		306.579	274.795	306.024	304.788	270.889	283.66	292.501	326.967	313.975	354.809	334.366	355.59	308.683	292.574	390.784	430.378	415.075	399.801	307.76	312.561	285.135	296.451	312.464	386.113	325.56	331.101	342.342	330.72	271.638	354.455	355.236	345.63	351.135	336.442	338.082	357.884	329.539	307.168	338.723	291.728	286.707	286.277	hypothetical protein
NCU00688		2.8606	2.13997	2.66003	2.29365	3.02307	3.14595	3.05469	4.05599	2.29882	2.26252	2.18234	2.24124	2.20766	2.36852	2.15308	2.09168	2.2366	2.19891	5.27074	3.98985	5.82804	4.57992	3.72776	3.69817	3.84176	3.23551	4.26349	2.50869	3.25315	2.77981	3.17428	3.92762	3.7416	3.63983	2.93042	3.31432	4.77409	6.54748	5.08532	8.32834	8.97936	7.50242	hypothetical protein
NCU00689		99.5158	98.0547	95.7007	91.0524	92.5275	117.915	87.6062	86.1492	102.698	69.1518	83.5005	82.8078	64.6716	68.7493	66.0876	50.8975	56.5983	60.7032	58.4924	64.3787	67.4298	53.7716	51.521	68.9941	56.2294	54.6801	70.2686	47.3982	56.5506	55.4261	64.2225	57.6404	73.2778	52.5955	59.6914	63.9726	57.0344	58.7865	58.6873	51.3877	59.3144	52.5828	hypothetical protein
NCU00690	trn-1	14.138	21.6192	22.1871	21.4429	24.2925	22.6042	24.3222	26.2828	20.5824	16.9979	21.1999	21.7636	16.8821	16.455	18.6002	17.7476	17.3336	16.6584	13.6911	19.0025	16.6695	15.5491	19.529	19.3576	19.2088	20.5994	23.7387	22.4715	22.8263	20.877	19.4992	17.462	18.0748	17.3499	14.3973	17.5721	21.5789	15.8407	17.7986	15.121	15.1132	14.5442	tRNA-processing-1
NCU00691		38.343	38.5744	32.7063	51.4203	39.7318	49.2865	45.4745	42.1282	43.624	67.9915	46.9203	75.4943	121.551	125.22	120.931	77.0751	76.4792	92.6873	70.1266	106.035	79.7126	58.8039	49.1842	45.5338	40.4549	31.4923	49.4249	36.1892	37.7366	29.5001	68.0203	82.4799	79.6674	91.9057	92.372	97.2408	100.956	98.8458	107.754	74.837	84.2922	74.6952	hypothetical protein
NCU00692	hsp70-4	76.1359	66.833	85.786	56.6477	62.5128	88.8439	77.9234	62.0296	83.987	53.5462	59.2869	61.575	60.1913	62.7033	56.2791	72.9551	73.3728	80.2934	67.1698	60.5917	73.6339	53.2628	54.4698	61.7711	76.6606	69.941	81.901	81.0253	86.3712	100.868	44.9501	47.6621	47.6047	57.6306	56.5062	62.7844	76.449	72.7967	73.3248	57.4124	53.1806	47.5154	chaperone DnaK
NCU00693	eex-2	17.1636	23.0459	23.8194	25.4435	26.5058	23.6529	25.7631	21.9023	24.3247	21.0008	19.5891	18.4607	19.4794	19.3844	22.4877	17.3039	23.9192	19.457	22.6256	22.4514	24.7535	25.1613	23.0342	18.9531	29.0461	24.3742	22.107	22.8451	28.7362	24.6779	18.7056	17.7804	20.0895	19.1698	23.316	19.3231	21.006	24.5002	21.647	25.2804	22.0058	22.4415	exosome exonuclease-2
NCU00694		144.515	155.889	174.716	149.887	150.236	191.728	142.706	164.295	184.974	139.696	154.686	169.567	202.391	170.408	158.61	145.91	136.557	171.981	156.837	170.752	169.013	139.942	143.435	179.13	142.727	143.01	150.064	123.887	136.361	155.272	116.428	131.734	145.462	130.063	120.721	143.266	124.954	132.358	158.195	153.395	168.079	155.84	hypothetical protein
NCU00695		357.52	356.278	560.904	272.41	295.829	362.658	212.906	303.929	338.888	167.194	231.12	158.656	196.287	196.774	197.605	258.481	237.825	249.409	330.964	293.018	311.08	715.711	623.76	273.954	616.836	408.052	442.297	416.603	618.858	241.106	286.082	520.25	315.158	344.51	343.624	410.725	407.898	422.348	433.97	405.254	407.676	408.816	hypothetical protein
NCU00696		220.541	151.225	200.409	158.155	138.413	154.734	137.058	119.246	151.615	202.002	150.789	177.53	444.26	227.814	181.636	183.751	228.071	206.031	180.041	184.345	169.953	160.071	129.748	142.9	192.379	109.522	153.538	144.81	129.313	147.5	170.334	140.226	183.339	175.136	213.793	221.747	168.111	169.882	215.507	123.862	151.321	146.692	SH3 domain-containing protein
NCU00697		0.330069	0	0.181366	0.586746	0.0539834	0.0582583	0.115271	0.16224	0.320765	0.580133	0.831368	0.11796	2.46739	0.747952	0.53827	1.5846	1.73957	1.53257	20.8259	13.9307	28.6389	2.37477	1.94734	0.173352	3.08505	0.593177	2.15806	1.38779	2.33143	0.567309	2.15398	3.50301	2.01471	3.03319	1.40151	2.68897	5.21967	8.51876	6.52845	28.3518	31.3645	24.7448	hypothetical protein
NCU00698		0.330069	0.109742	0.241821	0.480065	0.107967	0.815616	0.979806	0.486719	0.427687	0.580133	0.623526	0.589799	1.94794	1.99454	0.299039	0.697225	0.745532	1.53257	4.56369	5.40997	10.0894	0.452338	0.556382	0.462272	0.40746	0.269626	0.473721	0.533764	0.216877	0.397116	2.49408	0.955366	0.978573	2.79054	1.72003	1.06308	2.03694	2.2529	1.30569	7.08795	9.80142	8.48958	hypothetical protein
NCU00699		27.7258	24.9664	18.7411	27.4171	27.7475	22.4877	31.1809	26.3369	19.3528	29.7028	29.7734	32.6159	49.8672	42.3216	27.8704	27.5721	23.36	26.3203	25.1324	23.6686	18.6121	22.73	25.371	25.8294	28.8132	23.8349	20.949	26.7949	31.5014	20.2529	29.0787	31.1555	29.0694	26.8741	30.5146	25.8267	22.9793	25.3451	21.5782	18.6059	16.8837	20.2697	hypothetical protein
NCU00700	gpr-15	55.8367	72.2653	54.3493	64.7021	71.0961	74.8619	82.6495	82.2014	63.9392	54.3584	55.3379	59.0389	102.851	102.22	65.7288	45.7633	39.9481	48.1094	74.8831	70.1944	82.8459	39.0707	42.4519	43.9736	37.3117	40.8214	47.3721	29.0901	42.2368	31.202	60.1413	55.8889	54.6274	54.1121	57.7803	41.3352	56.3979	53.2951	49.4788	111.753	111.104	108.851	hypothetical protein
NCU00701	lyz	12.6526	12.5106	6.77099	8.85454	4.80452	5.82583	6.33992	8.70685	5.29262	244.758	86.9818	202.596	480.816	545.444	266.623	140.269	194.832	178.378	112.228	82.1639	81.7806	15.4926	15.3561	16.6418	15.3671	9.22121	10.0008	12.1164	8.40398	11.0625	215.965	196.54	251.896	179.808	286.863	182.037	120.625	111.096	113.32	59.4207	61.4011	55.9391	N,O-diacetylmuramidase
NCU00704		0.605126	0.438969	0	0.266703	0.485851	0.291291	0.40345	0.540798	0.267304	1.7404	1.14313	1.71042	6.36327	2.92948	3.8277	50.1369	94.6826	39.7802	42.5516	26.5089	49.1937	0.339253	0	0.115568	0.174626	0.161776	0.578992	0.266882	0.216877	0.0567309	2.55076	2.49457	2.01471	6.3697	9.74684	2.75151	23.6158	33.2302	19.5166	27.4067	28.266	37.5121	hypothetical protein
NCU00705		13.5878	24.3079	15.4765	27.9505	29.6909	26.8571	35.8494	32.8265	23.202	13.285	18.2901	16.6913	28.1153	33.4709	28.1695	28.0792	29.0757	26.6534	35.2883	36.8554	33.0882	20.3552	18.917	16.9307	13.679	20.4916	19.1067	13.5576	19.8985	14.2395	22.9569	23.7249	20.953	28.148	27.0746	18.8228	37.9381	35.0607	25.1517	32.8999	33.1983	31.4575	hypothetical protein
NCU00706	crp-68	839.86	1099.29	962.085	1007.07	1239.57	900.265	1101.07	999.287	914.341	774.709	893.772	653.674	685.35	786.534	598.377	797.309	846.738	690.324	579.974	614.911	458.974	1127.51	1169.29	756.161	1119.99	1110.48	846.065	1016.02	1197.92	840.922	535.774	727.564	457.051	736.519	895.881	647.48	702.173	744.934	660.679	517.834	415.896	484.63	60S ribosomal protein L44
NCU00707		15.8983	18.0526	23.2148	13.8686	17.7605	19.6913	21.0946	17.3596	17.9094	10.5584	15.9519	13.0935	12.3369	13.9618	8.37309	14.3248	15.9047	14.3928	14.7195	14.8098	13.0974	18.9982	20.3636	13.6948	23.3416	22.0554	18.8436	25.4605	23.8022	25.5856	9.52285	10.7744	10.4765	10.1915	12.3587	10.1306	14.0676	14.6438	14.9811	15.0619	14.4176	14.8074	hypothetical protein
NCU00708		0.38508	0.603582	0.423187	0.640087	0.377884	0.466066	0.864535	0.324479	0.694991	0.34808	0.415684	0.17694	1.29863	1.12193	0.598078	2.97905	3.16851	3.26504	6.68484	5.4776	7.39472	0.791591	0.500744	0.462272	0.40746	0.323551	0.368449	0.747269	0.759069	0.226924	0.340102	0.689986	0.230252	2.12323	0.828163	0.812946	5.66525	7.1107	4.46683	10.6319	11.0661	12.3724	hypothetical protein
NCU00709	gh3-8	4.2909	6.20044	2.78094	6.08083	9.23116	8.33094	8.18426	8.11198	4.06302	4.40901	5.61173	4.42349	6.4282	7.29254	5.50232	14.2614	14.2894	12.2606	20.4402	18.0558	25.3802	6.95469	5.17435	5.7784	4.83131	5.44644	3.68449	2.9357	3.84956	3.8577	3.68443	3.82146	2.93572	7.34032	9.30091	5.19034	15.7227	23.233	15.1185	18.4287	17.8323	20.5988	Beta-xylosidase
NCU00710	ce1-4	5.94124	8.12092	15.2952	4.74731	6.58597	9.90391	7.20446	5.84062	10.6387	4.75709	4.83232	5.24921	3.1167	4.2384	3.34924	3.73966	4.16255	4.19791	6.49201	5.34235	5.57737	10.0645	8.23445	5.72061	8.61486	7.17205	6.63209	8.70035	8.56664	5.78655	5.38494	6.58141	3.56891	4.30713	4.07711	6.00329	6.4291	8.44836	8.17774	7.91488	6.26026	6.64688	Acetyl xylan esterase
NCU00711	mdr-1	10.8923	19.589	22.9125	14.562	15.0614	18.1766	19.0198	17.4137	18.4974	14.2713	19.3813	17.9299	21.3624	23.6228	15.9687	14.3248	13.4817	17.2581	94.6805	66.4074	132.228	28.1015	22.7004	17.1618	32.2475	26.693	28.2653	24.8734	31.664	22.0116	19.4425	23.6188	22.7374	22.1423	17.9011	19.073	24.8889	47.17	34.0854	122.09	137.283	127.212	multidrug resistance protein fnx1
NCU00712	erg-14	128.617	119.619	142.735	79.5842	96.9002	108.36	91.8712	68.5192	108.419	103.496	111.247	127.986	93.0466	103.529	88.8744	82.2726	72.1923	85.4242	77.9041	91.4961	90.2406	179.691	194.956	313.189	183.764	202.92	192.91	276.116	184.779	308.219	113.877	124.675	119.501	111.075	77.9747	103.182	91.0259	95.6073	97.0333	106.91	108.069	96.9392	3-hydroxy-3-methylglutaryl-coenzyme A reductase
NCU00713	nic-8	114.809	142.391	95.2775	72.2232	133.933	132.479	124.896	85.8247	88.9588	54.1844	84.0201	54.4974	43.0495	39.5791	42.5832	28.7764	29.2	27.5197	28.9248	36.3821	29.8295	83.739	85.349	92.9166	61.5264	59.6952	82.48	70.6703	74.4972	69.2684	34.407	35.5078	41.7908	39.0675	36.5029	51.7158	35.3282	38.2992	39.3081	43.0002	35.791	40.6052	isochorismatase family hydrolase
NCU00714	hsp64	148.366	186.562	171.632	184.932	208.916	194.583	217.286	201.285	217.96	226.6	223.43	228.429	206.027	217.405	215.308	227.866	226.393	202.233	214.943	199.019	208.681	191.678	189.114	156.017	174.567	152.662	175.224	186.017	218.612	163.442	213.074	182.74	197.211	197.764	210.162	173.408	190.518	172.91	187.057	192.143	197.483	182.493	heat shock protein Sti1
NCU00715	bet-4	41.4237	86.8061	65.0498	34.7247	62.7287	76.7262	54.0046	37.4233	66.826	27.4983	49.0507	32.0851	19.2846	20.8803	23.5045	14.7051	18.9489	17.3247	53.0931	44.9704	73.0072	22.8431	29.7664	31.0878	15.1924	16.1776	29.5286	21.2438	23.26	27.2308	25.791	22.0796	25.6156	17.4712	19.9396	25.2638	14.6405	21.8953	20.1351	58.5347	62.4761	62.6518	betaine-4
NCU00716	ncw-5	31.7416	25.4053	61.9666	57.1811	11.4445	6.75796	15.0429	44.2373	39.3472	77.8538	66.5614	85.6978	953.256	1238.86	200.835	668.576	1221.74	1097.99	1085.52	949.179	417.99	61.4614	50.9089	11.5568	60.2458	18.011	60.8468	20.7634	64.9004	12.2539	74.5956	90.1229	91.18	173.681	561.749	213.617	1085.63	896.864	937.416	963.725	1044.33	715.889	non-anchored cell wall protein 5
NCU00717		29.8712	13.4434	12.212	10.028	11.2285	11.1273	8.2419	7.89566	8.07259	7.59974	8.26172	8.67005	11.6876	9.9727	8.25348	7.73286	7.26894	9.19543	10.9271	13.4573	12.4081	28.2711	27.4853	36.7506	31.0251	35.2131	20.949	36.5628	19.4647	34.8328	10.8266	8.22676	8.34665	9.09957	7.58088	9.50521	13.4948	12.0389	7.97158	10.3957	11.6352	11.7801	DUF1212 domain membrane protein
NCU00718		1.26526	0.713324	0.483642	0.960131	0.485851	0.466066	0.518721	0.432639	0.481147	0.290066	0.519605	0.35388	0.649313	0.186988	0.358847	0.380305	0.559149	0.399801	0.449941	0.473372	0.125334	1.80935	2.11425	1.84909	1.22238	1.67168	0.789534	1.92155	0.921727	1.92885	0.453469	0	0.575631	0.181991	0.318524	0.625343	0.891163	0.422418	0.343602	0	0.37941	0.263243	hypothetical protein
NCU00719		7.48156	5.59685	9.85421	4.16057	4.91249	4.07808	3.57341	4.75903	5.88069	6.09139	6.85878	10.9703	9.60983	12.3412	4.84443	8.81039	8.0766	5.93039	12.4055	14.6069	9.08673	9.44255	11.1833	11.3834	14.7268	20.5455	7.84271	12.9705	9.37993	17.3029	7.76566	4.6176	6.50463	4.00381	3.75859	3.18925	9.2299	8.23715	7.21565	7.14702	5.37497	5.26486	hypothetical protein
NCU00720	tca-17	215.975	231.995	200.228	167.649	197.471	174.018	246.681	156.994	147.178	157.738	184.72	177.883	67.8532	88.0714	74.3411	105.725	108.351	103.149	91.788	128.352	78.7726	122.527	139.819	132.499	130.62	161.56	165.486	221.459	213.678	231.008	85.2522	74.0409	80.6459	68.5501	84.5363	67.9122	94.4633	91.7351	82.8769	66.3905	58.8717	57.9134	L-lactate dehydrogenase
NCU00721	aap-24	89.7237	120.497	151.138	63.7953	95.3887	118.148	84.782	68.8977	112.963	54.0684	75.6545	56.5617	68.3727	69.0609	53.5878	48.2987	43.1166	44.8444	64.3416	63.3643	64.6725	51.5665	61.7028	73.1545	61.8757	78.0837	68.0579	62.1835	63.1654	82.2031	34.1235	41.6646	41.0425	41.9187	49.1801	39.7718	35.2009	44.5651	40.9574	49.911	43.5689	42.7112	proline-specific permease
NCU00722		21.1244	27.7648	34.399	24.8034	27.7475	30.5273	28.3567	24.6063	29.5104	16.3597	20.5764	18.9915	14.6745	17.8262	15.8491	12.4233	11.7421	13.1268	11.3128	16.4328	10.2774	16.9061	17.7486	20.9178	13.679	21.3004	17.1592	17.4007	16.3742	20.65	12.8105	11.889	16.0601	13.164	9.81055	11.7564	9.35721	7.74433	12.301	7.79675	9.99112	9.41094	amidohydrolase
NCU00723	znf-16	11.4424	12.5106	15.1743	17.0156	16.8428	15.3219	16.0803	18.9279	16.0917	12.8209	14.3411	13.5654	13.5706	14.6474	11.4831	14.2614	13.2953	11.7275	66.8484	42.4006	88.862	21.5426	24.2026	19.7621	20.0819	20.0602	19.1067	22.7383	18.3803	17.6433	14.5677	15.392	12.3761	14.802	12.0402	11.7564	20.1785	25.5563	22.6778	104.488	101.302	113.26	zinc finger transcription factor-16
NCU00724		1.9254	2.35946	2.66003	4.53395	3.77884	2.50511	1.78671	3.02847	1.76421	3.13272	4.4686	4.89533	8.24627	8.97543	6.22001	6.14826	6.5234	6.72999	23.4612	19.0025	39.4803	2.26169	2.50372	2.5425	2.91043	2.75018	6.10573	1.86817	2.43986	2.83654	11.3367	8.01446	12.3761	8.25028	8.53645	9.13	15.0861	17.9528	16.4242	33.7268	37.4351	36.525	hypothetical protein
NCU00725		104.357	107.877	134.452	99.3735	109.748	111.506	104.378	108.322	118.736	137.259	126.991	141.434	105.513	116.992	121.649	114.282	124.877	108.613	80.4752	98.6643	80.9032	100.815	103.598	134.232	119.386	112.38	119.536	119.35	113.698	134.055	113.707	117.563	133.892	108.952	116.325	114.188	100.765	93.284	100.194	72.7106	67.2188	72.6551	epsin-3
NCU00726	csr-1	1018.81	1530.08	1582.96	1185.01	1601.85	1329.69	1201.88	1155.9	1383.14	1010.88	1135.7	858.925	711.063	699.709	1006.8	1022.32	971.925	914.479	974.187	893.457	982.244	968.059	962.151	789.098	727.665	738.829	771.744	710.066	828.903	702.952	645.06	685.9	653.629	844.016	968.505	751.85	931.52	888.767	849.317	765.971	669.089	708.453	peptidyl-prolyl cis-trans isomerase
NCU00727		18.5389	20.0828	16.202	20.4828	20.5677	14.7976	20.4607	18.0086	16.8402	14.7934	17.5107	16.3374	15.5186	19.8207	19.9758	23.5155	24.2298	23.3884	21.5329	18.732	20.6801	18.772	19.9741	15.1972	23.0506	24.6438	22.8439	22.3113	26.2963	21.2741	15.9281	22.0265	16.9811	18.9271	22.3604	18.1349	20.9423	27.6684	24.1896	21.2048	20.994	22.1124	hypothetical protein
NCU00728		1.70536	0.98768	1.69275	2.18696	0.863734	1.92252	1.09508	0.973437	2.88688	1.39232	0.571565	1.23858	1.75315	0.810282	1.4952	0.887378	1.67745	2.26554	1.15699	2.50211	1.69201	3.16636	2.72627	2.94698	2.91043	1.67168	3.36868	3.62959	2.11455	3.06347	1.92724	2.54764	2.24496	3.09385	1.2741	2.12617	2.48252	3.80176	3.3673	3.95744	3.16175	6.58107	hypothetical protein
NCU00729		368.137	106.011	153.496	119.536	86.4274	61.1712	51.2957	56.5134	71.6375	92.6472	137.851	101.269	55.2565	41.7607	59.2097	64.3983	79.0264	80.2934	72.1834	67.1513	62.2911	451.037	558.83	446.901	416.773	427.519	299.707	582.39	326.237	482.837	164.439	300.038	161.349	164.278	86.6386	122.817	160.919	180.232	165.204	222.562	151.637	159.854	hypothetical protein
NCU00730		2.97062	3.51175	19.7689	2.45367	3.45494	5.06847	5.36012	2.86623	8.60719	1.16027	2.54606	2.24124	4.99971	2.36852	2.39231	1.07753	2.48511	2.39881	4.11375	4.32798	4.3867	4.41029	3.61648	4.6805	4.30743	5.39252	4.31612	3.94985	3.79535	5.61636	2.55076	3.44993	2.24496	3.63983	1.84744	3.06418	6.62007	8.37796	4.60427	12.9355	12.4573	10.793	hypothetical protein
NCU00732	cyp450-1	89.5587	540.535	3731.54	16.909	967.544	1090.83	343.912	129.521	1917.48	62.3643	48.2193	42.5835	119.409	60.0855	24.88	53.8765	88.1592	59.8369	53.6716	70.3296	33.0256	4.52338	4.39542	6.81851	5.29698	10.7311	4.84248	13.611	6.01833	19.1183	13.9442	4.72375	8.74959	49.8657	46.0586	5.44048	32.1455	25.9787	26.8697	21.6773	18.7808	17.1108	trichothecene C-15 hydroxylase
NCU00733		2.80559	3.84098	2.35775	4.05388	4.75054	3.37898	5.24484	5.67838	3.58188	1.85642	2.59802	2.6541	3.63615	4.05141	4.30616	3.6129	3.91404	3.46494	3.47098	4.9366	2.25602	5.37151	4.28414	2.83142	4.65668	4.26009	5.21093	4.85725	5.31348	4.36828	2.89086	4.56453	2.07227	4.85311	5.2238	11.1311	7.63854	6.61788	5.56636	6.20196	5.62791	5.72553	hypothetical protein
NCU00734	cpr-4	81.6371	77.0939	60.818	78.8374	73.5794	55.5784	73.3125	78.3076	62.5492	77.5057	77.0574	61.1032	94.6698	99.1037	74.5205	89.6252	97.7889	79.5605	79.6396	72.5612	56.0244	101.606	99.4811	79.2218	101.166	100.031	69.6369	99.6537	101.607	87.1954	73.8021	73.5101	63.3194	98.882	90.3972	78.1053	91.2169	79.6258	74.9053	66.4496	54.9512	56.2024	Ulp1 protease
NCU00735		24.9752	17.3393	9.12874	23.5765	17.9765	12.9333	15.6769	22.3891	14.8086	18.6223	18.1342	18.2248	27.9205	29.1701	23.4447	29.0933	33.0519	28.1194	30.8531	27.7937	23.5002	20.4117	16.1907	13.2325	18.9178	16.2854	17.8961	19.856	20.0611	16.8491	21.0296	22.5573	19.5139	28.512	30.005	25.1388	28.7718	33.0894	26.6636	28.2337	24.0925	25.9294	hypothetical protein
NCU00736	nit-1	19.5841	21.3449	21.2802	25.6035	22.1872	21.6138	25.1868	24.7686	19.4597	17.462	15.6921	11.0882	16.2328	12.9022	17.3443	14.3248	15.3455	14.2596	13.1126	11.7667	12.8468	18.3762	17.1922	15.1972	16.9969	11.7557	16.3697	18.3615	15.7236	14.6366	13.3206	12.9505	10.6492	16.6826	14.0788	13.7575	13.1765	8.16675	10.5142	11.9905	11.3191	10.2007	molybdenum cofactor biosynthetic protein
NCU00737	pam17	50.8306	73.5822	67.4076	63.8487	74.3351	62.919	65.4741	63.5979	68.9645	53.4882	59.2869	47.125	49.9971	50.5491	48.6237	59.4543	66.5387	49.8419	69.4838	67.2865	70.3752	59.8217	54.136	48.5385	60.5369	47.562	44.7929	50.0137	48.4178	45.0443	54.5296	53.9782	50.7131	60.7851	64.4693	53.4668	70.9747	73.5007	66.1778	65.2682	63.2982	65.8765	presequence translocated-associated motor subunit pam-17
NCU00738	cdp-2	35.2624	36.6539	31.6785	40.1655	35.3591	32.2751	41.44	36.2876	35.0168	43.3939	36.3723	41.8168	31.3618	36.4627	37.978	35.7487	37.0281	36.915	33.8742	37.7345	35.7829	36.5263	40.8941	44.0892	40.4549	44.5422	42.6875	45.2098	36.4353	46.7463	38.4882	40.8684	31.6022	34.2144	32.8717	32.3928	38.4473	33.2302	34.0166	38.0977	33.8307	36.0643	chromodomain protein-2, variant 1
NCU00739		0	0	0	0	0	0	0	0	0	0	0	0	0.129863	0	0	0	0	0	0	0	0	0	0	0	0	0	0	0	0	0	0	0	0	0.0606638	0.12741	0	0	0	0	0	0.063235	0	hypothetical protein
NCU00740		11.7174	15.6931	11.3656	12.1083	14.9534	19.0505	15.2158	16.7107	13.9533	8.52795	13.5097	13.5654	16.2328	17.7015	13.1577	8.43009	11.0587	17.8578	20.1188	23.6686	15.3534	15.3795	16.6915	17.1041	12.9223	16.3933	12.7905	13.5042	20.8744	14.6366	10.8266	12.1544	12.4336	14.7413	11.4669	13.8826	18.7144	19.4312	22.8839	27.8202	22.9543	24.2184	hypothetical protein
NCU00741		73.4403	76.8196	77.8059	77.6106	73.0935	96.5923	93.1392	80.633	84.3077	77.7378	82.6172	91.4779	100.059	86.6378	78.7669	61.8629	71.3226	104.015	87.0315	104.007	96.194	98.7227	83.0122	86.9649	86.265	81.3192	79.3745	102.856	94.8836	90.3723	75.6726	67.9371	84.3875	94.3929	81.797	97.1157	84.0239	67.7277	94.7656	92.4387	113.38	110.628	gliotoxin biosynthesis protein GliK
NCU00742	glp-1	85.5979	70.3448	57.4929	84.0114	77.1423	67.1136	85.1278	88.7991	68.4833	96.128	73.7319	69.6553	74.1515	71.6164	81.0396	89.435	85.177	99.0841	108.179	99.7463	123.454	69.9993	76.113	98.0016	75.5547	80.9956	73.4267	86.7366	59.5327	79.9906	86.4992	91.2374	83.9846	114.837	93.455	99.6171	87.5886	88.0741	89.9551	117.069	127.355	133.793	glycerol-3-phosphate dehydrogenase
NCU00743	gh13-7	304.929	342.505	414.723	240.939	314.561	389.398	359.358	290.95	392.509	249.747	314.413	335.301	113.825	144.791	148.264	125.691	108.289	126.67	240.012	211.868	317.722	266.597	282.642	426.157	198.782	288.608	281.127	256.794	327.809	357.915	152.196	118.996	173.265	81.2289	93.5187	123.818	107.385	116.447	117.1	308.326	341.406	298.32	Glycogen debranching enzyme
NCU00744		193.805	190.019	174.776	231.285	209.51	194.991	220.283	270.67	209.513	227.238	254.191	271.072	248.427	264.775	147.008	154.531	163.334	129.269	256.274	200.507	214.384	313.131	295.216	205.595	305.653	242.178	279.653	246.866	270.771	213.762	264.599	363.517	259.379	239.076	192.707	206.613	296.694	354.127	295.498	379.383	344.567	348.139	hypothetical protein
NCU00745		37.3528	9.4927	9.06829	15.5221	20.2438	21.206	18.6163	14.9801	12.7771	1483.92	619.992	1395.17	2466.8	2951.79	592.516	605.699	623.886	425.322	1734.65	1212.17	1521.31	14.8706	12.3517	7.51192	15.1924	11.54	13.1063	9.66112	12.4704	8.05579	1188.83	828.727	1142.05	472.329	764.14	217.182	395.867	701.495	478.295	632.777	475.527	655.607	hypothetical protein
NCU00746		0	0.329227	0.544097	0.693428	0.917718	0.466066	0.518721	1.13568	1.17614	4.23497	4.88429	5.95697	20.6482	28.9832	1.73443	4.31012	2.85787	3.19841	12.3412	9.67032	13.5988	0.848133	0.166915	0.635624	1.04775	1.2942	1.00008	0.427011	1.24704	0.794232	5.61168	5.9445	7.13783	3.76116	3.9497	1.56336	5.21967	5.56184	3.91707	6.79262	8.47348	6.18621	hypothetical protein
NCU00747		0.0550115	0	0.0604552	0	0	0	0	0	0	0.0580133	0.103921	0.0589799	4.28547	1.93221	2.39231	11.8528	12.4255	10.728	8.54889	7.30346	6.70538	0.395795	0.278191	1.04011	1.397	0.539252	0.105271	0.907398	0.216877	0.226924	0.793571	0.371531	0.690757	5.09576	6.68901	2.12617	10.3757	10.2084	6.94077	3.66211	3.9838	3.22473	hypothetical protein
NCU00748		97.3703	14.7603	8.70556	35.2048	16.9508	9.61262	21.3252	16.6566	10.4783	22.5091	28.5263	24.5946	20.0638	20.1324	11.3037	9.76116	12.674	12.1939	14.0767	13.5926	11.2174	547.329	568.344	495.555	623.064	643.22	270.705	619.753	453.381	424.858	37.1278	82.8515	33.3866	31.6059	23.7619	35.9572	26.7349	32.2446	31.1991	41.5236	27.2543	28.2328	hypothetical protein
NCU00749	chc-1	200.462	166.04	133.848	132.338	141.814	156.016	155.559	130.387	118.843	108.601	126.108	136.303	120.512	137.748	85.7046	43.6083	56.4119	68.6992	46.2154	67.7599	27.9495	106.469	129.303	177.512	126.08	184.748	87.2699	130.772	88.1605	171.781	85.4789	52.3859	71.3207	48.895	49.9446	49.4646	33.3549	23.0218	26.801	20.1416	19.4764	19.6116	conidiation at high carbon dioxide-1 protein
NCU00751		127.957	126.039	68.0726	135.805	126.105	94.961	109.738	131.576	77.7855	100.769	102.31	95.6064	94.1504	108.827	122.965	81.8289	75.9821	74.4963	73.5333	79.7294	43.115	89.8456	97.2556	81.7643	88.8844	107.689	74.2689	82.6266	80.8409	84.0184	73.9721	71.2278	59.0022	79.2876	105.432	69.9133	69.3197	53.3655	48.929	40.5785	36.1072	40.2104	hypothetical protein
NCU00752		10.1221	9.93167	8.58465	13.2818	9.93294	11.4769	11.0084	10.7078	10.5852	9.45616	10.8597	11.0882	11.9474	10.8453	9.2104	7.92302	6.58553	11.7941	7.45617	10.8876	7.89606	7.91591	10.1818	15.1394	7.85815	10.1919	8.15852	8.96723	9.5968	10.8923	10.4865	9.39443	10.1887	8.37161	9.61943	8.50466	9.03894	7.88514	8.7275	8.91901	8.09407	7.43661	hypothetical protein
NCU00753		48.2451	50.3717	44.4346	48.9667	49.5568	48.1214	46.8001	50.6187	56.615	76.5195	76.6937	87.3493	71.1647	85.2042	62.559	51.4045	57.6545	60.6365	33.5528	46.661	31.7722	52.9801	63.2606	74.9458	58.4996	62.715	53.9515	66.9874	54.5988	74.0338	65.6396	63.2134	68.6728	55.2041	64.533	50.1525	35.5192	32.1038	48.1043	31.8367	34.3998	27.5089	hypothetical protein
NCU00754	mdr-2	9.95708	11.1937	8.94738	10.9348	9.55506	9.08829	9.50988	10.816	8.98142	7.07762	6.75486	8.61107	10.7137	12.0296	12.2008	10.9655	9.00851	8.729	10.0273	9.94082	6.83071	8.59442	9.62541	8.95652	7.33427	9.54476	8.31643	8.48684	7.75335	9.87117	8.38917	5.30759	5.98656	8.43227	6.5616	5.69062	8.91163	8.30755	7.42181	6.55636	7.90437	7.23918	multidrug resistant protein
NCU00755	mdr-20	225.107	85.8184	35.3663	178.904	85.9955	54.2385	71.2953	110.593	82.8108	143.003	118.21	86.7595	241.934	185.804	343.775	375.741	355.495	290.722	382.386	296.534	408.088	588.548	569.568	462.445	619.222	485.381	447.929	472.915	451.646	391.727	233.48	403.058	251.724	319.395	374.393	410.85	328.393	374.614	365.387	475.838	447.703	449.158	multi-drug resistance-20
NCU00756		0.220046	0	0	0.106681	0	0	0	0	0.0534608	0	0.207842	0	0.129863	0.0623294	0	0.0633841	0	0.0666335	0.128555	0.135249	0.250668	0.0565422	0.222553	0.173352	0	0.0539252	0.105271	0	0	0.113462	0.226734	0.159228	0.0575631	0.242655	0.0637048	0.187603	0.127309	0.211209	0.343602	0.413464	0.063235	0.394864	hypothetical protein
NCU00757		15.3482	2.41433	5.68279	6.13417	1.40357	1.86427	3.05469	1.67648	2.88688	1.16027	6.13134	1.12062	2.92191	1.68289	0.956925	0.633841	1.61532	0.93287	6.49201	3.04311	5.01337	45.2903	48.3496	26.1761	43.3071	51.6603	28.9496	43.1815	55.1409	33.6981	6.06515	15.8697	8.40422	11.3441	7.70829	11.819	17.4413	28.1612	14.3626	33.6087	18.022	28.496	hypothetical protein
NCU00758		13.3678	11.3034	11.4865	19.1493	16.5729	15.3219	19.0774	20.9289	16.0917	15.0834	15.3803	18.7556	20.9728	23.4358	18.5404	14.0079	13.9166	16.3919	14.5267	15.7565	13.7241	17.4715	17.9155	18.9531	15.5417	23.4035	20.8437	17.8811	21.4708	20.7068	14.6244	15.5512	18.9383	19.7764	16.3721	19.7608	18.3961	17.1783	17.5924	18.3696	15.872	16.3211	formate/nitrite transporter
NCU00759		98.2505	65.7356	49.8756	76.8104	71.0961	67.9292	78.3268	85.6625	65.8637	56.2729	54.1948	57.2105	60.3861	54.2265	52.272	52.5454	58.9592	58.5043	56.5641	55.7227	45.9977	102.002	87.7414	110.483	68.9189	80.8339	67.1631	53.75	49.1226	59.6242	51.9789	56.9504	54.6274	47.9244	62.7493	51.7784	51.4965	50.4085	58.6186	52.3327	52.7379	50.411	hypothetical protein
NCU00760		0.605126	0	0.302276	0.800109	0.269917	0.524325	1.03744	0.811198	0.106922	0.34808	0	0.530819	1.75315	0.99727	0.837309	2.15506	1.1183	1.26604	3.02103	2.09636	3.44669	1.01776	0.667658	1.73352	1.51342	0.647102	0.736899	1.22766	0.379535	0.680771	0.850254	0.90229	0.978573	1.94124	1.78374	1.50082	2.99176	2.81612	2.61138	2.12639	2.27646	3.55378	hypothetical protein
NCU00761	cea-4	11.9375	9.21835	5.01779	14.2953	12.7941	8.56397	14.4665	19.1443	8.23297	8.81802	8.36564	8.72903	20.0638	14.1488	13.3371	34.6711	37.0902	37.3814	47.8223	40.4395	49.6323	26.179	23.3124	28.892	26.4267	35.7524	21.1069	21.6708	16.32	15.0337	13.0372	10.8275	11.2824	22.8096	26.9471	16.3214	34.6917	39.9889	42.2631	35.9123	47.9953	44.7513	triacylglycerol lipase, variant 1
NCU00762	gh5-1	13.7529	17.2844	16.202	10.5081	17.4906	14.7393	14.7547	12.6547	13.4187	9.16609	12.2107	16.6913	7.85669	11.2816	7.29655	2.72552	2.73362	4.99752	10.6058	11.0228	12.7841	5.59768	6.1202	6.1251	4.42385	6.6328	6.15837	5.60452	5.9099	5.95674	3.96785	4.77683	5.929	2.60854	2.54819	3.93966	3.56465	3.66096	3.84835	10.5729	12.0779	10.6613	endoglucanase 3
NCU00763		0.38508	0.49384	0.302276	0.373384	0.377884	0.291291	0.288178	0.0540798	0.267304	10.1523	15.744	15.0989	22.1416	16.1433	7.77501	1.96491	4.0383	2.73198	2.37826	3.58411	1.31601	0.0565422	0	0	0.582085	0	0.894806	0	0.596411	0.340385	102.597	82.0553	100.851	40.1594	14.6521	18.9479	15.9136	16.9671	15.256	16.4204	18.5911	15.8604	hypothetical protein
NCU00764		0	0	0	0.160022	0	0	0	0	0	1.27629	1.87058	1.7694	3.1167	2.61783	1.19616	0.380305	0.434894	0.333168	0	0.202874	0.0626671	0	0	0	0.116417	0	0.157907	0	0	0	10.5432	8.22676	11.3399	5.7024	1.72003	2.50137	1.20944	1.19685	1.99289	1.47666	2.02352	1.38203	hypothetical protein
NCU00765	aap-2	16.8885	14.2665	11.0633	15.8955	19.7039	19.2835	23.5153	22.6054	16.5729	11.3126	14.7568	17.2811	9.22024	9.66105	6.81809	6.97225	6.33702	6.79662	50.9719	38.005	78.2712	22.5038	25.7048	24.1537	19.1506	29.2814	17.4224	30.3712	24.3986	32.5635	7.48224	8.43907	8.51934	7.09767	7.58088	6.00329	11.2668	17.1783	13.5379	85.7642	86.7584	89.7658	amino acid permease 2
NCU00766		187.864	59.4803	54.1074	81.8245	93.1213	76.6097	80.517	107.403	77.9993	41.4795	64.2751	47.125	39.0886	33.4085	35.2866	50.9608	44.4213	41.9791	78.9326	66.475	104.215	235.724	114.114	69.6875	94.7053	78.7847	58.8993	38.3776	50.8576	63.4251	56.4569	65.1772	49.9648	52.7169	45.8675	50.7778	81.1595	87.9333	77.6542	103.484	91.501	101.019	hypothetical protein
NCU00768		99.9009	105.846	134.271	121.403	110.882	150.831	146.279	146.881	145.627	128.731	136.292	145.562	130.642	136.626	114.293	134.565	122.702	136.399	182.419	176.297	229.048	124.506	121.959	119.671	127.36	118.042	120.799	132.427	132.241	133.318	121.643	120.164	136.885	125.331	107.279	132.448	141.058	163.405	156.751	201.534	215.758	209.344	mRNA binding post-transcriptional regulator
NCU00770		26.7906	37.3672	38.4495	35.6315	39.1919	42.1207	33.1405	36.8825	38.4918	25.0617	32.7351	32.38	32.0761	32.4113	34.5689	48.1719	45.4153	49.9085	52.0004	56.3989	61.6018	22.6169	33.7167	38.3108	21.3625	29.1735	32.792	28.2895	30.9592	34.6058	33.9535	28.5548	29.8753	29.8466	31.9798	33.0806	50.9872	54.8439	53.3271	44.2997	49.513	45.0804	hypothetical protein
NCU00771		47.86	55.6942	57.6139	48.8066	44.8602	56.5688	51.6992	44.4536	61.5334	55.7507	55.286	58.3311	63.2431	54.7252	58.9705	57.6796	58.5864	61.2362	94.6805	85.1394	122.076	57.8992	52.1886	60.6732	51.631	56.3518	59.5309	63.0375	58.1772	62.7444	73.3486	73.0855	71.7236	73.2212	79.0577	76.4169	66.7099	74.768	66.1091	106.437	120.146	105.955	UBX domain-containing protein 7
NCU00772	stk-6	51.5458	56.2978	61.7853	44.8061	48.3151	58.6078	46.6849	43.2098	61.2661	62.5383	52.532	64.8779	49.2179	54.8498	54.7839	39.6785	42.806	42.3123	38.8235	43.0769	44.1176	47.0431	53.5239	75.9859	45.9847	57.5921	57.1097	64.7989	48.2009	77.0405	58.3841	46.866	60.7867	41.4334	40.7711	47.1508	33.2913	31.2589	40.3389	39.4563	40.9762	38.96	serine/threonine-protein kinase, variant 1
NCU00773		4.45593	3.12765	1.81366	5.54742	3.29299	4.42763	5.53302	4.65087	3.6888	11.8347	17.9783	14.5091	15.9082	13.2762	11.6027	50.0735	54.486	40.1134	94.1663	66.7455	129.032	2.5444	1.8917	2.5425	1.92088	1.88738	3.31604	2.24181	2.22299	1.92885	29.0787	13.4282	16.2904	9.58488	10.8935	10.4432	54.8702	83.4276	64.8034	89.4854	97.8877	119.776	hypothetical protein
NCU00774		189.57	226.727	218.727	206.215	243.357	230.645	209.333	221.673	213.148	214.301	239.278	191.567	189.405	179.135	191.744	163.594	177.561	152.458	123.348	143.499	108.101	164.029	157.456	138.797	96.9172	113.782	119.536	94.9032	129.367	95.7617	141.596	127.913	137.403	129.153	162.83	140.515	103.184	93.5656	97.9954	74.896	70.0011	74.6952	hypothetical protein
NCU00775	tca-6	266.916	267.552	260.26	220.243	218.741	251.443	232.675	214.373	252.282	206.701	208.777	205.368	143.433	161.807	179.244	157.319	162.277	152.591	150.987	143.432	143.884	254.723	248.87	288.284	292.323	285.102	269.021	276.917	271.801	322.175	184.562	231.252	214.077	173.499	190.223	203.737	142.459	150.451	172.626	194.328	183.318	197.103	isocitrate dehydrogenase subunit 1
NCU00776	T	38.068	42.141	9.43102	116.709	58.356	24.1772	39.077	68.8436	113.551	33.4156	27.7989	38.8678	18.7651	28.7338	21.3514	39.7419	45.5396	36.3153	38.6307	39.3575	33.9029	2.65748	2.94882	2.94698	17.1133	1.34813	42.7928	6.08491	8.67508	5.21924	44.2132	34.6586	32.6959	9.46356	20.5767	19.5107	31.1907	25.9787	34.2915	22.3861	23.0175	21.1252	Tyrosinase
NCU00777		31.1365	33.3068	26.6003	46.1396	35.2512	30.3526	34.5238	38.1804	44.5863	26.28	29.6694	31.2594	31.2969	35.8394	26.0762	29.6638	30.3183	37.3148	34.9669	38.6137	31.5842	29.3454	28.0416	23.3447	38.7087	29.3353	40.0557	40.6728	42.7247	33.6981	26.6413	29.6694	28.0332	25.2968	29.1131	24.6385	32.973	35.7647	38.4148	36.9755	33.5778	32.7737	Methyltransferase
NCU00778	ves-2	51.7658	55.5844	60.5762	49.2334	56.6826	50.8012	44.9558	43.7506	50.8412	39.9711	43.1272	42.7015	42.9196	39.1428	31.2197	56.7288	51.7523	64.1681	157.479	129.839	208.744	42.859	43.3421	45.1871	30.8505	38.4487	46.4773	43.1281	46.9538	41.3001	37.3545	29.5633	40.2942	32.3338	30.9606	31.2671	65.1822	85.3988	85.076	188.599	202.225	195.195	vesicle-2
NCU00779		3.3557	4.33482	2.53912	28.0572	19.434	2.0973	6.45519	11.3027	7.80528	21.2329	30.8645	29.431	63.308	69.3726	33.7914	287.003	309.582	216.692	331.028	222.553	281.187	1.0743	1.78042	2.31136	6.34473	0.701027	21.8964	3.52284	4.2291	1.92885	36.1075	25.7949	32.1202	40.2201	39.3696	21.8245	306.56	349.058	273.576	182.456	161.945	202.894	hypothetical protein
NCU00780	ldh-4	17.9337	24.9115	16.3229	20.4828	25.6421	18.2348	21.037	21.1993	21.3843	16.7658	24.5253	19.1095	18.3756	27.1133	18.8993	27.4453	28.703	22.0557	67.8126	46.661	91.118	17.0192	21.0312	14.7349	16.7058	18.2806	17.4224	15.6393	19.302	12.4241	20.3494	20.6996	20.2622	18.1385	22.5515	18.9479	29.7903	35.6239	30.7181	97.1049	93.5877	105.297	lactate dehydrogenase-4
NCU00781		1.65034	2.52407	1.14865	12.8551	9.23116	2.15556	3.51577	5.46206	4.65109	2.55258	5.45585	5.78003	7.59696	16.1433	1.37558	2.97905	3.23064	3.26504	5.3993	7.30346	6.76805	1.35701	0.667658	0.462272	2.67759	0.431401	9.8955	1.38779	2.22299	1.53173	5.61168	5.89142	4.95043	3.21518	5.73344	2.31377	3.31003	3.94257	1.78673	6.08383	6.38673	5.5281	hypothetical protein
NCU00782	mfs-16	140.884	138.659	60.2739	88.6521	111.206	99.4469	74.6958	75.874	68.5902	199.856	138.89	131.348	127.72	148.157	174.639	133.804	133.761	114.81	102.008	101.978	94.2513	83.117	117.397	106.034	65.0189	44.8658	88.6384	48.8394	76.2322	50.4905	286.989	295.527	245.334	152.145	229.146	280.841	127.118	134.611	126.652	70.5842	81.7628	79.1045	pantothenate transporter liz1
NCU00783		0.0550115	0.274356	0.362731	0.533406	0.269917	0.34955	0.518721	0.486719	0.213843	0.34808	0.363723	0.11796	0.194794	0	0.119616	0.190152	0.124255	0.0666335	0.0642773	0.135249	0	0	0.111276	0.173352	0.523877	0.0539252	0.210543	0.213506	0.216877	0.0567309	0.0566836	0.0530759	0	0.181991	0.12741	0.0625343	0.127309	0.492821	0.274882	0.236265	0.25294	0.131621	hypothetical protein
NCU00784		25.2503	30.673	31.8599	28.3239	31.0944	35.9454	30.6045	31.7449	27.4254	28.4845	36.3723	30.2567	23.7649	28.6715	26.6145	25.6706	26.8392	28.186	38.1165	35.9087	41.8616	41.7282	39.67	37.444	32.1893	35.9681	38.4766	32.2927	38.333	27.5145	39.8486	55.6766	49.8497	33.8504	36.3118	38.7712	45.3856	47.0996	46.5238	42.2914	45.0233	41.6582	hypothetical protein
NCU00786	gpr-1	48.4101	28.4232	19.5875	42.6191	33.9016	26.624	21.5557	29.3654	16.1986	280.204	201.815	322.384	360.953	394.545	318.357	204.35	207.258	258.738	124.377	182.046	114.681	12.1566	11.7953	22.5935	18.8596	9.16728	40.0557	9.12736	21.3624	12.1404	318.108	252.27	315.043	209.533	224.623	261.268	140.931	116.728	132.218	75.1914	81.0672	77.9199	G-protein coupled receptor
NCU00787		10.8373	17.7234	7.67782	11.0948	13.6578	13.3411	10.8931	12.222	9.40911	21.2329	16.4715	16.8683	27.9205	28.6092	21.7102	20.1562	21.0613	21.7225	15.6194	15.4184	14.5388	6.61544	9.51413	6.1251	9.48799	7.65738	9.10596	7.36594	6.28943	6.9779	21.2564	20.9119	17.6143	27.1774	23.6982	20.949	23.2975	21.4729	18.3484	23.3902	19.4131	20.2039	hypothetical protein
NCU00788		14.6881	15.1444	14.5093	15.4154	18.4623	16.2541	17.3483	18.6575	15.4502	29.9929	24.7332	33.2647	47.3349	59.8985	35.5258	45.6366	44.297	49.1089	68.2625	55.317	80.7152	19.1678	18.0824	16.1217	17.1715	17.31	18.3698	18.8419	22.8805	14.2962	26.5279	33.1724	31.6022	32.0912	30.1961	34.644	52.8332	56.8152	48.8603	79.2079	82.901	78.578	hypothetical protein
NCU00789		190.505	195.67	216.43	179.758	207.674	236.179	205.644	198.581	212.988	240.697	215.428	246.654	208.3	208.305	236.301	232.049	220.118	261.337	224.714	227.286	223.722	222.72	218.213	247.373	140.865	179.517	213.911	230.159	237.914	227.888	225.487	227.483	228.813	190.242	212.01	228.688	199.111	197.128	232.55	191.257	212.28	199.407	DUF221 domain-containing protein
NCU00790	hak-1	197.326	256.632	308.08	208.135	292.05	390.098	340.569	305.01	265.166	183.438	385.703	212.564	101.812	97.3585	146.948	157.446	127.362	101.15	250.939	174.066	301.993	84.4175	97.7007	181.673	102.505	102.566	142.537	104.244	111.366	152.266	115.465	106.099	127.157	95.6668	109.318	139.764	155.253	145.312	139.228	179.207	237.637	243.697	potassium transporter hak-1
NCU00792		16.3384	27.4356	70.914	22.1363	22.2951	26.3327	20.8641	19.8473	36.6741	61.7261	44.738	52.3152	82.5277	85.4536	75.4774	105.852	109.407	93.0871	74.8831	67.8951	72.6312	27.2533	21.0312	12.308	35.9729	24.536	29.6865	37.4702	37.6281	23.3731	67.5669	61.3026	62.053	67.6402	84.6637	64.0351	89.3072	85.9621	88.4433	61.9605	61.907	60.5459	branched-chain-amino-acid aminotransferase
NCU00793	tps-1	408.185	482.262	416.355	653.049	650.284	686.457	694.164	1049.91	703.812	472.634	468.216	485.287	474.063	457.373	435.221	476.268	430.296	405.665	657.171	500.558	674.11	334.956	296.941	347.744	308.563	311.418	357.817	360.451	329.544	351.902	326.611	351.203	372.088	339.111	317.505	282.155	394.976	445.088	461.321	618.66	688.249	669.624	trehalose phosphate synthase
NCU00794	rbg-53	14.138	13.5532	14.207	13.6552	17.3827	11.0108	17.0025	14.926	14.1671	17.0559	20.4724	16.7503	14.4797	23.3735	19.1983	23.7057	25.1617	22.7887	17.2263	16.9738	16.7948	16.6234	17.8042	12.1346	29.3371	22.4868	24.5282	30.5847	31.8809	27.2876	19.3858	25.2641	17.3841	17.5318	18.1559	20.0735	22.0245	28.5132	28.5877	16.4204	18.1484	16.7817	ribosome biogenesis-53
NCU00795	trm-14	0.330069	0.109742	0.241821	0.426725	0.539834	1.04865	0.806899	0	0.855373	0.34808	0.207842	1.12062	0.649313	0.810282	0.777501	57.6796	39.8238	33.9831	73.4047	48.1487	76.0779	0.678507	0	0.635624	0.756711	0.0539252	0.578992	0.320258	0.325315	0.907694	0.736887	0.212304	0.863447	1.03128	0.700753	0.750411	147.169	172.417	135.104	126.047	144.112	155.05	membrane bound cation transporter
NCU00796		55.5066	51.9629	46.7924	67.3158	71.366	68.9196	83.514	99.7232	61.1592	37.8246	49.7781	45.7094	69.2817	61.5191	51.3749	42.2138	56.5983	53.1736	45.187	53.6263	37.5376	52.7539	46.5692	34.0926	37.3117	34.6739	43.8455	31.4921	40.5018	28.1385	35.5973	34.9239	38.4522	51.6856	51.5372	39.2715	62.8906	51.3942	48.3105	51.3877	41.9248	43.8958	hydantoinase
NCU00797		1.81538	3.73124	2.17639	3.25378	2.2673	2.67988	3.74632	4.11007	2.67304	6.14941	2.18234	2.89002	48.6985	41.3244	50.418	63.7644	109.22	77.4948	54.3786	65.7311	58.1551	1.97898	1.39095	1.32903	2.32834	0.593177	2.57915	1.28103	1.1386	1.19135	4.59137	6.63449	6.04413	73.2212	68.8649	35.8321	65.946	62.7291	68.3769	39.8697	39.2689	42.4479	hypothetical protein
NCU00798		15.0181	17.888	9.67284	42.2991	25.858	7.80661	11.7577	15.3587	8.60719	10.3844	9.76857	12.0319	2.01287	3.86442	4.18655	0.887378	1.05617	1.86574	2.05687	3.78698	3.00802	8.82058	13.7426	13.0592	19.0342	6.79457	47.2142	18.4682	19.3563	14.2962	19.9526	24.8395	17.5568	8.31094	5.54232	10.0055	8.91163	9.57481	7.6967	15.18	12.7735	13.1621	hypothetical protein
NCU00799	met-20	20.7943	25.0212	22.3684	31.3643	28.9351	26.8571	25.3597	27.3644	28.0135	20.6527	21.3558	20.8789	22.5312	20.257	26.136	20.9168	24.9753	28.1194	32.91	39.2223	41.8616	38.4487	34.8851	26.4073	44.8206	34.3503	41.4242	43.5017	39.6885	36.7616	22.7301	34.9239	30.2782	31.4239	26.9471	29.5787	31.3817	38.2992	42.3318	46.1308	48.438	46.594	methionine-20
NCU00800		0.935195	1.26204	0.967284	2.29365	1.2956	1.57297	1.15271	1.18976	0.962295	0.696159	2.18234	1.1796	4.86985	2.49317	2.63154	8.81039	9.69192	9.1288	22.8185	16.7033	34.6549	1.75281	1.27968	1.61795	1.62984	1.40205	1.10535	0.907398	1.73502	1.36154	2.32403	0.955366	2.36009	9.16024	4.71416	5.06528	17.1231	24.9931	18.692	26.8752	34.3998	31.7866	hypothetical protein
NCU00801	cdt-1	70.2497	80.1118	190.192	68.596	70.8802	85.9892	91.1796	74.3598	75.754	66.0771	91.1387	89.6495	75.8398	84.02	71.8292	135.832	89.0911	91.0214	282.692	278.884	390.855	51.5665	60.7013	85.058	57.0444	89.4619	69.7948	70.7237	69.6717	94.854	64.676	61.8865	72.1266	59.4505	73.1969	72.102	309.806	369.264	376.245	280.447	357.025	305.428	MFS lactose permease
NCU00802		25.5253	21.9484	32.7667	25.4968	26.074	29.9448	26.8006	24.4982	26.3027	20.2466	22.4469	19.9352	26.2322	20.257	26.8537	34.2908	36.7796	36.9816	34.1955	30.3635	30.6442	35.8478	32.3814	27.9097	28.1147	23.9967	27.9495	26.7416	28.8988	26.2097	27.2081	28.9794	24.5795	31.1812	33.891	28.7658	40.0387	40.5521	39.8579	32.1321	36.4866	30.2729	hypothetical protein
NCU00803		27.9458	32.7032	16.8066	31.0976	28.6112	24.0607	25.6479	29.6358	23.7366	16.1277	18.1862	15.7476	34.6733	27.9859	39.1741	69.9761	72.1302	58.0378	82.9178	73.2375	79.2739	45.9123	49.7405	52.4101	41.2698	41.3606	34.3184	44.1956	34.4834	45.1011	11.7335	16.0289	17.7294	38.9462	38.6688	35.2068	67.7284	74.1344	71.4006	74.0691	73.2261	76.9327	MFS transporter
NCU00804		0	0	0	0.0533406	0	0	0	0.0540798	0	0.0580133	0	0.0589799	0	0	0	0	0.0621277	0.0666335	0	0.202874	0.125334	0.50888	0.111276	0	0.232834	0.377476	0.0526356	0	0.108438	0	0.0566836	0.106152	0	0	0	0.125069	0.127309	0	0	0.118133	0.063235	0.131621	hypothetical protein
NCU00805	tcf-2	172.461	163.022	129.435	187.279	174.042	152.404	174.924	200.15	158.511	207.165	207.426	197.406	325.306	337.14	219.913	247.832	266.279	240.214	285.327	269.078	248.788	306.628	304.452	230.674	222.357	246.007	175.698	241.955	208.744	190.389	164.893	206.359	166.991	245.203	250.551	195.169	225.846	246.27	232.344	264.026	241.431	210.989	transcription factor-2
NCU00806		0	0	0.0604552	0	0.0539834	0.0582583	0.0576356	0.16224	0	0.17404	0.103921	0.0589799	0.714244	0.99727	0.358847	1.45784	1.36681	1.1994	2.05687	1.82587	1.31601	0	0	0.057784	0	0.0539252	0.0526356	0.106753	0	0	0.170051	0.106152	0.575631	0.667302	0.764458	0.187603	2.48252	2.2529	2.6801	1.00413	1.13823	2.10594	hypothetical protein
NCU00807		0	0	0	0	0	0	0	0	0	0	0.155881	0	0	0	0	0	0	0	0	0	0	0	0	0	0	0	0	0	0	0	0	0	0	0	0	0	0	0	0.0687205	0	0	0	hypothetical protein
NCU00808	znf-48	11.9375	12.346	12.0306	14.3486	13.3879	13.0499	14.6395	19.631	11.5475	11.4286	12.3146	12.4448	15.9731	13.3385	18.3012	39.2348	38.0221	39.2472	23.3327	27.2527	14.4134	15.6622	13.9095	15.3705	10.8268	13.1038	13.5274	13.2907	14.3139	12.8779	11.9036	14.5959	14.6786	16.1366	21.9145	17.9473	38.1927	23.6554	28.519	20.7323	14.9234	17.6373	zinc finger transcription factor-48
NCU00809	sut-26	13.5878	17.8331	20.6757	20.6961	19.3261	23.5946	23.6306	25.8502	23.202	19.8405	26.9675	25.1254	18.9599	23.9345	20.215	17.9377	21.3719	16.7917	16.9049	18.5968	14.1628	20.129	19.7516	19.4154	17.4043	20.3837	16.3697	18.3081	23.8565	17.3597	10.9399	14.012	16.2904	15.4693	16.5633	17.6347	15.0225	14.2918	18.3484	17.2474	16.1881	14.4784	sugar transporter-26
NCU00810	gh2-3	58.4222	74.3504	84.5769	76.117	84.2681	88.6109	85.0702	83.337	79.5497	62.4223	87.9171	83.9284	69.022	81.5268	75.0588	77.8357	71.3226	77.9613	58.6852	70.1267	49.9457	58.2385	61.814	61.4244	42.2012	57.5921	51.5829	46.7577	56.7675	45.7818	49.2014	50.3159	58.0236	56.9027	61.4752	57.7817	71.8659	60.6874	68.9954	55.9358	54.0026	46.0017	Beta-galactosidase
NCU00811		634.998	473.757	1608.84	292.306	313.428	441.365	281.492	231.894	545.407	854.013	715.444	866.179	468.22	464.229	603.879	717.508	713.785	600.502	458.362	410.482	388.661	317.485	472.646	573.968	412.873	542.487	362.028	553.193	345.81	560.898	869.187	752.722	761.56	509.576	745.092	581.381	522.922	502.889	522.276	336.028	323.447	316.155	hypothetical protein
NCU00812	eex-3	47.1999	42.8543	53.2006	46.2463	49.3408	40.373	45.3593	40.7221	43.624	42.6397	39.8017	41.4629	24.4791	27.1756	32.1766	34.0373	33.4247	33.9831	29.439	34.5562	35.5323	41.2193	39.8926	42.7601	60.5951	50.2583	43.1612	51.615	53.677	48.7318	40.4721	34.3401	34.653	29.4826	34.528	35.9572	33.8005	37.8768	38.2773	34.2584	33.9572	37.907	exosome exonuclease-3
NCU00813	ssi-1	97.5904	108.206	124.175	104.014	123.622	123.566	101.727	131.36	120.18	113.068	111.455	129.638	117.006	121.854	108.671	132.473	142.583	138.198	157.479	139.645	155.101	134.966	135.813	166.302	135.684	167.599	121.272	156.286	116.897	153.911	132.073	133.592	131.704	122.784	118.555	111.874	164.61	170.938	172.695	204.428	203.617	197.235	disulfide isomerase-1
NCU00814		112.333	108.261	107.127	105.134	103.918	107.37	99.9978	107.403	103.126	87.0779	103.661	87.9391	83.1121	79.9062	90.0706	86.5827	87.4758	83.3586	90.5668	88.8588	81.4046	187.89	142.378	123.022	138.595	144.412	123.588	141.074	149.482	135.473	124.534	149.462	135.734	159.789	101.163	109.56	210.951	191.496	161.562	341.58	215.062	206.053	hypothetical protein
NCU00817		0	0	0.12091	0	0	0	0	0	0	0.638146	0.363723	0.2949	3.44136	1.4959	0.418655	0.76061	1.30468	0.399801	1.9926	1.21724	3.44669	0	0	0	0	0	0	0	0	0	2.21066	1.5392	1.0937	3.21518	2.03856	0.812946	1.4004	1.90088	1.03081	1.89012	3.73086	4.2777	hypothetical protein
NCU00818		23.875	18.2172	8.46373	64.6488	25.912	13.9237	20.6912	34.2325	22.7209	64.0466	27.0714	31.0824	82.3329	62.0177	117.821	281.235	195.889	118.408	158.701	97.3118	133.732	57.7861	47.515	33.8036	45.9265	44.9197	57.9518	37.2567	31.3929	38.0664	54.8697	83.8599	42.1938	159.546	181.368	111.123	175.623	150.24	144.932	105.433	88.5289	117.209	hypothetical protein
NCU00819		0.165034	0.109742	0.362731	0.746768	0.0539834	0.233033	0.345814	0.16224	0.213843	0.290066	0.207842	0.11796	1.29863	0.124659	0.717694	0.316921	0.372766	0.799603	0.385664	1.14962	0.689338	0.169627	0.111276	0.635624	0.291043	0.161776	0.263178	0.160129	0.0542192	0.567309	0.566836	0.159228	0.460505	1.45593	1.14669	0.812946	0.57289	0.70403	1.23697	0.94506	2.21322	1.77689	hypothetical protein
NCU00821	sut-15	1158.05	787.73	444.527	730.819	691.041	661.639	814.795	825.691	518.035	881.105	946.408	459.689	203.365	251.374	856.807	209.928	232.544	204.832	150.538	215.993	83.0339	1803.92	1777.14	1546.59	692.681	1293.61	411.4	688.555	663.589	734.552	450.748	606.976	489.689	412.575	389.555	463.879	293.511	245.284	264.162	190.489	163.589	149.456	sugar transporter-15
NCU00822		0.825172	1.09742	0.906829	3.46714	5.50631	0.873874	2.24779	4.21823	1.44344	4.11894	3.53331	4.71839	9.99942	7.66651	30.5618	24.5297	25.6587	25.0542	106.058	83.6517	179.479	1.01776	1.05713	0.808976	1.28059	0.970653	2.52651	0.907398	1.46392	1.24808	16.0415	23.2472	16.866	48.2277	61.8574	160.025	54.17	91.8759	82.602	136.325	160.427	172.358	hypothetical protein
NCU00823	rpn-11	170.371	172.954	144.186	117.456	145.215	131.139	111.237	121.193	125.152	140.276	129.226	121.44	103.76	102.843	118.599	138.368	135.252	116.142	124.698	117.667	129.47	118.908	135.646	112.39	98.4888	115.184	101.903	111.236	116.734	104.328	131.223	119.102	106.089	105.252	114.223	112.874	127.436	130.316	110.434	105.079	100.733	103.915	26S proteasome regulatory subunit rpn11
NCU00824	hda-3	12.0475	17.5588	18.4993	15.6821	17.7066	16.3706	16.4838	17.4137	15.1294	13.7491	13.3019	12.3858	9.86956	10.783	10.9448	12.3599	12.6119	13.0602	20.6973	17.65	22.1215	13.457	15.8012	15.3128	11.7581	13.3195	12.0009	11.1557	13.609	11.7433	12.5271	11.6236	11.5702	13.164	8.85497	9.19254	18.5871	19.1496	15.8057	24.2172	23.966	22.7047	histone deacetylase RPD3
NCU00825		15.8433	21.29	19.3457	21.0162	18.6783	16.3123	14.4665	17.6841	17.5886	28.4265	23.4861	34.5622	18.5704	21.6906	30.0235	19.966	17.1472	19.5236	18.769	23.7362	18.7375	26.6879	29.7108	24.7893	21.0715	16.3393	21.2648	14.3049	23.0432	15.7712	28.9086	24.8926	31.6597	22.7489	27.2657	26.5145	18.7144	18.0232	18.1422	16.7748	15.872	16.9792	hypothetical protein
NCU00826		5.44614	6.74915	7.67782	6.8276	8.36743	8.50571	8.99116	5.78654	8.33989	24.0755	19.2773	25.5973	115.058	111.881	71.9488	192.054	188.868	175.18	159.793	134.235	134.609	6.05002	4.84052	4.79607	4.01639	5.12289	6.52682	4.43024	4.66285	6.52405	26.9247	27.3872	34.3076	78.7416	88.3586	59.5952	206.686	192.834	220.249	77.0815	78.6643	77.6567	hypothetical protein
NCU00827		44.3943	47.7927	46.1878	37.9252	43.5106	45.558	38.7888	37.6396	43.8379	32.1393	31.8518	27.3667	21.8818	19.6961	26.0762	25.8607	26.28	25.5206	23.2684	23.8715	19.1761	37.2613	43.9542	42.1245	28.6968	37.9633	31.3182	33.2001	31.3387	34.4924	28.0584	23.9903	28.2059	23.5982	27.4568	26.0143	33.8642	33.7934	36.6967	21.4411	22.3219	20.7304	hypothetical protein
NCU00828	pmpr-2	60.4576	58.6572	43.0441	50.2468	53.2276	38.1592	51.9297	41.1548	40.7372	45.3084	42.3998	39.3986	43.1144	45.1265	31.6383	37.9037	35.04	36.5152	41.6517	37.5993	43.8043	55.2983	60.5344	65.5848	58.1503	64.7641	42.4243	61.3295	45.2188	53.8376	40.132	39.1169	34.4803	35.913	35.9932	33.5809	35.8375	29.358	29.9621	48.9069	43.5056	47.0547	peroxisomal membrane protein-2
NCU00829	fer-1	6.60138	6.85889	14.2674	8.74786	5.34436	11.943	10.7779	6.75998	11.1733	7.94782	5.71565	8.37515	10.8435	9.10009	11.1243	13.5642	9.56766	10.9279	12.8555	8.38545	7.89606	6.72852	5.06308	12.7125	10.7686	7.44168	9.52705	11.8496	8.07866	11.3462	7.5956	6.10373	7.13783	8.73559	7.32606	7.94185	5.7289	5.70264	9.27727	3.01238	6.38673	5.33067	ferric reductase-1
NCU00830	tcu-1	5.55616	8.23067	16.9275	6.45421	9.17718	7.51532	7.78081	7.46302	8.76758	5.45325	5.24801	5.48513	6.49313	6.41992	6.81809	16.0996	10.8102	11.5942	21.5972	11.6991	8.71073	7.12432	6.45403	6.87629	5.12235	6.2014	5.52674	7.09906	7.53647	4.87886	5.83841	4.4053	3.51135	5.39908	6.37048	5.25288	6.81103	7.88514	7.49053	5.13877	3.92057	4.93581	ctr copper transporter
NCU00831	scp	254.483	293.56	236.32	290.013	285.086	244.627	298.956	310.797	241.322	504.483	372.349	437.808	439.52	431.943	440.544	338.345	334.495	376.28	276.135	321.082	206.739	365.319	392.027	409.631	327.598	419.16	279.495	394.398	356.491	389.117	596.538	542.966	546.907	352.032	370.444	362.449	334.377	289.849	269.728	248.078	219.362	217.044	extracellular serine carboxypeptidase
NCU00832		134.998	102.993	120.669	83.318	78.114	93.6793	76.0791	78.6862	79.817	367.804	232.575	298.969	166.809	217.779	267.52	147.051	148.299	131.201	79.8967	84.5984	65.0485	80.2899	75.5567	88.005	63.3891	63.4699	68.2684	57.4864	59.2616	65.7511	347.697	333.157	311.762	141.225	201.244	225.499	104.075	89.7638	97.5831	52.6871	48.3747	41.6582	hypothetical protein
NCU00833		27.6158	29.6304	28.6558	34.8314	30.3926	34.3724	24.6681	34.2866	27.5323	31.7913	31.3322	38.16	28.6347	32.7852	35.2268	34.6077	29.1379	38.3809	27.7678	32.1217	27.0095	30.872	33.0491	35.4794	33.1207	35.8602	36.108	33.1467	36.0558	40.7895	38.1481	30.4125	33.1564	29.24	25.4819	32.8305	34.819	29.6397	35.5285	29.2969	29.0881	29.7465	hypothetical protein
NCU00834		4.2909	3.12765	3.62731	6.93428	4.42664	4.83544	7.20446	5.57022	5.34608	10.0363	3.79312	6.31085	10.3241	5.92129	10.5262	10.1415	9.31915	9.79513	9.38449	9.46745	12.9721	1.80935	1.78042	3.12034	3.08505	0.539252	4.42139	1.76142	1.78923	2.2125	5.21489	2.81302	4.14454	6.73368	7.77199	5.87822	9.73914	10.0676	10.7204	11.1045	14.2911	12.7673	hypothetical protein
NCU00835		96.8752	94.3783	81.3728	92.5459	73.4174	76.2018	63.1687	66.9508	78.2132	170.443	160.142	144.147	141.485	118.924	142.761	131.966	142.583	128.869	117.242	98.6643	92.622	58.7474	63.4832	66.0471	46.1594	37.2623	55.0042	53.5899	51.7251	59.6809	89.22	96.2797	95.7275	79.4089	102.82	96.3028	98.3462	95.8185	116.275	69.1075	75.4393	70.2859	hypothetical protein
NCU00836	gh61-7	2.14545	1.75588	1.33002	0.480065	0.701784	1.10691	0.92217	0.811198	1.38998	1.68238	1.19509	1.94634	1.75315	1.12193	1.67462	1.45784	2.17447	0.999503	3.34242	3.17836	4.07336	2.60094	1.05713	1.21346	1.16417	0.862803	0.84217	1.60129	1.46392	0.794232	1.24704	1.27382	1.26639	1.39527	2.42078	2.25123	3.88292	4.6466	2.61138	4.01651	4.17351	3.75121	glycosylhydrolase family 61-7 protein
NCU00837	ppm-4	9.68202	11.1388	12.4538	11.3615	13.5498	11.7099	11.9306	14.2771	12.7771	13.9812	12.0548	10.3805	13.5706	12.1542	14.6529	16.7334	17.2715	17.458	15.4908	14.4717	15.0401	13.0047	14.4103	10.9212	14.0865	12.8342	14.5274	12.3833	16.7537	10.4952	12.4704	16.8251	13.6425	14.1347	15.6714	13.8201	14.7042	15.9111	17.8673	18.0152	15.3029	15.3339	pentose phosphate metabolism-4
NCU00838	qa-6	49.5654	42.3056	53.9865	31.791	47.5594	50.5099	39.7686	49.429	46.1367	20.4207	25.1489	18.2248	14.4147	14.0241	12.9783	22.3112	22.5523	21.1895	27.3179	23.5334	28.0749	113.424	80.4528	58.3618	79.9785	67.6761	51.9514	73.7128	73.6839	56.8443	23.4103	46.0699	25.8458	26.8134	18.4107	30.7669	30.7451	36.7504	34.2228	37.8615	25.9896	28.1012	quinate-6
NCU00839		0.110023	0.164613	0	0.106681	0	0	0	0	0	0.870199	1.50685	0.707759	1.81808	1.37125	0.657886	0.253537	0.310638	0.666336	1.09271	1.35249	1.06534	0	0	0.057784	0	0	0	0	0	0	4.08122	1.37997	2.24496	1.5166	2.10226	0.938014	0.190963	0.492821	0.274882	0.885994	1.32793	1.38203	hypothetical protein
NCU00840		0.110023	0.384098	0.302276	0.160022	0.3239	0.174775	0.0576356	0.324479	0.0534608	0.406093	1.09117	1.23858	0.779176	0.498635	0.239231	0.380305	0.372766	0.533068	20.7616	13.2544	34.0282	0.904675	1.39095	0.57784	0.523877	0.862803	0.947441	0.800646	0.759069	1.19135	2.09729	0.743062	2.12984	0.363983	0.318524	0.312671	1.08213	5.13942	2.74882	27.4067	34.5263	28.167	hypothetical protein
NCU00841		0.110023	0	0.0604552	0.0533406	0.215934	0	0	0.0540798	0	0	0.155881	0.17694	2.98684	1.62056	0.897117	0.316921	0.80766	0.666336	0.771328	0.87912	0.752005	0.169627	0.111276	0.115568	0	0.0539252	0	0	0.0542192	0	0.340102	0.265379	0.460505	2.48722	4.01341	1.62589	1.01847	0.70403	0.824646	0.649729	0.822054	0.592297	hypothetical protein
NCU00842		0	0	0.0604552	0	0.107967	0	0	0.0540798	0.106922	0.522119	0.0519605	0	5.25944	4.86169	0.777501	1.90152	2.2366	4.06465	3.53525	3.31361	3.00802	0	0	0	0	0	0.0526356	0	0.0542192	0	0.170051	0.265379	0.172689	6.79435	6.17937	2.56391	2.8008	3.59055	2.81754	3.54398	3.41469	2.69824	hypothetical protein
NCU00843	ad-9	26.3505	33.636	35.7291	25.8168	29.5289	30.003	28.7602	29.149	32.6646	28.9486	33.6184	27.3077	25.7128	30.0428	21.5308	21.614	22.863	20.5898	16.7764	19.4083	15.1028	37.7702	38.8355	30.2788	44.0639	43.6794	33.8973	45.7969	43.4838	42.4347	28.0017	26.8033	26.3639	23.9622	27.4568	26.3895	23.9977	21.6841	25.0143	17.9561	12.8999	14.7416	Phosphoribosylglycinamide formyltransferase
NCU00844		21.8946	26.1735	15.9602	31.8977	27.2616	30.1778	24.4375	26.9858	30.2054	67.7595	56.585	77.4406	83.9562	93.1201	110.525	77.5822	99.5906	103.282	67.7483	68.8419	70.0618	18.4328	17.1366	19.531	24.3894	17.9032	27.2653	24.4464	27.218	25.6991	48.5779	51.2182	59.6354	75.9511	109.572	75.1037	60.79	56.7448	66.4527	60.4248	60.7688	53.5041	hypothetical protein
NCU00845		92.9144	94.4881	77.9873	89.6122	89.1266	83.3676	87.7215	72.467	86.9273	106.57	88.5926	98.9683	87.2027	93.1201	113.276	93.2381	106.425	100.217	67.2984	80.5409	63.3564	42.3501	51.2428	36.8084	51.9802	38.7183	52.6356	41.1532	60.346	39.7116	91.7141	64.0095	75.8682	88.0839	106.196	84.2337	71.8023	68.5021	67.621	45.6582	47.1733	51.3324	hypothetical protein
NCU00846		4.34591	4.5543	6.8919	6.18751	5.66826	5.24325	6.05174	6.7059	7.69836	5.56927	6.33918	6.31085	2.20766	3.67743	3.94732	3.35936	2.92	3.39831	6.87767	6.28909	11.9068	8.59442	9.62541	10.8056	8.03278	8.84373	10.4219	10.2483	7.42803	12.8779	4.64806	3.66224	5.06555	3.76116	3.12154	3.31432	4.51947	5.28022	6.0474	7.91488	9.80142	8.75283	hypothetical protein
NCU00847		37.5728	56.2429	41.7746	25.3368	27.9634	31.5177	26.5124	25.1471	41.3787	20.2466	19.3813	17.1042	29.3489	20.5687	22.1289	18.3814	19.0111	17.9244	12.6626	14.2688	10.7787	53.1497	48.127	32.4168	59.8966	56.244	34.9501	74.1932	60.4002	59.3972	27.4349	25.848	25.7883	22.6883	30.0687	28.1404	18.5871	15.7703	16.6304	11.6361	10.6867	10.6613	hypothetical protein
NCU00848		158.103	16.187	10.096	17.8691	8.36743	6.11712	8.18426	6.75998	6.52222	4.29298	5.61173	5.01329	5.12957	8.97543	6.51905	8.23994	6.02638	6.33019	8.2275	8.31783	8.27206	370.182	436.426	710.107	287.026	378.878	173.171	449.643	229.564	473.987	12.3003	23.9903	16.4631	9.09957	12.3587	19.6983	10.0574	11.7573	13.8128	12.1677	9.73818	11.3853	integral membrane protein TmpA
NCU00849		5.22609	0.932809	1.63229	1.9736	1.02568	0.757358	1.03744	1.13568	1.01576	0.638146	0.987249	0.530819	1.36356	0.872611	0.717694	1.01415	1.1183	0.799603	1.15699	0.743871	0.940007	15.5491	15.4674	14.2149	18.2193	16.6629	6.73736	14.6785	15.4525	17.076	2.21066	2.8661	1.5542	1.88058	1.78374	2.81404	2.16425	2.74572	2.47394	1.77199	1.89705	2.82986	hypothetical protein, variant 1
NCU00850		16.7235	1.53639	0.785918	1.86692	0.755767	0.174775	0.576356	0.486719	0.320765	0.0580133	0.207842	0.17694	2.14273	2.24386	0.179423	0.190152	0.559149	0.199901	0.771328	0.608622	0.376003	51.7361	53.8578	50.6188	43.7146	48.9641	22.4228	44.8895	43.1043	37.8962	2.55076	4.08684	2.07227	4.1858	3.12154	2.62644	2.16425	2.74572	3.09242	2.83518	1.39117	2.04013	hypothetical protein
NCU00851		0.440092	0	0	0	0	0	0	0	0	0	0	0	0	0.0623294	0.119616	0.190152	0	0.133267	0	0	0	1.13084	1.22404	1.21346	1.86267	1.45598	0.368449	1.70804	0.433754	1.07789	0.0566836	0.159228	0.0575631	0.242655	0	0	0.127309	0.211209	0	0.118133	0.189705	0.131621	hypothetical protein
NCU00852	gh43-1	5.33611	0.658453	0.483642	1.01347	0.0539834	0	0.0576356	0.216319	0.481147	0.406093	0.623526	0.17694	0.909038	1.4959	0.53827	0.253537	0.931915	0.466435	0.321387	2.02874	1.12801	55.5245	38.9467	13.3481	31.6072	23.8889	18.3698	18.0946	18.4345	11.6298	10.3731	26.1133	10.6492	12.1328	9.04609	18.1349	13.3674	15.1366	15.1185	16.8339	11.1926	16.2553	endo-arabinase
NCU00853		18.924	22.2777	29.3812	20.4828	24.0766	24.4102	25.2444	25.2012	22.6674	16.9979	20.4724	23.2971	30.4528	29.4195	17.4041	17.3039	18.7626	22.1223	16.0693	18.5968	15.9801	17.6977	21.9214	22.8825	24.6804	22.1633	21.528	21.4573	21.9046	18.0972	24.4873	20.3281	23.0252	18.1991	16.2447	16.384	20.1785	20.4169	18.0735	16.8339	15.4293	16.3211	hypothetical protein
NCU00854		9.572	14.9798	19.2248	15.1487	15.0614	20.6817	16.8296	13.0873	18.8717	10.9065	11.1715	15.8656	19.0898	16.6419	11.4831	8.87378	10.3132	11.6609	9.77015	10.4818	8.58539	14.6444	15.5787	18.3753	19.4999	17.5257	17.5803	14.3049	17.7839	16.9058	16.665	12.8444	15.1967	14.256	14.7158	13.1322	9.29355	9.78602	12.301	10.2775	10.5602	9.08188	hypothetical protein
NCU00855		20.7393	27.8745	14.9324	14.722	10.3648	11.3021	16.138	15.4668	31.3815	8.93404	8.98916	11.619	10.9734	13.3385	9.2104	12.6134	18.6383	14.726	9.57732	13.9983	9.83874	3.22291	5.22999	3.92931	4.71489	2.91196	6.36891	5.28426	4.33754	4.08462	7.14214	8.8106	6.61976	6.12705	17.8374	12.8821	13.1128	11.9685	13.8815	11.0454	7.33525	9.73999	hypothetical protein
NCU00856		19.6391	22.9361	19.9502	35.7382	26.6678	29.2457	36.9444	39.9109	32.023	27.9044	31.6439	29.1951	18.895	19.9454	25.837	20.9168	17.9549	15.8588	21.5329	21.437	22.0588	24.5959	30.9905	34.0926	26.7177	29.9824	32.8973	34.2143	31.664	33.301	21.5398	24.6803	26.7669	17.5318	19.0477	19.8859	15.0861	15.8407	20.7536	20.2597	22.069	19.0193	hypothetical protein
NCU00857		5.66618	3.18252	5.19915	9.28126	3.50892	7.74835	8.70298	3.89375	9.1418	4.17695	2.28626	4.48247	4.02574	3.11647	5.20328	8.68363	5.90213	4.13128	100.98	85.6128	162.746	4.52338	3.72776	8.89873	7.15965	3.18159	7.94798	5.12413	2.38565	7.48848	3.4577	1.11459	5.35337	4.48912	1.40151	2.81404	43.1577	70.2622	65.6968	110.986	146.01	174.793	hypothetical protein
NCU00859		110.683	46.9697	39.4168	149.514	45.1301	39.7322	116.078	135.686	308.095	66.2511	67.8604	264.171	192.651	361.012	118.24	319.773	446.449	325.572	666.749	726.762	608.122	57.6731	65.041	77.1416	56.8115	59.2099	46.4773	82.8935	39.7969	83.5646	20.8029	24.1495	22.3345	43.3746	84.2815	78.1678	234.185	340.61	355.01	306.318	506.322	533.988	hypothetical protein
NCU00860	trm-37	25.4153	21.5643	29.3812	27.2037	19.9199	23.4198	20.9217	24.1737	25.3939	23.0893	24.7332	27.8975	35.7122	32.0373	21.1122	21.9943	22.6766	25.6539	71.7335	56.8047	102.711	34.5473	27.9304	26.2339	45.6355	36.0759	33.5815	35.1217	33.9412	37.4424	23.7504	27.2279	25.3853	23.6589	21.8508	28.7032	24.4433	33.5118	31.8176	106.319	127.039	122.079	ZIP family zinc transporter
NCU00861		4.2909	2.90817	2.41821	4.05388	3.8868	3.08769	3.86159	2.81215	2.51266	5.33722	8.78132	7.13657	4.99971	5.60964	4.54539	3.23259	3.10638	2.93188	3.47098	3.04311	3.44669	1.80935	1.8917	2.19579	2.7358	1.61776	4.00031	2.50869	2.16877	2.83654	9.57953	6.26295	5.4685	4.67111	5.47862	5.56555	2.48252	3.94257	2.95498	4.84343	2.46616	3.94864	hypothetical protein
NCU00862		29.3761	25.5151	38.1473	19.256	18.2464	28.8379	28.472	20.6585	21.117	15.7796	25.3048	23.474	16.7523	20.1947	13.2175	8.43009	8.88426	11.1278	8.87027	14.2688	8.9614	68.0768	40.9497	48.3652	24.2147	39.6889	32.4762	42.114	47.6045	68.5309	38.8283	41.7176	49.9072	30.7566	18.6655	29.2035	19.9875	17.6007	24.4645	17.9561	22.7013	20.4671	hypothetical protein
NCU00863	trg-2	38.6181	44.8297	35.7291	49.18	56.7365	44.8589	57.9238	60.7857	39.9887	37.7666	44.5301	29.1361	76.554	55.5978	70.0349	93.0479	110.09	97.9513	125.662	107.794	103.839	65.9282	55.4156	39.4087	48.3713	44.2187	44.9508	43.9288	52.43	32.9039	38.6582	45.486	39.0854	87.2346	96.0669	54.9051	108.276	113.278	93.3912	94.8014	81.1304	81.7369	transcriptional regulator-2
NCU00864		141.93	147.274	176.046	150.207	190.13	163.473	168.354	168.351	154.555	85.6856	112.494	79.9768	177.198	114.187	166.326	262.6	276.344	245.811	341.57	288.69	301.241	174.998	170.531	114.701	166.127	148.24	125.694	127.196	166.182	114.88	93.698	106.789	92.7917	199.766	205.576	130.384	337.05	333.429	272.545	224.452	200.202	252.45	TIM-barrel enzyme family protein
NCU00865	odc-1	129.827	243.847	996.061	97.2932	283.413	374.135	211.926	139.418	225.925	85.3955	100.44	107.167	65.3209	78.4727	51.973	54.2568	58.2758	116.542	54.1215	87.9796	39.8563	123.658	136.48	129.609	104.135	158.756	110.745	181.8	202.021	194.02	202.02	102.596	248.615	56.478	56.8247	114.125	79.1862	48.1557	56.7631	40.106	30.6057	26.9166	oxalate decarboxylase-1
NCU00866		91.044	117.973	201.921	59.9015	115.956	142.558	120.747	82.5258	143.382	56.2148	85.2152	72.4863	55.3215	41.5737	34.4493	19.7759	21.4962	36.4486	12.7912	34.6238	14.4134	68.4161	73.3311	131.343	108.093	154.388	78.0586	148.013	121.505	192.204	51.2987	32.7478	54.7425	37.7936	23.2523	41.7104	18.8417	12.0389	21.5782	13.2899	17.5161	17.045	DUF1275 domain-containing protein
NCU00867		168.61	197.81	229.73	166.689	190.345	184.621	193.079	177.22	210.208	216.738	295.707	350.577	500.75	657.512	212.437	241.81	257.954	259.071	204.402	252.308	172.021	141.016	159.125	155.959	124.683	142.47	135.747	121.538	151.922	129.687	196.125	149.886	211.89	202.678	255.456	183.476	220.817	184.667	219.562	147.016	145.567	148.666	hypothetical protein
NCU00868		38.6731	41.8118	75.025	41.4456	43.2947	46.7232	42.7656	40.7221	48.8632	39.275	48.2713	45.8274	54.2176	60.8335	34.8081	31.9456	35.6613	33.2501	24.8111	34.0828	23.8762	31.1548	31.2687	33.6303	30.9669	35.2131	32.792	30.1043	30.0374	33.528	25.0542	26.2726	28.8967	28.5727	25.8005	25.1388	26.162	24.5706	28.9313	25.1032	21.4366	26.1927	hypothetical protein
NCU00869		33.9421	48.3963	63.3571	32.6444	36.5468	48.4126	30.0282	39.8568	51.9105	33.2416	33.8263	47.5378	46.1662	57.717	36.1837	60.6586	53.1813	56.5053	44.0942	44.5646	36.5976	18.9982	19.6403	26.4651	16.5312	21.4083	27.8969	17.6142	24.724	21.5577	27.4349	23.3534	29.5874	28.0267	27.3294	25.8892	44.7491	36.7504	48.9977	34.1994	33.9572	28.167	hypothetical protein
NCU00870		28.551	54.3224	32.5854	23.4699	19.8119	27.9057	22.8237	20.1177	33.1992	17.0559	13.6656	19.9352	17.5964	20.0077	14.8921	18.7617	19.7566	21.1895	19.2832	25.6974	15.7921	16.68	13.9652	15.775	14.2611	15.6383	16.0012	13.9312	16.1031	15.601	19.3858	14.1713	18.9958	12.1328	11.7217	13.5074	18.9054	17.8824	19.7228	13.0536	13.4058	13.9519	hypothetical protein
NCU00871		4.95103	6.69428	8.16146	6.29419	8.25946	7.63184	7.72318	7.13854	12.6168	7.48371	9.14505	8.90597	7.85669	7.29254	9.74867	42.1505	28.3923	25.3874	61.7062	55.1817	58.2804	2.65748	1.39095	1.67574	1.80446	1.67168	4.94775	1.49454	2.98206	1.30481	8.21912	6.68756	9.32523	9.82754	10.3202	11.5688	76.3854	75.2608	88.4433	49.7338	55.4571	58.1109	hypothetical protein
NCU00872		51.2707	55.1455	27.5676	49.8735	54.4692	45.558	48.3563	49.7535	38.171	57.2011	56.2732	61.2801	73.0477	91.3125	76.7932	55.9682	55.7906	72.4973	65.4986	77.2273	57.6537	23.2388	26.9845	22.5358	18.5685	17.4178	26.6336	17.0804	26.6759	17.8135	63.1455	47.5029	63.2619	54.7794	61.8574	56.5935	56.8435	52.7318	53.3958	54.0456	55.71	66.074	hypothetical protein
NCU00873		133.238	202.42	88.1437	195.547	197.525	178.212	177.633	227.189	147.392	262.452	233.251	247.952	214.273	293.883	308.788	213.414	204.214	210.295	175.027	185.156	136.74	78.5371	92.3038	69.2252	52.1548	54.6262	97.1654	46.1172	70.2681	54.2915	174.586	201.264	198.765	180.839	252.271	177.785	135.584	131.02	151.872	100.885	93.5245	92.4641	hypothetical protein
NCU00874		141.215	196.878	106.583	231.231	227.864	202.506	223.338	275.537	187.915	179.841	173.548	192.157	256.414	273.688	248.92	213.288	182.966	202.033	170.592	192.865	139.121	108.222	115.95	112.563	87.5456	93.7759	158.065	78.143	96.3476	102.399	154.69	153.283	154.096	176.653	158.179	136.262	137.939	123.628	141.977	128.824	126.217	112.207	hypothetical protein, variant 1
NCU00875		22.6647	28.1489	14.7511	49.8201	41.9451	32.4499	39.3651	47.428	32.2369	37.4766	34.3459	37.2163	57.2694	52.4813	51.2553	51.975	47.5898	51.3745	48.9793	52.3415	43.679	24.9917	26.3169	25.4827	28.6968	20.7073	34.6342	21.5107	32.0978	20.5933	37.6379	37.1	37.3009	41.858	44.1475	36.3324	47.1043	45.1283	43.5688	45.5992	45.5292	46.3966	hypothetical protein
NCU00876	fer-3	70.4147	69.7961	59.1252	62.4085	72.0678	71.5412	59.3071	66.0856	62.2284	36.8964	39.9057	46.4172	47.9193	46.747	46.1716	36.0022	34.046	42.179	39.2092	45.579	32.5242	46.5908	50.13	48.0763	39.6982	27.6636	53.5304	27.222	33.6701	29.0462	47.9543	34.5524	45.8202	37.0049	35.2288	35.1443	43.285	39.0033	37.3152	32.7227	32.8822	35.0771	ferric reductase-3
NCU00877		123.721	81.3739	75.3877	131.911	126.591	80.513	125.127	187.603	100.346	29.5287	38.4508	31.1414	21.2975	17.8885	21.1122	22.6281	31.126	31.9175	28.7962	45.2409	22.7482	145.709	102.764	45.8227	80.4442	62.2297	55.2674	47.7719	55.0867	38.0664	32.423	47.4498	26.7093	43.496	29.8139	24.701	46.6587	52.0982	37.6588	55.9358	36.613	45.7385	hypothetical protein
NCU00878		84.0025	85.5989	106.643	108.175	116.658	94.8445	112.159	157.859	107.296	61.204	135.305	105.338	259.206	349.668	63.7551	93.0479	96.9813	83.825	217.322	194.286	171.52	229.674	189.838	60.6732	209.434	126.023	150.801	129.758	208.744	63.6521	103.051	172.762	109.312	165.43	128.939	116.751	307.451	342.44	239.56	445.655	316.554	408.553	hypothetical protein
NCU00879		121.795	156.383	154.705	148.394	158.765	160.385	161.553	154.993	160.062	134.127	152.244	143.675	157.523	158.815	132.534	125.057	125.871	140.53	150.859	157.16	156.104	160.523	163.91	153.705	130.562	162.207	142.274	137.711	144.332	146.139	126.915	129.771	129.69	130.913	121.23	125.006	116.806	120.741	140.465	156.053	152.712	130.503	WD domain-containing protein, variant 1
NCU00880	pla-2	100.781	125.326	112.205	109.455	120.923	127.411	112.678	120.544	137.341	107.383	109.169	101.21	73.6321	84.2693	95.7523	91.3999	91.7626	96.552	89.7312	97.2442	86.6686	100.871	107.104	109.038	89.1755	99.0606	99.9024	97.9457	100.251	97.2367	85.5923	95.4835	96.188	88.4479	76.5095	87.9857	85.297	93.0728	97.1708	81.8068	73.0364	72.8525	phospholipase-2
NCU00881	ham-7	593.244	525.72	602.195	382.132	416.158	506.731	368.177	394.891	506.755	388.399	363.256	361.37	370.108	373.602	364.409	356.029	407.495	371.549	238.405	271.513	213.131	400.884	417.12	313.189	297.038	292.436	299.286	258.128	265.512	289.044	433.006	342.393	359.424	382.121	476.703	377.269	319.227	280.415	292.955	170.111	165.17	174.925	Hyphal anastamosis-7 protein, variant
NCU00882		5.55616	9.21835	6.10598	7.57436	7.28776	9.84565	10.605	6.86814	10.6387	5.04715	7.79407	6.95963	5.64902	5.67197	7.53578	6.02149	6.15064	7.66286	4.8208	4.9366	6.01604	6.44581	8.23445	10.4011	6.92681	8.19663	9.94813	9.07398	7.97023	8.96348	5.38494	7.11217	7.13783	5.88439	7.51717	7.50411	5.15601	5.35063	6.66589	4.84343	6.89261	5.13324	hypothetical protein
NCU00883		11.3324	12.4009	14.0256	13.8686	15.0614	10.1369	13.7173	12.168	10.6387	8.35391	9.50877	7.13657	5.77889	5.298	7.29655	8.62024	6.21277	7.46296	6.94195	7.77683	5.64004	9.32946	8.457	9.36101	8.26561	7.22597	9.79023	8.27334	8.13288	9.92791	7.70897	7.90831	5.929	4.97443	5.47862	7.00384	7.63854	8.02594	7.07821	5.49316	5.37497	5.19905	hypothetical protein
NCU00884	ned-2	182.803	250.596	269.026	182.371	237.581	241.422	205.125	195.985	222.29	79.2461	108.909	87.5852	59.6069	52.793	66.9847	118.528	118.974	100.084	124.055	116.45	114.43	389.463	295.828	177.397	301.578	202.327	204.542	229.785	271.367	157.428	85.1388	147.922	86.7476	102.704	100.463	111.811	113.942	136.441	123.972	111.045	92.7024	86.0804	NAD-epimerase/dehydratase-2
NCU00885		0.440092	0.877938	0.725463	1.28017	0.647801	0.990391	2.07488	1.18976	1.44344	1.04424	0.415684	1.00266	2.53232	2.36852	2.03347	3.6129	3.10638	3.59821	25.7109	17.65	39.7309	0.848133	0.389467	0.231136	0.291043	0.539252	0.631628	0.480387	0.596411	0.170193	1.75719	1.27382	1.89958	2.60854	2.29337	1.81349	5.21967	9.71561	7.76542	29.7694	29.9101	33.037	hypothetical protein
NCU00886		42.854	32.3191	36.0313	37.0184	31.3644	24.2355	25.0715	19.8473	21.2239	58.7674	47.5958	54.0846	41.4262	49.4272	44.9157	19.0786	23.9192	29.5187	12.5341	18.7996	8.02139	17.0192	27.374	32.9947	18.2775	16.4472	27.7916	39.3918	20.4406	27.5145	58.8943	48.8829	53.8215	32.1518	34.974	35.3319	17.2504	11.7573	14.0877	9.21434	7.33525	7.23918	hypothetical protein
NCU00887		4.40092	6.31018	5.38052	4.42727	5.56029	6.6997	7.49263	7.7875	5.07878	3.82887	3.53331	3.5388	3.63615	4.48771	5.80136	5.13411	4.84596	5.86375	5.07791	4.9366	4.63737	2.31823	3.28265	2.42693	1.92088	2.64233	3.05287	2.29518	3.19893	2.95001	3.96785	3.18455	2.6479	4.97443	5.92455	3.93966	4.2012	2.88652	2.88626	4.7253	3.85733	4.86999	hypothetical protein
NCU00889	gtp-16	66.894	73.0334	61.3016	55.6876	63.8084	65.5406	60.4022	63.8142	57.8981	59.1155	64.5349	58.626	53.1138	53.2916	50.5376	49.4396	53.3055	50.375	51.4861	45.5114	45.8097	76.5016	66.9884	72.5767	62.0503	66.8133	58.9519	63.9449	68.0451	62.2338	48.6345	50.8467	52.2097	46.7718	47.0779	52.2787	46.4041	49.0005	44.6683	45.0085	44.0115	44.2906	guanine triphosphate binding-16
NCU00890	gh2-1	19.8591	31.3863	36.515	22.7231	31.8502	39.9069	31.1809	25.2012	39.4006	17.9841	21.1999	19.7583	18.0509	18.2625	18.5404	12.867	18.4519	15.3924	18.2548	21.5723	19.7401	25.0482	21.1982	21.2067	15.8327	18.2806	18.7383	15.4791	20.0069	15.9414	14.341	13.6405	14.1605	13.5887	13.8877	12.5069	14.1949	14.2918	13.1943	15.4163	19.2867	17.7031	Beta-mannosidase
NCU00891	xyd-1	94.4547	98.768	98.3002	113.882	102.299	107.137	127.087	120.544	107.242	68.1076	89.424	69.9502	64.8664	79.5323	63.7551	65.9195	66.1038	54.4396	56.8854	55.8579	44.995	89.5063	85.961	67.0872	85.6247	84.3929	93.4809	92.2878	117.439	88.1598	58.044	59.2327	52.8429	60.3605	62.1759	50.4652	64.3547	58.8569	50.5783	58.5937	47.9321	51.464	xylitol dehydrogenase-1
NCU00892	met-6	20.8494	18.2721	32.2831	19.0426	20.3517	24.1772	22.6508	20.7126	26.2493	20.4207	21.8234	20.0532	23.3103	16.8289	23.5643	29.0299	32.9277	31.0512	26.5465	31.5807	30.7069	27.1968	27.0402	25.3672	42.2594	30.8991	35.0027	37.0432	38.9836	40.2789	18.989	20.6996	26.2488	23.4162	23.7619	25.9517	29.854	35.4831	35.1849	30.0057	30.7322	28.0354	tetrahydrofolylpolyglutamate synthase, variant 1
NCU00893	fol-4	22.3897	20.3572	20.1316	16.8023	20.2438	23.2451	23.1695	21.0371	19.1924	14.2713	17.7185	15.3938	13.7654	11.6556	12.9783	10.2682	12.9226	11.461	7.84183	9.73795	9.83874	18.9416	16.8027	16.8151	21.3625	18.5503	18.2646	19.1621	18.3803	17.5866	14.7377	10.1906	18.3626	11.9508	12.741	12.3193	9.86644	9.2932	10.2394	8.32834	8.59995	9.2135	folate-4
NCU00894	mic60	138.684	124.667	194.968	92.4392	134.311	161.783	131.467	125.519	172.037	100.131	122.939	117.842	78.3071	85.3289	82.5946	85.7587	77.4732	78.8275	82.4035	77.0921	86.3553	95.2736	100.204	132.094	123.111	123.219	113.904	118.923	129.801	146.649	82.7581	82.3207	93.6552	75.4658	70.2664	88.3609	82.1779	84.554	76.4172	81.984	82.0157	78.4464	hypothetical protein
NCU00895	vtr-1	399.218	362.314	300.1	346.981	339.825	321.294	306.737	291.004	293.179	442.931	360.45	355.767	564.383	392.301	440.245	366.107	405.072	382.81	306.924	310.194	279.307	329.698	329.267	317.176	334.932	297.29	276.442	286.791	266.216	286.037	382.161	358.475	356.028	382.546	454.088	413.914	307.642	307.168	318.382	240.282	239.281	229.548	RAB GTPase Ypt5
NCU00896	dot	136.814	112.541	121.273	100.494	98.2498	102.302	90.1421	83.2289	107.135	105.352	107.246	102.802	150.381	106.646	95.1542	90.6393	96.9192	91.288	120.391	105.359	120.822	127.672	137.538	150.296	150.76	152.339	130.8	128.904	125.301	158.733	92.5077	108.434	100.735	84.3227	99.6344	104.557	76.0035	84.4836	91.467	126.166	130.327	117.341	synaptojanin-1
NCU00897	sin3-2	55.8917	46.5856	61.7248	54.8341	45.9938	54.2967	52.1603	52.0789	57.2031	51.8639	52.3242	63.1675	85.6444	67.3157	66.1474	61.7995	63.8672	75.8956	68.9696	72.8994	81.9059	65.0801	65.5418	97.4238	77.0099	82.3977	71.4792	69.496	56.1169	94.5704	53.6227	46.9191	59.5778	53.3842	60.4559	56.0932	55.634	61.8138	65.5594	69.8163	72.5937	76.2746	Sin3-like-2
NCU00898		63.8133	60.9069	68.6167	52.8605	58.7339	62.919	58.1544	52.4574	62.9769	70.3701	59.131	63.9932	102.851	73.6733	85.1663	100.717	89.8366	98.3511	151.823	134.505	202.415	66.2109	69.6034	65.1803	56.9279	60.0187	59.1624	55.5114	49.6106	59.5107	66.2065	58.1181	67.7518	78.681	80.2044	79.356	86.3155	92.8616	90.9172	179.03	205.008	192.102	hypothetical protein
NCU00899		118.66	117.589	124.477	156.288	133.285	136.499	143.397	176.138	145.841	140.276	144.034	188.382	409.781	251.25	124.041	123.409	151.157	140.33	136.975	142.553	106.283	105.677	106.491	120.884	131.202	123.435	138.484	87.6974	98.5705	121.915	119.886	111.406	127.272	104.827	119.893	126.382	116.87	113.63	137.304	103.484	109.46	109.114	hypothetical protein
NCU00900		55.7266	50.9753	60.6366	54.4074	51.5541	49.5196	53.0824	53.1605	56.3477	64.0466	57.0526	61.752	112.851	70.7438	58.8509	51.3411	51.1311	54.5062	47.9509	50.7185	44.807	61.1787	61.9253	63.9091	68.5114	61.259	59.6362	63.5179	58.1772	67.3396	65.8097	60.2942	63.8951	56.1747	59.4366	61.9715	48.9503	41.397	48.448	48.4343	50.6512	49.0948	hypothetical protein
NCU00901	uvs-6	32.0717	37.477	29.5626	41.4456	41.7831	37.6931	40.4602	48.1311	44.2121	38.8109	41.5684	49.7201	46.5557	48.9909	48.3845	55.3344	47.714	54.9727	57.9139	63.0938	67.6178	33.2468	41.8399	50.8499	39.9893	43.949	51.1618	39.8188	37.5739	44.9876	49.088	43.363	52.2097	47.3178	44.2749	42.836	52.0694	62.7291	59.0996	64.4413	62.3497	60.0852	UVS6
NCU00902	wc-2	97.5904	122.308	100.839	136.019	134.689	118.672	131.755	140.554	123.067	111.269	114.885	108.464	137.589	130.518	140.788	142.424	137.178	150.925	113.064	126.323	109.166	128.125	141.766	150.874	144.765	151.799	157.065	148.653	139.886	169.739	107.302	124.038	115.759	130.063	126.9	122.317	120.689	121.375	128.988	107.855	106.994	100.954	zinc finger white collar protein WC2
NCU00903		453.24	515.569	501.114	489.987	511.061	465.018	493.476	461.626	454.845	486.035	414.645	357.123	369.719	314.763	486.716	511.51	538.771	424.989	410.668	359.56	342.789	400.093	391.693	256.156	278.353	268.224	317.235	313.693	404.909	250.694	359.771	356.086	330.182	411.361	497.726	392.84	454.047	417.631	358.721	287.239	238.522	245.342	hypothetical protein
NCU00904	ldh-2	121.135	105.517	134.634	76.117	97.656	110.691	94.2919	85.0135	127.825	72.1685	87.2936	74.1967	91.1635	89.7543	83.9702	80.3077	84.6179	97.285	60.4207	68.5714	51.951	212.825	204.582	163.76	240.518	253.287	151.906	309.209	304.441	249.843	84.4019	102.012	78.7463	86.8706	90.5246	101.806	67.3464	55.4072	65.9717	55.5223	57.86	55.7417	D-lactate dehydrogenase
NCU00905	naa-1	45.7146	35.9954	52.052	27.3104	25.858	33.3237	29.2213	25.093	36.6741	38.5208	35.541	43.6451	27.0114	26.9263	33.4924	38.284	41.9983	36.9816	33.0385	38.7489	35.9083	32.851	30.9348	33.6303	38.8251	30.8452	28.5285	34.3744	29.441	33.0174	30.0423	28.6079	29.9328	26.6314	29.4953	29.3911	36.0284	30.1325	35.5972	29.1197	33.4513	32.1814	N-acylethanolamine amidohydrolase-1
NCU00906		25.6904	18.4367	20.4943	22.1897	17.4366	19.0505	19.8267	16.927	19.0855	25.1778	28.6822	31.2004	31.1021	29.6064	35.2866	47.4113	45.4153	55.3058	69.9337	61.2003	84.4753	41.5585	57.5855	83.5556	45.4609	49.1258	34.7922	59.568	34.5376	49.8664	25.5076	28.2894	27.2274	38.1575	36.4392	32.893	55.0611	53.9991	55.6636	70.3479	85.051	82.3292	hypothetical protein
NCU00907		0	0.0548711	0	0	0	0	0	0	0.160382	0.17404	0	0.11796	0.0649313	0	0.119616	0.126768	0.497021	0.199901	0.449941	0.0676246	0.250668	0	0	0.115568	0.116417	0	0.0526356	0.0533764	0.216877	0.0567309	0.113367	0.159228	0.287816	0.424647	0.254819	0	0.445581	0.211209	0.206161	0.177199	0.37941	0.131621	hypothetical protein
NCU00911	cps-1	3606.39	3587.8	7672.98	1045.26	2614.15	4376.48	3152.79	1832.98	5054.24	497.638	1366.92	1076.32	91.2934	178.075	186.66	89.1181	74.926	144.128	107.922	419.611	105.155	3337.01	3419.13	5073.14	2048.47	5152.82	1576.6	2645.92	2604.31	4744.06	155.03	110.132	152.657	53.3842	50.3268	101.431	60.3444	74.6976	61.6423	96.9868	101.619	92.8589	polysaccharide synthase Cps1p
NCU00912		23.4349	25.4053	51.5683	34.458	30.8785	33.8481	22.7084	22.6054	44.4259	28.6585	39.2302	41.5219	25.5829	21.6906	29.7843	26.4312	25.6587	27.1865	33.7456	35.9763	38.1643	16.2276	17.5817	20.2822	22.4103	26.0998	40.5294	21.5641	19.7358	23.8837	77.8266	72.8732	74.7745	36.3376	31.088	42.1481	32.0182	36.8912	40.82	45.9536	51.3468	49.8845	hypothetical protein
NCU00913	gwt1	33.9971	46.421	100.537	35.0448	44.3743	57.734	39.9415	34.7193	71.4237	56.1568	51.5448	58.2132	48.8933	47.0587	58.3126	95.6467	86.2332	85.1577	64.0202	63.229	61.1631	33.3034	34.3288	41.2	32.4804	37.5859	39.1083	39.7654	33.2364	41.4135	52.4323	51.1121	53.3034	55.932	53.5121	51.028	68.4922	72.7263	76.6921	54.0456	56.7218	50.1478	GPI-anchored wall transfer protein 1
NCU00914	stk-16	105.787	100.688	119.822	85.2916	93.2833	105.739	87.1451	86.2574	112.054	107.092	105.376	128.93	93.6959	111.819	115.788	82.4628	80.2068	88.9558	57.9782	79.5942	56.8391	88.6016	115.561	147.696	122.762	142.47	115.219	122.819	102.42	158.96	102.597	94.422	115.759	77.225	84.2178	103.307	67.9193	67.5869	72.3627	59.0072	51.663	46.7256	serine/threonine protein kinase
NCU00915		97.6454	147.603	157.123	113.615	128.534	135.509	123.974	102.86	150.065	99.4347	104.025	98.8503	76.2943	80.4672	85.2261	85.1883	82.4434	81.2929	73.4047	75.3338	62.2284	90.5806	92.6932	101.989	97.7903	83.9076	102.692	98.5328	106.866	101.208	75.8427	72.8732	84.0997	73.4032	78.5481	73.04	64.7366	61.1098	69.2015	53.7503	55.0144	54.2939	Aspartyl-tRNA synthetase
NCU00916	trm-15	289.03	170.649	204.581	175.704	138.413	163.764	143.743	135.254	165.889	225.207	206.023	255.855	218.559	218.153	213.873	180.264	199.803	206.231	171.685	184.953	185.871	373.348	424.13	548.081	291.508	337.302	269.284	444.358	291.374	412.263	245.383	223.396	255.58	189.089	196.211	216.181	173.522	169.319	181.422	167.925	174.655	170.45	membrane bound cation transporter
NCU00917		48.025	55.9137	50.4801	52.5405	64.5102	55.9862	59.8834	66.41	57.5773	39.6231	49.1027	50.3099	45.387	51.2971	43.0616	40.3123	36.6553	37.1815	36.0596	38.4108	28.9522	53.6586	58.7539	56.2238	44.2967	57.3225	52.4777	52.7359	54.7072	53.4972	45.5736	45.1676	49.6194	41.7367	40.3252	38.396	43.3487	38.5808	39.5143	40.4604	37.3719	39.2232	hypothetical protein, variant 1
NCU00918		183.628	206.261	207.422	172.13	211.561	194	182.647	190.415	173.908	175.49	177.965	158.007	195.378	171.78	170.632	219.563	232.792	187.773	201.381	199.898	180.356	169.344	160.294	139.028	140.05	144.412	126.273	129.011	142.813	124.978	149.248	132.902	152.197	156.088	182.705	151.02	230.557	242.679	220.112	155.935	148.033	144.652	hypothetical protein
NCU00919	drh-16	17.7687	17.8331	24.7867	21.4963	21.3234	22.1382	22.6508	19.1983	25.0731	19.7245	20.1607	22.9432	27.3361	25.1187	19.3777	23.8324	22.6766	25.1875	20.4402	25.6297	19.8028	18.0935	16.0794	18.0864	31.1416	25.938	34.5816	32.9866	31.2303	33.6414	20.5762	20.275	17.9597	22.021	21.9782	20.3862	18.0142	23.4442	22.8152	18.1333	17.8323	18.427	ATP-dependent RNA helicase rok-1
NCU00920		26.5706	30.8924	33.5527	26.8837	26.9917	29.77	30.1434	26.0124	34.6426	30.0509	32.0077	34.3263	23.3103	25.929	27.2126	32.3893	28.8272	29.0522	21.6615	23.1276	17.7975	27.8753	31.6025	35.7105	34.8669	41.0371	44.1087	39.5519	41.4777	41.8674	31.0626	33.0132	30.0479	23.5376	27.4568	26.5145	20.9423	20.3465	23.365	19.9053	15.4926	13.2938	isoleucyl-tRNA synthetase
NCU00921		33.392	47.9025	49.8151	41.0189	53.9834	50.5099	41.4977	44.8322	51.3759	40.3772	47.388	50.074	40.5821	50.7984	51.1955	46.9043	45.1668	46.1771	31.4959	43.0093	33.4016	53.2062	52.3555	50.5032	40.0475	56.7832	50.267	46.5442	46.5743	49.4693	39.5652	50.2629	52.44	40.4021	50.072	45.0872	33.0367	36.1871	37.5214	31.3642	29.7204	27.5747	hypothetical protein
NCU00922		0	0	0	0	0	0	0	0.16224	0	0	0	0.0589799	0.194794	0.373976	0.119616	0.190152	0.0621277	0.0666335	0.0642773	0.135249	0.188001	0	0	0	0	0	0	0	0	0	0.0566836	0	0	0.0606638	0	0.250137	0.445581	0.070403	0.137441	0.354398	0.12647	0.329054	hypothetical protein
NCU00923	tob37	30.7514	28.8073	32.2831	30.8842	35.0352	30.8186	31.5267	32.1775	28.9758	29.3547	33.4106	39.5165	43.5689	46.373	32.7747	35.4951	40.7557	40.4466	31.2388	33.2037	29.5162	35.1127	35.1077	28.8342	34.1684	30.5217	33.5815	36.0824	36.8691	30.8616	35.824	36.8347	31.7173	37.9756	41.217	37.5206	37.1106	39.4961	34.4977	35.2626	35.791	36.3933	topogenesis of outer membrane beta barrel protein 37
NCU00924	gpit-2	53.9113	68.2048	67.1658	51.6337	63.1606	62.2199	63.2839	48.7259	56.8823	69.2098	62.1447	64.1702	62.334	63.0773	61.7217	45.9535	54.8587	55.5724	45.5726	50.7861	44.619	52.1319	58.4757	61.5977	56.7533	56.6214	57.1623	67.6812	57.2013	61.4963	64.1659	64.9118	59.3476	58.3586	64.3419	63.2847	39.7841	42.6642	44.3934	37.2708	34.2733	41.2633	glycosylphosphatidylinositol transamidase 2
NCU00925	nop7	31.9617	31.6058	29.9858	24.9101	25.5341	28.3135	26.57	19.4687	29.2965	26.164	25.8244	22.8842	14.6745	21.3166	18.8993	20.0928	20.3157	22.5221	20.6973	24.7506	26.3202	30.3066	32.1589	30.5099	67.6965	44.9197	56.3201	63.5713	56.4422	57.8655	25.621	29.2448	24.637	22.1423	23.953	28.3906	21.5789	23.5146	24.3271	30.1238	25.9896	26.4559	pescadillo
NCU00926		14.578	13.8824	16.3834	13.1751	13.01	17.2445	13.4291	12.6547	17.1075	13.4011	12.9382	15.2168	14.7394	14.8967	15.7295	14.8319	17.023	19.8568	11.827	15.1479	10.1521	13.9659	13.2975	14.446	19.9655	14.8294	15.3696	20.0161	16.9164	17.1327	12.9239	15.1266	13.3546	13.9527	13.0595	16.9468	15.0861	15.8407	15.5308	9.86407	9.16907	8.48958	Septal pore-associated protein, putative
NCU00927	kin-5	50.2805	51.1399	48.4247	49.34	47.0195	52.3159	49.1056	52.5656	56.2943	65.1489	56.0654	71.9555	47.0752	60.1478	64.5326	48.2353	45.2911	48.7091	121.42	101.437	162.308	50.888	60.8682	62.0022	52.5623	61.6904	64.5313	61.97	52.3758	70.5165	59.6878	53.6066	60.2686	40.0381	41.217	48.9643	43.476	65.6156	55.7323	137.683	147.907	130.963	kinesin-5
NCU00928		22.6097	24.692	26.7817	29.124	26.1819	30.7021	23.7459	27.9593	25.5008	33.7637	23.1224	26.2461	35.5174	25.8044	34.4493	34.6077	36.0962	36.2487	100.594	74.7252	133.732	26.1225	26.7063	36.635	25.2625	29.9824	27.5284	23.112	21.3624	28.9328	28.1151	31.5802	31.5446	31.0599	35.5473	32.5804	32.2092	42.6642	39.2394	120.377	136.777	138.071	UPF0183 domain-containing protein
NCU00929	spa-9	23.93	18.8757	21.7034	21.5496	19.488	21.6721	17.8094	18.2249	20.9032	20.3046	17.5107	24.4177	36.2966	22.9995	27.4518	29.2835	25.0374	33.6499	26.6108	26.9822	25.2548	19.8463	19.1952	27.8519	23.458	26.2616	26.9494	22.9518	22.2841	29.1029	20.6895	17.6743	28.3211	21.4143	18.2196	30.8294	27.9443	26.7531	25.8389	22.4452	24.219	27.0482	Septal pore-associated protein 9
NCU00930	tim10	55.3416	52.7311	53.382	47.5798	55.225	38.334	49.2785	44.8322	43.2498	60.8559	52.1164	52.6101	63.1782	65.3835	47.7266	54.0033	55.977	45.644	46.9225	41.9949	44.431	82.2124	69.8259	38.0796	90.6307	59.2099	55.6359	64.4253	78.401	39.8251	73.2919	80.41	59.5203	71.4013	79.8222	69.6006	72.0569	78.781	64.8034	67.1583	50.7144	54.6887	mitochondrial import inner membrane translocase subunit tim-10
NCU00931		14.9081	10.206	17.7738	11.2015	12.6321	11.6517	14.6395	8.97725	17.4282	15.1415	17.8744	12.8576	9.5449	15.2084	11.0046	16.7968	14.3515	16.5251	26.8679	23.4657	30.9576	24.2566	20.1967	13.637	29.9192	25.5066	23.8439	32.6663	38.4956	19.2885	15.3613	21.8142	16.9811	12.9821	14.0788	20.0735	22.7246	25.7675	22.609	36.2667	36.613	37.6437	lysyl-tRNA synthetase, variant 1
NCU00932		0.990207	3.29227	2.11593	1.4402	3.13104	2.33033	2.01725	1.40608	2.51266	3.59682	4.41664	3.00798	8.63586	5.98362	3.70808	9.95131	8.01447	9.99503	14.5267	14.7422	16.8575	0.621964	0.890211	0.982328	0.232834	1.34813	0.736899	0.747269	1.08438	1.24808	3.17428	2.33534	6.5622	5.45974	6.11567	2.93911	8.65701	11.1237	8.93366	17.5427	16.6308	16.9792	hypothetical protein
NCU00934		0.38508	0.384098	0.181366	0.746768	0.485851	0.407808	0.115271	0.432639	0.374226	0.406093	0.467644	0.589799	1.16876	0.623294	1.4952	1.01415	0.931915	1.33267	1.28555	0.743871	1.19068	0.791591	0.500744	0.635624	0.698502	0.970653	0.578992	0.907398	0.650631	1.13462	1.58714	1.64535	1.49664	1.57726	1.01928	0.87548	1.65502	1.68967	1.71801	0.649729	1.51764	0.789729	hypothetical protein
NCU00935		909.835	732.749	1000.47	1131.83	777.469	950.368	1013.23	1118.8	1017.63	1101.09	1084.47	1370.69	1279.34	1210.12	1171.93	816.895	844.315	943.131	646.18	785.731	545.079	814.999	913.245	1474.18	829.064	1011.04	1003.29	1103.13	614.358	1184.88	963.338	822.782	1043.27	974.2	882.567	1007.8	526.359	442.412	586.598	401.414	435.879	404.604	hypothetical protein
NCU00936	suc-3	83.7275	105.023	82.0378	86.8385	122.704	104.807	81.6121	104.212	82.4366	122.64	98.621	72.0145	347.512	206.871	406.693	558.921	511.497	441.581	382.322	297.481	352.753	104.151	99.3698	74.9458	85.5665	61.4208	67.7421	46.1706	65.1715	48.6751	122.89	179.025	158.183	553.315	609.974	409.349	407.898	403.057	375.764	222.444	206.525	224.349	succinate-3
NCU00937	gh79-1	38.178	40.5498	29.3812	59.8481	48.9629	53.8889	45.6474	57.4328	37.9037	161.103	56.0134	76.0251	823.004	464.104	695.684	1226.1	1312.32	1056.47	1127.94	915.164	1090.03	109.466	89.4106	49.0008	86.0904	52.3614	43.6876	25.0335	38.4414	23.7702	173.735	223.503	188.116	923.425	1055.46	592.637	1188.94	1161.51	951.504	845.416	850.953	1095.62	beta-glucuronidase
NCU00938		294.697	325.441	363.578	248.514	258.958	315.935	268.121	264.883	316.702	274.635	281.886	286.524	210.832	253.12	257.532	225.648	259.383	242.479	188.654	213.22	190.947	273.099	274.074	221.313	332.487	308.29	251.704	185.91	194.376	215.18	262.048	243.247	263.121	219.421	263.993	238.818	182.688	181.851	202.038	139.515	137.789	152.22	hypothetical protein
NCU00939	dcc-1	115.084	97.1767	99.5093	131.751	113.851	110.341	125.992	121.68	115.315	156.404	130.785	161.31	178.496	202.695	224.1	202.005	184.395	210.829	149.445	179.273	161.932	162.615	193.343	227.438	409.031	374.241	397.662	355.433	303.79	442.785	200.49	228.173	210.336	217.783	187.611	225.061	195.61	217.968	184.927	216.005	207.094	201.052	development and carotenogenesis control-1 protein
NCU00940		0.825172	0.877938	0.483642	1.60022	0.971701	1.10691	1.55616	2.43359	1.06922	1.39232	1.19509	1.7694	1.49342	1.55823	2.45212	1.39445	2.11234	1.86574	1.73549	3.58411	2.06801	1.30047	0.945849	0.924544	1.62984	0.916728	1.42116	1.06753	1.30126	1.30481	2.72081	3.0784	2.82059	2.66921	1.59262	1.68843	3.43734	4.29458	3.3673	4.19371	5.31174	4.21189	hypothetical protein
NCU00941		13.4228	16.7906	15.2952	13.1218	11.8224	13.3411	12.4493	14.0067	12.991	13.7491	13.4058	17.1042	15.3887	16.268	15.9687	15.5925	13.5438	13.1268	16.7121	16.027	13.6614	13.1178	13.075	11.6724	16.1238	11.4321	15.2643	12.7036	16.0489	13.9558	28.2851	29.8817	25.9034	22.2636	15.6077	23.9506	25.971	23.5146	22.9526	23.8037	23.4602	21.5201	hypothetical protein
NCU00943	tre-1	44.4493	31.7704	13.6629	74.1968	40.9734	23.8859	29.3365	63.2734	29.8846	99.5507	71.8094	66.5293	240.311	225.944	173.921	240.923	199.119	181.243	397.17	390.803	543.324	97.9311	77.1145	40.1599	86.6143	80.4564	68.1631	54.2838	80.1902	48.278	104.808	131.628	116.047	196.065	172.067	151.896	297.012	394.327	384.079	389.365	406.095	370.975	Trehalase
NCU00944	thr-5	33.1719	51.6337	36.3941	41.8724	44.5903	42.5286	49.7972	46.3464	38.4918	34.5759	42.8154	33.5006	27.8555	32.5983	31.6383	37.1431	42.5575	38.181	28.9248	38.2755	25.0668	56.6553	54.5811	30.3944	63.5637	50.9593	48.9511	50.8143	66.039	36.9885	41.0956	56.7381	37.4736	38.5215	37.9681	42.3357	43.7943	47.6628	47.6233	48.3753	40.0277	41.8556	l-allo-threonine aldolase
NCU00945	col-20	21.5095	19.9731	12.9979	22.1363	16.9508	21.206	20.403	20.8207	14.381	47.4548	31.4361	36.2137	16.1679	27.4249	20.4543	16.3531	16.0911	12.4605	15.6194	14.2012	14.7268	61.8006	71.1056	93.3789	72.9935	74.9021	84.2696	76.7019	81.9252	99.8464	89.8435	89.2736	62.2833	24.2049	48.0972	79.356	22.1518	28.0204	27.282	15.5344	24.0293	20.2697	fungal specific transcription factor
NCU00946		1.59533	1.31691	0.544097	2.08028	2.42925	1.3982	0.92217	1.67648	1.33652	2.72662	8.20976	4.77737	1.68821	1.74522	0.358847	1.33107	2.2366	1.59921	1.73549	1.42012	1.69201	0	0.0556382	0.57784	0.349251	0.10785	4.42139	0.0533764	0.433754	0.283654	8.84264	4.4053	6.33194	0.545974	0.764458	0.250137	1.27309	1.76007	0.824646	1.41759	1.07499	1.05297	hypothetical protein
NCU00947		58.3122	78.8498	54.712	106.148	127.185	89.4847	139.075	124.33	94.786	94.3876	77.2133	82.336	74.4113	115.559	76.9128	51.4679	68.4647	45.4441	40.3662	32.1893	18.4241	26.9706	27.4853	10.2855	22.1774	19.467	21.1069	11.9563	32.4231	8.33944	46.4239	41.8769	43.6328	47.3178	53.321	33.831	37.4925	32.0334	22.2654	17.8971	12.0146	12.0434	hypothetical protein
NCU00948		0.38508	0.384098	0.725463	0.746768	0.377884	0.6991	0.518721	1.02752	0.694991	0.34808	0.259802	0.35388	0.259725	0.186988	0.53827	0	0	0.333168	0	0.676246	0.188001	0.395795	0.445106	0.28892	0.40746	0.323551	0.263178	0.427011	0.216877	0.510578	0.283418	0	0.402942	0.485311	0.12741	0.312671	0.254618	0.211209	0.687205	0	0.948524	0.460675	hypothetical protein
NCU00949		1.9254	1.37178	1.57184	2.29365	2.37527	2.38859	3.4005	2.37951	2.88688	2.95868	2.02646	1.82838	6.10354	5.79663	2.39231	4.88058	3.78979	2.99851	5.27074	3.92223	3.25869	3.56216	3.7834	2.65806	4.42385	4.58364	3.94767	4.69712	5.31348	3.57405	3.91117	5.20144	4.8353	6.73368	4.52304	4.1898	7.89316	7.18111	7.42181	10.1594	8.22054	5.92297	hypothetical protein
NCU00950	tdus-1	19.5841	19.2598	20.8571	21.9763	19.0022	20.6234	20.8641	21.5779	22.3466	23.8434	19.4332	23.533	24.4142	25.929	22.1887	19.2054	20.5643	23.7882	19.7331	24.0744	16.6068	19.6767	18.305	26.0606	20.7222	16.3393	22.6333	20.4965	19.1394	22.9193	19.4992	18.9481	20.7803	21.0503	21.7234	18.8853	17.3777	17.4599	22.5403	17.2474	19.6028	17.7031	tRNA-dihydrouridine synthase-1
NCU00951	ipp-1	607.162	687.041	735.196	398.081	689.476	709.062	499.067	469.413	653.077	394.316	455.745	442.703	233.883	267.954	408.667	364.269	357.731	347.294	287.577	282.4	265.333	408.8	424.074	431.589	226.14	320.963	337.184	289.567	358.226	357.461	261.028	290.484	316.482	269.59	338.018	333.058	293.384	253.38	265.811	199.349	181.358	194.405	Inorganic pyrophosphatase
NCU00952	mrp-44	19.7491	22.7715	22.4894	20.4294	24.6164	21.206	23.4577	21.0911	21.6516	28.7746	28.8381	22.2944	20.5832	22.7502	20.8729	26.6213	19.8809	24.1213	25.0682	22.5866	23.8762	24.0304	25.7605	19.7043	26.6595	25.1291	22.107	28.5564	31.0676	23.4299	29.7589	26.3787	26.479	24.3869	23.8256	27.1399	24.1887	22.8106	18.4171	22.8586	20.6778	21.6517	mitochondrial ribosomal protein L44
NCU00953		42.1388	33.1422	37.3009	45.1261	32.8759	33.2072	43.5149	39.0456	35.1238	41.8856	30.189	39.9884	34.4136	34.5928	33.3129	29.6638	32.3064	34.183	28.0249	37.464	34.5296	42.5197	33.3273	43.4536	42.7833	35.1053	39.2135	43.0747	39.1463	37.3289	45.4036	41.0807	45.6476	43.9206	33.5087	36.1448	31.8272	34.2159	38.2773	33.845	35.2219	42.4479	hypothetical protein
NCU00954	pme-1	35.7575	36.8734	46.4296	36.4316	36.8707	39.3826	35.6188	36.558	39.3472	46.0625	46.8684	43.8221	44.413	41.9477	41.9851	45.2563	43.7379	46.377	83.432	67.2865	113.553	43.4244	38.8911	35.5949	41.4445	40.4439	36.7397	40.2992	41.6404	41.9241	56.0601	65.1772	66.6581	49.3197	43.2556	52.7164	52.5149	62.0954	55.2513	122.503	127.355	126.028	protein phosphatase methylesterase 1
NCU00955		94.7298	118.192	127.379	78.6774	88.6947	93.7959	80.8628	85.1217	97.0314	248.123	286.51	353.113	100.968	95.6132	142.103	119.289	126.119	107.68	91.5309	103.669	87.6086	42.4067	45.9571	43.1646	53.6101	43.1401	48.0037	39.9789	57.1471	36.1376	227.698	184.757	229.907	80.8649	114.541	166.654	68.4922	60.1946	72.3627	77.9084	69.7482	72.0628	monooxygenase
NCU00956		16.3934	23.9238	22.0057	20.8028	23.2129	24.0607	21.671	24.7145	19.139	21.4649	34.138	24.5946	11.0383	12.8398	13.7558	10.5218	11.9285	9.26206	10.2844	11.6991	11.5934	16.6234	17.5817	16.7574	19.3834	21.2465	18.1593	21.9911	18.4888	16.1116	22.0499	21.8142	20.6652	13.346	15.1618	15.1958	11.6488	10.4196	8.93366	12.2267	10.1176	10.7271	hypothetical protein
NCU00957	acw-2	199.802	178.112	504.378	140.499	149.858	211.944	145.242	128.98	212.56	81.6827	136.085	128.635	79.6058	69.9959	76.853	134.311	114.812	139.397	143.146	131.53	177.661	188.851	226.392	270.776	158.851	230.908	164.381	267.843	165.911	251.999	156.9	141.447	176.143	117.566	75.1717	121.129	191.027	173.684	189.669	291.02	263.69	283.118	anchored cell wall protein 2
NCU00958	azr-1	64.1984	77.478	79.9218	56.8077	61.4331	73.8133	69.5662	61.651	69.9802	64.8008	68.7437	67.8859	61.425	60.1478	56.0399	47.4113	51.0689	57.7713	77.3256	74.2518	94.0007	64.0058	69.3252	76.2749	74.6233	82.182	64.8997	89.0318	67.3945	84.5858	61.0483	58.9673	58.7144	53.2022	54.9773	52.5913	45.8949	52.8022	53.2584	90.2533	95.801	91.4111	azacytidine resistance-1
NCU00959	tca-10	191.55	218.881	262.255	241.526	229.159	227.44	260.11	272.995	292.324	204.961	231.38	193.336	188.431	169.661	203.646	204.477	198.56	196.636	163.264	192.392	160.114	179.069	182.605	210.507	221.018	223.035	205.016	215.267	227.612	221.421	190.684	183.855	202.277	219.482	227.108	206.301	180.906	149.184	177.368	147.429	153.661	145.771	succinate dehydrogenase iron-sulfur protein
NCU00960		0	0.109742	0	0	0	0.0582583	0.115271	0	0	0.17404	0	0	0.129863	0	0.0598078	0	0	0.133267	0	0.135249	0	0.0565422	0	0	0.116417	0	0.315814	0	0.0542192	0.113462	0.0566836	0	0	0	0	0	0	0	0.274882	0.0590663	0.063235	0.197432	hypothetical protein
NCU00961		2.97062	2.19484	1.2091	2.50701	2.9151	2.73814	2.76651	3.35295	2.61958	1.50834	2.2343	1.4745	1.49342	2.36852	1.19616	1.52122	1.24255	1.79911	2.63537	1.55537	1.25334	1.92244	2.11425	1.56017	1.16417	2.42663	2.78969	1.38779	1.73502	1.475	1.24704	1.85766	0.978573	2.1839	1.14669	1.12562	2.1006	1.83048	1.64929	1.89012	1.58087	1.71108	hypothetical protein
NCU00962	srb8	44.1192	48.5061	35.9104	42.8858	46.3717	42.412	48.241	45.2648	49.7186	32.8935	33.1508	37.8061	25.5829	26.9263	31.4589	22.7549	20.1915	15.5256	22.6256	21.1665	25.6308	37.2048	35.6641	54.6636	44.937	53.5477	55.5306	49.2664	48.1467	64.2194	34.577	33.7563	33.6169	28.148	21.7871	31.2046	24.125	24.8523	23.4337	30.5963	30.8587	26.1927	hypothetical protein, variant 1
NCU00963	fol-6	41.6437	48.5061	52.5961	39.7921	52.9037	49.3448	51.1228	40.9925	50.3601	23.4954	28.6822	24.2407	15.3238	19.8207	21.5308	34.4176	29.0136	22.3222	29.3105	23.1952	21.5575	26.4052	25.2597	19.1843	34.1684	28.9039	28.5285	35.4419	33.2364	32.4501	17.4586	16.6658	17.0387	20.565	23.316	18.3851	26.4166	25.2043	24.5332	19.3737	19.7925	16.4527	methylenetetrahydrofolate dehydrogenase
NCU00964	dnr-23	40.7085	44.9394	46.0064	34.2447	38.0043	43.6937	32.6794	35.1519	50.0393	28.8906	34.19	27.7795	31.2969	24.1838	35.9445	39.7419	38.2085	38.181	42.4873	41.1834	44.3056	40.2581	40.5046	42.2401	50.0593	44.2187	50.267	46.9712	47.984	51.4549	21.7665	34.3401	29.0118	29.7859	32.7443	34.1437	36.3467	40.7633	39.9953	37.9796	40.7865	38.3677	hypothetical protein
NCU00965		72.9452	77.6426	73.2718	68.1159	74.767	63.7346	67.8372	63.1112	68.3764	68.6297	65.782	61.8699	42.9196	53.7279	54.6643	61.7995	59.2077	51.5744	114.606	85.9509	145.826	54.3936	60.59	71.7677	71.8293	79.8093	67.0578	85.4022	59.0447	77.4377	56.9103	60.7719	52.9581	48.7737	49.1801	49.1519	53.7244	64.9116	50.166	137.211	139.117	142.941	hypothetical protein
NCU00966		67.9392	88.8912	88.8088	78.7307	91.9337	76.3184	80.1712	72.8455	78.6943	85.3375	81.9417	72.0735	75.3203	89.5673	86.9007	76.2511	80.1447	69.4322	59.0709	62.4852	53.267	63.6665	71.1612	69.1674	54.7742	64.6024	63.847	61.4896	60.1291	63.5953	69.7775	71.334	68.0972	73.4639	81.4148	73.978	57.2254	59.913	63.8413	44.6541	43.8218	47.4495	DUF850 domain-containing protein
NCU00967		227.087	276.496	186.565	294.973	326.546	286.98	349.906	372.015	296.921	195.041	247.748	238.869	408.093	406.637	267.042	309.885	303.183	327.571	306.346	339.476	269.218	214.973	233.736	247.604	185.336	249.835	240.229	196.959	217.311	228.342	207.292	179.609	213.905	268.013	251.889	187.728	310.952	296.608	236.467	300.293	302.263	286.606	hypothetical protein
NCU00968	cha-2	23.5449	18.3818	26.4794	20.5361	23.1589	24.4102	19.2503	20.4963	24.1108	22.5091	24.4734	27.4846	21.6871	17.7015	24.4016	23.8324	24.1677	25.8538	24.8111	26.3736	24.8162	23.4085	26.3725	26.5806	33.5863	28.9578	25.6862	29.4104	27.218	28.252	27.4916	27.3341	31.9475	24.0229	21.2137	25.0762	30.2995	33.6526	32.7797	35.9714	31.8704	35.7352	chaperone-2
NCU00969	nuo17.8	208.824	222.338	247.564	187.439	188.402	199.768	204.779	184.304	202.135	260.538	218.182	206.017	188.82	172.528	198.741	211.069	182.842	169.516	148.416	141.2	125.773	183.084	189.059	189.994	194.125	183.561	164.539	206.46	196.978	195.665	200.207	202.962	190.879	205.772	201.881	195.795	176.196	157.28	154.759	120.909	110.092	106.679	NADH:ubiquinone oxidoreductase 17.8kD subunit
NCU00970		36.8027	44.5005	32.1622	50.4069	52.6338	40.606	57.578	59.9205	43.3033	45.9465	50.6095	47.4199	67.0091	69.3103	60.4059	66.2364	56.3498	58.371	56.7569	60.524	49.4443	41.6716	39.1136	38.3108	41.7355	39.7968	43.2665	41.9005	38.1161	35.9674	47.8977	39.1169	40.8698	51.7462	50.6454	41.6478	72.5025	62.7291	52.8461	50.2063	49.8291	50.082	hypothetical protein
NCU00971	crp-22	751.292	1077.23	988.383	829.766	1106.98	843.231	912.776	935.203	814.903	606.993	845.657	569.923	613.211	730.874	564.047	794.393	836.363	668.201	508.112	511.783	370.676	1091.83	1156.55	692.541	1004.85	1138.52	851.223	966.7	1216.14	883.413	434.253	642.696	416.124	675.37	797.457	604.769	659.842	668.547	608.52	470.049	351.397	390.587	ribosomal protein S12
NCU00972	gh53-1	6.76641	7.95631	2.90185	15.7355	14.1976	5.70931	8.06899	21.1452	6.4153	20.1306	9.92445	5.60309	11.6227	10.2843	26.6145	48.5522	38.2085	21.456	25.7109	15.9594	12.4708	3.27945	4.72925	3.81374	3.02684	2.31878	5.89519	2.24181	2.5483	1.81539	9.63621	7.4837	8.46178	19.5338	21.7234	9.13	30.2359	16.8967	22.9526	11.8723	10.9396	10.0032	arabinogalactan endo-1,4-beta-galactosidase
NCU00973		6.49136	25.0761	5.44097	6.50755	6.80191	7.04925	7.03155	6.9763	7.6449	3.53881	4.52056	5.78003	4.99971	4.36306	4.12674	5.5778	7.08255	7.52959	9.32021	7.57396	8.02139	2.1486	2.55936	1.61795	1.86267	2.21093	2.31597	2.08168	1.78923	2.2125	5.15821	4.24607	4.72018	3.70049	4.58675	2.56391	4.77409	5.35063	6.45973	5.84756	6.00732	5.98878	hypothetical protein
NCU00974	grd-1	39.4432	40.3303	40.3236	39.6321	38.7061	38.334	39.3075	48.1311	42.1806	36.7804	42.14	40.6372	39.6081	42.7579	37.9181	48.5522	47.9626	47.9762	70.6408	64.2434	85.4779	39.5795	40.7828	43.6847	33.4117	43.0323	39.9504	40.566	29.2784	42.3212	32.8198	36.6754	35.6891	35.913	35.6747	31.5173	41.2481	46.1844	47.6233	80.0939	91.6907	86.4753	glutaredoxin-1
NCU00975		15.1282	14.9249	14.9929	16.6956	19.1641	16.2541	16.2533	18.6035	16.8402	13.6911	15.796	16.1015	18.6353	16.7666	17.2845	23.1352	25.1617	23.8548	38.4378	30.9045	49.319	20.9206	24.5364	27.1007	17.1715	27.2322	14.1063	23.0052	18.1092	22.0116	17.7987	13.959	16.4055	19.2304	17.3914	15.6961	30.2995	29.1468	24.9455	59.2435	61.907	57.6502	hypothetical protein
NCU00976		0	0	0.181366	0.160022	0	0.174775	0.40345	0.10816	0.64153	2.55258	5.40389	6.60575	10.2591	8.72611	2.3325	0.507073	1.18043	2.46544	0.514219	1.08199	0.43867	0	0.278191	0.115568	0.0582085	0.10785	0	0.0533764	0	0.170193	21.3697	9.81904	22.5072	23.2342	7.77199	4.3774	5.41063	1.54887	1.44313	1.41759	1.58087	1.31621	hypothetical protein
NCU00977	mrp-57	26.9006	20.4669	31.3158	33.978	18.7862	22.2547	31.642	30.2306	24.9662	37.1865	32.6831	38.219	32.9851	39.0805	32.7149	34.0373	31.623	35.7822	29.3105	29.2815	29.5162	27.0837	27.7078	24.9049	41.5609	28.6882	29.1075	37.2033	39.9053	30.2943	37.1278	33.9686	35.574	40.4021	38.0955	37.5831	39.975	38.7216	41.3697	33.6678	34.716	36.6566	Aconitate hydratase
NCU00978	div-13	68.7094	61.73	55.0143	56.9678	61.0552	58.8409	55.4455	63.4897	56.4012	74.8371	67.9643	78.5023	68.2428	71.1801	79.9032	57.426	62.9975	60.6365	43.1301	48.825	40.859	69.3208	71.3282	77.3728	68.395	64.3327	64.5313	70.2433	65.2257	79.3098	67.4535	64.4872	67.4064	56.5387	58.0988	62.0965	39.0202	38.2992	43.9124	35.2035	39.3321	37.3805	checkpoint protein kinase
NCU00979	crp-71	972.768	1418.36	1155.18	1222.78	1681.42	1016.84	1323.03	1337.66	1081.51	761.424	1103.28	721.678	621.977	899.475	605.375	892.322	1002.93	673.932	599.9	557.7	381.831	1600.03	1725.51	773.67	1347.88	1612.36	1037.5	1241.91	1700.59	1033.35	495.018	849.798	446.172	737.49	1000.93	704.886	759.971	830.263	676.347	535.081	340.583	377.754	60S acidic ribosomal protein P2
NCU00980		80.5918	62.2238	56.1025	57.7145	56.0348	55.0541	60.0563	65.1121	55.9735	68.5137	62.6124	63.2265	73.697	72.8007	55.5016	61.4192	65.3583	65.2342	59.5208	57.2104	57.8417	84.6437	84.8482	85.3469	102.272	99.9773	70.7423	94.4228	82.6301	101.832	69.9476	76.3231	69.8241	66.6089	71.9228	60.0954	71.6113	72.7263	69.0641	77.1405	66.5232	81.7369	hypothetical protein
NCU00981	rbg-52	68.2143	70.9483	70.5513	63.1019	64.3482	64.8415	63.4568	52.6738	67.2003	65.1489	56.0654	54.2025	63.6976	52.9176	57.5949	51.2778	56.8468	56.4386	55.5356	58.0896	54.3951	66.4371	60.4231	58.0729	97.965	71.4509	73.4267	87.1636	74.2261	72.729	57.3638	61.0903	55.0303	58.8439	60.2648	67.4119	56.2706	63.0811	53.3958	47.3711	50.2086	45.1462	ribosome biogenesis-52
NCU00983		328.584	334.275	262.134	373.437	325.088	276.494	295.498	353.844	308.576	399.769	334.781	337.955	483.803	426.084	395.27	341.07	391.591	361.487	316.63	322.908	329.692	344.172	312.742	328.618	287.608	255.282	302.444	239.5	223.004	252.339	305.411	369.408	315.273	333.833	339.483	365.45	287.909	349.551	361.126	356.051	349.753	343.729	Integral membrane protein
NCU00984		128.122	163.187	224.531	96.9732	136.632	218.177	102.707	95.5591	256.077	169.109	151.101	181.835	141.291	127.962	159.328	146.798	167.434	165.185	98.5371	156.889	81.2792	54.7329	49.4624	48.2496	43.7146	38.3947	66.742	33.7339	44.026	51.5684	241.359	167.826	227.432	130.488	134.991	118.565	101.274	88.4262	112.495	75.782	71.0761	79.6968	von Willebrand domain-containing protein, variant 1
NCU00985	gh2-4	38.6731	30.9473	52.7774	44.6994	51.932	55.928	73.3702	85.0676	40.256	42.1176	39.8017	45.5325	218.689	161.807	207.354	490.783	529.7	502.284	304.675	250.008	257.687	50.4922	39.1136	74.6569	33.1789	115.562	37.7924	28.93	20.8202	55.5395	8.78596	14.1182	13.0093	234.466	326.36	158.649	334.059	286.329	315.221	160.719	153.598	144.06	hydrolase
NCU00986		1.37529	1.81075	1.57184	1.54688	2.21332	1.10691	1.67143	1.13568	0.801912	2.55258	1.14313	1.4745	5.3893	3.92675	6.27982	8.11317	6.70979	8.39583	104.836	73.3051	157.357	0.678507	0.723296	0.520056	0.582085	0.754953	0.631628	0.58714	0.433754	0.62404	8.16244	7.37755	6.96514	6.91568	6.37048	8.69226	21.0696	37.736	25.2204	123.094	140.508	129.713	hypothetical protein
NCU00987	cyp450-23	21.7846	50.8106	34.0968	11.7883	36.0609	45.4997	25.8208	23.0921	24.0039	10.0363	17.4068	10.7933	12.272	12.2166	17.3443	18.9519	18.7004	21.3894	28.0249	20.896	25.7562	7.06778	6.95477	10.5167	7.33427	7.60345	9.68496	5.8714	6.50631	6.63751	20.9729	20.3811	21.3559	16.3792	23.1886	18.6977	30.0449	25.3451	22.4716	22.6224	26.4322	23.2312	pisatin demethylase
NCU00988	mfs-11	16.1184	23.4848	14.4488	52.2738	37.4105	27.6144	38.2124	69.4385	30.6865	89.7465	43.4909	46.4762	145.251	111.694	197.246	315.399	255.469	214.094	257.366	209.163	292.154	17.0192	16.302	22.189	13.8536	16.3933	22.686	10.5685	11.7114	19.5154	70.9679	84.9214	80.3006	163.307	179.775	122.004	170.721	188.75	203	213.525	270.899	369.527	MFS quinate transporter
NCU00989		0.110023	1.04255	0.302276	0.373384	0.3239	0.291291	0.749263	1.352	0.534608	0	0.155881	0.17694	0.389588	0.124659	0.0598078	0.253537	0.0621277	0.0666335	0.578496	0.338123	0.125334	0	0.389467	0	0	0.0539252	0.210543	0	0	0	0.226734	0	0.230252	0.0606638	0.318524	0	0.190963	0	0.274882	0.0590663	0.25294	0	hypothetical protein
NCU00990		0.495103	1.20716	0.665008	1.65356	1.56552	1.68949	2.4207	1.46016	1.12268	3.4808	0.987249	2.47716	6.4282	7.97816	6.99751	13.6276	13.5438	11.461	18.8975	15.1479	23.6882	0.565422	1.11276	1.73352	1.04775	1.18635	1.26326	0.747269	1.19282	1.13462	6.12183	7.80215	6.50463	8.97825	11.8491	7.06637	12.4763	13.8694	14.5687	30.4782	31.7439	45.8043	hypothetical protein
NCU00992		18.2638	19.2049	16.6252	21.4429	21.3774	23.7694	23.5153	22.3891	21.1705	55.4027	28.7861	51.5484	44.8675	50.5491	69.4967	51.4045	46.0366	41.7792	32.2672	47.9459	23.3748	6.33273	8.67956	11.2101	8.44024	7.65738	12.8431	7.95308	12.85	8.05579	65.0728	52.7044	50.7707	47.4998	60.647	48.4641	44.9401	36.8912	37.6588	27.9383	26.4322	24.8765	hypothetical protein, variant 1
NCU00993		0.495103	0.0548711	0.604552	0.533406	0.593817	0.815616	1.84434	1.0816	0.962295	0.17404	0.207842	0.825719	0.779176	0.436306	1.61481	0.380305	0.0621277	0.732969	0.192832	0.676246	0.43867	0.50888	0.0556382	1.21346	0.756711	0.485327	1.00008	0.693893	0.162658	0.794232	1.07699	0.371531	0.748321	0.849293	0.254819	0.562808	0.190963	0.352015	0.618484	0.708795	0.569115	0.92135	hypothetical protein
NCU00994	apr-2	7.48156	11.0291	12.7561	3.52048	7.71962	9.37959	5.87884	4.65087	6.89645	4.52503	7.94995	3.95165	3.3115	5.42265	2.39231	0.887378	3.23064	2.53207	161.4	117.193	286.89	3.10982	4.17286	2.65806	1.80446	2.10308	2.31597	1.44116	1.4097	1.53173	3.51438	3.92762	4.8353	3.09385	3.69488	2.68897	16.1046	47.5924	29.5498	274.599	276.59	306.875	endothiapepsin
NCU00995		205.853	274.41	416.113	45.8729	131.881	187.708	101.035	54.9992	155.411	138.072	203.425	145.975	41.8807	77.2884	72.4273	17.494	20.1294	14.9925	14.9766	15.0127	17.9855	45.8557	54.5254	53.3924	18.6849	24.536	26.1599	25.1403	24.9408	30.9183	170.108	134.335	189.613	83.1701	76.8917	99.8672	27.7534	21.9657	16.6991	21.2639	14.6705	17.045	hypothetical protein
NCU00998	rpo-32	53.3611	50.8106	53.0193	58.0879	51.6081	57.8505	57.9815	53.485	62.5492	57.027	56.585	70.422	57.3343	62.3294	65.0111	52.2285	50.137	70.4983	55.15	64.6492	69.6232	49.9268	56.0277	84.1913	62.6906	66.8133	65.7945	74.46	55.9542	84.6992	58.2141	48.6706	59.8081	55.9927	45.0393	52.5913	41.4391	50.0565	53.0522	61.488	63.9938	67.5218	RNA polymerase-32
NCU00999		137.144	68.973	57.372	63.422	69.0448	57.734	62.9958	65.1121	52.4985	57.2011	54.6624	47.5378	53.1138	48.8662	59.3891	53.4962	56.7226	60.1035	53.4145	55.8579	46.499	323.93	313.799	346.588	218.34	253.448	134.589	369.098	176.592	232.71	61.7851	83.0638	57.5631	65.8202	63.7686	67.7246	79.6318	80.6818	70.8508	60.1295	58.3026	60.5459	hypothetical protein
NCU01000	dpp-9	20.2442	32.4288	18.2575	38.6719	42.0531	37.4601	36.5986	40.9925	34.1615	55.0546	39.8017	42.2886	88.6962	64.3862	107.056	122.205	112.451	131.135	90.631	98.0557	91.9953	14.701	13.5757	14.6193	16.9969	8.62803	23.0018	10.5151	16.9706	11.0058	48.8613	52.0674	59.1749	90.0858	88.6134	73.6654	89.3072	78.9218	89.1305	54.9907	60.1997	62.1253	dipeptidase-9
NCU01001		16.7785	14.6506	22.2475	14.2419	15.5472	16.1958	13.4291	12.3843	15.6106	20.5367	16.5234	17.3401	14.8043	21.3166	19.5572	19.8392	26.2179	24.0547	11.3128	14.4717	10.2774	30.3066	29.2657	29.8743	32.946	34.566	30.8971	42.8079	40.2307	37.3857	16.2682	24.5741	20.55	27.2381	27.7753	26.5145	20.8787	22.4586	23.1588	17.4245	14.8602	13.9519	hypothetical protein
NCU01002	cvc-5	116.074	126.588	133.727	116.122	126.807	107.72	115.963	111.35	110.076	140.624	121.276	120.673	119.474	113.564	125.776	125.437	133.637	117.142	91.0167	97.5823	83.5353	107.204	118.843	132.094	114.904	124.783	111.903	120.043	107.137	120.61	124.477	118.784	114.09	120.114	130.085	119.253	109.422	106.59	111.052	84.4057	76.0716	75.0242	coatomer subunit epsilon
NCU01003		0.275057	0	0.302276	0.0533406	0	0.174775	0.230543	0	0.801912	0.696159	0.155881	0.766739	0.259725	0.0623294	0.478462	0	0.248511	0.199901	0.0642773	0.338123	0.0626671	0	0	0.231136	0.116417	0	0.263178	0.0533764	0.0542192	0.170193	0.62352	0	0.518068	0.606638	0.318524	0.812946	0.0636545	0.492821	0.343602	0.0590663	0.442645	0.526486	hypothetical protein
NCU01004	chol-15	216.36	202.09	195.029	194.907	201.412	196.971	157.576	202.853	207.856	283.569	274.559	307.403	188.041	215.099	252.688	179.187	175.697	162.986	130.419	143.499	115.934	147.519	148.554	176.241	147.035	150.829	154.064	138.565	127.578	171.441	216.475	199.671	221.445	174.833	197.995	207.114	135.202	124.402	130.775	124.807	111.673	99.9665	phosphatidylserine decarboxylase proenzyme
NCU01005	kpr-13	20.9044	16.9003	20.5548	20.1627	16.5189	19.4583	19.769	17.9004	18.3905	23.0313	17.9264	19.9352	20.6482	16.8913	20.4543	15.4023	16.7123	15.459	13.3697	13.9983	10.7161	24.1435	18.8057	16.6418	19.4999	17.3639	15.4222	22.3113	16.6453	15.601	24.4306	18.205	20.953	20.6257	17.0729	16.8217	15.3407	15.4183	13.8815	11.7542	10.6867	12.9647	kinetochore protein-13
NCU01006	cia84	76.411	72.7591	77.0804	76.1704	68.343	74.9202	69.7391	63.5979	76.7163	78.724	72.7966	77.2637	66.9442	65.4458	71.5301	60.0248	58.7106	57.0383	55.4071	53.8968	53.9564	71.5259	76.1687	83.6712	74.798	77.9758	69.1106	83.9077	66.8523	91.5637	83.4383	66.1326	70.9753	61.6951	58.481	64.0351	50.8599	54.8439	51.0593	49.3203	52.9909	51.3982	complex I intermediate-associated protein CIA84
NCU01007		49.1803	51.2496	53.6238	50.3535	52.7418	47.1892	57.578	57.1624	50.7878	58.1873	57.2085	52.1382	56.685	50.4245	49.6405	58.8839	60.823	60.4366	48.208	53.8968	42.9896	45.7992	55.0818	42.529	60.5369	49.1798	46.6878	57.0593	59.37	49.5261	54.9264	53.5005	52.0371	59.8145	64.8515	53.9045	58.8167	49.9861	52.4337	49.4385	40.7865	43.106	mito ribosomal protein S18
NCU01008	rbg-14	77.7863	69.2473	49.1501	59.4748	70.8802	51.7916	53.7741	58.5144	48.4355	56.679	52.0124	39.1037	53.5034	56.9067	53.1691	63.7644	63.246	47.9095	47.5652	47.202	38.1643	49.7571	56.5284	38.4263	63.098	55.4351	45.793	54.177	57.2555	44.7607	48.0677	43.363	37.819	59.8752	73.0695	49.4646	54.0427	59.7721	44.6683	38.3931	28.8984	36.1959	U3 small nucleolar ribonucleoprotein IMP3
NCU01009		5.17108	8.23067	6.95235	8.53449	8.31344	8.33094	7.55027	7.40894	8.44681	3.4808	6.13134	5.48513	7.01258	5.60964	5.92097	8.55686	7.82809	12.0607	130.547	85.5452	189.192	6.1631	5.22999	6.81851	5.70444	8.19663	8.79015	3.8431	8.1871	5.72982	5.83841	5.41374	6.44707	6.85501	5.41491	7.00384	25.0162	42.7346	31.0617	238.746	263.247	229.943	hypothetical protein
NCU01010	pty-5	12.3226	8.45015	4.29232	13.3885	13.064	7.51532	9.27934	13.1414	5.13224	75.3592	25.7204	52.6691	286.217	299.493	102.451	14.8953	22.6766	12.4605	22.6899	24.9535	34.6549	7.85937	5.84201	6.47181	5.4716	3.39729	5.68465	3.14921	3.03628	3.8577	54.5863	64.328	61.1896	53.3235	62.2396	50.8404	16.7411	23.3034	16.5616	24.8078	27.8234	30.2729	hypothetical protein
NCU01011		17.7687	0.713324	0.181366	1.38686	1.02568	0.466066	4.38031	1.40608	0.588069	10.0943	4.26076	4.42349	100.514	46.4977	64.114	50.8341	72.2545	34.5162	64.663	77.836	64.7351	4.12758	0.111276	0.115568	3.20147	0.161776	0.578992	0.320258	0.542192	0.964425	5.72504	6.63449	6.33194	56.7207	99.507	41.4602	63.6545	68.5725	57.1755	45.5992	40.2174	45.4094	hypothetical protein
NCU01012		1.15524	1.15229	0.725463	0.746768	0.809751	1.33994	0.979806	1.29792	1.2296	0.986225	2.4941	2.18226	5.12957	4.92402	3.58847	8.30332	7.45532	9.1288	23.7183	22.7895	34.7802	0.621964	0.723296	0.924544	1.10596	1.2942	1.94752	1.17428	1.19282	0.907694	2.60745	1.85766	2.47521	5.21709	4.20452	3.37685	13.6221	14.0102	13.6067	30.0057	32.4395	27.3115	hypothetical protein
NCU01013	ppy-2	87.7433	97.3414	107.369	74.1968	87.3451	86.4553	92.3323	76.0363	93.2891	104.25	90.4632	93.1883	67.3338	70.8685	67.1642	59.3909	62.6868	61.2362	71.6049	71.5469	85.7913	57.1076	66.8215	72.6345	96.2769	90.0551	72.953	95.1701	79.0516	97.6906	91.9408	83.4884	90.777	65.2743	60.3285	69.9133	66.0734	61.7434	69.2015	81.3933	94.5995	90.9504	porphyrin-2
NCU01014		0.770161	0.329227	0.0604552	0	0.215934	0.116517	0.518721	0.757118	0.0534608	0.522119	0.311763	0.17694	0.129863	0.623294	0.0598078	0.0633841	0.0621277	0.0666335	0.771328	0.135249	1.12801	0.452338	0.278191	0.057784	0.232834	0	0.105271	0.533764	0.433754	0.283654	0.510153	0.318455	0.172689	0.121328	0.0637048	0	0	0	0	3.18958	4.93233	5.72553	acyltransferase
NCU01015		19.034	20.0828	22.2475	18.6692	18.4083	21.9051	17.0025	19.2524	22.8812	20.2466	20.1087	22.1175	18.7651	17.0782	24.282	18.4448	21.434	25.6539	18.9618	24.3449	24.3775	20.3552	20.3636	20.86	24.6222	22.4868	27.1073	27.2753	25.9168	24.7347	25.6777	18.9481	24.3492	25.0542	20.4493	23.3878	21.5152	18.9384	28.038	19.9644	20.0455	21.7175	hypothetical protein
NCU01016		58.7523	50.8106	42.8023	59.1547	54.7392	48.4709	50.9499	52.7819	44.9071	58.1293	48.635	47.1839	49.9971	50.0505	52.6309	45.4464	50.5719	40.4466	43.2586	40.5072	36.9109	57.6731	48.3496	48.1918	55.5309	49.1258	45.5298	52.469	49.3937	45.0443	53.6227	53.7659	49.9072	49.0164	52.5565	45.8376	45.4493	42.1714	39.102	36.562	33.8939	40.8685	hypothetical protein
NCU01017		35.2074	30.2889	26.6608	29.6574	34.3874	29.4787	28.6449	28.9868	27.265	29.2387	22.8107	20.9969	22.5312	26.8016	28.1097	32.3893	30.8775	33.9831	29.5033	28.6052	27.0095	32.9076	28.7649	29.9899	28.9878	29.4432	24.844	28.93	25.5373	28.252	24.544	22.5573	20.6076	23.7196	25.6093	25.514	28.4536	24.5002	26.9384	21.7955	20.9308	21.7175	hypothetical protein
NCU01019		83.3424	99.3167	89.897	109.668	99.6533	111.856	108.931	121.301	113.444	103.09	110.78	122.147	99.0202	116.431	108.133	98.3088	89.7745	105.348	87.6743	96.4327	82.9713	98.1007	98.257	128.801	107.162	120.415	124.957	111.236	107.462	139.445	88.143	94.5281	103.038	101.248	87.849	95.0521	88.8617	74.2048	90.8485	82.6337	80.4981	77.525	hypothetical protein
NCU01021	eif3f	143.91	166.424	201.981	158.742	155.904	177.455	168.872	164.565	183.691	163.017	161.337	142.437	156.419	153.954	156.338	175.954	185.575	173.914	156.258	158.647	153.158	138.698	149.277	138.624	167.873	165.065	155.959	181.053	185.267	185.51	144.09	140.81	142.354	161.184	173.787	147.894	160.027	167.63	162.18	149.379	157.392	155.182	eukaryotic translation initiation factor 3 subunit EifCf
NCU01022	utp25	10.2871	11.084	12.212	11.5216	11.0666	12.176	13.0257	11.2486	13.5791	9.10808	12.8862	10.3805	7.20737	9.47406	7.71521	11.0922	8.94638	6.86326	15.1695	12.7811	18.1108	15.0968	11.5727	10.4589	27.0088	20.0602	17.4224	20.3364	22.013	19.2885	16.6083	14.4366	14.1605	8.61426	9.55573	9.88041	11.0122	13.447	12.1635	20.3188	20.6146	22.1782	DUF1253 domain-containing protein
NCU01023	mrp-27	48.3001	53.9383	54.1074	49.8201	56.1427	45.558	54.8691	44.9944	48.7028	64.5688	55.9095	52.4921	43.3092	45.1265	45.1549	58.5036	57.6545	47.7096	43.1944	39.2223	39.8563	59.4824	55.0262	44.7248	63.5637	57.0528	46.5299	57.6465	54.3277	51.5116	67.3968	63.638	54.3396	53.0808	59.7551	54.4674	59.0077	55.2664	52.7773	44.8904	37.688	39.8155	50S ribosomal protein L17
NCU01024		67.4991	70.3448	67.0449	58.0346	71.582	61.5208	64.4367	63.8142	60.5177	70.7182	60.2222	57.9183	69.7362	64.3239	53.2289	60.2783	64.24	59.7037	60.5492	61.7413	55.2724	73.5614	63.8726	59.2864	69.9666	64.9798	54.8463	69.1224	71.7862	64.2194	69.0973	66.7695	58.0236	63.0297	64.2782	58.7197	63.9091	63.3627	63.7726	60.5429	54.0026	56.4656	hypothetical protein
NCU01025		0.660138	0.329227	0.846373	1.7069	0.593817	0.932133	0.92217	0.216319	1.06922	2.37854	0.831368	1.23858	21.9468	15.4577	31.8776	148.509	144.136	77.3616	106.25	62.2823	111.923	0.565422	0.111276	1.04011	0.698502	0.10785	1.05271	0.58714	0.216877	0.62404	2.09729	2.65379	2.12984	63.8183	78.1021	30.2041	99.5556	134.329	79.0973	51.5649	52.6747	76.8011	hypothetical protein
NCU01026		37.0227	50.8655	38.7518	58.0346	57.1684	51.9664	52.3332	57.7032	49.5047	40.2032	43.6468	38.6318	38.1147	37.9586	48.8032	51.4679	51.566	52.4406	45.0584	53.8292	48.379	52.9235	54.8593	45.476	40.9788	45.1893	43.8455	42.4342	53.3517	40.052	39.7352	38.0023	43.6904	49.3804	47.5238	46.588	43.0941	43.4386	51.6778	37.9796	36.9924	38.4993	hypothetical protein
NCU01027		2.25547	3.73124	1.39047	6.98762	5.99216	3.55376	3.97686	6.21918	3.26111	0.638146	1.19509	1.4745	1.49342	1.4959	1.91385	3.73966	2.98213	3.53158	2.63537	3.38123	2.38135	3.27945	3.11574	2.02244	1.80446	1.72561	2.05279	2.18843	0.975946	1.30481	1.70051	1.22075	1.26639	2.54788	1.46521	1.25069	1.90963	2.04169	2.19906	2.30358	3.22498	1.8427	hypothetical protein
NCU01032		43.5141	37.5867	36.2731	40.2188	34.4414	32.8577	30.5469	31.6908	35.3911	44.6122	45.6213	42.1117	41.621	42.4463	42.3439	65.666	65.0477	60.9031	58.4924	63.4995	56.0871	56.7118	60.4231	59.5175	66.2413	62.4993	63.2154	74.1398	57.9061	73.2396	56.5136	63.1072	61.4198	58.5406	60.5833	64.5979	67.2191	66.742	76.8982	66.4496	64.3099	61.4672	hypothetical protein
NCU01033		8.19671	3.78611	3.26458	4.00054	3.07705	2.56336	2.88178	2.75807	3.84918	11.8927	14.6009	12.0909	8.37614	8.47679	12.5596	7.66948	8.69787	8.46246	9.32021	12.2401	8.46006	15.436	16.1907	23.0558	24.273	13.0499	22.0017	27.1152	20.5491	24.3943	60.8782	75.7393	87.7838	44.1633	15.9262	44.8371	42.9031	46.818	54.6328	65.3273	68.8629	69.0355	hypothetical protein
NCU01034		2.31048	0.768196	0.846373	0.960131	0.809751	0.873874	0.461085	1.40608	0.694991	2.08848	1.50685	2.47716	4.99971	3.11647	2.99039	4.50027	6.39915	4.33118	4.11375	3.24598	2.38135	3.39253	3.33829	4.10266	5.23877	6.30925	2.26333	3.73635	1.95189	4.48174	3.74112	3.55608	4.54749	4.67111	3.9497	3.12671	5.34698	5.06902	4.46683	3.95744	3.7941	3.88283	hypothetical protein
NCU01036		201.947	198.688	197.024	257.208	230.617	221.44	211.177	258.393	234.853	274.577	228.055	329.462	330.306	372.418	376.071	288.461	281.873	296.119	198.038	244.936	182.549	184.95	200.52	246.969	211.646	223.897	239.65	185.857	160.76	252.396	245.837	255.56	282.174	276.627	253.609	272.587	219.417	202.197	229.252	180.625	169.027	147.877	DUF907 domain-containing protein
NCU01038		0	0	0.12091	0.693428	0.863734	0.0582583	0	0.216319	0	0.17404	0.207842	1.06164	2.20766	4.79936	0.418655	0.443689	0.745532	0.533068	4.8208	4.05748	6.51738	0.113084	0	0.057784	0.232834	0	1.68434	0.160129	0.325315	0.283654	0.736887	0.371531	0.633194	0.181991	0.573344	0.250137	2.48252	3.30894	2.81754	5.19783	5.12203	3.88283	hypothetical protein
NCU01039		20.9044	25.0761	11.9701	26.777	29.5289	20.3904	26.3971	23.3084	18.4974	77.6798	67.4447	51.6074	51.4256	61.5191	79.0659	73.0819	89.3396	67.9662	101.622	71.1411	95.7553	16.9061	21.5876	26.8118	17.3461	15.3687	23.5808	19.2155	25.6999	21.1606	108.096	137.413	118.58	69.2174	77.4651	98.4915	97.0731	117.432	108.647	89.1901	95.548	81.7369	hypothetical protein
NCU01041	mipr-5	34.4372	37.1477	26.963	38.0852	43.5106	34.8385	39.9415	40.9925	36.9414	39.1589	41.7762	41.05	34.8681	35.8394	27.3322	28.1426	33.5489	27.3198	47.8223	37.5993	44.995	45.573	43.5091	39.3509	37.7191	39.9586	34.8448	32.613	36.9775	31.6558	50.9586	59.7634	52.6127	41.7974	40.9622	39.8343	50.0961	58.0825	49.7536	77.4949	67.2188	72.0628	mitochondrial metalloendopeptidase OMA1
NCU01042		0.0550115	0	0	0	0.107967	0	0	0.216319	0	0.34808	0.519605	0.471839	0.909038	0.498635	0.239231	1.26768	1.92596	1.79911	6.68484	4.3956	9.7134	0.339253	0.222553	0.520056	0.465668	0.0539252	0.421085	0.373635	0.921727	0.0567309	1.41709	0.955366	2.30252	1.45593	0.509639	1.06308	4.9014	6.9699	4.67299	6.02476	7.52496	6.31783	hypothetical protein
NCU01043		0	0	0	0	0	0	0	0	0	0	0	0	0	0	0	0	0	0	0.128555	0.135249	0.313336	0	0	0	0	0	0	0	0	0	0.0566836	0	0	0	0	0.0625343	0	0	0	0.295331	0.50588	0.329054	hypothetical protein
NCU01044	sp	52.2059	54.2127	68.919	59.1014	50.7984	59.0739	55.0997	64.5713	56.5616	63.4665	62.2487	76.7329	47.5297	63.1396	51.9132	27.4453	34.3566	35.5157	43.4515	45.7143	46.1857	45.4599	47.4037	50.2143	39.4654	41.1449	48.5827	39.6053	43.0501	39.5414	59.9146	53.0228	59.6354	38.5215	43.8289	52.5913	26.4803	26.2603	28.3816	48.7297	52.5482	40.8685	spray
NCU01045	grn	10.2321	15.5285	44.5555	11.6282	9.44709	12.5838	22.5355	11.0864	18.0698	6.90358	11.1715	8.96495	6.16847	15.0837	4.72482	17.6208	17.8928	13.993	36.5095	32.5951	58.1551	11.9304	15.1336	12.0191	9.48799	16.609	10.5271	11.3692	10.9523	10.4385	7.19882	7.05909	8.34665	8.97825	6.24307	5.75315	23.2339	34.9903	31.8176	42.1733	46.4145	59.3613	Ribonuclease T1
NCU01047		38.0129	34.2396	33.0086	35.1514	30.5006	38.9165	32.5641	33.9621	37.583	32.2554	29.6175	32.439	24.1544	22.0646	35.5258	30.2342	27.9574	31.9175	45.894	36.8554	51.1364	36.2436	31.825	46.6895	31.6654	32.7326	38.1082	35.8689	28.6277	40.3924	32.9899	31.1025	35.1135	24.5082	28.285	26.5771	27.2441	29.9213	30.5119	54.5772	60.6423	52.9118	hypothetical protein
NCU01048		4.12586	3.51175	3.32504	5.54742	6.47801	3.90331	5.0143	7.03038	3.10073	1.62437	2.80587	2.6541	6.68792	3.92675	1.73443	4.05658	5.09447	5.66385	21.7257	16.2299	25.9442	16.5669	10.46	3.98709	18.1029	5.33859	9.94813	10.355	13.7717	2.55289	13.4907	12.6851	9.09497	24.9328	6.30678	9.69281	43.7306	58.5049	37.5214	103.484	71.1393	91.806	hypothetical protein
NCU01049		0	0	0	0	0	0.0582583	0	0	0	0.116027	0	0	0	0	0	0	0.0621277	0.0666335	0.128555	0.338123	0.188001	0	0	0	0.0582085	0	0	0	0	0	0.113367	0	0	0	0.0637048	0	0.127309	0.281612	0.206161	0.531596	0.189705	0.197432	hypothetical protein
NCU01050	gh61-4	0	0	0	0	0	0	0.0576356	0.0540798	0.213843	0.0580133	0	0.11796	0.259725	0.124659	0	0.316921	0.434894	0.266534	0.642773	0.743871	0.940007	0.0565422	0.278191	0.404488	0.116417	0.0539252	0.157907	0.266882	0	0.453847	0.396785	0	0.172689	0.121328	0.318524	0.125069	1.08213	0.352015	0.274882	1.29946	1.70734	1.51365	endoglucanase II
NCU01051		20.5743	17.449	15.2952	20.8562	20.6217	16.8949	17.1178	18.7116	15.2898	6.43947	9.92445	7.25453	8.31121	7.8535	10.3468	15.9094	22.9251	21.9891	18.8975	25.5621	16.0428	11.5912	12.0178	9.88106	6.69398	9.32906	9.94813	7.15243	9.65102	7.09136	9.97632	7.11217	8.92228	11.2228	9.30091	10.5683	18.2688	15.7703	13.3318	13.7624	12.0779	15.5971	hypothetical protein
NCU01052		3.24568	0.603582	1.69275	4.85399	1.18763	1.04865	1.49853	1.67648	5.39954	1.7404	2.02646	3.77471	3.1167	1.37125	3.34924	10.7753	36.4068	32.4505	5.01363	28.3347	2.75735	1.30047	1.78042	3.12034	0.640294	1.72561	2.00015	2.24181	1.57236	1.92885	2.7775	3.18455	3.10841	3.70049	1.97485	6.3785	7.44757	3.87216	5.22276	5.02063	4.67939	4.08027	hypothetical protein
NCU01053		29.2111	43.019	36.1522	43.5793	47.9373	51.1508	43.6878	52.8901	52.0708	29.1227	32.891	31.3773	36.2966	33.7202	40.7291	61.4826	61.3821	60.9697	55.2142	54.5731	52.3897	42.1239	39.4475	41.8934	37.0788	42.1695	42.9507	35.2284	43.8091	37.2155	27.7183	37.1531	34.1349	44.5272	37.5859	34.5189	45.6403	52.7318	50.5783	47.7846	50.2718	50.411	hypothetical protein
NCU01054		0	0.219484	0	0	0.107967	0.291291	0.172907	0.270399	0.534608	1.16027	0.0519605	0.707759	8.05148	6.54458	1.13635	2.97905	3.72766	4.59771	16.9049	13.1192	24.9415	0	0	0.057784	0.174626	0.0539252	0.263178	0.213506	0.0542192	0.113462	2.21066	2.33534	1.38151	12.0114	6.11567	3.18925	9.42086	15.3479	13.1943	21.6183	25.294	26.1269	hypothetical protein
NCU01055	trm-50	23.93	19.7536	11.0029	22.2964	21.2695	14.7976	17.9823	21.9023	25.0731	19.6665	18.0303	18.5197	16.3627	23.3735	19.1385	25.3537	22.8009	19.2571	22.947	20.7608	25.5055	66.946	66.9327	42.0667	79.28	75.711	48.688	116.788	99.6007	86.3444	21.8232	40.0723	25.2702	23.4162	23.1886	25.5765	21.1333	17.6712	21.7844	21.5001	19.7925	19.2825	chromate ion transporter
NCU01056		13.7529	16.187	16.0811	12.9084	16.9508	16.4288	13.2562	13.52	15.2363	19.9566	20.6283	13.5064	29.6736	25.929	28.1695	39.1714	39.8238	37.0483	73.9832	65.1225	87.4833	13.0613	10.0149	11.5568	15.7745	9.43691	14.5801	12.1698	14.6934	13.8991	43.7031	46.176	43.9207	40.3414	39.9429	30.5793	41.5664	45.8324	38.7584	79.8576	77.3363	78.9071	hypothetical protein
NCU01057	tdo-2	228.738	66.6684	28.7162	108.655	67.6412	58.5496	96.5973	114.487	101.148	31.8493	53.2595	29.9028	39.0237	70.3075	93.8384	94.2522	61.32	66.6336	59.328	63.229	46.875	854.975	715.229	544.845	777.782	716.18	411.295	984.047	757.334	783.907	49.4848	137.785	68.0396	140.133	99.8255	111.248	74.794	62.7995	82.1897	72.4743	60.4526	57.2553	taurine dioxygenase-2
NCU01058		2.09044	1.04255	0.785918	1.12015	0.971701	0.873874	0.461085	1.24384	1.06922	0.580133	1.03921	0.471839	2.66218	0.560964	1.43539	2.97905	2.36085	2.39881	16.7764	13.4573	26.8842	7.6332	6.8435	3.40926	9.95366	4.04439	6.84263	7.41932	8.4582	3.74424	5.49831	6.52833	5.41093	8.31094	4.58675	4.3774	9.9301	15.6999	10.7204	32.2502	30.7954	31.1943	hypothetical protein
NCU01059	gh47-3	1.87039	2.35946	2.05548	1.92026	2.42925	2.56336	1.26798	0.648958	2.40574	1.3343	0.779407	1.12062	1.88301	1.68289	1.79423	2.53537	1.92596	2.06564	11.4414	7.37109	16.4188	8.59442	7.56679	9.41879	6.22831	6.52495	5.78992	9.44762	4.06644	9.1904	3.23097	4.35222	1.72689	2.12323	2.48449	2.68897	3.37369	6.12506	4.81043	16.2432	19.4131	17.1766	glycosyl hydrolase family 47 protein
NCU01060		27.2307	6.36505	8.88692	12.215	7.28776	5.53454	5.76356	8.22014	8.55373	3.53881	11.5872	2.6541	4.61012	5.298	1.61481	2.59875	3.72766	2.86524	6.74912	8.92645	4.3867	258.398	166.024	48.423	168.63	83.4223	96.0074	115.293	133.162	51.852	67.6802	157.158	62.2833	89.9644	33.6999	80.1689	102.547	130.034	80.884	129.769	85.6201	103.652	hypothetical protein
NCU01061	dlh-4	8.58179	14.9249	29.4417	3.46714	5.61427	10.8943	2.88178	3.29887	12.3495	2.78464	2.44214	2.59512	0.454519	3.36579	1.97366	4.50027	7.82809	3.33168	2.57109	1.82587	2.82002	0.848133	0.500744	0.462272	0.873128	0.323551	1.21062	0.800646	0.487973	0.453847	2.83418	2.12304	1.32395	2.12323	0.764458	1.06308	2.16425	2.53451	3.16114	1.94919	2.7191	2.36919	dienelactone hydrolase-4
NCU01063		162.339	50.646	44.0719	43.0992	36.7087	36.1201	33.7169	31.4204	33.5199	142.481	108.234	139.9	162.653	147.845	85.8242	343.288	357.669	271.998	156.13	142.688	100.017	263.939	239.634	185.949	241.216	238.08	98.376	186.123	138.422	189.935	87.8596	124.994	79.322	92.2697	115.115	94.6769	264.866	242.609	241.553	111.812	74.1114	68.3115	hypothetical protein
NCU01064		109.198	24.3079	10.3983	69.3428	44.9142	14.8559	27.7804	71.0609	34.0545	46.7007	59.183	15.2168	25.7777	25.6174	22.4877	118.972	110.152	36.8484	353.332	207.134	351.249	336.37	208.532	56.0505	272.183	143.117	146.485	125.861	177.243	83.6781	112.8	230.296	108.909	124.118	81.8607	123.88	261.811	340.61	240.041	303.896	207.917	283.447	Con-6 domain-containing protein
NCU01065	tam-4	707.943	906.526	472.397	762.13	750.747	676.903	549.614	604.613	636.344	618.073	595.155	429.02	196.612	241.526	413.392	266.34	285.974	193.104	181.841	165.68	149.837	445.157	562.78	652.901	290.577	228.319	580.518	361.999	357.901	369.488	391.174	580.916	373.642	263.402	383.567	566.435	258.055	262.603	321.406	146.248	138.548	146.429	ammonium transporter MEP2
NCU01066	lao	13.4228	17.7234	23.8194	20.8562	14.2516	17.1862	22.5932	20.334	49.3978	14.5613	12.6784	11.9729	3.05177	5.36033	6.75828	6.08488	11.5557	12.4605	14.2053	14.6069	17.8601	4.97571	4.84052	7.97419	4.48206	3.39729	8.84279	4.21673	3.19893	4.65193	15.3046	18.205	13.2971	4.1858	4.84157	11.4438	6.49276	7.39231	5.0166	8.62368	7.90437	8.95026	L-amino acid oxidase
NCU01067	div-66	67.7742	55.0357	46.611	41.8724	50.7444	49.2283	60.2292	37.3151	39.4006	59.2315	54.8703	56.7977	59.542	57.0314	44.6764	48.1086	49.9506	47.643	42.3588	42.8064	38.8536	43.481	42.897	49.4631	48.0802	43.8951	42.1085	45.5301	48.0924	52.079	49.4281	43.2038	45.3597	40.0988	46.0586	41.085	39.7204	36.4688	40.9574	44.7132	40.3439	39.4206	nuclear division-66
NCU01068		167.125	121.54	140.8	135.112	97.494	94.2037	125.646	102.427	93.1822	169.051	164.923	170.452	108.24	147.908	132.175	140.142	156.934	120.74	166.093	138.698	179.604	186.476	175.038	179.304	703.101	547.125	334.236	273.234	280.584	475.802	141.596	161.935	143.793	143.227	142.763	145.017	145.005	180.091	139.503	278.32	243.202	255.214	BAR domain-containing protein
NCU01069	amph-1	107.713	103.871	106.885	91.6391	96.1984	96.301	82.5342	92.3143	100.827	96.9402	85.5789	84.5772	99.28	88.5077	92.5825	105.725	104.685	100.35	126.562	107.861	144.761	110.427	98.4796	92.7433	110.014	95.7172	95.3758	76.3816	79.8649	98.8819	88.9933	99.5173	92.5615	89.2365	93.8372	94.5518	99.2373	100.606	95.2466	128.115	123.877	131.951	amphiphysin-like lipid raft protein
NCU01070		17.3836	19.0403	25.3912	8.58784	12.902	14.3315	9.16407	7.67934	16.2521	8.52795	5.97546	5.72105	6.36327	6.85623	8.67213	9.76116	9.8783	7.92939	9.19166	8.85883	6.51738	10.743	10.0149	6.52959	7.45069	5.71607	6.0531	7.8997	6.83162	6.01347	11.7335	9.92519	8.86472	10.0702	6.30678	10.068	10.6303	11.8277	10.7891	9.74593	7.27202	8.22634	hypothetical protein
NCU01071		12.2126	143.817	19.527	19.3626	6.85589	12.3508	8.64535	17.0892	26.1423	0.696159	0.623526	0.884699	1.94794	1.24659	1.25596	22.8817	50.5719	43.7116	10.9271	7.97971	7.26938	0.452338	0.556382	0.462272	0.349251	0	1.15798	0.693893	1.08438	0.397116	1.07699	0.90229	1.20883	2.1839	2.93042	4.12726	7.19296	3.94257	3.09242	1.53572	0.885289	0.987161	hypothetical protein
NCU01072	tqaM	137.529	184.971	134.271	110.522	155.634	146.636	112.793	116.055	114.994	74.0829	90.4112	74.2557	37.2706	43.3189	46.052	68.7718	74.8638	60.8364	62.8632	59.5773	57.2777	90.3545	89.8557	87.1382	62.8652	88.0598	71.1634	60.4754	71.7862	78.1184	47.0474	40.2846	43.8631	44.8912	53.5121	48.4641	54.9975	50.9014	47.211	41.2873	40.7865	46.2649	class II aldolase/adducin domain-containing protein
NCU01073		4.07085	4.60917	4.71551	5.33406	5.29037	6.11712	6.45519	6.00286	5.98761	6.26543	5.61173	5.24921	5.77889	5.11101	7.41617	6.21165	5.34298	5.33068	10.9271	8.7912	9.77607	9.04675	7.12169	10.17	7.91636	11.4861	8.21116	8.43347	8.62086	11.0625	6.9154	7.80215	7.19539	6.06638	5.73344	7.06637	7.44757	7.25151	8.0403	10.5138	9.99112	9.08188	hypothetical protein
NCU01074		36.6927	55.8588	51.266	33.6046	33.8476	32.9159	27.3769	38.613	30.2588	26.8021	31.1763	29.313	20.8429	20.9427	23.5643	40.4391	41.3149	39.8469	42.4873	34.4209	39.6056	31.1548	30.601	25.5405	17.2879	19.8445	19.9489	16.7068	18.1634	20.4231	17.3452	18.7889	19.4563	17.5318	19.6211	18.8228	25.2072	24.7819	21.2346	30.1238	25.4205	29.549	hypothetical protein
NCU01075		0.440092	0.49384	0.12091	0.426725	0.971701	0.466066	0.40345	1.40608	0.64153	0.17404	0.415684	0.17694	0.454519	0.311647	0.478462	1.01415	0.683404	0.732969	156.901	90.4818	237.508	0.282711	0.278191	0.115568	0.465668	0.215701	0.315814	0.106753	0.108438	0.0567309	0.963621	0.530759	0.863447	1.09195	1.01928	1.62589	11.0759	36.5392	16.218	249.319	265.018	263.704	hypothetical protein
NCU01076		14.9081	21.6192	12.5747	26.1369	24.5085	19.1087	23.3424	28.5542	16.3056	14.5033	23.694	22.9432	10.6487	12.7152	10.0477	31.2484	29.7592	21.5226	25.3253	18.9349	19.0508	6.33273	4.89616	5.89397	7.74173	4.96112	13.7379	5.49777	6.45209	5.67309	22.5034	11.9421	16.9811	14.802	14.3973	12.9446	24.1887	22.1769	24.6019	16.4795	19.4764	24.0867	hypothetical protein
NCU01077		8.6368	11.1388	12.877	9.86801	10.0949	13.2246	11.9882	10.7078	9.40911	5.56927	6.28722	5.78003	3.63615	4.86169	4.00712	3.42274	3.85192	4.46445	5.01363	4.59848	4.7627	5.20188	4.84052	7.10743	4.54027	3.55906	5.73728	4.48362	5.53036	5.16251	11.4501	6.05065	8.80716	4.3678	4.71416	5.56555	7.76585	5.06902	3.50475	7.44235	6.76614	9.2135	hypothetical protein
NCU01078		45.2745	50.8655	43.7696	50.3002	50.7444	51.4421	66.5692	55.7022	48.6494	48.267	49.8821	49.3072	36.6213	41.3867	39.2937	41.3898	39.9481	38.181	34.8383	42.1978	31.7096	39.1838	37.9452	42.1823	35.2744	38.4487	40.161	45.5834	47.4418	41.0164	43.9298	36.1447	47.1442	36.277	36.0569	35.0817	32.6547	34.4271	34.429	26.9342	25.7366	27.2456	D-mandelate dehydrogenase
NCU01079		0	0	0	0.160022	0	0	0.0576356	0	0	0.17404	0.0519605	0.0589799	0.194794	0.685623	0.239231	0.0633841	0.310638	0	1.92832	1.69062	2.00535	0.282711	0.111276	0.231136	0	0	0	0.160129	0	0	0.170051	0	0.0575631	0.363983	0.254819	0	0.381927	1.26725	0.687205	2.12639	1.77058	3.22473	hypothetical protein
NCU01080	gh64-1	58.5322	29.6304	32.7063	32.6978	32.39	27.6727	29.8553	31.9071	31.0607	40.0291	36.5802	42.3476	54.2826	45.6874	39.7124	36.953	38.2085	37.1149	32.8457	35.3677	24.1268	35.7347	31.825	29.9899	35.9729	29.1196	30.5287	28.076	28.682	36.3078	44.6667	37.737	45.9929	35.7917	44.466	40.2095	30.9361	26.4011	31.3365	24.1581	22.069	22.3098	glucanase B
NCU01081		21.3995	22.8264	29.3812	16.4822	23.8607	40.7808	22.6508	17.3056	60.5177	17.9841	21.8234	23.7689	16.103	19.8831	20.3347	20.4097	16.7745	20.0567	26.8036	26.2384	28.8895	14.2486	16.4689	19.2999	16.1238	20.0602	17.6329	17.4007	20.2238	19.8558	29.4188	25.848	27.9181	21.475	15.7988	18.26	21.8335	25.7675	24.3271	27.9974	28.8351	28.6277	hypothetical protein
NCU01082		8.47177	11.907	12.9374	14.2419	13.2259	14.4481	13.7173	13.3036	12.8306	9.05007	9.50877	9.96761	14.6095	13.8994	11.0644	13.6276	15.0349	20.3232	27.6393	25.8326	31.1456	11.7608	11.4058	11.9613	12.3984	10.3536	14.4748	12.6502	15.4525	13.6154	13.2073	9.71289	11.5702	15.2873	14.3973	14.508	24.2524	23.585	20.7536	35.8532	37.4351	41.9872	hypothetical protein
NCU01083	spe-2	31.7966	39.7267	34.9431	34.7781	45.7779	41.2469	40.2297	37.9641	44.319	32.2554	35.0733	34.5622	20.9079	29.1701	25.7174	32.5161	25.5345	33.7166	25.7752	29.011	27.0095	27.423	29.8221	33.0524	40.6878	37.0466	42.2664	42.7545	39.3089	41.0164	27.1515	31.7394	28.8391	26.0854	19.6211	30.6418	24.125	23.0922	27.4195	28.9425	32.8189	26.9166	S-adenosylmethionine decarboxylase
NCU01084	fes-2	16.6685	18.8208	15.7788	21.7096	18.6783	17.1279	17.9823	15.4668	16.8402	20.3046	19.1215	17.517	13.5057	15.0837	18.0021	15.5925	17.6443	17.0582	22.1757	27.5232	31.3336	20.8075	24.2026	19.5888	28.9878	23.6192	23.9492	25.1937	26.8385	21.7847	22.39	24.9987	21.8164	19.1698	20.8315	23.7005	22.47	24.7115	29.1375	32.959	32.3763	33.037	cytosolic Fe-S cluster assembling factor cfd-1
NCU01085		23.3799	24.4725	35.2454	25.4968	19.8659	25.8667	21.9015	20.8207	26.5166	24.4816	22.4469	29.6079	24.9336	22.7502	22.5475	24.91	25.6587	24.8543	31.9458	31.4455	35.7829	22.3907	26.1499	39.582	34.6341	39.6889	35.7396	37.6303	31.0676	46.4626	27.6049	24.2026	26.0761	19.8371	19.3026	24.0132	26.8622	25.8379	27.9692	30.2419	37.8145	29.1542	hypothetical protein
NCU01086	cyp450-3	4.23588	7.46247	14.1465	4.58729	9.01523	12.1177	2.4207	3.62335	7.16375	1.85642	2.2343	2.47716	14.3498	29.1701	1.07654	2.59875	3.41702	16.725	2.63537	5.27472	5.51471	1.69627	1.72478	2.65806	1.92088	1.40205	1.52643	1.06753	0.867508	0.964425	3.28765	1.7515	3.79917	3.39717	1.65633	4.00219	5.41063	2.53451	4.05451	1.41759	3.47792	3.0931	Benzoate 4-monooxygenase
NCU01087		0.0550115	0	0	0.266703	0.3239	0.0582583	0.0576356	0	0.374226	0.696159	0.311763	0.589799	0.51945	1.24659	0.239231	0.316921	0.310638	0	0	0.405748	0.43867	0.282711	0.0556382	0	0	0	0	0.106753	0	0	1.13367	0.477683	1.15126	1.03128	0.509639	0.250137	0.381927	0.492821	0.274882	0.531596	0.12647	0.329054	hypothetical protein
NCU01088		79.2165	20.2474	33.1899	59.9015	41.1893	35.2463	48.0681	79.8759	54.1558	59.5796	84.4358	82.6309	93.8257	56.969	52.272	114.408	117.111	92.6873	196.817	175.283	208.932	115.29	69.3808	21.0912	69.6174	40.0125	45.0035	32.613	60.0207	18.3241	63.2589	111.353	75.5804	121.631	78.4844	80.5441	174.095	187.765	181.285	210.158	196.028	249.752	hypothetical protein
NCU01089		80.6468	77.3683	52.3542	97.7733	97.2781	73.8715	90.0845	123.627	76.8767	69.6159	81.2142	73.2531	78.437	82.2124	87.8577	89.0547	77.4111	68.4327	84.139	87.1005	76.3912	300.183	211.258	116.03	210.773	139.612	188.436	158.101	174.694	93.1521	118.185	192.612	109.543	111.561	80.5229	110.686	80.6502	91.7351	89.8864	96.9277	91.1848	86.2779	flavin-containing amine oxidasedehydrogenase, variant 1
NCU01090		0	0.0548711	0.0604552	0.106681	0.269917	0.0582583	0	0.432639	0.106922	0.754172	0.519605	0.412859	0.844107	1.18426	0.119616	0	0	0.133267	2.95676	2.16399	5.38937	0.282711	0.389467	0	0.465668	0.10785	1.05271	0.266882	0.216877	0.397116	1.81388	1.7515	2.47521	1.45593	0.509639	0.375206	0.318272	0.915239	0.618484	8.09208	8.41025	8.81864	hypothetical protein
NCU01091		0	0	0	0	0	0	0	0	0	0.34808	0.623526	0.2949	3.57122	2.18153	0.478462	1.45784	1.42894	0.93287	4.04947	3.92223	5.51471	0.0565422	0	0	0.0582085	0	0	0	0	0	2.26734	1.22075	2.30252	2.66921	1.59262	1.06308	1.27309	4.15378	2.74882	4.66624	4.48968	2.30338	hypothetical protein
NCU01092	cem-5	112.829	161.047	276.28	50.6736	155.202	202.506	158.325	87.1767	148.995	24.7136	27.0714	21.0558	31.2969	21.9399	32.5953	59.9614	53.2434	52.1074	42.7444	45.038	43.9923	56.9945	47.515	85.058	29.0461	96.4722	34.1605	49.7468	32.8568	79.1396	12.4704	10.7213	12.8941	33.7897	36.7577	20.0735	56.5888	42.3826	45.3555	27.3477	31.6807	35.1429	condensing enzyme (mitochondrial)-5
NCU01093	stp-3	0.330069	0.658453	0.725463	0.533406	1.02568	0.407808	0.576356	0.486719	0.160382	1.97245	2.18234	2.53614	2.79205	2.24386	1.43539	2.85229	2.54723	2.13227	5.33502	4.80135	8.20939	0.50888	0.222553	0.28892	0.291043	0.215701	0.315814	0.58714	0.0542192	0.850963	3.91117	2.17611	3.39622	2.60854	2.16596	2.06363	2.35522	4.43539	2.6801	8.44648	11.6985	14.0835	serine-threonine protein phosphatase-3
NCU01094	iao-2	30.9715	42.0313	38.4495	32.2177	35.5751	37.8679	33.9474	36.6121	30.4192	46.3526	35.2292	39.4576	61.8795	62.3917	58.0734	45.8901	51.0068	56.9051	37.2166	42.6035	33.2762	31.2113	33.0491	39.8709	30.0356	35.2671	32.6341	28.4496	33.9412	36.251	37.4112	35.8793	42.1938	53.6875	56.3788	47.1508	33.3549	29.7101	32.6422	31.1279	28.1396	25.7978	isoamyl alcohol oxidase-2
NCU01095	mdr-7	61.4478	10.3706	5.86416	25.6568	3.94079	3.96156	8.35717	14.8179	19.8874	5.56927	8.83328	4.95431	3.70108	4.98635	4.06693	1.26768	3.47915	1.93237	3.66381	7.64158	3.88536	535.851	394.419	77.1416	529.872	337.032	226.544	535.792	597.387	230.271	49.4281	152.805	41.1001	26.8134	19.2389	49.6522	11.6488	19.4312	17.1114	19.3737	13.8485	13.228	multi-drug resistance-7
NCU01096		0	0	0	0.160022	0	0.0582583	0.0576356	0	0.267304	0	0.0519605	0.11796	0	0	0	0.0633841	0	0	0.128555	0	0.0626671	0	0	0.057784	0	0	0	0	0	0	0.0566836	0	0	0	0	0	0	0.070403	0.206161	0.354398	0.12647	0.263243	hypothetical protein
NCU01097		506.986	426.733	347.497	278.651	270.079	323.159	353.307	284.46	266.663	198.985	206.231	260.042	116.357	161.932	118.718	60.2783	64.4885	75.7623	52.1932	71.2764	43.4283	152.777	144.27	251.649	168.688	268.116	138.432	194.557	136.524	290.519	104.638	77.8092	110.809	54.0515	59.3092	59.9704	40.166	41.6082	40.6138	39.22	34.716	33.5635	hypothetical protein
NCU01098		31.6866	36.3795	50.7824	27.7371	30.6626	41.3051	30.9503	40.2354	47.4732	76.2294	61.1575	80.1537	37.8549	40.9504	58.6116	34.6711	30.8153	39.3138	44.4156	42.2654	49.507	22.5038	17.8042	21.9001	16.2402	13.5891	23.107	23.0052	20.0611	20.9904	48.4078	50.5282	50.3677	35.8523	35.611	40.6473	31.4453	34.0751	39.5143	51.4467	58.5556	49.8845	hypothetical protein
NCU01099	gtp-6	37.6279	35.3919	41.3514	48.9667	41.8371	40.8973	44.0336	47.5362	46.3505	52.1539	43.8027	53.2589	65.5806	66.6301	55.083	51.2778	53.4298	57.9046	44.1585	54.776	47.251	47.9478	47.0143	57.2639	44.6459	50.5279	42.7401	44.0889	39.0921	48.6751	42.8528	45.0083	49.3316	52.5349	56.8884	53.6544	40.2296	48.7189	49.0664	46.1898	42.7468	41.395	guanine triphosphate binding-6
NCU01100		97.8654	112.102	99.8721	97.6666	100.193	96.534	90.4303	80.0382	104.142	126.121	106.363	106.4	105.903	96.2989	113.037	113.458	119.906	113.544	101.815	109.349	113.991	97.4222	101.039	105.167	97.0336	101.379	95.1652	97.2518	93.9619	105.349	124.307	111.247	122.149	108.164	119.893	114.25	90.3894	88.0037	92.9101	88.0087	90.0466	88.1206	hypothetical protein
NCU01101	mim1	38.343	51.524	59.8507	52.8605	46.2098	48.5292	54.0046	50.5647	50.8412	58.9995	53.6752	47.125	35.6473	37.5846	43.7793	40.3123	39.6375	38.5142	39.9805	38.2079	38.9163	45.0641	45.679	49.9254	39.8728	41.5224	40.8979	52.3622	40.9355	46.9164	48.5212	44.9553	47.3169	40.7054	43.4467	36.8327	42.4575	43.0162	36.0783	37.2708	37.8777	33.8267	mitochondrial import protein 1
NCU01102	oxa-1	52.536	60.2485	63.2966	66.089	59.6516	71.7742	63.1687	60.299	64.5807	79.4782	71.1859	72.4273	63.3729	62.5164	70.8722	72.4481	68.5268	77.6947	58.878	62.8233	55.3351	61.4048	60.2005	51.6011	64.9607	56.9989	72.2161	67.9481	71.8947	65.9213	76.5229	66.5041	74.5442	73.8885	68.4827	79.1684	66.0734	55.0551	63.2229	56.172	56.9115	53.7016	mitochondrial export translocase Oxa1
NCU01103	cah-1	3.96083	2.13997	0.604552	5.01402	1.83544	0.815616	0.979806	2.59583	2.13843	3.13272	1.66274	1.88736	3.24656	3.6151	3.52866	3.48613	3.04426	3.99801	1.47838	3.78698	1.31601	19.2244	15.4118	4.3338	30.7923	13.4274	13.1589	24.7133	23.748	7.99906	7.31219	16.6658	7.36808	7.46165	7.07124	12.3193	4.13754	7.32191	3.98579	3.07145	2.65587	2.50081	carbonic anhydrase-1
NCU01104	arh-2	27.8908	23.6494	28.4744	17.5491	17.9765	25.1676	19.8843	17.3056	22.6674	28.4845	28.5263	33.3826	25.3232	24.4954	22.5475	28.3961	25.0996	28.2526	48.5937	47.2696	63.4818	23.6346	25.4267	36.1728	39.4072	40.7674	35.5817	39.8722	32.7484	54.0645	32.5931	27.9179	33.9047	21.2323	20.7041	24.2008	32.0182	36.1167	33.4669	45.0085	56.9115	45.2778	ATP-dependent RNA helicase MSS116
NCU01105		7.97667	8.01118	12.3933	8.64118	7.71962	9.90391	8.12663	8.81501	8.98142	15.8376	15.796	20.702	20.7131	19.9454	16.2079	8.87378	10.5617	13.9264	9.12738	15.2155	10.7161	6.50235	7.56679	8.60981	6.34473	8.84373	9.05333	8.91386	8.07866	9.41733	52.6024	79.03	48.9862	17.1072	13.1869	15.5085	9.86644	10.6309	10.0332	10.1003	11.4455	8.62121	hypothetical protein
NCU01106	lao-2	32.1267	35.7211	15.2952	34.0313	18.5163	19.2252	20.403	22.6595	21.4378	39.6231	27.591	39.3396	13.5706	16.7666	22.4279	9.82454	11.9906	12.6604	11.6342	16.2975	9.3374	16.68	18.7501	15.5439	27.358	8.08878	25.1598	14.892	26.4048	13.2183	50.3917	37.1	34.3076	11.0408	14.7795	17.0719	11.3305	11.5461	12.6446	11.5179	10.9396	9.93742	L-amino acid oxidase-2
NCU01107		1328.31	1607.56	1540.1	1255.96	2030.91	1891.41	1490.05	1990.14	1737.32	432.257	694.816	557.242	308.813	261.472	232.772	388.545	405.01	303.249	401.54	423.263	372.368	662.053	567.621	527.568	455.598	413.822	509.881	245.585	337.135	296.759	163.022	168.887	155.651	296.221	292.405	170.031	302.486	308.224	259.695	265.503	225.938	261.663	Short-chain dehydrogenase
NCU01108		66.894	46.0917	33.8549	76.6504	80.3273	61.1712	78.3268	106.7	57.8981	34.5179	62.7683	48.7764	24.9985	29.1701	13.4568	40.8828	38.7055	32.5172	564.484	421.504	754.261	55.2983	42.897	32.648	48.4877	38.8801	38.7925	21.7242	30.417	25.1885	34.8604	32.8009	32.7534	22.6276	21.7234	17.2595	190.518	384.119	234.268	549.139	573.035	627.374	hypothetical protein
NCU01109		1.48531	0.658453	0.181366	2.50701	1.51153	1.22342	2.13252	4.00191	2.19189	2.14649	4.36468	3.12594	3.44136	1.74522	1.555	5.32427	4.84596	5.19742	8.61316	6.28909	7.26938	3.27945	3.7834	1.32903	4.48206	1.88738	4.31612	1.86817	3.79535	2.49616	10.8833	12.6321	12.779	11.3441	5.09639	5.50302	16.4229	16.0519	15.3247	22.5042	15.7455	17.9663	hypothetical protein
NCU01111		5.94124	6.09069	6.95235	8.96122	9.93294	8.91352	12.5646	12.4924	9.89025	3.9449	8.36564	6.01595	6.03861	6.23294	3.88751	4.50027	4.28681	5.26405	5.20646	7.10059	4.32403	8.53787	7.06605	4.96942	7.97457	5.12289	8.47434	6.08491	8.13288	4.82213	10.0897	10.8275	8.86472	11.4655	4.14081	6.25343	8.46605	11.5461	10.583	20.7913	10.8764	10.7271	erythromycin esterase
NCU01112		27.8908	40.1108	44.8578	19.6827	40.1636	37.2271	29.6247	30.7714	37.0484	10.6164	16.5754	12.9166	6.03861	9.10009	4.66501	5.95811	6.02638	5.53058	37.2166	26.1707	47.627	30.5893	25.4823	22.8247	20.4312	14.2362	20.1594	20.1229	21.9588	14.3529	9.18275	18.5766	10.8794	9.03891	7.13494	10.881	15.5317	19.9945	15.5308	52.9824	50.588	58.5057	lipid binding protein
NCU01113		0.550115	1.31691	0.544097	1.22683	2.32129	2.27207	1.49853	0.919357	1.2296	12.7049	45.2576	30.0208	1.16876	3.73976	0.239231	0.253537	0.186383	0.266534	0.642773	1.28487	0.313336	0.395795	0.278191	1.21346	0.756711	0.970653	3.94767	0.747269	0.759069	0.62404	67.2834	28.7671	31.6597	2.60854	1.08298	0.750411	1.08213	0.774433	0.481043	0.767862	0.50588	0.723918	hypothetical protein
NCU01114		9.68202	6.69428	10.5797	8.37447	6.58597	9.08829	8.53008	6.4355	8.44681	5.27921	8.46956	4.95431	2.92191	3.24113	4.24635	5.51442	6.39915	4.19791	8.48461	7.03296	10.4654	16.793	11.5171	11.2679	16.473	15.3148	12.7905	19.4824	12.0909	16.3952	4.59137	5.20144	4.54749	3.76116	4.14081	4.06473	5.21967	4.85781	4.94788	8.03301	7.90437	10.1349	DUF858 domain-containing protein
NCU01115	tsp-2	26.0204	30.8376	27.9303	25.7635	27.5315	30.7604	36.1375	24.6604	31.0607	22.5091	25.6685	25.5973	20.9079	25.555	19.5572	22.438	25.9072	30.1184	33.1671	35.8411	34.6549	26.5183	29.0988	27.2163	33.8192	41.1449	37.266	42.3808	43.0501	41.3001	17.9687	21.1242	18.0748	21.8996	21.9782	23.8881	23.9977	27.0348	27.6944	33.3134	31.491	30.0097	tRNA-splicing endonuclease subunit SEN2
NCU01116	gsl-10	32.2367	33.4165	37.9659	27.8438	31.7422	33.3237	25.1291	25.2553	32.3438	35.9682	35.9047	38.9267	28.6996	32.7852	28.2293	28.2059	29.2	31.3178	37.4737	33.6094	43.867	24.9917	25.6492	29.3543	40.5131	28.2029	32.6867	33.04	34.9714	32.7905	38.6015	32.4824	35.2862	30.0286	27.9027	30.3917	24.8889	24.0778	27.7631	56.8218	52.5482	52.1221	ceramide glucosyltransferase
NCU01118	kpr-19	43.3491	79.179	73.574	78.7841	85.2398	89.1934	83.8022	86.1492	94.786	58.8835	72.5368	61.811	46.6856	48.3053	62.6786	65.666	65.234	62.5023	87.2243	80.0676	96.5073	51.9057	52.3555	44.4937	45.228	50.0965	52.4251	44.1423	54.1108	44.7607	46.8773	46.2291	51.4614	51.0789	56.124	47.2134	59.7079	74.416	68.1707	72.238	71.2658	70.944	kinetochore protein-19
NCU01119	erg-7	55.3416	56.8465	74.8436	49.02	50.2585	57.2096	47.4918	43.318	59.0742	58.5934	51.1291	57.9773	44.6078	56.2211	62.6786	47.5381	51.566	48.6425	59.5208	51.8681	70.3125	57.3903	56.6953	64.3136	55.4727	58.5088	61.5837	60.4221	56.1711	61.6097	46.7073	52.1736	50.4829	45.8618	51.5372	61.2836	40.4843	44.0019	48.1043	53.0415	60.01	56.4656	lanosterol synthase
NCU01120	spo11	10.8373	11.0291	7.91964	7.68104	9.87896	9.67088	8.53008	9.78845	6.52222	5.39523	7.01467	5.72105	8.24627	9.28708	8.31328	8.36671	8.69787	7.66286	107.279	76.8892	153.66	4.24067	3.22701	3.00477	4.88952	4.74542	3.52659	3.30934	4.82551	2.26924	5.04484	4.4053	4.89287	9.46356	8.34533	7.31651	23.4248	44.9875	28.6564	124.807	139.749	124.646	meiosis-specific topoisomerase Spo11
NCU01121		25.6904	27.7099	16.6252	22.0297	23.8067	15.6132	21.0946	20.1718	16.8936	19.3764	16.2636	10.4394	12.6616	12.9022	17.1648	20.0294	20.8128	13.6599	23.6541	17.0414	20.8055	24.822	26.9845	13.8104	29.861	21.1926	20.1594	26.9551	28.3024	16.1116	13.7741	21.6019	11.3399	18.3205	22.7426	17.322	20.2421	22.1065	20.2038	22.2089	20.3617	17.1108	hypothetical protein
NCU01122		89.1736	114.132	96.1843	140.712	126.591	137.024	123.167	160.509	135.363	87.1939	105.636	114.303	76.3592	86.3262	96.5298	56.8556	55.3558	72.6306	63.2489	82.4344	63.0431	86.5661	92.1925	119.266	84.2277	97.1732	113.167	80.2781	93.1486	93.7762	74.8791	70.6971	91.3527	69.7634	53.8943	65.4108	57.0344	55.0551	66.0404	56.113	59.5041	53.5041	hypothetical protein
NCU01123		7.59159	10.8096	5.8037	6.66757	7.44971	9.4961	7.14682	4.65087	5.88069	8.12186	19.693	10.3215	16.7523	11.9049	21.2916	23.8324	31.2502	30.3183	15.8122	17.2443	15.2908	1.92244	1.8917	4.21823	3.60893	0.754953	3.57922	2.18843	1.78923	2.72308	8.16244	5.04221	8.23153	28.6333	37.1399	20.1986	25.5254	21.3321	24.6707	12.6402	14.7337	12.0434	hypothetical protein
NCU01124		22.7748	17.5039	17.3507	15.4688	13.4958	16.3706	14.5818	18.7657	14.2206	32.6035	24.1616	23.533	44.1533	32.9722	39.7124	23.9592	25.3481	22.8553	25.4538	23.3981	24.1268	29.0627	21.8658	14.2726	22.9342	15.9079	18.9488	17.7743	24.0191	10.0981	28.2851	37.1	28.9542	32.6978	31.2791	33.4558	26.162	31.0477	21.647	30.5963	26.8116	26.9824	hypothetical protein, variant 1
NCU01127		21.2894	10.4255	14.8115	11.6816	12.0383	11.7682	9.50988	16.4944	13.7394	9.97828	10.1843	9.61373	12.1422	12.4035	10.3468	12.3599	10.686	10.728	25.5181	19.9493	32.3362	33.8688	19.8072	12.2502	20.664	12.0253	13.9484	12.3299	11.6571	9.64425	9.97632	16.082	11.5702	13.71	12.4861	15.9462	13.3674	14.5734	13.7441	32.8408	30.8587	33.4977	DUF636 domain-containing protein
NCU01132	sut-27	25.3053	6.14556	5.01779	10.7215	6.85589	5.06847	8.12663	11.3027	7.43106	13.9812	19.3813	8.02127	13.8953	14.0864	28.8274	10.7753	10.3132	11.7275	14.591	11.4962	9.08673	65.702	43.3421	22.478	18.2193	18.1728	12.1588	13.9312	14.7476	17.8135	23.7504	34.1278	29.0694	29.3006	25.5456	25.6391	19.2237	17.812	20.6161	21.2639	17.3896	17.6373	sugar transporter-27
NCU01134	cyp450-4	0	0	0	0	0	0.0582583	0	0.0540798	0	1.91444	1.14313	2.53614	24.0246	16.3303	21.77	43.228	48.2732	46.377	29.7604	27.1175	26.7589	0.50888	0.0556382	0.346704	0	0.0539252	0.105271	0.106753	0.325315	0	5.8951	4.72375	10.1311	35.185	30.4509	17.9473	33.0367	36.1871	43.4314	28.7062	25.6734	24.9423	hypothetical protein
NCU01135		66.6189	92.2932	68.4353	109.882	110.396	99.0391	128.758	157.372	92.4338	50.9937	65.0026	47.3609	144.927	104.028	115.668	176.652	170.603	182.109	188.847	179.543	141.941	91.5984	76.1687	52.2367	77.592	81.3731	79.743	56.5256	84.3651	48.1078	78.2801	87.6814	77.1346	162.154	110.464	79.1059	203.249	189.102	143.282	185.232	155.052	162.618	hypothetical protein
NCU01136		51.7108	50.7558	77.8059	45.4995	51.2302	65.3075	50.777	49.1586	60.3038	54.5325	51.1811	67.2961	95.8386	98.6051	84.9869	77.1385	79.0264	96.552	85.8102	97.2442	108.163	20.2421	25.9274	31.6656	18.1029	22.4868	35.8975	20.283	22.989	21.1606	81.6811	70.3786	87.9564	78.863	82.1155	84.3587	83.3874	71.7407	79.7158	92.2024	96.8127	87.6599	hypothetical protein
NCU01138		13.6429	17.9429	24.3635	19.896	19.488	18.4679	19.3079	22.8217	18.5509	16.7658	19.0175	18.2248	23.635	34.4058	18.4806	15.0854	11.5557	14.7926	13.1769	18.3263	10.4654	14.9271	18.1937	15.0238	11.0014	16.8786	14.5274	10.6753	12.0909	7.77213	21.3697	17.462	27.3425	24.8722	18.1559	20.1986	17.505	17.812	14.3626	17.3064	15.4293	15.992	CipA protein
NCU01140	nic-11	141.49	236.275	258.204	309.375	266.786	256.977	207.834	266.56	308.148	392.344	389.6	486.466	517.048	620.8	486.477	282.059	278.643	339.964	185.376	265.562	148.834	167.421	179.322	190.745	172.938	188.037	209.227	97.6254	144.765	139.898	305.185	298.658	438.17	350.576	369.106	354.257	216.362	200.93	231.519	160.306	156.001	151.299	nicotinic acid-11
NCU01141	chol-10	24.9202	21.9484	25.0285	22.9365	18.1924	20.0409	20.4607	20.983	22.3466	20.5947	17.5107	20.9379	16.8172	21.2543	21.172	20.9801	18.3898	21.3894	29.9532	25.6974	36.1589	21.1468	21.8102	25.1938	24.7968	26.0998	25.4756	25.9943	27.1096	29.5001	20.6895	18.8419	20.55	19.1698	20.3218	20.3236	21.7698	21.5433	18.0735	33.018	33.5145	31.7208	CDP-diacylglycerol-glycerol-3-phosphate 3-phosphatidyltransferase
NCU01142	nuo13.4	192.87	229.306	190.071	187.866	235.638	195.981	197.229	206.964	164.927	179.029	177.913	157.712	151.485	147.596	178.466	161.883	167.745	139.731	124.698	130.718	108.602	124.11	140.709	127.183	120.724	131.2	125.01	133.121	131.644	120.213	138.195	128.55	119.559	148.141	189.267	147.456	128.709	118.488	112.839	85.6461	74.4908	88.2522	NADH:ubiquinone oxidoreductase 13.4kD subunit
NCU01143	msp-8	46.5947	52.5117	54.9538	50.7802	51.932	60.4139	51.5839	57.541	57.2565	50.4715	50.2977	59.6287	48.7634	53.0423	67.9417	118.402	113.383	120.34	98.7943	99.0025	89.1753	58.4081	51.2984	56.975	65.7756	68.9703	67.6368	59.9417	70.4308	64.6165	49.3714	51.4836	56.8148	51.9282	56.3788	56.4059	112.287	113.419	122.254	77.554	69.432	71.4046	DEAD/DEAH box helicase
NCU01144		47.5849	50.7009	48.9083	68.3826	57.4923	59.3069	65.3012	72.9537	65.1153	82.0888	67.7045	93.955	107.981	110.323	112.738	168.285	147.926	151.458	108.179	114.353	108.101	49.531	51.2984	52.5256	59.7802	58.8324	56.3201	50.8143	57.8519	53.7241	82.7014	76.3762	86.4022	94.7569	94.0921	85.9221	127.691	137.004	144.657	83.6378	92.9554	84.2377	hypothetical protein
NCU01145		139.564	113.473	116.316	90.359	85.2398	82.6103	84.6091	68.9518	77.9993	201.944	136.916	160.484	92.3323	117.242	118.061	67.2506	73.3728	73.9632	55.5356	66.7455	66.9285	108.787	123.016	123.6	132.308	133.087	125.431	165.147	162.224	163.442	196.125	165.703	165.206	91.1171	112.439	112.374	61.6175	56.8152	62.4669	58.1803	56.6585	53.7016	hypothetical protein
NCU01146	srg-3	171.911	187.824	231.302	162.262	196.877	176.523	170.083	177.111	176.26	182.278	201.711	193.926	133.434	148.344	136.96	143.628	139.849	136.665	117.242	132.815	102.837	177.034	190.505	218.308	219.795	249.62	191.12	248.841	226.853	237.305	162.909	182.05	153.348	146.928	137.475	148.957	151.116	149.818	139.365	140.46	131.213	140.177	signal sequence receptor alpha chain
NCU01147	tyr-5	7.81163	12.4557	15.2952	4.26725	7.82759	11.3604	8.76062	4.86719	10.8525	5.27921	9.30093	8.96495	3.3115	3.11647	3.11001	2.97905	4.59745	2.99851	2.89248	2.23161	3.13336	4.12758	6.1202	7.10743	5.70444	4.63757	5.36883	6.19166	4.60863	5.61636	4.47801	4.4053	3.85673	3.27585	3.05783	3.37685	3.43734	2.3233	3.29858	2.65798	2.7191	3.48797	tyrosine-5
NCU01148		16.6135	17.5039	13.3606	8.96122	13.4419	12.409	12.9104	8.22014	10.1041	14.0972	17.5626	14.4501	9.28518	12.2166	8.85156	8.93716	7.26894	8.06266	8.16322	9.3322	7.01872	17.2454	17.2478	24.1537	26.7177	29.0657	19.3173	23.6457	20.1696	29.2731	14.9078	12.2605	9.32523	10.3735	11.7854	12.2567	10.8849	11.9685	8.45262	8.68274	8.22054	10.069	Methyltransferase
NCU01149		35.9225	34.0201	40.2632	20.2694	32.39	39.0913	26.2242	23.4166	29.7242	18.0421	21.5116	20.8789	12.4019	12.9022	14.5931	15.0854	14.0409	17.8578	10.0273	16.2299	8.83606	18.7155	14.7441	17.393	16.2984	14.9373	19.4752	16.3865	15.7236	16.9625	15.1345	13.0036	16.9811	15.0446	15.2892	18.8853	16.1046	12.9542	16.0806	11.2226	12.3308	10.3323	cupin domain-containing protein
NCU01150		48.4651	48.3414	54.2888	44.8061	42.6469	49.2865	45.5898	46.6709	47.794	56.3309	46.7125	60.5134	41.1664	44.9395	54.0064	52.2285	43.9864	50.3083	53.543	53.9645	51.4497	56.4857	56.8622	76.0437	69.6174	67.5683	70.9528	69.8163	60.9966	75.8492	58.4408	61.5149	62.456	49.5017	43.5104	57.4065	49.6505	57.2376	62.2608	58.2393	64.5629	54.5571	UBA domain-containing protein 3
NCU01151	mpr-1	61.8329	52.4568	28.2931	108.868	59.6516	52.549	46.0509	67.0049	55.5458	218.478	151.309	217.046	252.258	217.779	315.486	300.314	295.666	343.962	191.611	218.022	182.048	21.7688	21.1982	16.8729	41.5027	14.5059	69.479	19.3222	37.3028	18.3241	202.984	164.376	210.911	205.529	220.992	227.812	201.021	214.377	241.278	125.28	128.051	118.92	calpain-B
NCU01153		0	0.109742	0.241821	0.320044	0.3239	0.233033	0.288178	0.486719	0.427687	0.116027	0.311763	0.2949	0.844107	0.872611	0.299039	0.570457	0.621277	1.13277	0.96416	0.743871	1.50401	0.226169	0.389467	0.173352	0.291043	0.431401	0.473721	0.533764	0.433754	0.397116	0.566836	1.3269	0.805884	0.970621	0.445934	0.562808	0.700199	0.70403	0.549764	1.65386	1.13823	1.44784	hypothetical protein
NCU01154	sub-1	130.982	124.283	131.43	103.321	99.0055	137.373	83.2259	107.511	116.01	101.639	96.9063	123.563	72.5283	80.1556	102.57	72.765	60.9472	73.8966	61.8348	73.508	53.267	98.7227	110.998	177.801	239.936	224.598	179.014	147.532	117.114	236.851	95.2285	98.5619	101.656	72.3719	69.9479	90.7372	63.8454	63.2923	74.493	47.0168	53.9394	48.7658	submerged protoperithecia-1
NCU01156		95.9951	109.797	102.351	108.015	129.128	154.035	146.798	167.918	122.479	59.0575	80.6427	80.0357	81.0992	84.7056	78.109	62.7503	66.9115	68.4327	64.8558	67.016	61.1004	69.3208	59.0878	57.6684	57.8593	50.6897	69.7948	46.1172	60.7255	56.6174	44.2132	50.0506	48.4681	68.1861	59.3729	57.1563	63.1452	58.3641	60.8176	63.0237	63.235	62.5202	hypothetical protein
NCU01157	gcl-1	47.64	52.5665	48.7269	38.2985	43.8345	49.8691	39.8262	35.3682	46.5109	25.0037	34.138	29.6669	34.024	36.4003	30.1431	33.0865	31.8094	35.8489	101.108	81.4877	128.593	76.4451	68.5462	48.943	93.8904	73.7697	74.4794	86.6299	98.0826	76.0194	34.2936	48.6706	34.3652	37.9149	35.2288	42.023	33.2913	44.1427	46.7987	149.733	146.832	137.808	glutamate-cysteine ligase catalytic subunit
NCU01158		39.6633	35.3919	45.946	27.5237	24.2385	28.7796	25.7631	26.8236	28.7085	82.1468	53.2075	89.0597	55.4513	63.7006	78.109	52.7356	55.4179	49.9085	26.5465	27.929	22.3095	21.0337	20.141	24.1537	17.1715	13.7509	24.3177	15.5325	17.1333	13.6721	73.2352	72.5017	73.5657	53.5055	60.2011	59.5326	35.3919	34.8495	39.4456	23.9809	19.6661	18.0321	hypothetical protein, variant 1
NCU01159		0	0	0	0	0.0539834	0	0	0	0	0.116027	0	0.0589799	0.0649313	0	0	0	0	0.133267	0.0642773	0.0676246	0	0	0	0	0	0	0	0.0533764	0	0	0.0566836	0	0.115126	0	0	0.250137	0.0636545	0	0	0	0.12647	0.0658107	hypothetical protein
NCU01160	drh-4	124.271	120.716	134.029	113.135	110.99	118.031	123.801	113.784	122.693	150.196	139.202	143.734	79.9954	92.6214	110.226	116.627	102.697	98.2179	104.965	89.2645	97.4474	122.47	129.693	116.204	124.915	119.984	124.957	128.317	125.951	130.197	131.903	122.234	120.364	98.3967	111.165	107.496	99.7466	107.646	109.266	79.6804	79.2334	71.8653	ATP-dependent RNA helicase dbp-5
NCU01161	ask-4	80.6468	85.7087	82.34	84.8649	83.6203	86.3971	80.5746	92.801	91.0973	86.2657	88.8005	90.2983	66.5546	75.3562	89.3529	87.0898	80.6417	83.1587	75.783	71.6145	63.7324	85.718	81.2318	85.9826	85.0427	82.0202	83.1643	84.3347	88.2147	85.0963	75.7293	90.7067	86.6325	79.8336	72.5598	85.2967	70.1472	68.2909	73.0499	68.7531	63.4879	62.0595	actin polymerization protein Bzz1
NCU01162	gel-1	40.4334	32.0447	50.601	33.6046	40.7575	45.4997	52.8519	57.4328	48.4355	26.222	31.4361	33.3826	78.5019	61.5814	65.1307	213.541	202.785	196.836	242.904	192.054	281.125	69.2642	48.4052	41.6623	47.6146	62.9846	39.3188	26.4213	34.8087	39.8818	34.1802	50.4752	40.1215	88.1445	74.3436	49.8398	197.074	213.532	193.517	257.883	262.235	251.463	glycolipid-anchored surface protein 5
NCU01163	met-22	24.9752	23.1556	27.628	24.27	28.0714	22.6625	24.7833	26.7695	24.4316	17.694	21.3038	16.8683	19.0898	19.8207	17.6433	21.8675	19.7566	20.723	19.9903	19.273	16.6068	26.8575	22.2553	15.1394	27.2416	22.1093	20.2647	25.5673	28.8988	16.5654	24.7707	24.0434	20.55	23.5982	18.5381	20.5738	27.1168	27.8796	18.4858	20.496	19.4131	22.3756	methionine-22
NCU01164	ctc-2	214.655	178.221	175.562	186.319	162.49	177.455	165.76	191.929	184.814	233.677	223.482	249.544	167.393	209.053	207.952	202.576	204.214	208.63	183.512	195.503	202.227	183.31	216.488	231.02	214.615	233.388	234.808	211.157	206.575	264.196	243.91	217.452	246.428	174.166	181.559	204.55	165.502	178.12	176.543	177.553	182.686	172.49	transcription elongation complex subunit
NCU01165		208.439	204.724	215.583	194.266	186.783	175.299	157.518	178.409	161.131	226.6	205.4	203.009	307.06	274	253.884	297.335	303.369	290.456	252.931	222.688	225.414	238.099	229.619	227.149	282.253	253.017	210.858	243.877	228.046	234.355	225.487	240.752	214.998	261.279	268.516	239.944	254.109	267.883	271.446	223.979	199.759	206.119	LEM3/CDC50 family protein
NCU01166	mcb	137.474	146.396	149.506	114.309	147.645	149.724	107.606	109.62	140.655	136.389	121.847	129.166	123.954	121.667	152.51	198.392	188.557	172.181	250.232	185.359	281.25	110.088	118.454	130.072	133.414	128.989	124.483	127.89	120.692	135.473	166.48	174.673	190.304	138.071	134.162	145.33	184.853	203.465	195.235	324.333	325.344	347.546	camp-dependent protein kinase regulatory chain, variant 1
NCU01167	msp-46	41.8087	31.057	35.0036	30.0841	32.2281	30.4108	28.3567	27.6889	28.655	32.8935	30.7086	32.262	28.4399	27.7989	26.7939	36.4459	35.2885	32.9836	38.9521	39.087	38.4776	41.2758	35.7754	34.9593	38.9415	34.3503	32.213	36.1892	32.6942	36.7616	34.407	27.0687	30.1055	29.7253	34.8466	33.9561	34.5007	41.0449	34.6351	31.7186	31.8072	35.2746	mRNA-splicing protein-46
NCU01169	nuo24	163.824	188.427	206.213	127.537	170.803	156.948	157.922	128.764	155.892	139.29	147.048	137.187	125.772	110.136	122.128	116.12	115.806	100.017	108.436	96.7032	98.074	115.063	122.571	142.9	121.074	145.49	113.851	138.405	123.945	138.991	113.424	98.5088	107.298	101.794	129.257	116.814	89.7528	91.2423	80.2655	79.9167	71.6452	66.6663	NADH:ubiquinone oxidoreductase 24
NCU01170		104.962	144.695	165.647	141.726	141.436	160.618	165.357	140.499	163.483	140.508	123.978	143.439	123.24	112.006	125.776	131.902	128.294	139.131	116.149	124.97	105.845	106.639	115.839	129.436	91.9695	109.091	121.957	134.722	147.639	113.859	105.715	103.923	111.672	115.383	112.949	114.938	122.917	97.2969	133.318	92.4387	100.86	95.3598	hypothetical protein
NCU01171	drl-3	30.9715	27.7099	25.5726	24.0033	20.3517	20.973	23.2848	21.3615	21.6516	41.6535	31.592	38.101	35.7122	39.6415	41.9851	35.4951	34.2323	34.7827	25.1324	32.3246	32.1482	29.9674	40.0039	42.009	48.837	45.7286	41.898	44.4625	35.5136	59.8511	34.2936	33.8093	39.4883	34.0324	34.0821	35.8947	23.5522	26.3307	30.3057	23.4493	25.3572	22.4415	DNA replication licensing factor mcm5
NCU01172	grp-1	36.3076	45.8722	45.946	52.7005	48.639	54.2385	51.1805	54.837	60.2504	48.267	52.8958	57.7413	53.2437	51.6087	57.8341	45.3197	50.9447	53.9732	44.8013	56.1961	49.0057	38.5052	44.1211	56.8594	46.2758	49.6112	50.5302	45.4233	44.0802	54.2347	48.5779	44.3714	50.8858	49.0164	40.1341	45.1497	44.9401	45.5507	49.2039	48.8478	49.7027	46.5282	golgi-associated retrograde protein-1
NCU01173		1.59533	2.24972	1.7532	1.28017	2.15934	0.757358	0.92217	1.78463	1.55036	0.754172	0.519605	0.589799	2.01287	1.0596	1.19616	1.77476	1.67745	1.33267	5.46357	2.97548	4.32403	1.4701	0.61202	1.32903	1.04775	1.50991	0.894806	0.693893	1.19282	1.07789	1.53046	2.22919	1.38151	1.69859	1.65633	1.06308	2.67349	3.09773	1.99289	6.02476	9.99112	11.5169	hypothetical protein
NCU01174	cdc23	46.5947	60.9618	72.7881	56.5944	54.7392	66.0066	60.748	53.3227	73.9363	61.8421	58.2997	62.8726	44.3481	57.2807	65.4895	44.3689	46.6579	47.5764	47.1796	51.3947	56.1497	59.3693	60.8682	62.7534	63.6801	66.7594	63.7944	59.0877	71.1898	74.8848	54.3596	55.5705	56.8148	47.7424	45.9949	53.4043	33.6732	38.7921	43.9811	43.9453	53.1174	45.4094	anaphase-promoting complex subunit CDC23
[truncated: 9,231 more rows]
