# Supplementary material for: VE-1 regulation of MAPK signaling controls sexual development in Neurospora crassa
Source: mBio. 2024 Sep 16;15(10):e02264-24. doi: 10.1128/mbio.02264-24 (PMC11481897; doi:10.1128/mbio.02264-24)
Supplement: Data Set S1B — RNAseq of the ∆ve-1 mutant during sexual development. [file mbio.02264-24-s0002.xlsx]

## Sheet: Read me
Characterization of the regulation of transcription during sexual development of Neurospora crassa wild-type (WT) and ∆ve-1 strains
Details of Masigpro Analysis: The time series analysis was performed with maSigPro (v1.74.0). maSigPro requires a prior normalization of the raw reads for which we used edgeR (v4.0.3) using TMM (trimmed mean of M values) normalization.
Sheet 1: TMM normalized values using edgeR for all probes
sample	description
WTD -2_R1	RNA isolated from tissue collected two days before fetilization in dark (Wild type_Replicate 1)
WTD-2_R2	RNA isolated from tissue collected two days before fetilization in dark (Wild type_Replicate 2)
WTD-2_R3	RNA isolated from tissue collected two days before fetilization in dark (Wild type_Replicate 3)
WTD-1_R1	RNA isolated from tissue collected one day before fetilization in dark (Wild type_Replicate 1)
WTD-1_R2	RNA isolated from tissue collected one day before fetilization in dark (Wild type_Replicate 2)
WTD-1_R3	RNA isolated from tissue collected one day before fetilization in dark (Wild type_Replicate 3)
WTD_0_R1	RNA isolated from tissue collected at the day of fetilization in dark (Wild type_Replicate 1)
WTD_0_R2	RNA isolated from tissue collected at the day of fetilization in dark (Wild type_Replicate 2)
WTD_0_R3	RNA isolated from tissue collected at the day of fetilization in dark (Wild type_Replicate 3)
WTD+1_R1	RNA isolated from tissue collected one day after fetilization in dark (Wild type_Replicate 1)
WTD+1_R2	RNA isolated from tissue collected one day after fetilization in dark (Wild type_Replicate 2)
WTD+1_R3	RNA isolated from tissue collected one day after fetilization in dark (Wild type_Replicate 3)
WTD+2_R1	RNA isolated from tissue collected two days after fetilization in dark (Wild type_Replicate 1)
WTD+2_R2	RNA isolated from tissue collected two days after fetilization in dark (Wild type_Replicate 2)
WTD+2_R3	RNA isolated from tissue collected two days after fetilization in dark (Wild type_Replicate 3)
WTD+4_R1	RNA isolated from tissue collected four days after fetilization in dark (Wild type_Replicate 1)
WTD+4_R2	RNA isolated from tissue collected four days after fetilization in dark (Wild type_Replicate 2)
WTD+4_R3	RNA isolated from tissue collected four days after fetilization in dark (Wild type_Replicate 3)
WTD+6_R1	RNA isolated from tissue collected six days after fetilization in dark (Wild type_Replicate 1)
WTD+6_R2	RNA isolated from tissue collected six days after fetilization in dark (Wild type_Replicate 2)
WTD+6_R3	RNA isolated from tissue collected six days after fetilization in dark (Wild type_Replicate 3)
WTL-2_R1	RNA isolated from tissue collected two days before fetilization in light (Wild type_Replicate 1)
WTL-2_R2	RNA isolated from tissue collected two days before fetilization in light (Wild type_Replicate 2)
WTL-2_R3	RNA isolated from tissue collected two days before fetilization in light (Wild type_Replicate 3)
WTL-1_R1	RNA isolated from tissue collected one day before fetilization in light (Wild type_Replicate 1)
WTL-1_R2	RNA isolated from tissue collected one day before fetilization in light (Wild type_Replicate 2)
WTL-1_R3	RNA isolated from tissue collected one day before fetilization in light (Wild type_Replicate 3)
WTL_0_R1	RNA isolated from tissue collected at the day of fetilization in light (Wild type_Replicate 1)
WTL_0_R2	RNA isolated from tissue collected at the day of fetilization in light (Wild type_Replicate 2)
WTL_0_R3	RNA isolated from tissue collected at the day of fetilization in light (Wild type_Replicate 3)
WTL+1_R1	RNA isolated from tissue collected one day after fetilization in light (Wild type_Replicate 1)
WTL+1_R2	RNA isolated from tissue collected one day after fetilization in light (Wild type_Replicate 2)
WTL+1_R3	RNA isolated from tissue collected one day after fetilization in light (Wild type_Replicate 3)
WTL+2_R1	RNA isolated from tissue collected two days after fetilization in light (Wild type_Replicate 1)
WTL+2_R2	RNA isolated from tissue collected two days after fetilization in light (Wild type_Replicate 2)
WTLM2_R3	RNA isolated from tissue collected two days after fetilization in light (Wild type_Replicate 3)
WTL+4_R1	RNA isolated from tissue collected four days after fetilization in light (Wild type_Replicate 1)
WTL+4_R2	RNA isolated from tissue collected four days after fetilization in light (Wild type_Replicate 2)
WTL+4_R3	RNA isolated from tissue collected four days after fetilization in light (Wild type_Replicate 3)
WTL+6_R1	RNA isolated from tissue collected six days after fetilization in light (Wild type_Replicate 1)
WTL+6_R2	RNA isolated from tissue collected six days after fetilization in light (Wild type_Replicate 2)
WTL+6_R3	RNA isolated from tissue collected six days after fetilization in light (Wild type_Replicate 3)
VED-2_R1	RNA isolated from tissue collected two days before fetilization in dark (∆ve-1_Replicate 1)
VED-2_R2	RNA isolated from tissue collected two days before fetilization in dark (∆ve-1_Replicate 2)
VED-2_R3	RNA isolated from tissue collected two days before fetilization in dark (∆ve-1_Replicate 3)
VED-1_R1	RNA isolated from tissue collected one day before fetilization in dark (∆ve-1_Replicate 1)
VED-1_R2	RNA isolated from tissue collected one day before fetilization in dark (∆ve-1_Replicate 2)
VED-1_R3	RNA isolated from tissue collected one day before fetilization in dark (∆ve-1_Replicate 3)
VED_0_R1	RNA isolated from tissue collected at the day of fetilization in dark (∆ve-1_Replicate 1)
VED_0_R2	RNA isolated from tissue collected at the day of fetilization in dark (∆ve-1_Replicate 2)
VED_0_R3	RNA isolated from tissue collected at the day of fetilization in dark (∆ve-1_Replicate 3)
VED+1_R1	RNA isolated from tissue collected one day after fetilization in dark (∆ve-1_Replicate 1)
VED+1_R2	RNA isolated from tissue collected one day after fetilization in dark (∆ve-1_Replicate 2)
VED+1_R3	RNA isolated from tissue collected one day after fetilization in dark (∆ve-1_Replicate 3)
VED+2_R1	RNA isolated from tissue collected two days after fetilization in dark (∆ve-1_Replicate 1)
VED+2_R2	RNA isolated from tissue collected two days after fetilization in dark (∆ve-1_Replicate 2)
VED+2_R3	RNA isolated from tissue collected two days after fetilization in dark (∆ve-1_Replicate 3)
VED+4_R1	RNA isolated from tissue collected four days after fetilization in dark (∆ve-1_Replicate 1)
VED+4_R2	RNA isolated from tissue collected four days after fetilization in dark (∆ve-1_Replicate 2)
VED+4_R3	RNA isolated from tissue collected four days after fetilization in dark (∆ve-1_Replicate 3)
VED+6_R1	RNA isolated from tissue collected six days after fetilization in dark (∆ve-1_Replicate 1)
VED+6_R2	RNA isolated from tissue collected six days after fetilization in dark (∆ve-1_Replicate 2)
VED+6_R3	RNA isolated from tissue collected six days after fetilization in dark (∆ve-1_Replicate 3)
VEL-2_R1	RNA isolated from tissue collected two days before fetilization in light (∆ve-1_Replicate 1)
VEL-2_R2	RNA isolated from tissue collected two days before fetilization in light (∆ve-1_Replicate 2)
VEL-2_R3	RNA isolated from tissue collected two days before fetilization in light (∆ve-1_Replicate 3)
VEL-1_R1	RNA isolated from tissue collected one day before fetilization in light (∆ve-1_Replicate 1)
VEL-1_R2	RNA isolated from tissue collected one day before fetilization in light (∆ve-1_Replicate 2)
VEL-1_R3	RNA isolated from tissue collected one day before fetilization in light (∆ve-1_Replicate 3)
VEL_0_R1	RNA isolated from tissue collected at the day of fetilization in light (∆ve-1_Replicate 1)
VEL_0_R2	RNA isolated from tissue collected at the day of fetilization in light (∆ve-1_Replicate 2)
VEL_0_R3	RNA isolated from tissue collected at the day of fetilization in light (∆ve-1_Replicate 3)
VEL+1_R1	RNA isolated from tissue collected one day after fetilization in light (∆ve-1_Replicate 1)
VEL+1_R2	RNA isolated from tissue collected one day after fetilization in light (∆ve-1_Replicate 2)
VEL+1_R3	RNA isolated from tissue collected one day after fetilization in light (∆ve-1_Replicate 3)
VEL+2_R1	RNA isolated from tissue collected two days after fetilization in light (∆ve-1_Replicate 1)
VEL+2_R2	RNA isolated from tissue collected two days after fetilization in light (∆ve-1_Replicate 2)
VEL+2_R3	RNA isolated from tissue collected two days after fetilization in light (∆ve-1_Replicate 3)
VEL+4_R1	RNA isolated from tissue collected four days after fetilization in light (∆ve-1_Replicate 1)
VEL+4_R2	RNA isolated from tissue collected four days after fetilization in light (∆ve-1_Replicate 2)
VEL+4_R3	RNA isolated from tissue collected four days after fetilization in light (∆ve-1_Replicate 3)
VEL+6_R1	RNA isolated from tissue collected six days after fetilization in light (∆ve-1_Replicate 1)
VEL+6_R2	RNA isolated from tissue collected six days after fetilization in light (∆ve-1_Replicate 2)
VEL+6_R3	RNA isolated from tissue collected six days after fetilization in light (∆ve-1_Replicate 3)

## Sheet: All probes (TMM)
Masigpro all probes (TMM)
		∆ve-1 Dark																					∆ve-1 Light
GeneID	Feature	VED-2_R1	VED-2_R2	VED-2_R3	VED-1_R1	VED-1_R2	VED-1_R3	VED_0_R1	VED_0_R2	VED_0_R3	VED+1_R1	VED+1_R2	VED+1_R3	VED+2_R1	VED+2_R2	VED+2_R3	VED+4_R1	VED+4_R2	VED+4_R3	VED+6_R1	VED+6_R2	VED+6_R3	VEL-2_R1	VEL-2_R2	VEL-2_R3	VEL-1_R1	VEL-1_R2	VEL-1_R3	VEL_0_R1	VEL_0_R2	VEL_0_R3	VEL+1_R1	VEL+1_R2	VEL+1_R3	VEL+2_R1	VEL+2_R2	VEL+2_R3	VEL+4_R1	VEL+4_R2	VEL+4_R3	VEL+6_R1	VEL+6_R2	VEL+6_R3	Product Description
NCU00003		11.7823	13.2293	39.5713	18.301	14.3403	17.9439	20.8117	15.457	27.8815	30.4481	25.7181	26.8147	26.9889	22.8052	33.4277	26.7376	31.7393	35.1246	30.1886	33.5774	39.6129	12.9002	8.65634	15.3172	18.3618	13.8067	20.3565	15.4711	13.1277	16.1105	19.4783	20.461	20.0562	21.8537	16.9695	15.9459	16.1273	18.1704	19.9459	17.1481	14.3886	18.7954	hypothetical protein
NCU00004		31.8923	30.0223	60.0919	51.8051	29.4657	41.5973	43.413	41.603	55.5482	58.8765	51.6014	57.2514	65.0733	56.5719	61.8807	57.8012	63.9967	67.1716	74.6381	78.834	71.1846	33.7527	34.1307	46.2191	52.2051	53.6549	58.035	56.3635	45.8923	46.9505	54.2759	50.263	53.722	56.3629	54.6957	48.7722	51.6598	56.9531	51.3916	51.7518	53.7551	52.3921	universal stress protein family domain-containing protein
NCU00005	gpr-12	41.8856	38.8238	50.1425	48.4776	34.3854	39.2087	28.175	39.612	47.1676	56.4528	46.7001	61.8665	55.5372	55.8159	67.9474	55.8785	53.1795	68.1082	53.9567	63.3061	59.716	54.1928	53.051	69.5627	53.6452	50.8526	59.1098	51.4846	47.3145	48.8492	57.5339	62.1457	70.2619	53.1527	53.7489	59.7973	57.4945	52.7876	59.5779	49.2142	56.8268	60.2235	hypothetical protein
NCU00006		84.3265	100.056	184.798	111.412	91.8514	138.949	115.41	137.646	154.127	133.962	119.063	132.262	134.825	116.231	148.574	139.997	149.563	172.345	149.955	171.338	157.331	90.1838	92.6228	106.618	119.172	108.13	149.703	119.082	122.142	127.618	139.052	152.695	149.184	153.285	147.7	112.867	143.703	172.799	141.441	172.942	180.342	177.538	hypothetical protein
NCU00007	prr-4	67.0541	71.438	66.4233	82.6701	56.4716	62.629	51.1854	69.1113	67.0984	54.635	58.265	51.0004	53.0782	59.7848	64.6714	58.6424	56.3534	63.2911	58.5869	69.6765	61.8911	71.7465	65.108	72.8402	92.409	78.7394	100.898	84.8662	88.8856	80.7249	80.4088	101.161	94.8112	77.2289	90.3827	82.2836	64.837	77.35	70.1031	77.5893	73.8021	74.8682	pH-response regulator protein palH/rim-21
NCU00008	gsl-4	99.81	86.8811	58.0003	114.797	64.8455	71.7758	65.4519	103.431	102.017	88.4157	107.113	79.5093	89.7232	118.688	76.4408	72.7021	66.782	59.9459	80.7499	60.7845	62.8138	84.9413	95.467	104.411	89.7687	98.2193	93.0583	104.831	88.0651	92.2899	112.434	89.4694	104.709	116.985	111.504	103.213	136.623	103.923	97.7156	126.419	123.92	105.959	longevity-assurance protein 1
NCU00009		0	0	0	0	0	0	0	0	0	0.0504944	0	0	0	0	0	0.420591	0.453418	0.468328	11.9767	8.82569	5.20702	0	0	0	0	0	0.063219	0	0	0	0.138636	0	0	0	0	0	0.131116	0	0	0	0	0	hypothetical protein
NCU00010	trm-59	276.667	366.099	487.123	372.159	288.952	418.012	369.138	410.896	485.214	458.994	503.403	425.822	489.939	466.12	715.207	437.294	424.464	522.854	314.356	381.296	470.543	246.577	256.289	327.614	367.116	267.318	434.314	356.797	383.22	395.569	283.649	392.128	340.63	381.021	367.794	278.494	355.39	451.46	362.795	533.59	525.668	459.233	transport of metals-59
NCU00011		0.67856	0.647963	1.75244	0.688439	1.88413	1.39823	2.09651	0.785952	0.698382	1.16137	1.59705	1.46049	1.07956	1.51194	2.00202	1.26177	1.7489	1.00356	0.864295	1.32717	1.51597	1.1192	0.680141	0.802647	2.0402	1.2303	1.07472	1.21971	1.31277	0.747986	0.901133	1.0167	0.911646	0.740805	0.728305	0.5606	1.11449	1.29276	1.03953	0.307589	0.970017	0.704826	hypothetical protein
NCU00013		0.431811	0.647963	0.113061	0.5737	0.52337	0.174779	0.664746	0.943142	0.32233	0.706922	0.66085	0.467358	0.419828	0.755972	0.182002	0.901266	0.582966	0.468328	0.617354	0.398151	0.39547	0.942483	0.680141	0.73576	0.660064	0.410101	0.63219	0.256781	0.711085	0.517836	0.762497	0.635436	0.26047	0.679071	0.364153	0.622889	0.262232	1.00548	1.1045	0.692075	0.808347	0.548198	hypothetical protein
NCU00014		38.4928	42.6036	41.0976	46.1254	39.9331	42.4712	33.7486	46.5807	47.0602	55.9478	53.5289	51.8183	45.2215	55.1229	48.5339	44.5225	46.9611	43.4876	45.0051	48.11	42.513	50.7174	46.2496	48.5601	52.3851	55.7738	50.8281	57.6474	55.0817	51.9562	52.8203	45.6879	54.3732	54.1405	57.609	51.4506	54.0199	52.5721	54.5752	60.5181	51.4917	53.7234	hypothetical protein
NCU00015		88.3978	79.6455	58.7351	116.977	52.8603	51.7928	62.3838	93.7378	100.46	96.1414	93.3451	101.475	101.838	112.325	95.2477	90.1867	107.525	109.656	135.077	114.668	91.6831	84.47	76.4231	75.5826	106.87	121.595	93.8802	150.281	108.413	85.3854	133.021	114.442	114.412	125.813	159.645	90.132	124.757	185.152	117.986	146.105	170.642	159.526	hypothetical protein
NCU00017		6.35379	7.61357	9.271	3.55694	8.16457	7.04941	5.5225	5.55406	4.83495	4.59499	2.97383	4.08938	8.27661	4.40984	5.39939	5.46768	4.79328	5.68683	4.56842	7.10037	6.85481	3.71103	2.96789	3.47814	2.82027	3.62256	2.27588	1.79747	2.29735	3.62485	2.77272	2.79592	2.40935	2.90149	2.11209	2.67842	3.27791	2.1546	2.27397	1.92243	1.21252	1.64459	hypothetical protein
NCU00018	cdc48	434.895	454.006	575.197	349.383	465.851	536.92	477.441	417.864	463.027	417.841	447.396	379.203	379.045	385.105	399.98	385.201	379.705	381.754	378.685	399.877	431.128	450.271	420.636	468.478	390.938	297.323	400.682	320.399	415.656	459.781	342.985	382.85	380.026	375.341	364.517	383.326	372.304	310.046	376.894	356.342	302.969	343.72	cell division control protein Cdc48
NCU00019	fkh-1	46.4505	51.4051	53.7039	60.1237	52.18	54.764	38.8109	52.9731	59.6311	61.1488	54.5201	58.8871	54.7576	47.8782	67.3407	58.6424	54.734	66.4356	53.5246	63.5052	61.5615	57.5504	52.7418	63.476	54.9653	47.7768	74.7881	66.6989	58.2542	60.817	82.0031	81.3994	77.4899	79.1426	75.8894	65.777	78.0797	84.3883	71.5325	82.0493	90.9391	80.5068	FKH1
NCU00021	clu1	36.2721	39.1478	34.5401	38.7821	29.7797	43.4034	32.4191	32.6956	31.5346	19.3899	26.2688	19.6875	26.5091	22.3642	21.9616	19.4673	26.4926	22.279	27.0401	22.6283	27.0238	49.716	31.1628	48.5601	46.7445	23.2391	50.7648	35.3074	51.034	45.2244	32.7181	41.7482	39.1357	25.2491	41.2949	46.4052	30.8123	28.297	34.4343	28.1444	24.4121	29.681	hypothetical protein
NCU00022		15.3601	19.4389	31.544	14.9162	21.8245	23.0125	16.005	16.3478	15.3107	20.8037	20.7617	17.5843	15.4137	17.9543	22.9929	29.5615	33.0995	35.5929	30.1269	31.9185	34.4059	20.0867	17.4363	16.1198	19.9219	18.1812	20.6094	15.9204	22.0983	19.4476	19.3397	23.3205	25.1354	18.7053	17.1152	18.2506	15.7339	16.8058	19.9459	11.0732	8.64932	10.8856	hypothetical protein
NCU00023	fer-2	109.927	156.645	307.582	149.219	153.661	139.706	109.53	128.11	203.659	338.363	400.751	385.454	310.733	330.864	376.259	423.235	516.573	595.044	473.016	543.079	603.158	122.228	130.278	135.447	141.194	119.271	119.484	113.369	140.795	136.536	146.954	180.21	150.422	129.888	127.745	144.572	133.083	105.503	146.313	102.427	88.999	101.652	ferric reductase-2
NCU00024		240.334	240.07	248.734	224.833	250.118	248.128	233.377	216.87	205.539	261.763	226.782	259.384	241.701	263.456	255.955	236.973	241.801	249.686	235.52	225.619	197.735	236.858	252.579	215.042	234.623	257.065	192.944	217.044	229.735	191.887	225.699	179.447	201.995	229.032	220.531	210.474	244.794	217.04	225.707	228.077	203.946	219.436	yippee zinc-binding protein, variant 1
NCU00025		147.186	159.129	224.256	175.437	179.83	145.299	142.665	155.776	174.81	236.97	211.087	263.298	190.422	183.89	199.717	198.279	180.59	208.874	170.266	192.772	188.244	165.995	232.732	154.108	133.093	165.408	152.421	175.189	139.099	159.609	192.912	175.698	197.436	195.881	181.275	166.934	182.842	204.112	187.57	174.095	191.497	206.044	Integral membrane protein
NCU00026		61.0087	58.8567	91.3532	70.2782	63.7464	59.1335	47.0947	59.9419	88.8556	85.6386	78.0905	81.3203	139.443	93.4885	92.639	108.693	132.463	122.903	144.522	140.017	103.152	37.5815	64.4279	50.2323	80.4678	99.1762	71.5639	130.83	95.7229	65.3049	98.9167	87.8808	94.3554	122.295	118.568	71.3208	113.94	162.169	94.1422	147.412	165.954	153.104	hypothetical protein
NCU00027	tsp-1	16.4088	15.4431	24.4212	19.4484	13.6076	18.5848	18.7663	17.1861	20.7903	22.773	22.4138	25.4126	21.2313	20.2852	19.2315	22.2913	19.8208	19.8705	19.8788	24.4863	18.5871	12.1934	13.4173	14.4476	21.7221	17.1559	17.5117	22.4042	22.0436	18.2969	21.5579	22.9392	19.6004	20.1869	17.5522	18.9981	16.8484	20.2532	19.1013	18.9936	23.1996	21.693	hypothetical protein
NCU00028	hgd-1	49.8433	45.3574	75.0159	22.6611	98.3412	49.1711	38.3507	26.9319	17.1372	18.9859	17.5125	18.1685	40.7833	46.2403	38.6451	41.6385	39.836	36.6634	50.1291	46.9819	40.4698	38.524	43.2198	23.3436	37.0836	45.4529	18.9657	20.0931	30.1937	26.237	24.4692	26.0529	23.9633	26.1751	17.9163	27.0957	19.5363	17.0213	28.1972	12.0729	9.781	14.0182	hydroxymethylglutathione dehydrogenase-1
NCU00029	trm-33	90.0634	105.51	89.94	115.027	86.827	92.1084	87.7976	100.602	125.225	110.128	120.165	97.152	117.672	135.193	117.695	96.6758	115.168	100.356	132.669	98.0116	114.225	110.447	89.8404	110.163	85.6883	76.6889	110.76	97.8978	81.0637	106.387	133.09	116.031	125.482	108.343	128.182	117.539	141.54	126.547	131.175	147.335	159.002	149.188	ZIP metal ion transporter
NCU00030	mnu-2	49.7816	42.3876	52.856	42.1669	44.2771	43.2869	41.4699	43.0178	31.3197	29.5392	33.2077	39.6086	32.3867	40.1295	32.639	30.2825	31.9984	30.7758	40.2515	30.9231	33.2854	52.3667	49.032	46.888	49.9248	55.5004	46.2131	49.6871	56.0663	42.9229	43.9476	42.0659	47.08	37.0402	47.6312	56.8697	42.8094	43.9537	42.1658	34.8344	38.0732	36.1811	mitochondrial nuclease-2
NCU00031		1.72724	1.34992	0.395713	3.72905	0.732717	0.815634	1.02269	2.56744	3.00841	2.87818	8.64612	13.1444	6.65727	26.9	28.9383	2265.24	2926.94	3284.45	10556.3	9033.26	3065.75	1.47263	1.73127	1.73907	1.50015	1.5037	1.70691	2.31103	1.85976	1.89873	2.77272	6.03664	6.57688	1.48161	18.4261	7.22551	16.7173	5.38649	6.43207	11.5346	5.41593	21.8496	hypothetical protein
NCU00032	pex8	43.6746	51.2971	69.1933	53.8704	50.7145	47.2485	41.0608	48.3098	62.9081	72.7625	71.9776	65.0796	57.8763	60.0368	73.4681	65.2517	64.9683	72.457	68.3411	69.7429	72.7006	46.4173	56.328	52.6403	51.845	43.6074	56.6442	57.0054	47.8068	57.1346	62.4555	63.4801	58.8012	64.1413	61.7603	53.5684	67.9182	68.157	72.8319	75.0517	80.2689	70.6392	peroxin 8
NCU00033		8.57453	6.47963	12.8324	7.68757	9.36832	9.84587	8.18149	7.91191	9.29385	11.2098	9.80261	11.0998	9.35616	6.61475	11.2841	13.6392	17.0356	17.2612	20.8666	22.3628	19.9053	5.89052	5.87394	6.01985	6.00058	4.92122	5.56327	8.02441	6.94675	5.06329	8.52611	8.70547	8.46528	9.81566	7.79287	4.98311	8.26032	9.83932	8.44616	6.53626	10.0235	11.1206	Integral membrane protein
NCU00034		103.45	113.124	89.6573	155.874	119.014	72.9992	87.7976	126.486	160.52	164.107	149.903	154.228	182.205	186.914	173.994	125.516	159.02	158.295	203.356	146.852	123.914	110.801	141.284	119.996	125.952	156.112	105.639	190.788	142.272	106.904	183.415	133.505	158.04	193.412	203.634	129.872	283.998	258.623	187.44	302.591	254.791	237.135	prenyl cysteine carboxyl methyltransferase Ste14, variant 1
NCU00035	dga-2	93.0861	93.6307	75.7508	85.3091	97.0327	69.795	145.17	89.5985	82.033	88.6177	90.7017	83.4818	102.618	99.5993	82.7502	90.4871	97.3553	85.9716	104.703	75.1179	94.5173	86.0016	75.8666	72.9071	88.0886	85.4378	73.9662	91.1573	81.009	79.2865	81.6565	75.3627	84.5877	95.4404	84.3378	74.9958	101.681	90.8521	85.761	111.424	90.6157	89.5912	diacylglycerol acyltransferase-2
NCU00037	paa-1	24.9833	28.4564	30.0742	24.5543	29.2564	23.0708	24.0843	25.4124	26.3236	29.3373	32.5469	30.4367	25.7295	25.955	24.6309	29.9821	26.8812	26.7616	24.8176	24.7517	23.86	24.858	23.1866	24.7483	26.5226	26.6566	22.3163	25.1004	26.0366	26.0069	29.1135	25.7352	30.996	25.6195	28.6224	26.0367	24.3221	24.2033	24.3639	21.6081	22.1487	23.6508	polyadenylation factor subunit 2, variant 1
NCU00038	znf-32	27.5125	28.1864	18.3724	34.8809	17.1665	27.0907	22.09	34.3723	29.6006	22.571	26.5992	22.959	26.3292	30.3019	22.3256	20.3085	23.1243	18.1979	30.8059	21.7656	22.4759	33.2814	27.6384	34.7145	40.0239	35.5421	46.3395	41.7911	41.8446	34.4649	36.8771	35.2667	34.6426	31.8546	45.9561	35.5669	37.4337	34.7608	34.9541	43.9852	28.1305	32.8919	zinc finger transcription factor-32
NCU00039		13.8796	2.37587	1.3002	31.3814	0.157011	2.67994	2.86352	12.418	49.5851	35.0431	54.1346	66.7738	21.5312	24.0021	24.3883	40.1965	39.9008	59.0762	17.8415	28.5342	55.234	0.412336	0	0.334436	0.120012	0	0.758628	0.128391	0.164096	0.345224	0.970451	4.06679	0.976764	1.72854	5.09814	1.05891	0.721139	0.21546	0.259882	1.53794	1.8592	4.30727	hypothetical protein
NCU00040	eif3a	219.051	232.403	253.426	199.246	235.569	278.364	245.291	241.235	230.09	171.782	190.655	144.998	193.421	194.6	204.449	196.356	178.323	172.88	185.762	214.405	207.556	242.925	193.345	270.76	271.646	184.682	300.48	243.108	254.623	277.215	204.973	223.483	219.381	194.893	235.315	235.701	203.755	197.002	223.173	230.23	182.282	199.936	eukaryotic translation initiation factor 3 110 kDa subunit
NCU00041	gng-1	277.284	270.579	308.487	368.43	332.915	238.748	236.956	320.04	376.481	373.204	362.256	407.945	362.551	404.823	359.454	320.13	360.403	387.24	459.496	381.628	338.259	286.102	341.74	291.428	360.095	485.765	327.854	462.463	396.512	355.293	413.066	400.706	410.436	437.013	466.188	365.698	477.722	547.195	414.382	603.413	605.371	537.078	guanine nucleotide-binding protein subunit gamma
NCU00042		56.0737	57.7227	40.4758	68.0981	65.5259	51.7345	44.3334	55.6454	55.6556	45.445	45.048	51.2925	64.8334	62.9977	48.8979	46.5053	57.3898	59.0762	81.182	58.5283	56.5522	71.8643	58.6158	49.2959	61.0259	78.261	44.1901	46.67	45.6735	47.5834	46.5123	38.8251	40.6334	42.7815	51.3455	48.4607	48.6441	50.4894	39.1122	70.9761	62.2427	54.5849	selenoprotein domain-containing protein
NCU00043	pph-3	451.859	461.728	469.485	365.791	446.801	425.12	684.688	443.172	348.224	523.425	523.448	401.636	502.234	479.79	466.35	483.559	450.179	429.657	407.33	423.5	427.239	317.676	330.487	323.868	465.885	349.816	397.521	529.804	503.229	415.132	462.073	419.833	399.561	517.576	466.844	375.851	443.369	507.551	392.486	463.767	389.058	449.209	serine/threonine-protein phosphatase PP1
NCU00045		5.7986	7.28959	8.81875	6.19595	6.54212	10.4285	6.03385	6.4448	7.30615	8.48306	6.994	8.41244	8.21663	7.43372	8.7361	7.75089	6.41263	10.5039	8.45775	8.95841	7.97531	6.47957	6.49225	7.49137	10.501	7.79192	8.47134	6.48372	8.80651	8.80321	8.8727	10.0399	9.50717	11.1738	10.1963	9.59249	9.83372	11.2757	9.81054	10.5349	13.0952	12.8435	PHD finger domain-containing protein
NCU00046		291.102	297.415	391.756	243.535	392.423	295.551	241.763	261.722	255.017	239.798	206.461	192.785	206.975	206.002	283.741	271.642	234.288	278.454	259.721	290.85	304.314	267.371	241.759	233.436	244.284	229.588	246.238	203.627	231.485	288.953	231.938	284.866	247.512	275.579	209.024	229.721	260.725	252.878	295.745	278.752	283.972	278.563	leucine Rich Repeat domain-containing protein, variant 1
NCU00047		5.05836	3.07783	2.54387	5.33541	1.88413	2.67994	4.29528	4.34893	5.74822	4.99895	3.85496	3.68044	5.99754	5.2918	5.70273	4.08574	6.67172	7.29253	6.54395	6.10499	5.20702	2.65073	4.01901	5.28409	5.1005	5.46802	6.25868	11.0416	5.46988	5.00575	7.07043	6.29082	4.49311	6.79071	6.99173	5.16998	7.40807	8.47474	6.56202	9.68905	10.9935	8.3796	hypothetical protein
NCU00048		0.308436	0.107994	0	0.11474	0	0.174779	0.35794	0.15719	0.161165	0.201978	0.330425	0.175259	0.419828	0.251991	0.424671	0.360506	0	0	0.308677	0.46451	0	0.235621	0	0	0.300029	0	0.126438	0.898734	0.382892	0	0.277272	0.571893	0.0651176	0.308669	0.0728305	0.311444	0.262232	0.430919	0.129941	0.307589	0.0808347	0	hypothetical protein
NCU00050	ace-11	62.3658	78.3496	102.433	67.6392	77.511	78.1261	71.7414	72.5695	76.8757	64.0774	68.4531	62.6844	64.8334	69.6124	62.8514	67.7752	68.0775	58.474	60.2537	68.6811	72.2392	86.4139	67.2103	84.0773	86.2284	70.1957	77.7594	84.2884	76.8518	80.6674	61.693	62.8446	60.8849	67.9071	70.1358	71.2585	68.9016	59.9696	62.5665	64.2861	58.201	61.3199	pyruvate dehydrogenase X component
NCU00051		37.3825	36.4479	41.3238	42.9127	40.5611	40.7817	38.7598	36.9921	33.2	27.5195	32.657	36.6292	31.667	37.7986	32.457	31.304	32.6461	31.9132	32.4111	30.9231	34.34	39.7021	36.4184	40.5337	51.905	52.1512	48.2993	63.5533	51.6357	43.7859	42.3533	43.0826	38.1589	39.5096	43.407	47.0904	35.1391	38.4954	40.3466	33.7579	37.4265	39.3136	hypothetical protein
NCU00052	mcr-1	29.5482	53.565	1.35673	11.5314	1.15141	5.1851	2.55671	15.0903	31.4272	40.9005	32.9324	40.1928	23.6303	26.207	22.9323	15.6219	19.1083	13.7153	13.2114	13.139	17.9939	0.412336	0.494648	0.936421	1.38013	1.77711	0.821847	7.63924	1.09398	3.33717	2.42613	1.58859	1.69306	7.71672	2.54907	0.996622	4.0646	2.44187	1.49432	16.9943	5.09259	5.87355	methylacyl-CoA racemase-1
NCU00054		54.9017	79.0515	35.275	55.1899	50.3482	47.4233	42.2369	50.7725	47.7048	73.0149	79.7426	60.2892	38.5642	40.3815	55.6319	46.0247	31.4802	38.9381	28.2131	32.1176	56.7499	56.4312	30.4827	48.5601	50.4049	21.3936	49.5005	30.8137	41.0241	46.9505	46.651	51.9151	35.8147	41.6085	48.7965	37.7471	47.5952	45.6056	41.6461	55.9812	57.5543	45.8137	hypothetical protein
NCU00055	cdo-1	6.41547	5.61568	4.12672	5.62226	2.19815	5.7677	2.76125	3.40579	5.90938	62.6636	66.856	75.7704	33.7062	19.1513	29.2417	26.6174	29.5369	29.3039	25.9289	29.5959	23.135	2.82745	1.85493	5.88608	3.24031	1.29865	5.62649	4.42947	1.91446	3.62485	8.1102	9.65863	7.29317	7.40805	5.46229	3.79962	4.78574	6.39197	7.01681	4.46004	9.61933	8.77117	catechol dioxygenase-1
NCU00056	cem-1	42.5025	40.3897	31.4309	33.5614	43.4397	39.4417	37.3792	35.001	29.1171	49.737	44.8827	65.4885	45.8812	38.3026	40.8898	40.4368	33.4234	32.9836	29.8182	29.5296	26.4306	28.9813	34.3162	37.1893	33.8433	48.597	40.5866	44.5515	36.5935	31.3003	55.1078	51.661	57.1732	52.4737	51.6368	46.8412	47.1363	49.053	43.2703	38.91	32.0914	35.7112	3-oxoacyl-[acyl-carrier-protein]-synthase
NCU00057	ucc-1	92.6543	84.6672	45.5636	125.87	55.6865	56.1622	58.1397	94.1046	98.8479	91.2939	93.9509	77.4646	85.8248	109.49	69.4641	63.6294	72.1582	63.2242	98.2827	61.6471	63.2093	133.715	135.162	137.386	132.433	153.515	116.007	123.062	116.508	104.603	124.148	87.7537	97.8717	104.145	126.652	112.93	134.329	112.829	101.159	134.647	121.899	101.965	ubiquinol cytochrome-c reductase assembly protein Cbp3
NCU00059		13.2011	11.1774	5.31386	13.3672	5.60005	10.0789	11.4541	11.8417	9.50874	5.35241	7.82006	5.08252	6.35739	9.76464	6.91608	6.24878	6.54217	5.61993	4.63015	6.43678	5.47067	14.8441	12.7372	13.5781	17.0417	14.1485	18.0174	14.0588	16.1362	14.7871	14.3488	16.2672	14.2607	6.91418	17.6978	15.8214	9.24369	9.98296	8.64107	8.228	6.30511	6.50006	hypothetical protein
NCU00060		69.8917	72.7879	89.0355	76.5889	86.1466	67.9307	77.0082	77.1805	76.6071	81.1446	70.9313	77.7567	70.1113	78.9361	72.5581	68.2559	78.3118	77.6086	89.7015	69.4111	71.9096	79.2275	86.5015	72.4389	77.4075	102.115	72.0064	121.522	98.8955	79.6892	89.0736	78.1586	72.4107	92.2919	90.0914	78.2971	81.1609	102.271	73.6115	107.118	82.2089	78.7839	WW domain-containing protein, variant 2
NCU00061	gh16-13	34.8533	34.1801	52.856	38.2658	43.1257	30.2367	25.2603	32.6432	32.7702	42.1124	39.2104	37.7976	56.5568	42.3344	45.8645	62.608	80.7732	80.2178	90.504	79.8294	73.7552	50.0694	58.9867	35.1827	49.6248	41.6253	31.167	49.5588	54.6988	34.9827	44.7101	44.7982	38.0938	41.9172	34.2303	48.959	45.2351	49.6993	35.084	42.2935	40.579	38.2172	hypothetical protein
NCU00064		192.341	202.057	287.91	180.084	219.815	229.31	190.884	201.885	233.098	211.067	207.948	186.008	190.962	166.188	238.119	214.441	210.451	219.043	191.935	226.482	256.396	189.086	196.622	186.615	189.198	162.673	212.732	210.689	219.78	212.658	208.994	285.692	235.335	207.796	206.984	226.171	183.825	195.709	190.948	183.784	170.804	178.243	hypothetical protein
NCU00065	tdus-2	30.1034	31.6422	27.813	29.6603	23.9703	26.7411	30.6294	29.447	29.0097	21.2077	21.2023	22.2579	26.1493	26.081	18.9889	17.9052	21.6345	19.2014	20.2492	19.6421	22.0145	42.1761	24.9797	42.3396	34.8034	32.3296	38.2475	35.9494	32.7099	31.0702	28.6976	30.5645	31.3867	20.5573	33.0651	31.8919	27.4688	25.6397	26.313	23.3768	24.7354	24.5906	tRNA-dihydrouridine synthase-2
NCU00066	msp-1	49.5966	56.3188	60.3745	55.4194	62.3857	62.396	48.731	58.108	66.1314	54.9379	59.9171	59.1792	59.9754	56.3199	66.3094	61.1659	63.8024	76.0029	84.6392	90.5131	73.5574	53.0147	60.5943	63.476	57.1255	50.0324	66.5696	64.773	65.3651	58.0552	66.8918	70.597	63.0338	87.2915	74.2871	61.1054	81.1609	122.022	86.1508	132.571	137.904	123.11	pre-mRNA-splicing factor cwc-22
NCU00067	dpm-2	188.331	190.231	101.472	235.848	165.071	131.608	161.482	207.701	163.69	174.761	180.522	182.386	168.051	213.058	140.87	153.335	149.369	146.319	179.526	128.669	127.275	210.763	293.388	196.515	254.665	352.277	195.41	310.834	286.403	198.676	235.196	196.413	202.841	249.96	276.392	204.245	268.395	278.015	203.877	256.914	229.894	211.839	dolichyl-phosphate mannosyltransferase-2
NCU00068		93.6413	89.257	116.283	101.201	88.7112	75.6209	49.6003	63.9765	93.4757	95.5355	84.5888	90.3169	87.804	70.0534	110.597	83.3972	90.295	107.782	76.8605	96.8172	91.8809	96.6634	131.267	114.912	78.9077	57.5509	81.8686	62.9756	71.9836	79.344	99.8872	97.2853	94.5507	100.441	74.2871	93.4956	109.941	96.8132	111.359	100.582	125.213	119.899	hypothetical protein
NCU00069		17.3341	11.1774	3.84407	27.5376	7.43185	8.15634	9.97119	17.8149	16.3314	17.5721	18.8893	20.1548	21.7711	19.9703	15.2882	16.1627	17.4242	20.5395	16.0512	14.7316	8.43669	28.0389	31.5338	30.6344	29.1628	42.9923	31.167	37.5542	27.3494	24.0506	37.2237	27.1331	38.6147	34.9413	38.6002	29.8364	36.9092	40.2191	27.0927	37.8334	37.7498	35.7895	hypothetical protein
NCU00070		41.2071	48.5973	68.0061	56.3373	58.7221	55.4049	54.2023	57.7412	67.0984	67.3596	63.2213	59.5297	63.6939	54.493	71.0414	64.4706	69.3082	86.4399	77.6631	82.1519	72.6347	40.1733	41.7977	49.5634	54.4853	47.6401	67.265	68.368	63.2318	59.9539	73.6157	80.5098	70.6526	74.3274	72.8305	56.8074	80.3087	100.691	76.3403	106.426	134.509	113.164	hypothetical protein
NCU00071		0	0.0539969	0	0	0	0	0	0	0.161165	0.201978	0	0.525778	0	0	0.182002	0	0.194322	0.33452	0.555618	0	0.131823	0	0	0	0	0.0683502	0	0	0	0.115075	0	0.0635436	0	0	0	0.124578	0	0	0	0	0	0	hypothetical protein
NCU00072		87.1641	107.616	85.2479	102.979	92.1654	63.9107	89.5361	87.7646	87.5126	90.6375	105.075	72.2652	99.3793	105.962	73.2861	82.9766	86.7972	70.5168	93.776	75.6488	71.7119	111.566	106.349	97.5216	89.1087	81.6101	62.3339	74.3381	79.0398	71.9792	97.5997	54.9017	69.6107	83.9579	75.4524	77.1136	96.6326	79.1455	76.2753	94.7374	76.308	64.9223	hypothetical protein
NCU00073		80.872	70.412	109.782	66.2623	105.773	92.8658	100.07	81.2674	71.5573	74.7823	65.1488	80.0935	79.6474	83.8499	85.2983	107.13	90.9427	94.2677	114.272	116.061	99.5266	61.2025	53.2365	49.7641	81.6679	77.9192	66.8857	87.113	86.2053	67.4913	60.6532	71.8678	65.378	68.5244	60.3037	65.0919	60.969	80.7255	61.527	80.1269	68.2245	72.2838	hypothetical protein
NCU00074		107.583	83.8573	86.4916	116.059	113.519	83.6025	90.6611	105.265	85.4175	99.7265	89.4901	89.7912	133.325	132.169	104.954	139.756	138.94	134.878	167.426	141.941	129.582	77.6959	90.2114	71.5693	95.4093	136.29	85.4721	122.806	102.834	75.6041	94.7576	81.0181	79.9644	100.132	97.1559	85.2735	102.271	116.635	86.6056	110.809	97.7292	86.3804	hypothetical protein
NCU00075	tim14	82.9077	84.8292	55.0041	103.495	82.7971	66.9985	71.1789	102.698	76.1773	70.9952	81.3396	71.681	84.5054	106.844	66.5521	78.3501	82.1982	69.4463	124.767	78.3031	68.1527	104.498	103.567	91.1004	117.911	163.084	104.185	129.161	142.983	90.4487	90.5292	78.6034	83.0249	87.0446	119.806	87.6404	102.533	113.26	88.9445	122.036	98.2142	92.4105	mitochondrial import inner membrane translocase subunit tim-14
NCU00076	qip	158.598	98.2204	79.3688	101.889	122.887	90.5354	139.903	96.5673	94.5501	109.169	98.2464	113.685	105.317	110.75	110.051	114.401	108.885	127.051	121.557	118.981	114.423	79.522	98.2494	78.5256	91.6289	89.8122	83.3226	86.3427	86.26	80.955	100.927	86.1651	86.6064	119.393	101.599	80.6641	92.1747	114.05	96.2862	116.73	111.552	104.236	QDE-2-interacting protein
NCU00077	mus-52	38.9863	44.6555	35.1054	50.084	25.5928	39.8495	35.1293	41.4459	42.279	36.5075	46.3697	37.6223	32.9865	41.1375	35.0051	30.1624	31.1563	28.0328	28.3365	24.2209	24.3214	51.4242	47.7953	64.4124	50.3449	47.0249	64.7995	43.717	45.6735	59.8964	56.91	55.7913	67.5269	49.5722	57.3176	57.8041	56.1177	45.2465	56.5893	51.4442	49.2283	44.9522	Ku70/Ku80 family protein
NCU00078		88.953	81.6434	109.386	97.5863	73.5334	54.531	70.3608	73.8271	68.0654	76.9535	73.7399	79.4509	70.1113	82.2749	66.7947	56.4793	54.6045	55.3965	66.9211	49.7689	46.5336	113.334	120.076	105.749	106.51	113.666	91.0986	100.466	94.9025	83.4867	124.911	95.506	110.374	108.096	110.411	104.396	115.317	108.089	99.0799	97.4288	109.531	97.8925	hypothetical protein
NCU00079		6.10704	2.59185	6.95325	10.2119	5.65239	4.95206	4.60209	4.08695	11.5502	14.1384	10.133	18.5191	16.4932	5.79578	16.8049	10.3345	9.13313	9.96869	7.46998	10.4183	11.0732	5.83161	3.09155	5.01654	5.34052	3.96431	4.93108	6.09855	4.37591	3.855	6.86248	6.67208	6.90246	4.50656	4.95248	6.41575	5.76911	6.39197	5.06769	6.69006	10.1852	6.73501	hypothetical protein
NCU00080		229.045	204.054	112.1	346.572	125.399	122.869	138.881	204.138	248.946	235.758	245.286	182.679	215.072	261.188	214.944	167.876	175.991	200.779	211.444	176.447	164.779	326.217	362.577	422.393	286.408	294.248	361.929	391.848	294.881	309.781	411.541	301.26	355.021	402.072	365.828	349.067	469.593	361.038	350.126	427.472	424.301	372.461	DUF1295 domain-containing protein
NCU00081	dnt-3	24.86	22.1387	33.8617	40.5606	19.3123	21.09	19.0731	27.6655	29.1709	31.1551	30.2339	26.6394	25.0697	27.845	24.8736	21.4501	22.6709	26.7616	21.4222	21.3011	18.8507	35.9322	39.7573	44.4131	34.2633	33.0132	39.1958	32.7396	31.3971	39.8734	37.3624	35.7751	35.5542	32.8423	34.6673	33.2623	41.3016	35.3354	36.7083	37.9872	41.8724	37.8257	DNA topoisomerase 3-beta
NCU00082		0.431811	0.377979	0.226122	0.745809	0.889728	0.349557	0.613611	0.890745	0.268608	0.555439	0.385496	0.525778	1.07956	1.00796	0.91001	0.420591	0.97161	0.468328	0.864295	0.92902	0.593205	0.294526	1.23662	0.535098	1.0201	2.18721	1.0115	2.18264	2.24265	0.920598	1.17841	0.953154	0.651176	1.91375	1.09246	1.05891	2.29453	1.93914	0.779645	1.46105	1.69753	1.33134	hypothetical protein
NCU00083		208.811	263.613	342.688	240.552	322.396	261.061	205.304	227.14	278.923	308.925	245.23	306.178	260.893	215.515	346.592	313.22	312.794	406.174	299.54	369.551	366.733	201.22	229.084	208.019	222.022	208.81	250.916	273.664	235.807	249.424	281.223	312.444	273.494	353.302	286.952	209.104	319.792	416.627	324.787	390.1	480.482	429.082	hypothetical protein
NCU00084		14.5582	13.8772	18.1463	13.8262	14.602	13.3997	12.8858	13.728	11.1741	13.381	11.7852	15.4228	12.5948	15.8124	13.6502	14.6005	11.9184	14.5182	11.2976	12.2763	14.6324	11.6632	9.33648	9.83242	9.72094	11.4828	9.41963	15.2143	9.4082	12.1979	10.3284	12.7087	10.8746	10.6182	10.5604	13.0184	9.83372	10.1984	11.1749	9.99664	10.5893	10.6507	hypothetical protein
NCU00085		17.0257	25.1086	42.0021	17.4978	18.632	20.7404	25.1581	19.02	22.3482	49.1311	67.1864	55.0314	69.6914	52.855	76.5622	110.255	132.787	147.189	89.7632	113.871	165.109	24.3867	20.3424	25.0158	19.2019	20.3	21.8738	19.4512	16.519	21.4039	25.3704	27.6415	23.3121	21.2364	19.9556	23.6075	18.3563	16.5186	23.7142	18.9167	21.0979	23.4159	hypothetical protein
NCU00086	gh76-8	4.50317	4.31976	4.07019	5.27804	4.44864	3.3208	3.17033	4.45373	3.54563	12.5731	15.7503	14.0207	24.5899	14.3005	26.0263	40.7372	51.4306	52.9879	38.5846	35.7673	37.0424	4.5357	5.75028	5.08343	6.48063	4.51111	4.9943	5.97016	4.4306	4.14269	6.03066	4.9564	4.36288	6.04991	5.2438	6.29118	4.65463	5.45831	6.17219	5.84419	5.17342	6.26512	glycosyl hydrolase
NCU00087	ppm-1	85.9304	86.8271	77.7294	109.577	64.8978	67.9307	67.1393	63.1381	65.8628	75.1862	71.1515	68.2343	66.9326	74.2112	55.8139	59.2432	65.1626	57.3367	63.0935	60.519	62.3524	150.562	89.3457	122.27	100.69	103.414	83.4491	92.7622	75.7579	84.2922	103.769	78.8576	80.4202	77.2906	76.3992	100.534	84.57	72.3226	91.4134	65.5933	69.1137	84.8141	6-phosphogluconolactonase
NCU00088	npp-1	12.029	11.3394	16.9026	15.2604	9.89169	11.5354	8.33489	12.942	13.9139	10.4019	12.0054	10.9829	12.5349	11.9696	7.94742	13.2186	13.6673	8.96513	15.4956	10.6174	9.95266	48.3611	22.8775	31.5708	18.6618	22.4189	13.0863	13.3526	15.3704	17.5489	15.7352	13.3442	14.5863	10.6799	16.9695	20.9913	16.914	13.3585	16.3726	13.3032	14.4694	12.1387	nitrophenylphosphatase-1
NCU00089		24.9833	21.1668	21.8773	29.6603	22.4526	22.0804	15.6471	23.4214	17.8356	16.4612	13.9329	22.0242	20.0318	18.2063	29.6663	17.3043	17.6185	19.9374	20.3727	24.4863	27.6829	54.3695	43.9	50.0317	42.5441	39.0963	35.3394	29.273	35.9918	37.802	25.0238	33.6781	29.6285	24.2614	26.2918	32.2656	26.9444	27.8661	29.1068	27.683	30.7172	33.91	MYND domain-containing protein, variant 3
NCU00090	pacc-1	267.106	142.768	312.613	297.635	180.248	258.265	404.932	407.909	565.743	439.1	460.227	294.143	525.984	567.42	472.235	497.619	403.348	414.671	451.841	440.156	517.407	187.907	262.349	213.437	178.397	211.681	365.722	417.783	245.762	332.508	454.379	407.569	438.697	552.702	537.562	553.935	613.952	529.959	573.429	638.631	564.792	509.511	pH-response transcription factor pacC/RIM101
NCU00091		50.6452	55.9408	57.3784	53.0098	51.4472	57.7352	44.7936	54.3879	52.2712	42.9203	49.1232	47.32	47.3806	46.7443	47.8059	46.8658	46.7021	49.9772	39.6341	49.8353	46.6655	58.5517	49.6503	52.3058	56.6455	42.8556	53.9258	50.9711	55.2458	56.7318	54.2759	61.8915	60.8198	50.1278	55.4969	54.4405	50.8075	52.5721	47.4284	57.1346	58.686	52.1571	hypothetical protein
NCU00092	rrm-3	18.938	17.657	10.6277	21.399	13.0319	17.4196	19.9935	19.7012	24.5508	23.3284	22.579	22.6669	16.4333	25.1991	17.9575	18.0854	20.8572	23.4833	20.1257	20.1066	19.0485	18.614	18.9821	20.8019	20.642	24.3327	25.5405	28.8879	21.1684	22.4971	30.5692	28.5946	27.0889	25.3108	27.6028	24.2927	27.2722	32.1753	22.8696	32.4506	31.8489	33.91	rRNA-processing protein efg-1
NCU00093		8.08103	7.66757	3.50489	8.26127	5.54772	5.7677	6.64746	6.34001	8.75663	41.8094	45.2682	48.1379	31.727	38.7436	31.6077	53.6554	59.2034	76.6719	65.6247	71.4682	55.8272	7.18643	7.41972	7.49137	8.82086	9.56903	9.04031	14.5081	10.721	9.0909	10.7443	13.4077	10.9398	12.5319	14.0563	11.4612	13.8983	21.0432	12.0195	17.5326	21.6637	19.7351	hypothetical protein
NCU00095	rpo-1	76.1838	84.6132	118.884	76.3594	87.141	110.402	90.6611	85.2496	95.3022	77.6099	80.7339	68.1759	71.0109	68.7934	93.1244	80.5732	79.4129	90.1865	78.157	96.2863	104.734	72.689	66.9629	89.9633	90.4888	57.961	95.7768	84.8662	88.2839	100.518	79.2997	101.034	84.5226	81.1181	82.5898	89.0108	74.474	80.2228	89.9841	90.2773	91.0199	94.6033	tetratricopeptide repeat protein 1
NCU00096		13.3244	15.3891	17.1287	10.2692	23.447	16.0214	15.6982	14.5139	7.78964	9.69493	10.133	8.35402	11.6952	11.1506	13.7715	11.5963	9.26268	7.49324	9.93939	7.10037	8.56852	9.89607	9.15098	8.09336	10.621	10.5943	9.29319	9.62929	11.5415	9.14844	11.992	7.87941	9.76764	8.64272	8.88532	13.3298	9.63704	10.9166	9.2258	8.99697	8.81098	8.69286	hypothetical protein
NCU00097	bek-1	0.67856	1.40392	2.65693	1.26214	1.15141	1.33997	1.17609	1.5719	1.02071	2.07027	2.14776	2.21995	2.69889	3.14988	2.30536	3.12439	4.46941	4.68328	3.39545	4.71146	5.27293	3.59322	2.22591	3.81257	3.42033	2.39226	3.47704	2.18264	2.57084	2.35903	3.25794	3.05009	4.10241	3.95096	4.00568	3.30131	3.47458	3.59099	2.07905	3.30658	3.07172	2.66268	BEAK-1
NCU00099		0.67856	0.269985	0.282652	0.803179	0.471033	0.116519	0.255671	0.628761	0.537217	0.605933	0.385496	0.701037	0.719705	0.503981	0.788675	0.721013	0.842062	0.936655	0.432148	0.331793	0.461382	0.765767	1.11296	0.802647	1.14011	0.820203	1.07472	1.4123	0.875181	0.690448	0.762497	0.571893	0.781411	1.17294	0.582644	0.747466	0.524465	1.50822	0.649704	1.23036	1.94003	1.25302	hypothetical protein
NCU00100	sah-13	83.0927	93.8467	113.626	67.6965	108.128	93.7979	91.5304	91.5896	86.277	78.6703	78.9716	65.0212	78.6877	71.1244	82.8716	89.8863	76.822	83.9644	82.7254	92.7693	84.8283	90.4194	95.5907	92.5719	90.3688	85.3011	97.5469	95.5226	88.5027	100.575	95.0349	97.9843	90.1227	103.157	102.91	87.8273	107.319	111.105	93.5574	133.955	123.596	105.489	hypothetical protein
NCU00101	pbn1	34.915	44.6015	52.6864	35.2825	50.7669	46.8407	42.9017	41.7078	50.9281	47.2123	48.5174	42.5296	45.9412	50.0201	44.8332	50.7713	41.9088	48.1039	51.549	49.2381	47.5223	50.8941	45.5076	53.376	37.6237	35.6105	48.2361	39.6085	38.508	45.9723	48.1067	46.9587	48.1219	54.3874	45.1549	45.3463	58.2156	48.0475	50.9368	55.0584	55.3718	57.0126	pbn-1
NCU00102		74.0247	91.4168	110.404	86.227	91.5897	56.337	49.6003	69.059	91.9178	77.8624	79.9078	71.3305	111.314	108.482	93.731	98.3582	109.015	108.117	152.239	120.839	102.954	146.733	104.927	119.26	83.8281	86.8731	86.6732	81.9774	62.9036	78.3083	104.67	82.289	101.909	107.911	101.162	81.723	141.737	125.038	103.888	168.559	161.104	137.441	hypothetical protein
NCU00103	mrp-61	62.4275	51.7291	44.6025	62.3611	43.178	52.1423	68.7756	55.7502	66.5611	44.3846	53.8042	50.6499	48.9399	68.4155	48.1092	40.557	44.1111	40.2093	55.2532	40.4124	40.7334	69.3314	72.7132	61.3356	75.6674	88.2401	75.4835	88.2685	87.2446	73.878	63.7032	66.0218	59.9082	59.8817	72.3207	69.4521	62.0835	61.406	58.9282	55.9043	58.0393	52.2354	hypothetical protein
NCU00104	hsp98	325.77	270.039	245.794	338.54	253.625	253.895	250.916	279.589	256.843	253.836	275.189	227.253	246.139	260.936	273.246	239.256	283.257	296.251	361.399	319.317	312.883	313.376	308.104	385.204	302.309	205.802	314.451	233.35	276.065	294.591	265.834	275.08	295.243	281.444	284.33	325.272	306.746	315.72	290.093	333.503	353.814	379.823	hsp98-like protein
NCU00105	rbg-58	44.6616	39.4718	20.6901	36.2004	33.9144	37.9852	41.112	38.2496	30.7288	24.8938	27.976	26.1136	29.6279	35.3417	22.4469	27.5787	24.938	22.6804	29.2008	26.6098	24.7169	40.9391	23.6813	32.2396	41.7041	43.6758	38.8797	39.1591	47.4239	36.6513	31.8863	39.2064	33.3402	25.8047	39.9111	45.284	31.9268	29.8052	26.9627	27.4523	24.8971	27.7232	ribosome biogenesis-58
NCU00106	pro-4	19.925	22.7867	53.2517	19.9647	20.3067	19.1091	22.857	18.1817	20.5754	18.6829	20.8719	21.44	22.071	21.1042	20.3236	35.1494	39.3178	35.0577	31.2381	37.2272	28.2761	35.1664	28.1331	31.0357	32.7632	34.8586	30.7244	32.8038	38.8909	29.5167	34.9362	36.2834	31.8425	21.792	33.7205	41.2975	26.2888	27.2197	29.2367	24.7609	20.9362	27.0966	glutamate 5-kinase
NCU00107	mipr-1	47.0057	48.8672	39.4583	40.7327	45.5855	39.7913	42.5437	41.0267	33.0925	33.9323	37.6134	33.124	29.6878	36.6646	28.635	32.2052	30.8972	23.2157	32.3493	27.0743	27.7488	38.8185	49.5884	42.4734	39.2438	57.8243	36.7302	46.028	48.2444	32.9114	41.0362	33.551	34.2518	41.6085	37.9447	41.7335	37.4337	44.0974	35.4739	33.3734	37.4265	31.0907	mitochondrial inner membrane protease-1
NCU00108	stk-13	22.2691	24.4066	41.663	30.1766	21.8245	24.0612	29.709	23.3166	21.1126	25.6512	21.2023	24.9452	13.0147	17.7023	17.4115	20.2484	19.1083	16.0569	16.1129	16.2579	18.1257	25.3292	22.1973	27.4238	19.8619	29.1855	18.9025	17.7179	20.4027	22.5546	19.7556	19.1902	22.4004	15.6804	13.6193	21.3028	14.6195	11.7066	17.672	11.227	8.97265	12.4519	serine/threonine-protein kinase
NCU00109		44.5382	47.4633	47.9944	40.7327	50.7145	51.7345	48.5264	42.127	36.101	40.547	40.9727	42.2375	40.1835	44.0354	39.9191	43.3809	40.9372	34.3217	39.5106	39.417	45.2154	45.8282	45.2603	43.3429	45.0644	54.2701	42.6096	42.1763	47.3692	38.6076	43.8089	39.5241	39.9171	35.4352	39.11	44.848	37.6304	31.6007	32.4852	30.1437	28.9388	30.6208	TipA protein, variant 1
NCU00110		20.5419	20.5728	33.0703	18.76	22.8713	22.7795	21.7321	16.7146	22.9929	21.3591	22.9645	21.4985	21.1113	22.1122	22.6896	22.4115	21.6345	27.163	21.1752	24.9508	24.4532	23.2086	23.5576	23.4774	19.1419	19.9583	21.8738	19.387	21.9342	21.5765	21.8352	22.3674	21.9446	20.8043	20.7567	28.2791	22.1586	20.8278	22.5447	23.9919	29.1005	23.0243	hypothetical protein
NCU00111		50.0284	60.8546	39.3452	44.1749	41.9219	36.9366	26.283	34.6343	30.9974	29.4887	35.8511	36.4539	43.7821	53.359	23.1143	36.5313	29.796	24.6876	36.856	27.3397	25.2442	83.7042	73.3315	84.2779	45.9045	64.6593	54.3683	34.1519	35.0072	38.9528	70.0804	37.3636	52.6801	45.436	49.3063	54.8142	57.4289	39.5009	39.1122	42.8318	43.5699	39.157	hypothetical protein
NCU00112	pap-1	33.6196	39.5258	60.1484	30.6356	40.6658	31.4019	33.902	27.9799	34.4356	21.0057	19.4951	21.9074	15.9535	19.9703	20.5056	22.8321	27.7233	24.4199	74.6381	67.553	37.1742	42.5295	38.9535	26.9556	37.9837	41.0785	33.8222	33.2532	43.9779	35.5005	31.8169	35.7751	36.9868	30.2495	33.6477	39.4911	31.5334	29.1589	29.9514	27.9906	26.6755	26.0786	prolyl-aminopeptidase-1
NCU00114	mrp-10	94.0731	98.4364	65.5753	116.117	82.012	77.5435	88.8203	101.073	81.4958	66.6022	82.386	72.3821	83.066	113.963	63.458	73.1828	73.9071	56.4	87.3555	59.1918	63.5388	128.354	111.852	97.254	141.194	142.032	99.3802	126.978	139.099	93.0379	95.7281	89.2152	89.7971	75.5621	114.854	110.064	89.5524	94.084	79.3939	93.3532	82.1281	70.4043	30S ribosomal protein S10
NCU00115	rrm-4	91.2971	72.8419	26.4563	103.151	51.8659	73.4653	87.7464	94.2618	67.0984	56.9072	66.2502	48.4884	62.4944	98.7803	55.3893	52.7541	53.892	44.0228	68.4645	51.0961	50.752	97.4292	61.7073	91.7693	93.4891	109.702	116.955	93.8535	102.834	91.657	68.4861	81.0816	80.1597	64.5118	98.3212	96.3609	70.9339	75.9854	60.9423	81.588	57.1501	60.0668	rRNA-processing protein FCF2
NCU00116	aab-1	201.779	164.205	229.005	116.174	200.817	180.255	244.78	133.402	141.288	254.138	241.981	241.332	219.21	200.396	184.914	229.402	244.198	215.631	193.664	195.559	218.431	130.004	156.556	129.293	112.931	134.65	109.938	105.601	130.566	115.19	145.013	122.639	130.235	126.431	133.28	131.928	126.396	118.862	127.472	133.263	116.079	129.845	CCAAT-binding transcription factor subunit AAB-1
NCU00117	sec15	82.6609	82.9933	99.211	96.0373	85.6233	104.751	93.7292	93.4235	106.047	93.7177	92.519	86.5197	83.4858	95.2525	100.526	88.2039	83.4937	100.356	91.924	99.4051	95.2424	93.188	99.2387	107.02	95.2893	80.5165	107.535	101.814	93.7538	102.359	90.9451	106.436	105.49	104.824	105.386	91.6892	104.565	104.426	95.5066	119.96	121.656	114.965	exocyst complex component Sec15
NCU00118		2.4058	3.07783	4.29632	4.18801	5.39071	2.38864	3.37486	2.88182	3.2233	5.90785	5.56216	7.59457	13.6144	7.9377	16.8655	8.4719	10.7525	9.83488	34.6335	32.5157	20.3008	3.47541	2.90606	4.74899	2.64026	2.32391	4.17245	4.0443	3.71952	3.45224	4.99089	4.00325	3.77682	2.59282	3.5687	5.91744	4.0646	4.81193	3.70332	4.69073	5.25426	6.34344	hypothetical protein
NCU00119		41.824	47.6253	43.9242	48.076	40.7182	47.3068	32.9305	45.0088	47.866	39.3352	40.0365	30.0862	33.7062	37.9246	42.9525	29.862	29.796	34.5893	29.3243	35.3691	30.9126	52.9557	49.4648	62.3389	49.9248	37.7293	47.6671	41.8553	45.7829	49.8849	41.868	43.0826	44.1497	48.3992	39.11	44.9726	44.2517	44.0256	47.2335	48.599	45.5908	40.41	Sad1/UNC domain-containing protein
NCU00120		19.8633	22.9487	21.7077	17.7847	19.103	19.8665	19.3799	16.1906	20.8977	18.077	17.072	17.2922	15.5936	14.0485	22.5076	14.6606	14.5094	17.7964	13.2731	14.3998	16.8075	23.3264	19.6004	19.9324	18.6618	19.4798	22.1266	18.1673	17.7771	21.9793	19.617	25.1633	24.6144	18.8288	20.3925	19.3095	17.8974	20.1814	21.5702	19.5319	18.3495	19.3436	hypothetical protein
NCU00121	clc-1	196.042	172.412	206.619	206.417	229.184	181.77	121.648	172.333	179.162	130.579	129.747	110.939	123.969	141.556	149.97	155.679	115.686	145.182	133.163	138.689	170.513	350.604	226.61	277.783	177.017	166.706	189.214	123.191	139.427	211.047	161.58	172.203	163.575	158.47	131.168	175.592	186.447	147.949	210.504	178.478	188.345	179.261	chloride channel-1
NCU00122	apr-16	145.952	127.109	137.086	112.445	151.934	154.854	156.42	127.691	125.977	107.452	108.049	113.101	113.893	122.404	104.651	112.899	102.278	93.0634	117.729	112.411	114.291	103.496	84.5229	75.7832	96.2493	89.9489	81.8054	96.9991	93.6991	99.4245	83.0429	90.2319	86.4761	100.132	92.5676	93.3087	80.112	78.4273	86.4757	73.7444	64.6678	75.3381	aspartyl protease-16
NCU00123		0.431811	0.161991	0.0565305	0.34422	0.261685	0	0.255671	0.628761	0.32233	0.151483	0.385496	0.175259	0.119951	0.377986	0.424671	0.420591	0.453418	0.200712	0.617354	0.398151	0.329558	0.647957	0.741972	0.468211	0.420041	1.367	0.63219	0.706148	1.31277	0.345224	0.970451	1.65213	0.325588	1.29641	1.01963	0.872044	1.2456	1.00548	0.584734	1.76864	1.05085	1.48797	hypothetical protein
NCU00124		84.8817	74.4078	102.659	57.8289	99.2832	87.2728	78.2866	67.9062	57.6434	55.0894	58.32	40.368	72.2704	54.619	59.3327	64.8311	69.0491	78.5452	59.0807	85.0717	66.9663	80.6412	84.2756	70.1647	66.1264	64.6593	55.0005	34.858	55.4646	58.4579	66.1986	54.9017	58.3453	62.5363	41.8776	101.406	48.8408	52.8594	63.2812	51.4442	63.2936	64.6874	hypothetical protein
NCU00125		19.4932	19.9789	19.2204	21.4564	18.9983	16.3709	19.6867	22.0066	16.9223	15.0978	18.2835	16.6496	15.1738	18.2693	14.5602	13.6392	16.1935	12.9794	22.4099	15.3952	14.0392	29.3348	25.1652	21.8052	26.8226	30.2108	28.7014	25.2929	29.8109	23.1876	21.2806	19.6985	21.4237	18.4584	24.1797	22.5486	19.0119	18.3859	18.5166	22.9154	18.6728	16.9158	hypothetical protein
NCU00126		36.8273	43.8995	82.3084	51.9772	39.4097	47.4815	50.7252	44.8516	55.0647	52.7162	50.2246	56.2582	52.5385	54.556	60.3033	54.1961	54.734	63.1573	64.39	61.9126	58.8591	48.0666	47.3625	45.6171	53.2252	53.9967	60.5006	74.6591	59.5123	57.0195	61.8316	63.353	65.2478	53.7701	58.9927	57.7418	56.0522	58.3177	55.6797	61.8254	57.8777	61.0066	hypothetical protein
NCU00127		334.222	318.474	468.638	363.324	314.859	298.522	322.402	248.308	298.478	301.704	321.449	266.336	304.495	368.662	293.691	251.453	258.189	258.182	254.967	228.605	274.127	399.377	337.597	463.997	305.37	268.206	364.963	301.461	228.969	333.774	470.392	362.008	416.948	356.574	360.511	451.283	358.931	300.566	370.656	356.188	466.901	427.986	hypothetical protein
NCU00128		28.3761	41.2537	122.502	22.8906	29.5704	32.9167	23.7263	27.7703	28.0427	22.672	22.1936	19.6875	18.2925	21.0412	18.6249	16.5833	13.6025	15.9231	11.3593	10.7501	11.6005	46.8885	29.3697	37.5906	21.9021	14.4219	27.8796	13.2884	20.6762	29.1714	35.2135	37.3001	39.5264	21.8537	29.2779	35.2555	26.2888	25.1369	30.2762	17.1481	25.1396	34.2232	hypothetical protein
NCU00129		86.4238	72.6259	79.7645	77.5068	104.046	84.5929	79.2581	77.652	80.5288	69.3289	73.85	69.4027	94.0415	92.8585	107.321	90.3069	82.4573	86.3061	88.7137	90.5795	89.7058	54.3695	64.4897	49.831	51.905	57.5509	61.196	68.1754	59.567	59.6087	59.4748	58.0153	53.2011	87.5384	58.0459	55.4994	69.6227	84.9629	74.3262	73.3599	85.604	78.9405	AMP-binding domain-containing protein
NCU00130	gh1-1	7.95766	8.69351	9.04487	5.737	9.89169	9.96239	6.74973	9.43142	5.90938	7.62466	6.11286	8.5877	6.65727	7.37073	7.70475	8.95258	6.99559	7.22563	15.1869	16.0588	12.1277	3.71103	5.87394	3.34436	4.68045	4.98957	4.86786	5.3924	4.21181	6.21403	5.89203	5.01995	5.27452	6.48204	5.46229	6.7272	5.31021	4.02191	6.95184	5.38281	3.88007	6.42175	Beta-glucosidase
NCU00132		142.374	122.897	40.9281	179.281	92.1131	87.4476	90.6611	130.416	132.048	120.833	142.083	113.51	157.196	180.74	126.067	100.521	124.949	109.522	152.733	102.259	89.6399	168.763	162.986	151.366	145.034	164.861	138.07	151.822	132.207	131.933	171.562	132.552	155.436	177.546	174.72	169.363	190.446	175.6	151.641	196.857	188.345	178.556	hypothetical protein
NCU00133	ctc-1	72.976	79.6455	107.125	83.5307	80.7559	86.632	89.2293	87.1358	84.1819	93.9196	102.487	105.272	74.4895	84.7318	77.2295	82.4358	85.1778	81.1545	86.1826	86.2661	79.9509	89.0057	100.228	85.1475	93.129	106.285	96.9779	99.6953	102.506	99.3095	96.7678	110.248	108.811	92.7858	105.604	94.7414	90.0768	108.448	91.9982	95.9677	81.1581	87.7117	FACT complex subunit pob-3
NCU00134	los1	62.7359	67.0642	76.5422	61.0416	65.8399	72.9992	86.7238	69.7401	66.8835	72.914	68.0125	65.7222	65.2533	54.808	68.5541	64.1101	68.207	79.8164	66.9211	80.3602	81.335	61.0258	61.089	72.1044	74.4672	54.8169	77.8858	79.8589	80.1885	73.5327	67.585	87.1183	75.2108	77.4758	78.8026	76.7399	74.0807	83.8856	81.408	77.5893	77.3588	85.4406	exportin-T
NCU00135	gpl-1	73.8396	82.2913	42.5674	113.593	67.881	55.6961	53.691	96.4101	104.22	81.5485	80.4585	85.9355	92.1222	96.7014	85.1163	79.4917	86.6028	91.1901	116.371	88.6551	71.4482	114.099	122.24	116.919	111.791	143.262	119.674	161.644	130.347	97.8135	126.436	113.362	110.895	120.072	133.426	89.9451	133.739	146.369	99.0799	167.021	149.948	128.748	Phosphatidyl synthase
NCU00136		76.924	72.2479	31.3179	122.944	42.7593	56.4535	57.9352	97.5628	101.695	67.2586	82.3309	61.4576	74.3095	85.7398	75.4095	62.1874	66.5877	65.2313	101.308	60.9172	67.8231	112.686	96.8891	117.722	127.032	92.5462	124.984	125.117	130.675	103.625	94.0644	93.6633	94.5507	80.8095	119.078	97.2952	111.187	114.984	91.2835	127.188	107.672	96.013	mitochondrial translation optimization protein
NCU00137	mfa-1	139.29	128.135	109.273	157.079	129.639	130.327	141.949	136.074	136.56	107.806	126.277	108.836	112.814	148.611	88.3316	121.911	115.816	95.8064	130.323	100.666	90.4308	130.475	139.676	121.066	135.613	179.078	104.817	116.771	150.75	108.17	111.394	91.6299	101.518	112.479	124.249	129.312	113.022	108.735	104.602	103.965	84.3106	86.6936	ssDNA binding protein
NCU00138	pre-1	9.1914	6.20965	5.48345	21.6858	5.8094	6.17551	5.67591	11.7369	29.7081	12.5226	11.4547	13.9623	11.8152	10.3316	12.9828	13.3988	10.5582	16.6591	8.45775	15.3288	8.83216	9.01249	11.1914	11.9728	10.021	14.7636	15.6783	19.8363	15.1516	12.9459	20.7954	20.0162	23.247	28.7062	22.8688	18.1883	23.9287	34.9044	21.2453	25.2992	32.2531	26.7834	pheromone receptor pre-1
NCU00142		24.2431	28.8884	61.8443	27.8244	46.9986	40.4321	22.857	26.9319	43.0848	73.2674	66.1952	70.3374	50.3793	42.0824	62.912	54.5566	57.908	59.6783	40.2515	54.414	66.0435	22.0305	23.3721	18.9291	34.6834	23.9909	17.7645	22.0832	25.599	19.275	17.8147	27.5144	20.1864	21.9772	15.2216	23.4206	17.8974	17.3086	22.9346	15.3025	16.0861	22.7111	hypothetical protein
NCU00143		0.308436	0	0.508774	0.45896	0.052337	0.640855	0.0511343	0	0.0537217	0.201978	0.0550708	0.292099	0.0599754	0.0629977	0.364004	0	0.129548	0.267616	0	0.0663586	0.263647	0.353431	0.247324	0.200662	0.72007	0	0.316095	0.128391	0.0546988	0.115075	0.415908	0.254174	0.325588	0.432136	0	0.498311	0	0	0.129941	0.153794	0.242504	0.156628	hypothetical protein
NCU00144		77.9727	112.53	85.7567	75.3841	113.833	93.5649	99.6096	89.2317	62.3171	62.3101	74.6761	52.4025	51.279	52.414	56.4813	61.4063	63.4785	64.2278	51.9194	47.3137	58.7273	90.9496	76.4849	71.4356	75.8474	58.0293	65.811	68.689	79.0398	70.7709	68.4168	67.9281	62.578	72.1667	55.2784	64.3444	69.6227	58.1741	61.592	51.7518	41.2257	44.8739	hypothetical protein
NCU00145	hH3v	36.9507	35.206	54.3258	35.3399	33.9144	35.8879	49.9582	36.9397	34.8116	49.7875	40.9176	46.1516	36.4651	35.5937	37.0677	37.4927	37.3098	34.121	29.0774	31.7194	29.1989	35.1075	47.4862	32.641	42.5441	47.3667	40.0176	50.0723	49.1742	41.5995	59.0589	54.584	56.3918	56.7333	52.6565	44.848	46.5463	49.6993	43.4652	39.679	37.0223	42.9161	Histone H3
NCU00146	enr-6	66.1287	68.0362	70.3804	75.4415	76.1503	67.1733	62.435	69.6353	73.9747	70.2882	75.9978	81.7292	79.9472	84.9208	80.6876	79.1912	87.0563	95.4719	128.101	109.691	87.4648	81.1713	82.9153	81.4687	77.4075	88.5819	74.9777	87.9475	82.7593	67.8941	86.5781	79.2389	86.9971	103.713	87.6151	72.442	89.9457	116.061	95.3766	128.803	139.763	124.911	endoplamic reticulum-6
NCU00147	adi1	136.576	121.493	35.1619	124.608	75.7316	65.6585	59.7249	93.5806	42.0103	26.9135	53.9144	33.6498	42.4026	59.0288	27.6643	37.7931	27.4642	21.5431	32.658	27.0079	23.9918	159.397	131.514	186.348	131.833	173.131	149.323	91.5425	137.185	119.85	117.147	95.8873	141.175	87.168	128.91	132.115	64.3125	58.1741	63.3462	53.5974	47.1266	39.0004	ARD/ARD family protein
NCU00148		50.2751	45.0875	75.1855	45.4944	63.066	59.1335	48.4753	43.7513	36.9068	42.4658	31.3904	45.7427	43.3023	43.2164	45.6825	55.3377	50.0703	56.1993	54.7593	56.4711	55.8931	52.7201	47.3007	51.2356	56.5255	53.5866	49.8166	43.8454	48.7366	49.1369	46.443	51.4703	55.936	34.6326	40.5666	49.5819	32.4513	27.9379	33.9795	27.8368	23.1187	23.7291	short chain dehydrogenase/reductase
NCU00149		0.863622	0.269985	0.395713	1.43425	0.366359	0.291298	0.35794	0.419174	0.752103	2.7267	2.69847	3.68044	3.53855	1.25995	3.27604	1.02143	3.95121	4.61637	16.4833	15.1961	5.14111	0.706862	0.309155	0.73576	0.600058	1.02525	0.505752	0.770343	0.492289	0.287687	0.554544	0.571893	0.716293	0.185201	0.364153	1.1212	0.983372	1.00548	0.389823	0.0768972	1.21252	1.25302	hypothetical protein
NCU00150	his-7	38.9863	42.8736	26.3432	41.6506	38.363	35.7714	34.1066	35.5774	27.0757	32.9729	38.7699	37.6807	33.5263	44.8543	26.269	40.1965	40.6781	32.7829	30.6207	25.9462	26.7601	48.6557	42.9725	43.2092	44.7043	57.1408	33.2532	35.3074	38.5627	38.0897	46.3737	37.3001	44.1497	35.003	36.2696	42.2941	34.8769	30.8825	34.4343	29.2209	26.5946	29.7593	phosphoribosylformimino-5-aminoimidazole carboxamide ribotide isomerase, variant 2
NCU00151		32.8176	25.1086	8.87528	34.4793	15.7011	22.3717	24.4933	28.0323	24.8194	20.6522	22.7993	19.8043	21.7711	27.782	17.2295	16.2228	17.8776	18.9338	19.6936	17.5187	12.0618	34.813	26.8346	30.5006	37.6837	39.9849	38.1843	44.1022	46.0564	32.3935	29.1829	34.6313	27.2191	24.817	40.3481	32.9508	27.1411	33.899	25.2735	31.2203	28.5347	25.1388	hypothetical protein
NCU00152	bud4	51.2004	48.2733	176.149	50.6577	46.7369	54.5892	48.1685	39.8216	55.1184	58.0181	53.4738	44.5743	38.2643	38.3026	48.3519	48.5482	48.9044	54.7274	40.3132	50.8307	49.236	74.515	57.1318	86.5521	70.6869	61.4468	80.2881	42.7541	48.2444	73.4752	77.0816	71.9949	73.648	50.2513	45.0821	74.4975	46.6118	39.2855	65.3603	46.5997	54.5634	59.6753	GTP binding protein
NCU00153	ndi-1	16.9023	16.1451	11.7018	22.6611	11.6188	10.0206	11.5052	16.4002	20.3068	15.2493	17.5676	13.8455	19.1921	22.0492	17.1082	16.1627	17.6833	16.3915	25.0028	18.9122	19.1144	19.851	20.837	21.939	20.642	17.1559	23.391	23.4955	18.0506	19.6778	22.8749	23.9559	22.0749	21.5451	23.0873	27.8431	29.3045	29.3743	26.7678	40.1403	39.7707	32.422	pyridine nucleotide-disulfide oxidoreductase
NCU00154	dpp-6	101.105	81.1034	111.252	65.1149	116.24	108.596	101.195	86.9786	61.4039	79.5792	63.772	72.2068	72.6302	75.4082	76.1375	68.6765	63.2842	64.8299	58.4017	67.0885	73.2938	65.5615	76.4231	52.774	64.2662	58.9862	55.6959	62.3336	56.9415	58.573	60.8612	57.3799	59.4523	68.401	50.1802	60.7316	58.15	52.4285	53.8605	41.5245	44.7824	57.6391	xaa-Pro dipeptidase
NCU00155	znf-44	46.0187	51.5131	39.2321	43.8306	41.3462	33.0914	25.5671	50.9821	47.5437	47.6667	49.0131	38.4986	38.3843	34.2077	49.0799	33.7674	38.6053	46.6989	27.534	36.2981	39.8766	59.7887	82.1115	82.7395	43.8643	41.8987	68.5926	70.2938	45.6188	70.3682	69.3873	88.3892	70.7177	97.5393	63.2169	63.9084	95.3215	82.3056	86.7355	77.051	86.4932	93.037	zinc finger transcription factor-44
NCU00157	csn-1	67.9177	62.7984	62.6358	53.813	62.4903	69.1541	63.4577	71.1024	50.7133	58.4221	63.0561	51.6431	56.7967	66.3365	57.452	54.9171	53.1795	45.963	58.8338	59.3909	50.0929	58.6696	66.2828	51.1687	54.1853	62.4721	56.581	52.6401	63.7788	57.9401	54.4146	55.0923	56.5221	69.9443	55.3512	61.5414	58.9367	53.6494	51.9764	46.4459	43.1657	53.0969	COP9 signalosome subunit 1
NCU00158	trm-63	34.3598	32.1282	33.4095	32.5288	29.1517	32.3341	37.686	34.6343	37.8738	44.6876	37.8887	43.8732	34.0061	36.1607	32.457	32.8061	37.828	40.0086	45.4372	38.488	31.7035	28.8046	32.5231	32.1059	39.2438	44.5643	37.8682	67.726	43.1574	37.802	45.6805	43.9086	35.424	53.1527	48.9421	36.2521	51.4631	72.0353	48.468	58.2881	74.2063	67.585	transport of metals-63
NCU00159	mrs-5	23.7496	25.2706	25.891	25.587	25.7498	26.3916	26.0785	23.7357	25.0343	35.0431	31.4455	39.2581	32.9265	35.7197	31.911	29.7418	25.3914	29.5715	27.2253	26.2116	24.4532	22.2072	19.1058	21.337	21.9621	31.3044	20.6726	26.1275	22.4265	21.1162	21.9045	19.4443	23.6377	20.8043	23.3786	24.6664	19.0774	20.1096	19.816	15.9946	15.1969	16.9941	mRNA surveillance-5
NCU00160	nuo6.6	138.55	128.999	162.525	104.299	155.074	122.636	153.71	108.619	96.1081	128.104	120.22	145.173	139.923	155.226	106.593	129.782	114.52	95.2712	128.41	104.249	102.888	138.545	120.323	85.6826	100.69	125.833	63.9144	86.4068	107.264	80.0345	92.0542	73.8377	82.0481	90.3165	86.1585	96.0494	83.7833	78.3555	79.7837	65.3626	59.8985	74.32	NADH:ubiquinone oxidoreductase 6.6kD subunit
NCU00161		116.219	114.69	85.4741	122.141	66.0492	63.3864	46.0209	75.6609	66.4537	47.5153	56.4476	49.832	49.1798	52.855	54.4793	30.1624	34.978	35.0577	37.4116	32.8475	31.7035	157.395	84.8321	101.267	108.791	71.0842	76.495	76.0072	80.5714	80.3797	71.1895	81.1452	68.6339	50.9921	60.8863	83.7162	57.0356	52.0694	67.9591	48.8297	56.8268	46.4402	hypothetical protein
NCU00162		29.0547	25.1086	41.2672	34.5367	31.1928	63.2116	45.7652	50.8249	37.9812	41.5569	39.9814	47.9626	35.3255	34.4597	35.7331	41.9389	40.4837	40.41	41.7948	42.8013	39.8106	25.8594	31.2865	29.3635	37.9237	32.2613	37.805	38.8381	37.7422	38.2623	29.8067	32.1531	31.3216	28.4593	31.2443	33.2623	29.5011	29.8052	26.443	24.9916	22.7954	28.0364	hypothetical protein
NCU00163	alg-8	21.7139	20.5728	25.4952	19.3337	25.3834	27.0907	28.2773	25.36	21.9722	18.9354	21.0371	23.2511	20.2117	22.8681	22.3256	21.5703	22.2175	24.6206	25.188	27.0079	23.7282	22.8552	18.5493	20.8019	23.8223	20.3	24.8451	22.5325	23.3564	24.5109	16.4977	25.7352	21.2934	20.9277	24.7624	23.6698	20.6508	16.3749	22.4798	18.4553	21.1787	20.205	dolichyl pyrophosphate Glc1Man9GlcNAc2 alpha-1,3-glucosyltransferase
NCU00164	crf4-2	60.8236	66.4162	80.0471	62.0743	69.2418	75.4461	74.0936	67.8014	68.2802	56.8567	56.3925	53.6293	50.7392	51.9731	62.912	57.3205	55.1227	55.5303	41.301	53.485	58.9909	59.9066	52.5563	59.5965	74.5272	58.166	83.3226	79.1528	68.2094	77.6754	62.0396	88.3892	70.7177	58.2149	73.049	67.9572	63.4602	66.6488	76.5352	63.0557	69.922	69.7778	Telomere binding protein
NCU00166		39.7266	27.5924	36.8579	22.8332	41.4509	38.9757	39.5268	28.0323	18.9637	31.1046	24.2312	38.3818	27.8286	34.2707	32.5177	31.8447	28.8892	27.9658	28.2748	29.3968	28.8034	23.0319	24.1759	15.1834	29.6429	36.294	22.0634	31.7767	25.7631	18.9298	22.667	22.6851	20.1864	27.0394	19.1544	22.4863	19.2085	25.6397	25.7933	17.5326	21.6637	23.4942	isochorismatase domain-containing protein 2A
NCU00167		78.2194	77.8636	99.324	79.0558	116.031	80.2817	58.0374	69.6353	78.8097	84.5782	73.1892	77.6983	77.0684	76.8571	76.2588	75.7664	68.7252	76.2705	75.6876	75.6488	81.4668	81.1124	86.8107	89.0938	76.6274	77.1674	80.6674	72.9258	73.5699	77.9056	91.6383	90.8674	92.4018	94.0205	82.954	87.6404	84.3077	85.4656	94.0772	86.4325	96.4358	90.4527	hypothetical protein
NCU00168	gpl-2	88.5212	83.4253	110.687	78.9411	115.455	97.8761	58.7022	65.758	75.5327	69.8843	74.5659	69.6948	73.7698	87.8187	62.73	66.213	65.357	69.0449	82.2932	73.4589	77.1826	86.1783	66.7774	70.6998	74.7673	59.9431	68.4029	68.8815	66.0215	71.634	84.152	71.3595	67.3316	63.4623	71.6652	74.3729	65.6892	68.6598	79.069	84.1256	84.9573	77.6875	glycerophospholipid-2
NCU00169	sec63-1	106.04	107.778	183.837	118.067	134.558	158.641	167.26	149.96	160.789	170.419	187.021	204.82	154.317	130.909	160.586	147.447	162.648	164.182	169.031	171.935	178.621	124.82	115.438	126.885	124.272	104.713	142.116	153.748	140.193	159.839	155.965	199.718	174.906	185.572	183.97	152.483	192.675	216.321	178.084	220.772	216.233	235.49	translocation complex component
NCU00170		81.859	87.637	92.4273	83.0717	91.7467	95.6622	95.8768	105.265	95.1411	76.903	83.7628	70.1037	78.9276	77.4241	78.0789	69.9382	75.1378	66.3687	79.9473	71.8	84.1033	91.8332	73.3934	92.9733	98.2895	65.2744	92.1101	101.364	101.685	92.6351	83.1122	96.5227	90.3181	81.4268	100.36	89.7583	100.238	102.559	87.905	117.268	93.6066	88.9647	DnaJ domain-containing protein
NCU00171	cmd-3	46.3888	49.9472	95.0842	27.9392	65.2119	56.9196	50.3673	41.9698	33.6835	61.6032	57.494	63.3854	44.1419	44.3503	37.1891	53.1747	51.5601	43.8221	49.9439	51.4943	49.6315	46.0049	51.567	39.1959	40.6239	58.0293	39.4486	45.7712	41.7899	43.3832	41.5214	36.3469	44.0195	37.2872	33.8662	44.2251	32.5168	28.7279	35.5388	24.2995	21.5829	22.0846	calmodulin-3
NCU00172	div-24	59.2815	61.6105	91.3532	44.347	71.8586	67.115	79.974	56.0646	52.4323	73.5704	76.2181	68.5264	49.5397	56.0679	53.6299	63.389	64.7092	59.2769	52.6603	58.4619	67.6913	37.6993	49.2174	35.5171	45.2444	40.2583	38.6268	47.8897	51.1981	50.7479	40.6896	48.2296	41.2194	48.0906	42.3145	41.5467	38.7448	38.4236	43.4652	29.6054	24.8163	36.2594	nuclear division-24
NCU00173	ce1-2	99.2548	78.6196	54.4388	90.0135	96.771	74.9218	75.6276	93.3187	74.8343	96.4949	107.113	90.2585	117.192	145.273	97.0677	97.9977	94.8291	84.4997	118.1	89.7168	82.1259	79.8754	107.277	80.666	94.8692	140.596	95.0814	124.154	100.208	87.6869	104.601	71.2324	85.9552	129.764	121.627	92.5613	115.71	113.116	87.905	98.5053	81.9664	88.8864	esterase D
NCU00175	tpd-1	155.205	124.733	151.276	97.2421	403.989	166.389	54.3046	55.2786	98.633	938.54	1178.35	1355.22	1793.74	1696.27	2417.96	1753.26	2288.14	2571.72	1478.56	1666.73	2321.15	4.88913	13.4792	13.4443	9.48092	10.731	22.9485	25.4855	15.2063	17.3187	90.7372	96.8405	158.105	143.778	106.842	87.9519	97.4193	100.979	133.189	65.9778	100.316	171.038	terpenoid-1
NCU00176		1.11037	0.917948	2.26122	0.745809	5.33837	1.28171	0.35794	0.576365	0.590938	0.959394	1.54198	2.10311	3.53855	2.6459	4.36805	3.24456	5.76489	4.95089	2.90156	3.8488	4.5479	0.0589052	0.247324	0	0.240023	0.1367	0.189657	0.192586	0	0.230149	0.485226	0.381262	1.30235	0.308669	0.436983	0	0.196674	1.0773	0.454793	0.153794	0.646678	0.469884	hypothetical protein
NCU00177	ad-2	82.9694	76.7837	53.5343	82.498	57.78	76.5531	78.2866	75.6085	57.6434	64.7844	86.6815	82.4303	80.6669	81.33	75.6522	81.5345	103.574	91.3239	103.407	96.8172	108.029	88.6523	57.8738	80.1978	87.7885	75.6637	111.961	100.979	95.7229	94.2462	62.5248	99.3822	89.0808	46.9794	92.1306	91.8761	50.742	51.8539	56.1345	38.9869	32.0106	38.1389	phosphoribosylformylglycinamidine cyclo-ligase
NCU00178	rpo-26	24.6749	19.9249	12.4367	22.1448	19.3647	20.5656	23.0104	21.4827	19.2861	21.3086	14.9793	19.5122	15.7735	18.6473	17.4722	16.7035	15.9344	17.1274	21.4839	19.5094	17.2689	24.21	24.4232	23.3436	21.7821	25.4946	22.506	24.4584	23.5205	23.4177	20.0329	19.1266	22.7912	22.4093	24.0341	25.227	22.8798	24.8497	21.4402	22.6078	25.3821	25.687	RNA polymerase-26
NCU00179		0	0	0.0565305	0.51633	0	0.0582596	0	0	0.32233	0.302967	0	0.408938	0	0.0629977	0.303337	0.120169	0.064774	0.200712	0.185206	0	0.197735	0.11781	0.061831	0.334436	0.420041	0.1367	0.568971	0.320976	0.0546988	0.172612	0.207954	0.381262	0.455823	0.0617337	0.364153	0.249155	0.131116	0	0.194911	0	0.242504	0	hypothetical protein
NCU00180		36.1487	32.1822	11.8714	47.5023	21.1965	23.6534	24.5956	39.612	41.5269	34.0837	43.7263	25.0621	35.0856	41.6415	29.6663	23.7333	26.0391	21.1416	27.287	21.102	21.3554	45.357	51.3197	47.6237	60.8459	42.8556	55.5063	67.2125	62.302	51.1507	43.8089	45.1795	49.5545	42.658	52.1467	50.8277	42.0883	35.7663	34.4343	30.2206	31.9297	28.0364	hypothetical protein
NCU00181	ppi-2	21.5905	18.9529	22.7818	26.8491	23.0806	24.5273	34.6179	28.923	27.8278	22.9245	20.8168	26.172	23.4504	25.3251	27.361	25.9565	26.0391	27.4975	27.1636	27.2734	26.4306	28.6279	22.3828	26.8218	32.6432	33.3549	33.0635	36.0777	31.233	31.8182	25.7863	31.1999	32.6239	25.9899	33.502	32.7639	26.3544	29.3743	27.4825	29.8361	28.5347	29.8376	peptidyl-prolyl cis-trans isomerase-like 2
NCU00182	gpr-11	75.4435	73.9758	87.9614	87.9481	78.0867	86.865	80.7922	95.8861	93.422	84.9821	85.1395	101.475	85.1051	82.9679	85.1769	86.4615	98.586	98.4157	103.715	101.993	88.3216	79.7576	81.0604	75.315	78.7877	78.1243	69.4777	85.4439	89.542	70.7134	71.6748	77.4597	83.2203	85.5012	82.0072	75.3695	82.6688	96.5977	81.8628	88.9701	83.4214	89.8262	Integral membrane protein
NCU00183		43.5512	39.5258	49.238	29.8324	56.995	38.4513	43.1573	30.9141	35.0802	56.3518	50.6101	53.2204	61.8347	66.9035	74.2568	61.0458	74.6196	75.8691	61.6736	60.2536	76.0621	32.6335	29.9262	27.4907	33.0632	37.4559	34.8969	35.9494	31.3424	35.5005	34.7283	36.6647	36.8565	31.3607	35.4685	33.6983	32.2546	28.9434	36.2535	32.9889	27.0796	33.3618	DUF185 domain-containing protein
NCU00184		24.3048	22.3007	27.2477	24.7838	23.0806	24.9351	30.2204	22.4258	22.5631	28.4789	27.8658	34.7013	26.2692	28.5379	28.089	25.7762	27.788	28.4342	30.3121	31.9848	27.4193	25.447	23.3103	20.2668	24.8424	33.1499	22.4427	28.0533	22.5359	23.3602	30.5692	25.481	25.9168	29.6939	28.4767	26.9088	28.2555	33.7553	27.2226	28.2213	33.3847	32.8919	hypothetical protein
NCU00185		10.3635	10.3134	5.70958	12.3919	9.15897	6.46681	8.53943	11.2653	9.72362	7.01873	8.15049	7.36089	9.11626	8.1897	10.6775	8.11139	8.2263	6.69039	8.58122	5.83955	7.71166	11.192	9.95479	10.8357	12.5412	11.4145	11.253	11.8761	12.0884	11.2773	9.63519	11.692	9.57228	10.9269	11.0702	12.3332	10.2926	8.90566	9.09586	10.6887	9.05349	10.0242	hypothetical protein
NCU00186		24.2431	21.2748	14.7545	25.587	18.0039	17.3031	25.9762	19.7012	23.3152	16.9156	15.9705	16.5328	14.694	17.7023	16.8049	10.7551	11.5945	14.1167	13.8287	14.0017	12.9187	27.3909	22.321	22.3403	27.6027	23.9909	23.1381	26.2559	24.2863	24.7411	18.7852	20.334	17.9725	19.014	18.5718	19.621	13.8328	16.9495	18.1268	17.9171	14.3886	17.9339	hypothetical protein
NCU00187	mig-11	33.1877	25.9725	8.81875	45.2075	9.57766	14.0406	9.97119	25.9364	20.4142	15.9562	20.8719	12.2097	18.1726	25.0731	12.3761	11.6564	9.65133	8.29609	14.6313	10.551	7.71166	76.2233	39.0772	70.9005	49.6248	38.8229	48.7418	25.1645	29.6468	31.9908	45.126	26.3071	37.3124	19.1375	30.953	37.6225	35.6636	25.3524	32.94	26.222	28.9388	28.193	carboxyvinyl-carboxyphosphonate phosphorylmutase
NCU00188	apg-1	482.148	385.106	283.726	375.945	279.479	327.71	234.604	321.978	261.947	210.764	248.204	158.259	196.419	223.642	254.378	221.351	194.581	236.572	202.492	227.079	250.992	369.63	289.493	456.974	334.352	194.251	461.246	221.345	270.65	396.03	302.365	370.205	413.887	243.848	312.516	364.639	243.089	244.403	273.591	284.289	297.472	288.196	ATG1 protein
NCU00189		0.123375	0.269985	0.339183	1.20477	0.366359	0.699115	0.562477	0.681158	1.07443	1.31286	1.26663	1.1684	1.01958	1.25995	1.21335	1.86262	2.78528	1.40498	1.17297	1.52625	1.18641	1.47263	1.29845	1.20397	1.44014	2.18721	1.45404	1.47649	1.75036	1.09321	1.38636	1.20733	1.43259	1.66681	1.38378	1.74409	1.31116	2.65733	1.29941	1.53794	2.34421	1.33134	hypothetical protein
NCU00192		0	0.0539969	0.0565305	0.05737	0.052337	0	0	0.0523968	0.0537217	2.12077	2.31298	3.97254	5.75764	2.39391	3.64004	2.40338	2.78528	3.74662	1.29644	0.862661	1.64779	0	0.061831	0.267549	0.300029	0.273401	0.316095	0.0641953	0.164096	0.172612	0.901133	0.69898	1.17212	1.35814	1.74793	0.436022	0.655581	1.36458	0.584734	1.46105	2.02087	2.03616	hypothetical protein
NCU00193	gt22-1	10.9803	12.3653	19.6726	14.7441	9.78701	23.129	20.3514	15.4047	23.1003	15.2998	16.0807	17.8764	10.9155	9.57564	10.9201	12.4375	11.5945	13.1801	10.8654	12.8072	12.3914	13.7249	12.9845	22.2066	16.6816	15.037	19.1554	19.0018	19.1446	22.1519	14.2102	18.6183	15.498	13.8901	15.2944	19.5587	11.6038	10.3421	15.5279	11.6884	9.21516	14.8797	GPI mannosyltransferase 3
NCU00194	ota	100.612	136.45	105.655	140.442	125.556	114.072	134.381	140.738	149.507	153.2	162.514	151.132	170.33	204.616	188.857	193.472	191.407	205.328	260.894	223.429	228.516	180.78	114.202	139.661	179.837	176.617	163.168	186.937	175.857	186.479	161.927	158.414	157.519	178.843	206.984	137.783	210.9	257.69	190.298	306.205	238.947	263.605	ornithine aminotransferase
NCU00195		46.7589	40.8757	104.807	49.0513	51.4472	37.5774	60.8498	46.0568	78.0039	111.643	96.0986	151.366	171.47	149.997	212.882	173.404	164.332	215.364	142.238	183.614	188.376	53.0736	67.0866	66.8872	68.7667	95.0751	87.6215	122.934	77.7817	73.4177	108.413	120.097	107.704	138.716	124.176	87.8273	120.168	190.897	144.234	151.718	177.513	164.694	MFS transporter
NCU00196	rho-8	122.449	117.497	227.987	119.387	87.8738	107.664	79.4116	111.5	144.404	89.7286	92.7944	83.2481	88.8836	78.6211	114.843	85.8005	73.3889	102.898	82.4785	106.572	105.59	118.282	124.899	140.196	124.392	82.8405	152.168	106.693	98.7861	141.714	118.811	131.345	135.835	122.356	109.61	115.484	113.94	131.215	130.656	149.104	180.989	158.351	rho GTPase activator
NCU00197		7.21741	3.29381	1.75244	6.99913	2.61685	3.20428	2.86352	4.71571	6.98382	4.69598	3.41439	5.08252	5.99754	4.85082	5.58139	6.36895	6.60695	7.29253	7.90213	7.23308	5.0752	4.06446	7.72887	6.01985	4.26041	7.17677	4.42533	8.08861	5.79807	3.79746	5.54544	5.33766	5.01405	7.84018	5.9721	3.42589	9.04702	9.26476	6.49704	10.7656	13.4186	12.3736	hypothetical protein
NCU00198	tim9	337.429	263.181	111.422	395.508	208.353	162.195	187.407	277.284	254.211	247.473	241.21	193.603	311.212	352.976	188.129	242.441	272.439	220.448	291.391	217.59	157.331	381.529	372.841	363.599	382.357	566.555	313.819	310.962	306.368	264.442	329.676	181.608	241.521	259.652	349.732	240.124	308.91	344.663	240.716	355.496	289.792	263.527	mitochondrial import inner membrane translocase subunit tim-9
NCU00199	nup-1	76.3071	64.2564	98.6457	70.3356	76.9353	97.2935	95.2632	69.5305	76.9832	63.825	65.2039	52.5194	54.2778	37.1056	66.8554	63.1487	53.7624	59.879	47.0424	67.7521	67.2299	67.093	60.718	71.9038	70.0268	41.3519	76.9375	49.3662	71.7102	77.4453	61.9702	84.1953	70.3921	60.1287	60.8863	79.1691	57.2322	54.5113	68.9336	59.5184	55.8568	60.2235	hypothetical protein
NCU00200	trp-1	49.0414	50.6491	51.1035	56.911	51.6042	48.0059	43.7198	53.9687	53.4531	71.4496	68.4531	84.2413	69.5715	61.5487	73.1041	76.9681	66.5877	75.2	64.4517	73.3926	69.405	52.779	51.567	51.1018	57.4256	51.331	60.9431	55.6573	67.8265	60.1265	73.4077	83.6234	100.997	83.0936	83.1725	67.0228	68.3771	80.5819	66.2699	62.4405	68.8712	76.826	anthranilate synthase component II
NCU00201		5.42848	3.83378	3.84407	36.2004	3.50658	2.1556	3.68167	15.5094	61.6725	103.463	42.6248	105.973	18.5924	9.07166	23.5389	15.1413	13.473	23.4833	16.0512	22.031	15.687	4.77132	3.95718	4.54833	4.50044	3.21246	4.86786	5.26401	2.84434	4.7756	11.2295	10.993	12.6979	9.8774	7.72004	8.53357	7.73586	12.8558	8.90095	10.458	13.7419	17.2291	hypothetical protein
NCU00202	crn	55.7653	61.9885	114.305	50.084	76.569	97.2352	91.3258	75.5562	71.8259	68.8744	73.0239	73.6673	56.8567	59.9738	64.732	71.2601	61.2114	64.763	74.3911	78.104	79.4236	50.1283	65.2935	74.3786	58.6257	55.5687	65.9374	72.5407	80.7355	75.7191	61.9702	77.3326	73.8433	66.1168	70.9369	67.8326	62.8702	62.986	68.0241	66.3623	61.1111	59.0488	coronin-6
NCU00203	nst-5	81.1187	80.4555	39.4583	114.568	44.1201	46.4329	49.2423	84.2016	98.8479	80.6901	94.832	74.9525	91.5825	108.86	76.6835	61.947	68.7252	68.1751	93.2204	64.3015	46.4018	143.964	144.808	159.058	132.313	164.519	140.156	171.401	143.311	111.968	162.204	136.746	147.035	160.261	186.665	144.012	183.038	174.666	138.907	200.087	182.201	144.489	SIR2 family histone deacetylase
NCU00204		32.1391	25.5406	21.0859	34.1351	26.0638	24.5273	31.3965	28.5038	24.8194	25.7522	23.5703	26.5226	25.5495	21.8602	28.0283	21.0896	21.6345	27.163	33.3988	23.6237	24.0578	29.6882	19.3531	34.8483	33.7233	24.7428	40.7762	39.6085	29.3733	30.4948	32.1635	29.103	31.582	20.866	25.1994	34.6326	24.3221	22.9105	31.3807	25.6837	34.9206	33.8317	hypothetical protein
NCU00205	div-75	6.47716	9.12548	22.1599	6.25332	9.00196	16.4292	9.71552	7.59753	9.02524	14.5424	11.7301	12.0345	7.67685	6.11077	10.1921	7.99123	11.5945	12.1096	6.05007	9.55563	11.4027	8.71797	10.4494	11.4377	9.84096	5.33132	11.253	5.13562	9.62699	13.6364	13.309	19.7621	14.977	10.9886	9.75929	9.71706	9.83372	8.04382	9.29077	6.69006	4.36508	7.2832	nuclear division-75
NCU00206	cdh-1	15.4218	17.387	31.2048	16.2931	22.7142	22.1386	17.3857	13.6232	12.6783	19.4404	15.9705	14.7218	13.2546	13.5445	16.6835	16.8837	15.9344	16.7929	14.0139	16.5896	18.2575	14.9619	13.4173	16.2536	19.9819	11.1411	17.1323	13.481	16.7925	14.9022	19.7556	23.4476	22.2702	17.1002	15.4401	14.9493	13.5705	11.2757	18.1917	9.53526	7.76013	9.16274	cellobiose dehydrogenase
NCU00207	pro-9	32.7559	34.1261	46.8072	27.1934	47.2603	33.674	34.9247	28.2943	26.9146	44.0816	38.88	50.0073	44.5018	36.1607	42.7098	44.3423	43.3986	52.3189	44.1408	40.8105	38.031	24.5046	36.1093	26.5542	34.1433	43.1973	26.9313	38.5172	41.3523	26.8699	36.7385	36.4105	34.7077	43.584	35.1043	29.5872	29.4356	37.2745	35.7987	28.1444	31.0405	36.8859	proline-9
NCU00208		0.67856	1.02594	2.93958	1.37688	2.30283	1.45649	0.971552	1.5719	3.92168	33.2758	50.3898	41.0691	17.6927	23.3091	25.9656	44.823	68.4661	92.5951	19.7553	27.0079	72.6347	0.530147	0.247324	0.334436	0.180017	0.273401	0.063219	0.128391	0.0546988	0.575373	0.693179	1.39796	0.651176	0.864272	0.655475	0.5606	0.524465	0.14364	0.714675	0.922767	0.485008	1.56628	hypothetical protein
NCU00209		61.6256	66.9562	94.2928	48.0187	76.5166	73.6984	67.7018	66.6487	52.9696	52.3627	57.0534	50.7083	48.7	48.6342	52.4166	54.6167	53.4385	53.1217	53.2159	59.1255	57.0136	48.1255	45.5076	45.684	85.0883	63.9758	65.1156	53.9882	68.9205	64.2692	52.1964	61.7008	60.364	58.894	59.6482	55.624	57.3633	47.7602	56.5893	49.2142	42.8424	46.7535	hypothetical protein
NCU00210	mrs-1	72.7293	66.2543	60.4311	72.573	73.3764	72.0671	79.565	73.1459	66.5074	75.1357	75.0616	84.5918	69.5715	86.9998	64.186	77.569	70.0207	69.5801	86.8617	68.4157	60.0455	56.1366	67.6431	54.1787	60.6659	82.4304	58.035	64.1311	62.7942	62.0253	58.1578	51.0891	63.2292	64.3883	60.595	59.9219	66.4759	63.7042	52.6261	60.2874	51.1684	54.1933	nuclear cap binding protein subunit 2
NCU00211	mrp-35	63.2294	67.4962	47.1464	64.9428	61.81	57.9683	63.1508	69.9497	50.8207	54.6855	69.0588	61.2239	64.8934	84.6688	48.1092	65.1916	58.2966	49.1075	72.6625	45.6547	44.2926	54.6051	77.7834	51.4363	71.707	120.296	65.9374	88.6537	100.591	62.1979	65.1589	61.7644	63.2943	68.8948	91.111	72.1928	76.6374	75.6263	52.6261	67.6696	55.4526	50.7475	mitochondrial ribosomal protein subunit L31
NCU00212	hH4-2	676.277	722.911	811.551	803.638	721.727	631.184	716.8	758.653	830.43	1154.05	1077.13	1179.96	924.641	1009.41	717.027	1012.42	1058.08	879.118	845.96	779.381	749.218	622.156	776.597	606.667	560.334	1050.41	567.706	685.606	647.579	634.004	894.132	716.645	842.556	848.839	758.093	788.39	811.544	747.86	691.351	646.936	615.233	692.687	Histone H4
NCU00213	cdc27	51.5089	51.0271	59.0743	56.0504	54.4304	60.2404	51.799	54.4403	69.1398	63.2695	59.3113	55.2651	51.0991	53.674	64.186	52.3936	54.4749	66.168	64.7604	63.3061	64.5275	43.1186	46.3114	53.8442	52.2051	39.233	56.7706	49.302	55.3005	54.3153	67.1691	69.3896	71.4991	63.8944	61.906	58.2401	69.2949	68.157	70.4929	69.5151	73.8829	75.4947	nuclear protein bimA
NCU00214		23.9347	24.5686	35.4446	23.5217	28.6283	24.4108	31.8055	25.36	23.745	29.6402	27.205	32.3645	19.9718	27.593	21.7796	24.3943	20.1447	20.6064	19.6936	21.102	19.7735	23.0908	23.0011	23.0761	25.8025	31.8512	22.6324	24.33	25.9819	21.634	26.7567	19.7621	23.4423	21.2981	25.6363	23.6075	21.1097	20.2532	20.4657	16.7636	18.0261	22.1629	hypothetical protein
NCU00215		13.8179	12.5813	19.3334	10.2692	18.946	12.4093	17.5902	11.3701	8.21942	8.53356	7.21428	7.94509	6.65727	7.68571	8.06876	8.53199	8.2263	6.15516	9.13683	7.43216	8.70034	11.7221	10.7586	8.09336	10.201	14.4902	8.40813	9.5009	11.8149	8.86075	8.66474	7.68878	8.5304	7.03765	5.46229	9.65477	5.17909	5.02739	6.49704	5.15211	4.04174	6.03018	hypothetical protein
NCU00216	ncbr-1	78.8363	104.322	136.012	90.0708	134.663	115.47	116.177	99.9207	90.9508	80.7406	97.8609	119.819	95.4209	100.481	88.453	103.465	108.108	102.698	132.608	116.526	114.95	106.206	111.481	82.0706	118.031	152.489	95.4607	125.117	139.92	97.4683	99.1247	105.673	91.0344	106.799	110.775	98.4787	107.253	112.685	102.848	98.4284	102.498	90.7659	NADH-cytochrome b5 reductase-1
NCU00218	adr-5	9.12971	13.2293	10.6277	10.5561	20.1497	9.49631	9.30644	8.95985	6.76893	9.74543	13.5474	12.9692	17.093	17.8913	12.4368	16.403	19.2379	16.5253	17.5328	19.9739	13.1823	10.9564	12.1189	9.4311	11.9412	15.3104	9.10353	12.5181	11.979	9.03336	15.2499	13.4712	14.391	15.31	15.7314	12.3955	15.4062	15.4413	11.2399	12.2267	12.1252	15.5062	ADP-ribosylation factor family protein
NCU00219		33.4962	46.9773	112.665	41.249	39.148	57.5605	62.435	42.9654	58.5029	54.231	59.6417	45.8595	46.6609	46.1773	61.82	56.8999	52.2078	62.3545	47.4128	56.8693	63.8025	58.7874	52.68	62.2051	58.9257	40.8734	65.7477	51.613	63.2865	71.1162	51.6419	83.4328	56.8476	57.4124	52.8021	68.2686	58.3467	53.3621	59.7728	53.905	67.3353	64.5307	hypothetical protein
NCU00220	nut2	43.798	38.5538	28.4914	46.7565	34.1237	32.8001	36.8678	42.8606	36.7456	31.0036	39.2104	39.1412	44.2619	55.3119	34.095	38.3939	43.852	37.8007	49.2648	43.1994	40.4039	57.138	45.0129	45.4164	53.5852	64.9327	45.3912	51.8056	49.3383	39.7008	46.7203	40.9856	44.28	38.7071	49.0149	41.2975	46.2185	45.3901	41.1913	49.6756	42.7616	37.3558	hypothetical protein
NCU00221		1.48049	1.51191	1.75244	1.7211	1.04674	0.582596	1.02269	1.04794	1.50421	1.61582	1.7072	2.21995	1.25948	1.25995	1.03134	1.80253	1.68412	2.00712	9.75419	12.7408	6.06387	1.23701	0.61831	1.20397	1.0801	0.410101	0.505752	0.256781	0.711085	0.978135	0.970451	0.889611	1.17212	0.864272	1.01963	0.747466	0.590023	0.502739	1.29941	0.615178	0.970017	1.56628	hypothetical protein
NCU00222		25.6619	28.4564	59.0178	27.8818	29.204	31.7515	37.1235	25.2552	35.6712	45.7984	47.8015	40.0175	33.6462	32.0658	33.549	41.0376	39.253	38.1352	28.8922	36.4309	43.5676	35.5787	37.4696	37.6575	32.4031	26.0414	29.3336	19.9005	28.5528	37.6294	35.0056	34.949	36.2054	27.5332	23.0144	29.7118	26.2232	20.0377	33.6547	21.7619	28.6155	24.5906	hypothetical protein
NCU00223	tcf-3	65.5119	66.4702	89.8269	56.9684	84.4719	78.4756	75.4231	75.9753	78.0039	65.1378	66.1401	65.8391	108.376	93.3625	93.9737	118.486	95.4769	105.374	115.013	136.367	152.058	51.2475	58.5539	43.9449	81.5479	77.3724	71.1214	73.8246	76.6877	65.6501	60.5146	70.2792	68.8944	80.3773	65.6203	59.5482	62.8702	75.1954	75.8205	82.5107	94.0916	77.1393	transcription factor-3
NCU00224		0.123375	0	0	0.17211	0	0	0.102269	0.0523968	0.161165	0.100989	0	0.11684	0.179926	0.125995	0.303337	0.0600844	0.388644	0.33452	0.185206	0.265434	0.263647	0.11781	0.185493	0	0.0600058	0.273401	0.063219	0.128391	0.109398	0	0	0	0	0.0617337	0	0.311444	0.131116	0.0718199	0.194911	0	0.0808347	0.313256	hypothetical protein
NCU00225		789.288	713.138	535.343	732.155	682.422	699.29	795.701	762.583	580.409	453.743	602.255	506.382	552.374	759.437	442.326	536.434	479.587	369.51	536.974	446.726	429.744	749.686	760.459	752.147	866.484	1090.32	765.582	829.852	969.701	743.498	691.654	630.035	630.143	565.543	798.441	792.75	599.594	561.057	547.441	534.743	390.593	404.1	hypothetical protein
NCU00226		120.722	131.915	130.246	139.294	114.042	84.5929	74.6561	94.3666	111.956	125.933	124.075	134.95	127.448	138.217	132.558	120.95	118.407	134.477	137.114	139.419	136.239	172.003	157.112	185.88	129.313	115.033	131.116	118.569	123.674	134.12	158.461	131.345	161.036	141.988	120.462	158.837	163.371	129.419	153.395	135.877	169.915	152.242	MFS transporter
NCU00227		30.5352	31.5342	29.6785	39.7	29.7274	28.3142	33.5952	32.9576	29.1171	33.4273	31.115	39.5502	34.7258	31.2468	33.731	37.6729	34.8484	37.0648	36.9795	30.7904	38.7561	39.8199	49.9594	41.2694	48.3647	56.799	43.6843	58.8671	58.7465	39.3555	37.9169	40.5408	39.7868	42.4728	41.2221	47.215	39.3349	42.5174	33.4598	35.3727	47.8542	37.904	mitochondrial cation transporter
NCU00229		0.308436	0.161991	0.395713	0.51633	0.471033	0.349557	0.460209	0.314381	0.376052	0.959394	0.495638	0.175259	0.77968	1.07096	0.485339	0.901266	0.518192	0.936655	1.0495	0.46451	0.988675	0	0.123662	0.200662	0.120012	0.0683502	0.189657	0.385172	0.0546988	0.172612	0.415908	0.127087	0.26047	0.432136	0.291322	0.373733	0.262232	0.21546	0.259882	0.615178	0.485008	1.01808	hypothetical protein
NCU00230	prk-4	189.75	204.162	237.541	187.887	227.927	228.611	224.633	208.958	220.742	190.768	188.948	153.235	184.784	173.937	223.013	203.386	206.694	225.868	206.134	231.127	255.408	194.21	169.85	197.986	205.7	134.787	218.674	213.963	196.861	208.918	211.004	233.968	207.269	260.084	217.763	176.9	228.994	266.164	243.769	286.211	319.62	324.69	protein kinase lkh1
NCU00231		1.41881	0.593966	0.678366	1.26214	1.15141	1.57301	0.818149	1.78149	1.66537	8.63455	4.57088	14.0207	7.01712	3.21288	7.64408	4.6265	3.82167	8.16228	3.08677	4.11423	4.94337	0	0.432817	0.73576	0.72007	0.546802	2.52876	2.88879	0.711085	1.3809	9.2886	7.11688	8.20481	11.359	8.73966	3.23902	7.47362	12.5685	6.69196	8.228	13.0952	13.3917	hypothetical protein
NCU00232		27.7593	23.1107	26.6824	25.6444	16.9048	26.3333	20.4537	25.5696	26.4311	16.2087	21.9733	17.4675	20.8115	20.6632	17.9575	15.682	17.2299	17.4619	19.6318	18.9122	20.1031	31.5732	21.4553	41.2025	29.8829	19.3431	30.6612	22.5325	28.0605	30.3797	23.984	27.705	25.7214	21.2981	29.9333	31.0821	28.8456	23.126	27.9373	31.9892	33.6272	29.2894	hypothetical protein
NCU00233	gh16-15	1.17206	0.377979	1.07408	0.51633	0.889728	0.699115	1.17609	0.838348	0.859547	0.959394	0.440567	1.22681	0.179926	0.81897	0.970677	0.600844	0.518192	0.936655	0.617354	0.530869	2.50464	0.883578	0.247324	0.668872	1.26012	0.683502	1.0115	1.66908	0.492289	0.690448	0.831815	0.953154	0.651176	1.11121	1.09246	0.934333	0.262232	0.861838	0.649704	0.768972	1.53586	0.939768	glycosyl hydrolase family 16-15
NCU00234		104.437	119.387	95.593	137.516	105.564	98.9247	92.3997	128.267	144.458	131.286	124.075	116.372	132.486	144.076	143.66	127.259	130.39	153.879	167.056	153.686	132.417	102.024	106.658	102.672	124.332	112.573	120.495	134.425	132.262	112.658	145.152	133.823	130.04	182.361	172.39	111.435	168.091	201.455	154.695	224.309	215.91	203.695	hypothetical protein
NCU00236	fpo-1	45.7719	50.4871	38.3277	33.0451	38.991	29.4793	21.323	20.0156	18.4803	17.774	26.2137	17.818	21.1113	18.8363	14.0142	13.8795	14.5741	11.7751	13.2731	12.5418	15.0279	107.62	64.8607	88.4918	66.3064	71.9044	61.5753	74.8517	67.553	44.1887	74.8634	69.5167	69.9363	51.9181	59.4297	73.314	49.8897	39.5727	51.9114	33.3734	34.9206	32.2654	flavoprotein oxygenase-1
NCU00237	pur-1	76.4922	75.5417	83.3824	65.4017	89.8102	86.9815	71.1789	82.2629	62.3171	88.0623	80.1832	84.3581	102.918	89.6457	116.421	110.075	111.347	131.266	97.6654	96.9499	136.635	48.8913	53.2365	56.2522	52.3851	45.863	66.6328	69.4593	53.0579	58.9182	69.3873	74.9179	79.2481	88.094	76.2536	57.3058	63.4602	93.5094	73.2217	72.4372	90.6966	94.3684	purine-1
NCU00238		17.5809	19.0609	9.61018	23.1201	15.0207	11.4771	10.5848	19.5964	19.3935	35.7501	27.976	42.7633	28.7282	21.6712	32.3357	17.1841	19.0436	18.3317	22.3482	15.2625	12.3914	17.1414	19.4149	18.996	20.882	23.6492	23.6439	25.7423	25.1068	21.0587	24.6772	27.8956	25.2656	22.4093	34.5945	20.1193	24.4532	37.8491	20.2058	42.3704	40.8215	35.7112	hypothetical protein
NCU00239		86.9173	102.864	141.044	102.405	112.681	92.691	52.6683	85.1972	104.596	95.485	95.2175	65.9559	97.4001	88.0077	108.716	93.7918	89.4529	105.441	85.9974	91.1767	90.299	119.401	120.014	132.169	105.31	69.7172	118.662	67.405	87.4087	107.365	128.585	129.311	113.305	121.307	123.885	130.184	132.296	124.823	128.771	152.872	131.356	140.417	AMP binding domain-containing protein
NCU00240		57.8626	62.9064	56.3043	49.3955	59.2454	64.6099	66.8325	71.6788	41.312	38.7292	41.193	31.8972	43.7821	40.0035	28.271	55.9386	69.1786	51.6498	40.5601	45.4556	34.5377	46.4762	47.9808	33.5105	45.6044	49.3489	29.6497	40.6356	46.8222	34.695	40.759	26.6248	29.7587	35.25	38.8915	28.1546	42.7439	34.9763	28.7169	39.3714	28.7772	23.0243	hypothetical protein
NCU00241		16.1621	19.2229	39.3452	18.0715	23.604	29.8289	20.6071	24.8885	24.3896	28.7313	25.2224	35.5776	22.2509	19.5923	23.0536	26.317	26.6221	31.4449	22.1013	29.5296	30.1216	21.2648	23.1248	23.2099	23.5823	18.4546	23.5175	15.7278	20.4574	22.8423	19.8942	23.7018	20.9679	17.9028	17.5522	20.2439	16.1929	17.2368	20.0759	14.6874	19.7237	20.0484	Septal pore-associated protein, putative
NCU00242	sna-10	137.933	129.215	160.716	143.54	151.411	151.067	143.329	132.145	149.615	131.891	130.132	128.115	106.097	125.239	129.1	106.289	105.128	134.611	103.283	115.862	111.193	167.939	181.041	159.192	162.376	150.917	142.306	155.481	142.272	147.065	163.036	140.431	136.226	153.038	147.409	151.923	158.454	151.468	173.861	156.717	182.848	147.387	snare complex-10
NCU00243	mal3	158.043	144.442	166.369	120.936	170.2	158.408	154.732	124.495	116.737	128.912	123.083	140.85	115.932	122.341	100.829	126.177	118.99	111.863	126.002	120.308	122.991	124.349	141.284	114.778	108.791	134.855	96.409	102.969	120.556	103.51	113.127	100.335	101.844	107.046	105.677	113.989	93.9448	96.5259	100.119	82.9721	82.6131	94.6816	microtubule-associated protein RP/EB family member 1
NCU00244	gt8-1	45.5869	39.0398	44.8287	37.2331	50.2958	35.8879	29.0954	33.4291	25.5715	27.469	25.9384	19.8627	28.9082	40.1925	21.9616	25.3556	25.0675	21.3424	27.534	21.5002	17.8621	85.0591	67.6431	59.2621	54.7853	82.7721	58.4143	55.3363	52.4015	44.5914	90.3213	66.1489	90.253	66.3638	86.3042	80.4772	72.1795	67.7261	58.8632	59.3647	62.7277	66.6452	glycosyl transferase, variant 1
NCU00245		6.10704	7.99155	27.8695	5.33541	7.43185	16.0214	11.3007	6.07803	6.01683	7.32169	5.6723	12.2681	5.81762	5.85878	5.46006	5.10717	6.2183	6.22207	3.45718	5.83955	7.77758	13.3715	8.90366	10.5013	6.36062	7.99697	7.08053	4.75045	5.96217	7.19217	8.73406	7.62523	8.72576	4.50656	7.64721	6.85178	7.53918	6.75107	7.27669	5.15211	4.12257	5.63861	hypothetical protein
NCU00246		52.8043	43.0896	64.6708	57.1978	40.7705	34.4897	28.5329	45.5852	54.6887	47.4648	60.1924	46.3269	57.9363	85.7398	41.8605	30.2825	32.387	23.2826	48.2771	27.1407	21.619	37.9938	38.2115	33.7781	38.8838	57.0041	41.4717	42.0479	34.8978	38.6651	58.1578	43.5274	62.4478	45.0656	68.315	66.0262	57.7567	50.0584	47.4284	51.2135	48.7433	50.2776	hypothetical protein
NCU00247		189.565	140.23	23.0079	374.511	70.8119	61.3473	117.762	230.546	400.549	352.855	412.04	288.71	568.567	557.718	267.118	297.658	416.95	330.439	573.213	355.018	231.218	172.71	214.924	226.213	141.374	208.058	182.071	239.448	143.803	149.885	470.045	242.61	356.193	457.385	458.468	316.49	703.111	638.478	474.739	834.104	886.999	820.809	hypothetical protein
NCU00248		38.863	35.044	20.8032	41.4211	34.5947	26.7994	23.9308	46.4759	39.0557	37.8708	35.741	42.588	81.7465	37.8616	34.277	29.0208	43.4634	38.9381	52.5985	34.971	37.7674	32.28	42.787	28.494	38.5837	51.3994	28.0692	54.1808	42.5557	23.7054	35.3522	24.2101	31.5169	38.1514	35.6141	32.9508	41.3016	49.053	32.6801	43.9852	49.39	43.0727	hypothetical protein
NCU00249		29.98	26.3505	29.1697	31.5535	22.0339	17.4779	13.1415	19.1772	25.8401	37.0124	33.8686	44.5743	29.5679	25.955	35.7331	20.9094	22.6061	25.9587	21.8543	23.9554	20.3008	32.1622	34.1307	33.0423	41.284	34.5169	35.4026	44.1022	37.9063	31.6455	45.126	44.1628	42.5218	36.1142	38.1632	39.1174	40.8427	38.4954	42.7506	31.2203	40.094	41.5064	hypothetical protein
NCU00250		277.469	264.747	91.2967	370.897	239.18	90.3023	57.884	159.024	333.182	295.897	265.276	252.549	493.298	422.21	320.748	335.091	396.676	360.278	429.616	317.592	262.197	513.3	546.524	550.081	174.497	316.325	188.645	175.702	121.978	198.159	432.96	157.906	296.936	324.04	268.016	242.366	536.986	341.144	373.125	513.827	565.762	471.685	hypothetical protein
NCU00251	cpr-7	246.441	208.752	57.3219	352.653	106.192	184.799	147.318	295.151	278.171	186.577	247.543	176.252	242.96	272.843	246.067	149.73	172.623	181.109	268.302	172.798	180.993	444.263	248.251	489.882	371.976	314.958	471.55	328.423	294.553	433.199	318.239	405.472	372.342	329.473	433.851	374.917	375.189	425.461	368.252	550.969	567.621	488.836	hypothetical protein
NCU00252		20.2951	17.171	21.6512	12.0477	21.6152	21.9056	27.8682	19.1772	13.4304	25.7017	21.6428	27.691	20.1517	21.6712	27.1183	16.5833	14.4446	15.7224	10.1863	11.0819	13.9733	16.14	18.6111	10.5013	15.3615	14.0118	10.6208	12.9033	17.7224	13.1185	13.2397	14.2338	13.8049	13.6432	10.2691	14.451	11.6693	9.19294	13.5139	9.61215	7.03262	6.42175	hypothetical protein
NCU00253		54.6549	49.4612	53.9301	38.0363	71.8586	53.4823	74.8095	56.7981	34.7042	42.8193	35.5758	54.7977	37.3647	50.2091	38.0384	38.3339	34.395	30.5082	31.2998	35.3691	34.8673	46.7118	50.6396	32.5072	40.924	62.9505	30.598	37.6826	34.3509	35.7882	33.4806	27.4508	29.4331	29.0766	29.7149	29.9609	33.3691	22.6951	28.522	28.9134	24.4121	23.8858	hypothetical protein
NCU00254		0	0	0	0	0	0	0	0	0	0	0	0	0	0	0	0	0	0	0	0	0	0	0	0	0	0	0	0	0	0	0	0	0	0	0	0	0.0655581	0	0	0	0	0	hypothetical protein
NCU00257	ro-2	17.2107	19.6009	42.4544	15.8341	20.8301	25.576	38.2996	17.9197	24.1748	24.8938	19.7704	21.0311	12.8947	16.5054	15.7128	17.9052	18.1367	20.8071	19.5084	22.2301	24.3873	29.3348	23.9904	27.892	23.7623	23.1707	20.3565	20.3499	22.5906	33.1415	17.2602	24.083	18.1678	16.915	14.0563	21.8634	14.1606	12.5685	17.0872	12.9956	11.9635	14.8013	dynactin Arp1 p62 subunit RO2
NCU00258	crp-15	742.221	593.858	537.718	638.872	491.235	581.431	793.195	592.136	532.113	370.225	474.27	413.028	365.67	561.687	306.673	389.407	329.7	237.174	337.692	293.637	314.003	730.66	674.081	746.662	722.77	856.77	633.391	662.303	717.047	664.039	536.105	487.634	486.819	379.848	527.22	704.612	381.679	315.361	405.805	318.278	247.678	264.545	40S ribosomal protein S7
NCU00259		8.75959	8.63951	6.89672	9.3513	5.2337	5.06858	9.25531	9.06464	7.14498	5.50389	8.59105	7.41931	5.57771	8.31569	5.15672	6.96979	5.50579	4.21495	6.05007	3.25157	3.55923	11.2509	10.8822	7.75892	10.141	13.6017	8.53456	10.3354	12.0337	7.42232	6.65452	6.4179	5.73035	6.91418	6.9189	8.09755	7.53918	5.96105	5.7174	3.46037	4.12257	2.66268	hypothetical protein
NCU00260	adh-15	43.6129	51.3511	71.511	24.9559	63.9034	36.7035	37.5326	25.7792	21.9722	20.9047	18.7792	27.7494	17.9326	19.7813	18.4429	16.403	16.3878	13.1132	18.0885	15.0634	17.7961	60.7312	55.0914	34.4469	48.9648	60.1482	29.5233	48.1465	41.4617	33.084	27.3806	28.9123	24.2889	33.3362	26.219	28.03	29.5011	38.0645	29.0418	26.1451	32.8997	23.8075	oxidoreductase
NCU00261	pyr-7	125.349	153.243	120.353	134.991	140.996	152.931	158.465	141.628	124.581	100.13	126.718	90.7843	129.067	118.247	102.042	104.367	115.557	91.6584	114.951	102.126	122.53	139.959	113.46	140.263	144.854	112.641	145.214	142.706	168.418	145.282	124.911	140.177	134.403	118.652	151.779	150.49	139.508	120.226	122.729	126.88	104.358	106.585	CTP synthase
NCU00262		22.6392	23.1647	23.8559	32.0124	29.8844	22.4299	20.198	20.1728	37.4977	32.4174	27.7557	27.1652	31.3072	40.6335	26.815	45.4839	58.75	60.5481	74.9467	65.4959	59.1228	65.9738	32.2139	43.4098	32.7032	36.9775	28.8911	22.4683	13.9482	30.6099	27.1726	20.9694	22.2051	21.4833	23.6699	22.1125	27.1411	21.9051	20.6606	31.2972	29.6663	28.193	hypothetical protein, variant 1
NCU00263	spr-10	25.4152	35.854	53.7605	20.5958	45.6902	35.8879	23.624	26.3032	30.7288	36.558	45.5987	36.4539	61.2949	64.9506	87.4823	85.44	97.0962	118.621	47.7214	64.6333	98.9334	26.095	20.466	25.4171	22.2622	18.5913	28.5118	16.8834	20.9496	29.7468	26.8954	36.1563	52.1592	25.6195	28.5496	33.5114	22.4864	17.955	26.0531	24.684	20.8554	32.1871	serine protease-10
NCU00264		32.8176	34.1801	40.0801	34.9383	53.9594	36.7618	33.0328	30.1281	33.2	29.1353	33.5932	27.1652	37.7845	42.1454	38.2811	39.5355	33.6177	32.2477	37.9055	30.9231	38.8879	38.8185	35.12	27.9589	37.4436	30.7576	37.6785	39.2233	37.414	31.2428	33.6885	33.1062	29.5634	29.8791	33.5749	30.2101	35.4669	26.717	29.3017	30.7589	29.828	30.4642	hypothetical protein
NCU00265		6.60054	8.36953	14.5849	6.25332	9.36832	7.10767	5.77817	5.55406	6.76893	3.6356	5.83751	3.44677	3.47857	5.10281	4.12538	3.24456	3.30347	4.08114	6.91436	4.57874	3.9547	9.77826	32.5231	15.9192	21.3621	42.1037	17.0691	21.7622	23.3564	13.5788	23.6374	27.3873	28.7169	15.2482	22.1405	62.9118	22.6831	17.4522	36.6433	20.3778	30.313	16.8375	hypothetical protein
NCU00267		7.89597	7.18159	5.42692	5.90911	8.94962	4.95206	3.98847	4.40133	4.02913	3.73659	4.46074	5.84198	10.8556	7.49672	9.1001	9.79376	8.09675	8.22918	69.3906	61.8462	24.3214	2.59183	4.69915	4.08012	1.80017	3.07576	1.51726	0.834539	3.44603	2.47411	1.45568	1.71568	2.40935	2.83975	1.60227	2.803	2.0323	1.65186	3.18355	3.15279	2.66755	2.03616	hypothetical protein
NCU00268		157.919	120.251	154.385	106.421	210.133	157.01	116.74	121.403	102.501	110.027	102.652	106.032	115.453	104.198	130.677	136.392	117.435	115.811	98.0358	110.487	157.727	104.262	113.831	90.9666	66.7265	74.365	62.8397	43.2676	53.0579	77.0425	61.7623	51.5974	61.9268	58.4618	44.7908	69.4521	59.1334	42.9483	69.1286	57.596	51.9767	58.4223	hypothetical protein
NCU00269	set-2	10.3635	11.6093	18.3724	12.5066	11.3571	15.9631	13.5506	14.0947	14.9883	14.6434	12.5562	12.2097	11.1554	10.8986	19.0495	13.8795	14.6389	16.5922	11.7297	20.0403	23.5964	14.0194	15.3341	18.7284	17.1017	12.5764	22.6324	11.491	11.9243	16.4557	19.6863	24.0195	20.3818	16.8533	15.2216	18.1261	19.3396	18.2422	21.3753	17.6864	27.8071	28.8979	histone-lysine N-methyltransferase
NCU00270		38.9863	30.6163	76.4292	67.5244	44.5388	46.7824	42.3903	48.6766	122.324	247.877	234.547	269.958	149.999	113.081	156.522	142.22	137.386	145.315	70.6253	105.842	160.495	22.6785	23.4958	17.792	31.383	31.3044	31.1037	45.5786	37.8516	26.8699	49.5623	61.3196	71.9549	50.7451	59.1384	44.5988	43.2684	84.7474	56.2644	50.0601	62.4044	96.4829	hypothetical protein
NCU00271		0	0	0	0.05737	0	0	0	0	0.0537217	0	0	0	0	0.251991	0	0	0.064774	0	0	0.199076	0	0	0	0	0.0600058	0.205051	0.063219	0	0	0	0.138636	0.0635436	0.130235	0.0617337	0.0728305	0	0	0	0	0	0	0.156628	hypothetical protein
NCU00272	cul-4	102.463	97.3025	107.238	95.0046	101.795	108.538	105.03	105.318	95.1411	95.283	86.1308	84.9423	83.3658	83.0309	95.3084	84.8392	73.1946	89.852	82.6019	83.0809	87.0034	100.198	102.578	102.672	101.17	78.8761	108.926	97.7052	100.81	106.789	102.799	108.723	107.509	102.293	101.526	103.213	106.007	108.304	108.696	111.732	117.938	118.959	ubiquitin ligase subunit CulD
NCU00273	nup-2	70.8787	66.3083	101.359	68.2702	75.4176	89.1954	79.0025	69.1637	78.5948	66.2487	74.5109	47.8458	53.8579	46.6813	59.3327	64.8311	52.5317	66.3018	45.5607	55.2103	60.1774	69.6848	71.1674	83.2077	70.5068	39.7798	81.5525	49.4946	73.5699	84.695	70.3577	92.7101	80.29	73.7101	68.9705	86.893	69.8849	65.2842	72.3771	66.5161	65.3953	65.3922	hypothetical protein
NCU00274	mus-21	77.0474	88.879	81.1212	85.2517	82.0644	84.4764	61.8725	84.4636	87.3514	61.3507	69.4994	41.0107	62.4944	45.6103	66.5521	60.6252	56.3534	66.3018	47.9066	61.0499	61.2978	82.0549	94.7869	76.5859	83.3481	42.9239	77.5065	47.1193	78.3287	79.344	83.4588	94.5529	74.9503	105.256	82.0072	71.6945	101.222	106.222	93.7524	109.04	110.744	103.844	mutagen sensitive-21 protein
NCU00275		114.615	128.027	59.5266	146.867	69.7128	68.9793	80.7922	112.391	157.243	103.716	116.53	83.8323	123.429	129.46	109.201	85.1396	98.9747	91.8591	137.485	100.666	110.6	127.058	120.57	124.143	115.091	85.8479	128.271	140.588	122.088	111.91	159.639	140.495	146.384	156.31	168.821	135.042	193.659	179.909	142.935	232.768	224.64	181.923	hypothetical protein
NCU00276	mip-1	100.489	88.177	24.3081	113.65	37.7873	61.4056	35.6917	78.2284	95.732	60.4923	79.3571	41.4196	58.2361	73.7703	60.2427	39.6557	40.419	42.484	45.5607	36.829	36.0537	139.016	105.236	158.523	115.331	63.9074	124.605	74.7233	99.4972	109.781	136.418	143.291	152.505	102.54	134.882	168.305	138.393	97.6032	124.938	113.654	123.515	106.037	DNA polymerase gamma
NCU00277		28.993	28.9424	49.6903	33.5614	34.9611	29.5959	24.4933	26.146	29.2783	30.2967	27.4253	31.5467	35.9852	34.5227	33.3064	33.9477	38.4758	32.8498	33.0284	36.7627	36.7128	35.9911	29.7407	36.6542	23.4023	28.5704	24.0232	24.3942	23.9581	27.6755	35.0056	31.3905	26.6982	29.447	26.1462	29.1512	31.6646	30.8825	31.7705	34.0655	33.1422	33.9883	Septal pore-associated protein, putative
NCU00278		49.6582	66.7942	91.2967	63.7954	68.4567	43.6947	35.4361	42.2842	57.4285	54.534	53.6941	49.8905	69.2716	60.8557	50.8392	54.2562	62.1183	59.21	77.91	61.1826	54.7067	81.8193	77.3505	69.2952	43.9843	70.1273	44.0636	59.9584	45.6735	43.6133	58.9896	47.2129	55.1546	60.9312	55.861	51.3883	67.3282	66.577	58.7333	72.9755	81.3197	64.844	hypothetical protein
NCU00279		11.5355	8.09954	11.7583	10.4413	7.06549	9.55457	11.045	8.1739	9.13268	8.07911	7.98527	9.28874	6.71725	6.86674	6.61274	8.29165	8.16152	6.95801	7.71692	9.55563	8.23896	11.7221	8.78	10.9695	9.2409	11.3461	12.0748	11.4268	10.9945	11.5075	11.7147	13.7254	11.9165	8.02539	12.3812	14.9493	8.65367	7.32562	11.9546	10.7656	12.8527	8.61454	hypothetical protein
NCU00280		36.6422	37.7979	45.2244	38.7821	38.1013	46.7824	37.5837	40.2931	37.5514	36.356	34.3091	42.5296	31.0073	36.7276	38.0384	27.6989	30.1199	33.9203	31.1146	33.7765	37.8333	39.761	39.4482	41.1357	40.3839	37.2509	40.7762	38.0678	37.7969	44.4764	32.7181	40.5408	38.224	32.6571	31.0258	37.5602	29.5011	32.3908	39.6969	27.1447	33.0614	30.934	hypothetical protein
NCU00281	gt1-2	49.3498	36.7179	35.4446	67.295	25.8021	29.2463	19.8401	36.9397	59.6311	67.0566	62.3953	49.4231	81.3267	58.9658	71.5268	47.2263	57.7784	78.679	52.6603	61.5808	53.8498	82.8796	84.2138	117.521	47.8847	33.4916	69.2248	34.858	30.6313	59.4936	108.344	84.7036	93.9647	82.538	87.0325	83.9654	107.909	85.8247	114.413	112.501	178.241	142.923	UDP-glucose,sterol transferase
NCU00282	tah-5	60.0834	75.8657	73.3765	86.6286	87.2981	85.7581	71.8948	96.2005	186.253	120.177	91.8031	86.0523	125.049	100.355	118.119	188.124	184.476	177.095	246.324	258.467	220.277	82.2316	85.8214	111.1	78.6676	76.7573	98.6848	85.1871	67.3889	102.014	100.095	87.4996	73.3875	130.567	93.0046	84.962	115.579	131.43	107.461	181.785	187.052	168.532	hypothetical protein
NCU00283		169.887	115.823	45.0548	249.789	53.9071	87.3311	95.1609	137.489	239.384	156.785	157.888	129.166	153.957	200.207	157.674	99.8002	116.399	122.167	165.142	111.35	116.861	168.587	128.361	210.628	139.334	113.53	156.214	157.792	111.531	157.94	225.769	194.507	216.711	173.78	199.993	239.314	233.059	193.626	218.041	247.994	306.606	268.695	hypothetical protein
NCU00284		3.02268	2.96983	3.84407	3.4422	4.50098	2.67994	3.88621	2.41025	1.82654	1.86829	1.87241	1.81101	2.75887	2.5829	3.21537	2.16304	2.85006	2.00712	3.21024	4.31331	3.42741	4.35898	3.09155	3.07681	2.46024	2.66566	2.14945	1.3481	2.02386	1.95627	2.35681	1.77922	1.56282	1.17294	1.23812	2.55384	1.37672	0.646379	1.81917	1.69174	1.53586	2.11448	hypothetical protein
NCU00285		200.915	224.141	178.127	111.068	205.737	913.16	420.273	878.904	138.441	152.039	143.404	136.644	95.4209	142.627	100.344	165.713	156.041	137.554	121.31	116.658	180.862	158.219	121.065	101.735	218.061	207.033	161.208	71.0642	124.713	143.21	44.5714	48.6744	51.1173	51.7946	56.8078	61.6037	50.8075	54.5113	68.6738	82.5876	59.8177	57.4825	hypothetical protein
NCU00287		17.8276	21.1668	16.5634	26.5049	16.2245	23.6534	17.9993	26.5652	22.2408	26.3076	25.0022	28.9178	27.8286	19.7183	25.1163	25.2355	27.8528	32.3146	28.2131	29.1314	24.8487	22.8552	31.1628	33.5774	28.8028	31.9195	29.7129	31.3273	30.4672	26.2946	21.2806	20.7788	20.9027	27.8419	25.782	20.5553	26.1577	34.9763	21.7651	29.9899	29.1005	25.3737	hypothetical protein
NCU00288		2.03568	2.32187	1.58285	3.21272	1.93647	3.37906	2.24991	4.40133	3.38447	3.78708	2.97383	4.32306	3.8984	2.33091	3.70071	3.18447	2.72051	3.67972	2.9633	2.25619	4.87746	1.64934	3.27704	3.6788	2.70026	2.59731	4.17245	4.94304	2.89904	2.9344	3.11931	2.79592	1.56282	3.70402	4.15134	2.803	3.54014	3.80645	3.18355	4.07555	4.12257	3.99401	hypothetical protein
NCU00289	tah-1	64.4632	77.3236	97.7977	61.6727	104.726	108.654	85.6499	85.1448	65.6479	89.1227	89.6553	101.534	100.399	57.3279	79.3529	82.3156	83.8176	94.6022	78.8361	85.0053	104.404	53.8982	62.5111	56.1853	55.0253	49.6223	48.8051	55.1437	50.2682	57.1346	53.2362	65.1957	52.0289	73.0927	52.7293	49.1459	55.1999	67.5107	55.03	52.7515	52.8659	63.9042	TAH-1, variant 1
NCU00290	abc-12	103.079	90.7689	10.6843	138.032	34.1237	56.0457	35.2315	84.7256	102.555	135.78	123.469	168.892	91.6424	73.6443	151.729	94.9334	119.832	168.598	96.9245	110.089	126.616	74.1616	115.562	193.572	98.4696	103.824	165.95	122.228	102.341	129.804	114.444	124.418	129.649	179.151	152.289	165.377	176.286	182.997	150.796	124.035	174.441	248.96	ABC transporter-12
NCU00291		28.7463	23.6507	26.4563	29.7176	23.8657	21.6726	18.6129	21.8495	31.7495	58.8765	48.7377	64.9628	29.7478	29.6719	31.911	57.4407	70.5389	79.9502	65.3778	74.3216	63.8684	26.5662	35.5528	28.8284	16.2616	23.3074	12.3909	21.1844	18.5976	19.9655	17.5374	15.7588	15.6282	13.5814	12.5997	19.4341	14.2261	11.4194	13.9686	10.6887	10.8319	11.7471	hypothetical protein
NCU00292	cea-3	53.6062	69.98	13.2847	46.9286	34.9088	28.3724	12.579	27.7703	33.7909	23.2274	34.0338	25.88	28.2484	39.5625	17.2902	11.9568	18.6549	9.70107	18.2737	16.3906	11.9959	84.8234	39.139	44.7476	56.8255	33.56	31.0405	16.3698	32.9287	30.6674	26.3408	21.4142	24.6796	13.2728	19.0088	35.0686	17.9629	10.3421	24.9487	11.4577	17.5411	10.8856	cholinesterase
NCU00293		61.3788	51.5671	38.1581	43.888	45.1668	42.4712	49.6003	38.4592	25.3566	19.5918	21.2573	20.3885	20.2117	24.1281	11.9515	17.4846	14.5094	15.3879	18.7058	14.2671	13.446	67.1519	49.032	64.4793	53.4652	65.8896	54.7476	42.3689	47.2598	46.8354	33.7578	30.8187	37.5077	24.3848	43.6255	39.1797	24.4532	25.6397	27.7424	21.1467	17.5411	17.1508	NADH pyrophosphatase
NCU00294	crp-74	1845.37	1624.93	1335.19	1585.3	1563.78	1411.28	1791.95	1719.66	1259.5	945.508	1220.04	1137.84	1086.21	1407.24	859.535	1094.5	977.051	722.027	1030.18	859.543	885.128	1745.36	1891.22	1536.47	1705.97	2154.88	1390.56	1577.73	1986.93	1490.91	1204.26	1188.52	1121.98	1062.25	1364.55	1658.01	1081.32	1002.68	1024.71	923.228	708.112	711.013	60S ribosomal protein L10a
NCU00295		130.715	124.463	129.511	109.806	132.831	134.987	138.932	117.526	117.758	131.084	120.275	125.895	119.291	125.869	123.094	124.134	114.132	121.029	112.791	120.043	127.803	98.136	106.287	96.3176	86.2284	81.2	94.0699	100.722	89.6514	95.2243	85.8849	98.4291	93.6391	111.553	88.1249	91.1286	94.6003	92.8631	98.3653	95.4295	99.5075	108.465	hypothetical protein
NCU00296		2.52918	0.809954	0.113061	1.7211	0.628044	1.10693	0.920417	0.838348	1.07443	10.5533	5.78244	17.7596	8.39656	5.2918	10.1921	9.253	8.29107	13.9829	3.51892	10.8828	8.56852	0.647957	0.803803	1.33774	0.240023	1.43535	2.6552	5.3924	1.42217	1.43843	14.3488	15.7588	13.0235	11.2973	12.6725	4.79624	8.9159	12.8558	10.4602	9.68905	11.3977	17.464	hypothetical protein
NCU00297		0.555185	1.56591	0.395713	0.860549	0.628044	0.291298	0.562477	0.314381	0.752103	0.504944	1.04635	0.817877	3.47857	2.20492	2.36603	11.1757	18.1367	6.95801	28.0896	21.5002	19.2462	0.942483	1.36028	0.401323	0.72007	1.367	0.885066	0.513562	0.765783	0.460299	0.485226	0.571893	0.325588	0.679071	1.09246	0.872044	0.917813	0.718199	0.779645	0.615178	0.970017	0.548198	hypothetical protein
NCU00298	mfs-1	2.34412	1.02594	1.58285	1.26214	1.36076	0.757374	1.6363	0.15719	0.590938	1.11088	0.770992	1.40207	0.479803	1.13396	0.788675	0.901266	0.842062	1.53879	0.864295	1.1281	1.91144	1.06029	0.556479	1.93973	2.0402	0.751852	1.3276	0.706148	0.656386	1.03567	0.693179	1.4615	1.69306	0.308669	0.582644	0.872044	1.31116	0.646379	1.49432	0.768972	0.808347	0.939768	MFS monocarboxylate transporter
NCU00299		41.3305	47.1933	52.5733	25.0133	100.225	35.3053	31.0385	23.4738	18.2654	27.267	24.2862	32.423	26.0293	33.0108	20.8696	24.0338	21.3106	18.1979	18.6441	19.4431	21.8827	42.4117	40.4993	25.9522	34.4433	39.8482	22.4427	25.5497	29.6468	23.8205	28.7669	26.4341	30.2146	27.1628	24.4711	30.7084	18.094	20.6841	24.7537	12.3805	16.7328	14.2532	peroxisomal D3,D2-enoyl-CoA isomerase
NCU00300	gpr-5	52.9894	42.8736	22.2165	74.9825	29.3087	33.7323	32.6748	55.5406	65.0569	57.9171	54.2448	53.5125	57.9363	64.8246	58.544	45.4238	50.5237	49.3082	69.2053	51.2288	47.1268	100.316	69.7453	94.311	75.1273	63.9758	79.6559	90.1944	56.9415	65.535	81.7259	67.7375	75.0154	65.8699	81.206	71.0716	83.8488	68.588	75.6906	99.6588	95.0616	77.1393	PQ loop repeat protein
NCU00301		56.8757	52.971	29.9046	64.0822	33.4433	47.2485	59.2135	56.5361	51.5728	40.5975	53.639	40.0175	49.3598	62.2417	38.2204	43.9818	41.261	36.5296	44.5729	36.8954	40.4039	73.278	39.2627	55.2489	73.1471	70.3324	72.9547	85.7649	79.0945	68.8722	58.5737	62.5269	61.6012	40.3121	73.2675	60.2333	48.9063	50.3457	46.9087	57.9805	47.45	47.6932	Sas10/Utp3 family protein
NCU00302	gsl-3	58.788	54.2129	51.1035	38.8968	61.6006	48.705	101.348	49.6721	37.1217	44.94	51.6565	48.4884	38.0844	54.052	35.9757	49.5096	50.5237	42.4171	40.3749	35.1037	41.1289	49.5982	59.4814	41.1357	51.065	80.9266	41.1556	57.2622	67.3342	44.1887	37.0158	32.4072	33.4704	41.8555	44.3538	44.848	44.3828	44.0256	32.6801	40.7555	30.313	34.0666	3-ketodihydrosphingosine reductase tsc-10
NCU00303		20.4185	20.3568	27.813	26.5623	21.8769	23.3621	25.9251	24.0501	35.51	47.3133	44.1668	51.2925	28.8482	28.16	26.7543	33.3468	35.3018	34.9908	23.4594	25.4153	28.2102	14.3729	17.6837	14.7152	13.0213	20.095	10.5576	18.2957	16.6831	14.3268	14.834	19.1266	15.7585	15.1865	13.765	19.0604	12.7838	12.2094	17.2821	14.1491	12.2869	11.5905	smr domain-containing protein
NCU00304		21.7139	69.926	85.9828	12.2772	97.3991	22.5465	16.6698	13.728	9.99223	11.3612	18.8893	22.4332	6.65727	8.44169	10.4954	6.60928	6.60695	7.82776	10.1246	11.6791	7.11846	42.235	61.0272	33.4436	29.2228	48.3919	19.914	20.3499	28.9357	26.6398	28.0044	34.949	33.8611	34.9413	20.4654	32.7639	26.9444	19.3914	23.8442	7.22834	7.27513	12.9218	hypothetical protein
NCU00305		83.0927	83.1013	41.3803	126.558	70.0792	50.278	48.2708	82.5773	101.48	79.1248	90.7017	74.3099	97.4001	124.672	76.9262	63.389	66.199	65.9673	97.7888	61.1162	52.0702	105.558	108.637	118.39	95.4693	103.892	90.0871	87.8833	74.4451	86.8814	101.551	67.1021	87.9087	85.9334	84.8476	95.4888	102.73	82.6646	83.0972	96.8136	108.399	90.0611	Short chain dehydrogenase
NCU00306	mdr-10	15.977	23.7047	67.1582	21.2269	13.9216	13.5162	17.13	16.505	17.8893	19.4909	19.1647	20.5638	12.295	14.6785	11.4661	16.7035	18.5901	22.279	22.1013	26.6761	18.7848	29.0402	26.5255	24.0794	21.4821	17.6344	18.3335	13.4168	16.9019	21.0587	21.2113	16.9026	15.7585	12.8406	15.1488	20.6176	14.3572	14.7231	16.1776	14.9181	16.8136	17.7773	multi-drug resistance-10
NCU00307		0.986996	0.431976	0.847957	1.26214	0.628044	0.815634	1.07382	0.628761	1.77282	1.51483	1.54198	1.57733	1.55936	0.629977	2.24469	0.901266	1.16593	2.34164	0.987766	1.85804	1.7137	0.883578	0.556479	0.73576	0.480047	0.615152	0.885066	1.3481	0.875181	1.32336	1.9409	1.65213	1.36747	1.04947	1.82076	0.685178	1.50784	1.58004	1.36438	2.15312	2.66755	1.95785	hypothetical protein
NCU00308		8.63622	7.77556	5.31386	6.31069	7.11783	5.88422	7.0054	4.76811	6.98382	7.17021	5.01145	9.87294	6.53732	7.11874	6.85541	8.17148	11.465	11.6413	9.13683	10.6174	9.42537	8.95359	7.29605	7.02316	8.40082	8.40708	7.6495	7.89602	7.00145	7.13463	8.24884	5.01995	6.77223	4.69176	6.33626	8.65815	5.17909	4.09373	6.30213	4.92142	5.01175	6.10849	NOL1/NOP2/Sun domain family protein
NCU00309	wsc2-1	92.901	44.6555	35.3315	626.48	16.4338	38.6261	48.8332	262.403	1320.21	966.312	1097.89	1133.11	547.875	538.819	591.749	1053.28	1223	1503.47	1152.78	1389.61	1268.6	10.1317	22.3828	14.3139	18.7818	18.8647	25.0347	48.5316	27.4588	25.9493	37.9862	59.4133	45.7125	42.9667	63.7267	40.0517	42.1539	41.081	31.4457	48.9066	44.2166	56.6993	WSC domain-containing protein
NCU00310		23.9347	23.1647	16.1677	30.9224	20.6731	22.896	21.7321	27.0367	28.3113	21.6621	19.5502	19.3954	22.3708	24.0021	23.3569	20.0081	20.339	21.8107	24.262	26.6761	21.0917	29.5704	23.4958	29.0291	34.3233	23.8542	38.5004	34.7296	31.9441	33.199	34.0351	39.6512	33.4053	34.5709	43.4798	31.3313	33.238	44.5283	33.4598	38.9869	41.3874	39.5486	hypothetical protein
NCU00311	vts1	144.718	166.095	206.845	130.689	176.794	194.121	161.687	160.125	154.02	162.744	165.818	161.005	142.442	142.501	174.237	154.958	149.498	153.611	139.46	167.489	170.645	147.44	156.618	155.58	142.874	129.66	144.961	136.287	149.929	159.436	148.202	166.039	164.487	156.742	145.661	158.837	155.438	158.147	162.946	169.097	154.475	167.435	VTS1
NCU00312		1.60387	1.88989	1.18714	1.43425	2.35516	1.22345	1.38063	1.41471	1.82654	0.9089	1.54198	1.63575	1.73929	2.20492	1.03134	2.28321	1.36025	1.47189	1.79033	2.32255	1.97735	0.471241	0.927464	0.802647	1.0201	1.02525	0.885066	0.962929	0.711085	0.460299	1.31704	1.08024	0.781411	1.97548	1.82076	1.37036	3.54014	2.87279	2.53385	3.84486	2.99088	2.97593	hypothetical protein
NCU00313		0	0	0	0	0	0	0	0	0	2.22175	0.770992	2.62889	1.01958	0.314988	0.970677	0.480675	0.842062	0.602135	0.926031	0.92902	0.659117	0	0	0	0	0	0	0	0	0	0	0	0	0	0	0	0	0	0	0	0	0	hypothetical protein
NCU00314		1.54218	0.809954	0.791426	2.00795	0.209348	1.16519	2.50558	0.943142	2.90097	2.97917	1.3217	2.74573	2.15911	1.13396	4.67138	1.80253	2.00799	2.67616	2.34594	3.05249	2.90011	2.12059	1.60761	2.27417	2.70026	1.64041	2.90807	4.55786	0.437591	2.58918	3.67385	4.00325	4.10241	1.66681	2.25775	1.80638	0.852255	1.0773	2.07905	2.15312	3.47589	4.07233	hypothetical protein
NCU00315	crp-60	760.727	584.301	437.602	667.901	438.898	563.37	652.474	649.877	623.386	389.009	497.18	540.441	460.251	615.487	356.421	401.724	363.123	307.758	418.442	320.844	330.283	732.839	807.203	933.077	677.526	1108.37	771.461	628.408	796.524	835.442	570.695	566.11	579.481	451.829	666.108	813.679	474.772	437.455	455.833	397.636	388.896	357.19	60S ribosomal protein L29
NCU00316	mic-1	74.4565	88.501	113.909	81.0637	145.549	91.9919	68.9802	72.1504	86.1158	97.8077	92.519	94.4063	107.116	104.324	99.3124	76.187	79.1538	84.3659	95.6281	80.4266	79.819	92.4811	87.8	96.5852	88.8686	101.432	94.5756	107.784	80.2979	80.6674	98.7088	87.9444	91.36	108.837	108.954	88.2633	106.663	108.448	96.4161	109.194	105.651	99.8504	peroxisomal adenine nucleotide transporter 1
NCU00317	cpr-8	23.071	23.3267	26.5693	24.3249	23.1329	31.5767	27.2034	25.0457	28.365	22.9245	23.5703	23.1926	26.5691	24.3801	29.4843	33.2868	35.6257	38.2021	67.2916	81.1565	52.1361	21.736	20.8989	24.0125	24.8424	16.199	26.4888	22.0832	20.1839	24.5684	25.4397	28.5946	22.4656	27.4715	23.8884	28.5283	24.3221	29.0152	25.5984	26.7602	25.2204	27.5665	calpain-like protease palB/rim-13, variant 1
NCU00318		2.52918	2.86184	1.01755	2.46691	2.14582	1.39823	1.89197	2.98662	2.52492	2.52472	4.57088	2.39521	4.91798	3.96885	3.1547	4.32608	5.31147	5.68683	30.4355	28.0033	11.9959	3.12197	1.66944	2.27417	3.0603	2.25556	3.28739	2.37523	3.61012	1.89873	3.11931	3.05009	2.99541	1.85201	2.84039	2.36698	2.75344	2.01096	2.14402	1.76864	2.66755	3.83739	hypothetical protein
NCU00319		5.61354	6.85761	1.46979	7.28598	3.24489	3.72861	3.83507	5.71125	4.13657	6.3118	7.26935	5.19936	5.93757	6.80375	2.42669	4.6265	4.01599	3.27829	6.17354	3.517	3.62514	5.41928	3.33887	4.14701	7.68075	7.04007	7.01731	5.52079	6.29036	6.21403	5.96134	4.44805	6.05593	5.55604	6.40909	5.35684	5.24465	6.03287	2.8587	4.46004	4.93092	4.22896	hypothetical protein
NCU00320		175.994	160.587	131.773	197.926	152.248	184.974	185.771	193.92	255.769	220.964	193.299	137.987	247.998	164.991	298.362	348.429	292.714	410.924	221.507	421.908	349.793	155.51	201.074	219.056	193.399	106.011	272.221	197.465	187.015	223.302	316.021	362.072	286.387	497.636	350.97	246.602	448.942	672.234	493.386	612.794	743.599	739.754	hypothetical protein, variant 1
NCU00321		50.6452	58.7487	72.359	28.6276	93.5262	61.7551	95.1098	55.9074	44.8576	49.2826	45.2682	49.2479	31.3072	34.0817	33.1244	43.0805	39.5769	38.6036	23.3977	35.17	44.4904	26.8019	36.8513	24.9489	31.9231	24.0593	20.9887	15.2143	23.6299	26.985	20.7954	24.7185	21.1632	20.5573	16.6782	24.2304	31.009	15.5849	32.0304	21.7619	17.7028	17.8556	hypothetical protein
NCU00322		213.129	183.212	12.4932	469.573	47.365	95.0214	153.659	362.533	593.356	1060.74	1266.57	1106.12	1201.85	1130.74	824.226	959.668	930.025	791.674	925.969	766.574	854.479	205.991	237.926	339.185	229.582	319.059	334.365	295.427	240.183	271.346	509.002	307.043	432.25	490.598	535.45	353.988	670.004	581.166	448.556	858.173	766.96	640.06	hypothetical protein
NCU00324		50.3985	50.3252	67.6104	53.8704	62.0716	77.66	55.0716	62.2998	64.4123	66.5517	62.4503	74.0762	60.7551	65.7696	70.6168	71.4404	77.5345	82.0911	62.9701	74.9188	73.2938	38.2295	57.07	66.0177	48.9648	44.701	59.2362	48.0823	56.4492	62.3705	49.493	60.4935	57.7593	56.9802	50.9814	53.5061	61.3624	56.8095	62.0468	60.5181	64.4253	71.0308	hypothetical protein
NCU00325		23.7496	23.7047	24.8169	28.226	20.5684	30.5863	25.9251	26.408	31.8032	29.6907	29.3528	26.6978	25.6095	33.8927	30.5763	31.3641	30.6381	33.2513	36.9795	34.7055	31.5058	28.5101	28.6896	29.4304	32.8832	27.6135	31.7991	32.8038	31.78	32.7963	30.0147	29.3571	28.9122	30.0643	32.1911	30.3347	30.8123	36.1254	31.9005	40.4479	42.5191	38.0606	hypothetical protein
NCU00326		214.857	219.714	71.0588	311.519	120.323	148.62	124.921	247.522	258.724	221.519	229.37	189.338	199.358	214.192	224.287	126.297	167.894	187.933	175.884	134.044	134.196	289.342	297.283	335.239	328.532	270.12	346.377	422.212	359.043	291.427	345.134	325.788	338.807	393.367	374.859	329.82	556.588	473.508	399.698	559.658	442.408	455.709	calcium homeostasis protein Regucalcin
NCU00327		3.82461	1.34992	0.678366	6.71228	0.628044	1.74779	2.24991	1.93868	5.26472	3.68609	2.31298	4.08938	1.55936	1.82693	3.70071	1.62228	1.81367	4.41566	1.9138	1.9244	2.241	5.59599	1.66944	8.09336	7.50073	2.11886	11.8852	11.9403	3.22723	5.92635	8.45679	8.07004	9.6374	4.32136	4.87965	4.98311	5.90023	5.67377	7.08178	7.38213	8.64932	13.1568	hypothetical protein
NCU00329	vad-1	15.2984	11.6633	10.4016	18.4731	7.95522	20.1578	9.20417	14.7759	15.633	10.0484	11.7301	7.94509	8.99631	9.00866	14.5602	10.2143	9.7161	15.1872	9.38378	13.0063	12.3914	22.5607	19.9714	35.9853	24.4824	12.7131	22.6956	10.5922	17.3942	19.6202	16.2204	24.8456	15.8236	19.3227	14.2748	22.3617	19.733	21.8332	22.9995	17.3788	18.6728	21.8496	VAD-1
NCU00330		43.798	40.4437	28.2087	41.3064	25.5928	30.0619	44.947	42.8082	39.5929	31.0541	26.9847	33.124	24.41	26.522	21.5369	23.0724	27.2699	26.5609	25.0646	27.5388	26.6942	32.7513	36.7276	32.5741	38.7038	44.496	29.9658	34.6655	36.4294	30.2646	22.2511	29.5478	22.4656	20.9895	26.4375	28.03	22.0275	23.8442	25.5334	21.5312	26.5138	23.2593	Septal pore-associated protein, putative
NCU00331		18.7529	17.981	10.6277	19.2189	12.5085	17.5361	18.2038	20.7491	19.5547	16.0067	17.4575	13.4365	19.9118	17.3874	16.0768	20.669	21.1163	22.6135	21.1135	19.9739	21.8168	15.3742	14.7776	17.2569	14.6414	13.6017	17.322	17.3327	16.7925	18.527	18.2306	19.1902	19.0794	19.4461	20.0284	16.0705	16.3895	20.6841	18.3217	26.3757	23.0379	21.8496	hypothetical protein
NCU00332		95.862	89.4729	85.8132	116.576	82.9541	85.5833	83.758	90.1225	95.8932	87.1534	93.4552	91.0764	96.9802	113.9	99.1304	79.9723	87.1858	95.6726	104.333	95.6891	78.0394	147.086	137.079	162.603	97.3295	96.2371	94.1963	65.5434	78.1099	89.7007	115.553	82.0348	109.072	105.565	101.016	111.372	135.968	101.625	126.303	126.496	145.179	127.26	hypothetical protein
NCU00333	adr-6	11.9056	12.0413	14.5283	17.5552	13.1366	19.1674	22.0389	19.806	17.567	17.5721	13.2721	21.2648	13.7344	12.9775	14.4995	13.7593	13.2139	16.7929	15.5573	15.5279	13.3142	12.9002	14.3448	15.1834	10.201	15.037	11.822	15.9204	14.3858	12.6582	12.1306	13.6619	15.8887	16.6064	13.9835	12.7692	12.1282	15.0103	16.5675	14.9181	12.3677	13.8616	ADP-ribosylation factor family protein, variant 1
NCU00334	exr-5	31.6456	29.5903	31.8832	36.0283	31.1405	33.7906	36.1519	32.224	30.1916	32.5689	31.9411	35.4608	24.5299	30.1129	26.269	27.0981	27.9824	21.9445	32.7197	25.349	22.7395	32.7513	37.8406	28.6946	36.6036	41.762	28.7014	31.8409	34.2962	26.8699	28.2817	25.8623	27.4145	25.1874	30.953	27.2825	23.142	25.5679	28.652	30.2975	20.047	20.1267	exoribonuclease-5
NCU00335	msp-2	58.1711	60.5846	52.856	60.9843	55.3202	54.2979	59.776	58.4748	63.6065	64.0774	60.8533	67.0075	57.2765	63.5016	51.3246	55.3377	63.2842	56.4	66.1803	58.4619	49.7633	61.7326	62.202	55.784	61.506	87.0782	51.5235	75.3653	68.5376	54.4303	65.9214	56.3632	56.6523	71.7963	68.9705	55.1879	67.9838	73.9026	65.5552	70.1303	75.9846	72.5971	pre-mRNA-splicing factor cwc15
NCU00336	rbg-5	44.0447	39.2558	18.542	39.8721	24.9647	45.3842	40.0893	41.1839	35.4563	19.2384	31.1701	11.3919	19.9118	23.8761	21.5976	19.2871	16.4526	15.1872	17.1624	18.8458	20.3667	43.5309	24.7324	47.0886	49.9849	17.2243	64.9259	38.9665	53.0032	50.4603	28.8363	52.7412	37.3775	27.348	43.6255	46.5921	26.8133	26.0706	33.7197	33.5272	23.5229	24.6689	U3 small nucleolar RNA-associated protein 10
NCU00337		25.6002	21.4908	7.2359	26.2181	12.3515	20.5074	20.9651	27.4559	15.3644	13.0276	16.7966	10.9245	13.6744	22.5532	10.7988	11.7765	11.0116	6.89111	12.1001	10.4847	9.49128	33.0458	17.3745	24.8152	36.0635	28.297	38.9429	33.5099	39.5472	31.4729	19.617	28.5946	25.6563	14.9396	32.8466	27.8431	19.4708	16.3031	18.5166	21.3005	14.7119	11.982	nuclear export protein Noc3
NCU00338	apr-1	34.2364	37.0419	15.9981	34.9383	29.3087	25.8672	31.0896	37.2541	26.3773	23.8334	27.5354	18.6359	32.7466	32.0658	24.2669	21.9909	25.4562	22.279	24.6941	18.9122	19.1144	35.5787	30.0498	26.1529	36.2435	30.0057	25.9198	29.0805	35.2807	26.6973	26.6181	23.8289	27.4145	30.6199	31.0986	28.902	32.5824	29.1589	23.2594	33.9886	27.0796	26.1569	aspartic proteinase
NCU00339		0	0	0	0	0	0	0	0	0	0	0	0.175259	0	0	0.0606673	0	0.064774	0.0669039	0.308677	0.199076	0	0	0	0	0	0	0	0	0	0	0	0	0	0	0	0	0.131116	0.21546	0	0.0768972	0.161669	0.078314	hypothetical protein
NCU00340	pp-1	206.652	266.313	344.61	200.336	313.812	301.202	308.033	256.011	290.527	212.178	233.445	211.538	205.176	190.946	273.61	222.312	213.754	230.952	179.897	206.043	278.081	137.485	154.825	157.586	157.515	121.868	169.553	136.094	170.66	197.411	137.457	190.758	162.989	170.509	139.398	167.744	155.438	140.839	170.742	164.176	152.778	174.797	transcription factor steA
NCU00343		3.3928	2.59185	0.621835	5.79437	1.83179	2.1556	0.767014	4.71571	4.29773	4.64549	5.94765	3.8557	3.6585	5.4808	3.64004	4.20591	3.4978	2.14093	5.37098	2.78706	2.04326	4.30008	7.48155	6.8225	6.30061	10.3892	7.71272	10.6564	8.97061	4.94821	7.55566	5.90956	6.57688	7.22285	8.88532	6.54033	6.94916	7.972	5.06769	6.45937	7.19429	6.50006	hypothetical protein
NCU00344		52.0024	62.6365	59.1309	61.7301	53.593	53.9484	54.5092	55.9598	68.2265	55.9983	53.1984	46.8526	61.4748	58.0208	64.3074	55.0974	48.9691	56.5338	60.3772	58.1301	55.1681	61.7915	57.5646	68.0243	67.3265	56.6623	73.8398	77.6763	68.7017	65.4775	65.1589	74.7908	67.0711	69.1418	75.0154	70.8224	68.836	76.9191	74.716	84.8176	87.544	84.7358	hypothetical protein
NCU00345		38.3078	37.4739	35.5577	35.2825	39.3051	39.9078	37.6348	39.2976	40.9359	36.2045	36.2366	33.0072	32.4467	37.2316	41.5571	31.9649	34.7189	36.3957	28.2131	32.383	35.5264	40.8802	33.636	42.9416	34.6834	33.4233	42.1038	35.821	34.4603	41.5995	41.5908	44.6712	42.1962	44.9422	37.3621	42.7925	39.1382	38.3518	37.7478	34.7575	42.7616	39.3919	hypothetical protein
NCU00346	std-5	34.5449	37.5279	48.164	37.5199	39.3574	45.0346	50.3673	39.5596	43.5146	44.7381	42.4596	46.7942	37.5446	35.8457	37.5531	41.3982	42.6213	41.6143	35.9917	38.7534	36.4492	29.806	28.0713	23.5443	31.4431	38.4812	25.3508	36.7839	32.7099	29.1714	31.1238	27.9592	29.8238	34.1388	24.4711	33.8229	26.1577	24.4187	30.6011	27.2985	19.2387	28.3497	steroid-5
NCU00347	pex26	96.9107	117.335	149.975	99.4221	135.029	101.721	103.24	102.121	109.27	110.381	109.095	117.774	97.9998	95.8824	93.7917	93.6716	93.0802	92.7958	90.2571	99.2061	102.427	130.063	124.837	107.956	111.911	133.898	108.104	127.107	103.271	109.839	113.266	107.897	108.421	106.367	108.153	107.012	109.613	101.194	111.164	101.504	91.7474	84.1093	peroxin-26 Pex26-Penicillium chrysogenum
NCU00348	msp-3	47.1291	37.1499	29.0001	55.1899	32.7629	37.5774	40.6518	48.8338	41.688	43.4252	42.6799	40.777	50.9191	48.7602	34.5197	47.1663	48.1271	40.7445	67.2916	45.2565	38.6901	56.6079	46.6824	52.5734	58.9257	73.9549	44.8855	60.3436	60.661	47.2382	45.126	38.6345	46.3637	37.2254	51.0542	46.2806	47.923	55.014	37.8128	54.9815	53.9168	43.2293	pre-mRNA splicing factor
NCU00349		109.927	96.2226	76.5422	96.3242	118.125	105.858	120.728	113.649	98.633	94.7276	97.4754	83.365	114.313	110.435	109.08	111.517	113.095	112.532	119.396	102.391	104.404	68.6834	78.1543	61.0012	87.8485	100.953	85.0295	123.062	102.56	82.6812	94.4804	89.2152	80.6156	115.998	103.856	74.9958	108.368	133.872	81.8628	127.726	123.596	117.001	Septal pore-associated protein, putative
NCU00350	eph-2	18.0127	23.1107	62.4662	16.9241	37.6303	24.4108	25.7205	15.6666	17.0835	22.672	16.5763	18.227	15.8935	18.8993	14.6815	13.6392	18.9788	20.6733	17.6563	19.3767	20.0371	34.2239	27.8858	23.6781	26.7626	36.8408	19.2186	17.0117	17.7771	28.2508	22.1124	18.8725	21.8795	18.5819	18.1348	23.4829	17.3729	16.5186	19.881	10.458	10.9127	14.3315	epoxide hydrolase-2
NCU00351		89.2615	73.2199	47.8813	104.241	66.5726	72.3001	62.1282	95.6765	83.7521	89.6276	96.374	93.53	90.6828	115.223	85.7229	88.5644	88.9347	82.0911	107.049	85.6026	70.9869	105.676	96.951	115.38	87.6685	106.49	94.8917	73.8888	82.814	86.7663	82.8349	62.2727	84.6528	92.2919	76.8362	81.2247	86.1434	91.714	83.7469	101.735	91.1816	97.8142	cript family protein
NCU00352	drs2	99.0081	101.676	122.388	106.307	109.698	125.957	97.1552	116.426	120.014	108.21	107.168	102.585	100.939	94.0555	135.955	117.525	114.909	140.498	106.061	124.688	138.612	101.788	101.217	123.808	116.951	77.1674	123.34	93.3399	105.788	114.327	101.135	131.218	118.644	114.084	107.207	98.6656	107.974	114.05	118.506	117.73	119.797	123.11	phospholipid-transporting ATPase
NCU00353		0.123375	0.0539969	0.0565305	0.40159	0.157011	0.524336	0.153403	0.209587	0.214887	0.151483	0.165213	0.350519	0.359852	0.314988	0.424671	0.180253	0.32387	0.0669039	0.679089	0.46451	0.131823	0.294526	0.061831	0.73576	0.300029	0.205051	0.379314	0.898734	0.328193	0.172612	0.415908	0.127087	0.0651176	0.370402	0.145661	0.0622889	0	0.359099	0.454793	0.384486	0.727513	0.78314	hypothetical protein
NCU00354		0.801934	0	0.0565305	0.40159	0.104674	0.174779	0.204537	0.314381	0.805825	0.201978	0.330425	0.0584198	0.359852	0.692974	0.121335	0.300422	0.582966	0.0669039	1.48165	0.265434	0.131823	0.294526	0.556479	0.334436	0.600058	0.956903	0.695409	0.0641953	0.875181	0.517836	0.34659	0.381262	0.0651176	0.370402	0.582644	0.747466	1.11449	1.29276	0.259882	0.922767	1.29336	0.548198	hypothetical protein
NCU00355	cat-3	10.3018	14.9032	54.7215	9.29393	5.07669	7.69026	19.1242	9.27423	36.9068	45.6975	46.5349	57.0761	55.4773	44.5393	99.1304	156.4	171.327	203.053	337.137	302.263	300.689	24.7991	19.3531	14.4476	17.5817	17.7027	14.73	21.9548	13.2918	10.069	8.04088	10.0399	6.90246	19.3227	6.55475	11.8972	14.2917	15.0103	18.1268	31.9892	17.4603	21.6147	catalase-3
NCU00356	mic-35	75.3201	67.2802	88.5267	77.5642	88.2401	65.0759	55.7875	61.8282	68.9786	57.0082	57.9896	52.3441	74.3095	64.6986	76.0162	79.1912	70.6037	77.6755	76.6136	69.1456	100.054	86.7673	75.1246	86.0839	65.8864	50.1007	58.604	53.0253	49.8306	69.6777	69.1793	60.4935	70.7177	67.0428	57.9731	69.3898	83.8488	65.0688	85.826	84.8945	96.5975	92.6455	nucleoside transporter
NCU00357	mdm34	63.6613	66.7942	106.503	68.4997	68.9278	89.0206	74.1447	77.2328	74.9955	61.4517	62.7257	69.8116	67.1125	64.8246	68.9788	70.1786	58.6205	77.1402	66.4273	68.283	78.1053	76.2233	74.7536	82.1375	78.1876	74.9802	76.9375	75.3011	79.9697	89.7583	77.4975	85.5932	82.504	87.168	76.8362	78.2348	84.8977	83.4547	93.1026	85.8173	87.7057	90.3744	hypothetical protein
NCU00358		26.7106	24.7306	37.5362	26.7918	23.0806	59.8326	39.0666	43.8561	25.0343	37.6184	35.4106	42.2959	31.787	30.4909	27.3003	34.3683	29.2131	29.5715	28.3983	29.3968	28.342	40.1733	54.1639	52.5065	36.2435	38.0711	27.8796	21.3128	26.5836	28.3659	29.7374	24.3372	26.1121	26.9776	18.1348	28.2169	25.8955	20.4687	26.5729	15.9177	18.9153	16.9158	hypothetical protein
NCU00359	yaf9	34.7916	26.3505	18.2593	32.8156	19.5217	28.7802	53.8955	31.2809	28.6874	28.4789	28.8021	31.4882	22.071	34.0187	24.6309	26.1968	23.8368	27.163	32.8432	33.0466	27.8147	38.7007	37.3459	39.6641	43.7442	43.1973	43.2418	51.4204	43.5403	38.55	45.7498	48.2931	49.7498	42.2259	56.8078	47.0904	58.2156	52.644	44.2449	58.7495	59.5752	45.4221	YEATS family protein
NCU00360	ned-3	85.8687	83.5333	38.3842	104.528	44.2771	46.0833	46.5833	65.1816	60.5443	46.6569	54.9607	50.0073	47.9204	66.6515	45.4398	36.2309	36.403	37.3993	49.5118	36.6299	36.6469	206.109	179.619	192.368	163.636	213.116	152.8	148.869	131.605	121.576	174.82	116.73	148.598	131.863	177.488	166.934	176.024	132.22	121.43	165.252	147.038	115.748	NAD-epimerase/dehydratase-3
NCU00361	msp-4	63.7846	62.0965	59.2439	69.5324	56.4192	54.0066	61.0032	67.1203	66.9909	71.7021	72.1979	75.6536	78.3879	82.4009	69.3428	76.908	71.7696	72.6577	86.8617	76.3787	65.7798	76.4589	80.5039	75.5157	69.3067	77.0307	67.834	64.9014	69.4675	53.855	72.4373	54.5204	65.5083	68.2775	61.6146	68.8292	70.3438	74.4054	67.8941	69.6689	75.6613	67.9766	pre-mRNA-splicing factor syf-2
NCU00362		15.7303	20.6808	19.9553	16.121	13.9216	17.1283	15.4426	16.5574	16.1702	21.7631	24.0109	23.3095	22.4308	26.27	28.271	23.0123	22.7357	17.9972	16.1129	20.1066	22.5418	18.6729	15.1486	17.3907	18.1818	17.0192	17.7645	16.113	15.9174	20.0805	14.7647	16.712	18.3632	16.1742	15.0759	18.4375	13.4394	13.2149	15.0731	11.3039	10.8319	12.1387	hypothetical protein
NCU00363		3.14605	0.539969	0.678366	3.38483	0.471033	2.21386	3.06806	0.838348	5.26472	39.6381	43.0103	53.9214	47.6205	37.6726	52.5986	85.3799	101.76	129.058	84.3305	94.6937	116.466	2.41511	0.680141	2.6086	2.52024	0.820203	3.47704	1.99005	0.656386	1.95627	2.01022	4.19388	2.73494	0.555604	2.40341	2.55384	0.917813	1.58004	1.94911	2.99899	3.63756	4.30727	hypothetical protein
NCU00364		27.3275	29.4823	17.9767	30.1192	32.2919	21.323	22.6525	27.4559	22.2945	21.8136	26.7094	27.2236	22.7907	30.8689	21.5369	21.39	18.7845	17.6626	21.0518	20.4384	16.0824	24.5046	27.8239	22.4741	23.9423	32.8081	22.8853	20.0931	25.4896	21.2888	23.5681	18.3006	28.1308	23.644	22.5046	28.5283	23.4698	19.0323	20.4007	21.8388	15.1161	18.4821	hypothetical protein
NCU00365		136.576	110.424	59.5266	150.08	61.0772	128.229	104.161	121.246	171.587	51.8073	46.0943	66.8322	27.7686	35.9087	24.6916	35.5099	22.2175	21.8107	28.3983	24.7517	21.8827	40.8802	58.4921	42.4734	42.4241	69.8539	30.029	29.5298	37.0858	38.4349	32.5794	26.8154	25.8517	34.4474	34.9587	61.4168	51.5942	32.3908	43.2053	33.7579	29.4238	63.591	hypothetical protein
NCU00366	eif5	219.175	274.358	327.594	210.949	270.425	253.837	226.269	242.911	255.285	216.419	214.666	234.789	219.27	225.532	221.132	217.025	214.272	222.456	241.324	258.4	249.278	266.664	250.848	280.525	241.763	245.241	251.612	215.183	266.164	272.842	220.223	229.837	218.535	212.734	246.459	214.71	219.292	203.035	216.287	209.314	177.998	175.11	eukaryotic translation initiation factor 5
NCU00367		0.0616873	0.107994	0.226122	0	0	0	0	0	0.161165	0.45445	0.66085	1.34365	0.65973	0.125995	1.21335	0.420591	1.23071	0.0669039	1.11124	1.26081	0.39547	0.176716	0.123662	0.267549	0.0600058	0	0.189657	0	0.0546988	0	0.138636	0.317718	0.26047	0.49387	0.145661	0.373733	0.262232	0.359099	0.324852	0.845869	0.161669	0.469884	Septal pore-associated protein, putative
NCU00368		48.0544	58.6407	36.4621	48.076	43.963	33.3827	29.2488	44.0133	41.4194	27.57	35.5207	28.392	31.9069	38.4286	38.5844	31.1838	26.4278	35.1915	33.2754	36.7627	28.0784	50.8941	51.6289	49.6303	47.8246	43.129	49.6901	39.8011	47.1504	51.0356	39.5805	52.6777	49.1638	49.7574	47.3398	46.5298	42.6783	44.8156	45.4793	49.2911	48.6625	41.2715	hypothetical protein
NCU00369		63.7229	63.0684	45.2809	61.4432	50.2958	45.9085	53.4353	59.3132	57.9657	48.7271	41.0829	44.7495	47.3806	55.2489	50.1719	43.0204	44.0463	48.9068	52.5368	47.1809	42.4471	71.1574	58.3066	51.2356	67.0265	59.7381	60.3109	68.1754	56.3945	69.5051	60.6532	73.7106	65.6385	67.8454	68.315	46.5921	52.1187	71.1017	62.5016	70.2841	73.6404	65.3139	dephospho-CoA kinase
NCU00370		1.48049	1.40392	0.565305	3.90116	1.20375	1.63127	1.99424	1.04794	4.78123	5.04944	2.69847	6.13407	5.93757	2.5829	6.97674	10.0341	10.1695	10.7715	37.6586	37.0281	21.1576	1.76716	1.29845	2.40794	2.40023	2.05051	2.90807	3.14557	1.58627	2.12888	4.29771	3.30427	2.80006	3.64229	2.47624	4.98311	5.44132	5.17103	5.58746	7.45903	6.30511	7.36152	hypothetical protein, variant 1
NCU00371	tim23	65.8203	62.3125	43.0762	87.8908	43.9107	58.2596	48.4242	60.2039	71.2887	45.9499	51.8767	47.6705	60.5152	70.1794	44.5298	41.0977	50.0703	43.2868	75.8728	52.9541	47.8519	96.0154	73.7643	91.97	84.5482	82.5671	76.9375	82.9403	70.0692	74.3958	71.8827	68.3094	69.9363	54.6344	73.049	90.4434	70.2783	69.0907	73.0268	82.28	95.5466	71.7356	mitochondrial import inner membrane translocase subunit tim23
NCU00372		23.3178	24.3526	11.5887	23.0627	14.3403	21.4395	18.9197	18.3913	16.976	7.47318	13.8779	7.71141	13.1346	15.9384	11.2235	9.67359	11.2707	8.63061	11.9767	9.75471	9.82084	27.8621	20.7134	32.039	28.5628	12.1663	38.0578	16.9476	32.5458	31.5305	21.0727	26.1164	24.1586	11.0503	22.2861	33.2623	15.9962	12.2812	17.9968	14.0722	10.4277	12.3736	hypothetical protein
NCU00373		488.563	657.197	461.345	426.718	579.318	490.779	295.352	477.911	500.686	224.448	179.201	266.569	246.859	219.106	291.143	226.458	180.46	231.621	267.993	285.475	267.272	363.327	356.456	330.69	389.378	333.481	318.434	246.895	291.052	306.789	220.5	268.853	255.131	234.959	216.234	314.123	262.495	249.933	307.765	325.89	338.293	298.768	hypothetical protein
NCU00375		4.81161	2.64585	1.46979	5.96648	1.9888	3.26254	3.01692	2.72463	3.49191	2.27225	2.31298	2.62889	2.33904	2.6459	3.70071	1.9227	1.81367	3.07758	2.28421	3.18521	1.64779	6.36176	3.95718	6.15363	5.34052	4.10101	6.0058	3.98011	2.18795	4.14269	4.6443	3.55844	4.29776	3.82749	4.58832	3.30131	4.0646	3.66281	4.02817	5.92109	5.73927	6.42175	hypothetical protein
NCU00376	gtp-28	65.9437	61.0166	52.4603	67.1802	59.0361	63.0951	58.9578	60.1515	67.6893	70.9447	67.9024	63.5023	80.547	70.6204	75.0455	86.4615	80.9027	81.8904	93.5291	86.2661	75.6666	49.6571	68.6324	64.6131	59.8258	66.3681	69.1616	92.1202	68.1	56.7318	73.8236	62.9717	58.15	109.701	56.9535	61.2922	74.5396	74.1899	75.8855	67.9771	74.6913	78.3923	guanine triphosphate binding-28
NCU00377		78.2194	78.7815	72.7547	94.2588	77.4587	70.6689	50.0093	80.5338	92.455	75.7416	82.8266	71.681	66.2129	81.141	73.5895	66.5735	70.215	74.7986	90.4423	89.1196	78.1712	112.45	116.304	132.972	83.6481	71.0842	98.3055	66.2495	80.0244	94.9942	96.2133	77.5868	98.6531	105.009	94.971	94.5545	121.282	93.3658	111.034	111.732	128.042	121.622	LMBR1 domain-containing protein
NCU00378	ahd-2	98.8847	96.6005	142.852	105.159	132.413	100.206	151.255	131.883	166.806	237.93	233.17	213.933	308.933	357.701	266.208	324.095	312.275	277.518	425.665	382.624	322.769	61.9093	84.3374	75.4488	70.1468	100.817	90.7192	112.791	88.9403	94.8215	112.642	88.834	103.146	157.544	133.426	114.861	173.27	155.777	134.619	175.787	156.739	162.267	alhehyde dehydrogenase-2
NCU00379		79.7616	75.1638	72.7547	107.511	67.567	77.7765	50.6741	70.3165	98.633	81.296	87.9481	87.2207	89.0635	84.2909	91.7897	76.3673	83.4937	87.1758	103.962	100.865	88.2557	114.747	125.764	130.497	83.8881	73.6132	96.5986	67.5334	69.9051	88.2623	106.334	79.5566	106.402	95.6256	90.674	98.977	110.597	94.3713	109.475	112.116	139.44	115.2	hypothetical protein
NCU00380		5.36679	1.24193	2.09163	36.9462	1.36076	1.86431	1.84083	17.6053	60.7592	40.4965	29.2977	45.4506	20.5116	11.6546	21.7796	14.1799	16.1287	16.5922	35.4978	38.5543	26.4306	1.1781	1.91676	1.93973	1.26012	3.00741	2.78164	1.73327	1.75036	2.58918	2.91135	4.13033	4.94894	5.1239	3.13171	3.11444	3.40902	5.67377	4.35302	6.15178	4.60758	6.10849	hypothetical protein
NCU00382		290.177	416.586	168.8	212.441	349.925	165.399	153.71	196.645	175.938	126.489	101.771	108.836	103.518	89.7087	130.738	104.066	83.5585	119.959	87.726	111.947	99.1971	269.609	221.046	217.986	122.232	143.672	125.995	89.2314	80.8449	206.732	114.028	83.5599	80.6807	129.641	73.6317	93.1219	124.233	96.0231	128.122	137.492	105.974	111.911	hypothetical protein
NCU00384		0.246749	0.107994	0.169591	1.54899	0.52337	0.407817	0.35794	0.943142	0.859547	1.00989	0.826063	1.46049	1.01958	1.00796	2.00202	1.86262	0.64774	2.07402	1.72859	1.45989	1.1205	0.765767	0.556479	0.869534	1.0201	0.820203	1.26438	1.3481	1.25807	0.805523	1.80227	1.71568	1.95353	1.85201	1.38378	1.1212	2.16342	2.58551	1.62426	1.30725	1.8592	2.89762	hypothetical protein
NCU00385	des	249.772	270.741	280.787	196.435	299.995	216.842	293.613	222.582	177.604	182.992	214.776	217.847	199.538	269.756	162.649	185.12	175.149	137.688	180.391	146.254	140.26	283.982	262.101	231.564	268.766	356.036	202.111	264.87	269.118	209.378	237.83	191.775	213.846	203.907	246.022	233.957	208.344	175.959	191.078	182.4	144.613	139.399	ATP synthase subunit delta
NCU00386	msp-5	21.1587	26.4585	26.0605	23.5791	27.5816	24.1195	26.7944	26.8271	24.8194	18.3295	22.524	16.0654	20.0918	21.0412	22.9323	22.6518	26.7517	24.1523	30.6207	32.0512	23.86	20.3223	15.7051	17.3907	15.1215	14.9003	19.2186	21.698	18.1053	20.7134	21.8352	26.4977	22.4004	26.7924	27.9669	22.1748	35.0736	33.7553	27.3526	38.6793	41.3065	37.669	hypothetical protein
NCU00387	std-3	7.95766	6.15565	11.9279	6.02384	11.2524	11.9432	9.71552	5.03009	4.67379	6.91774	6.22301	7.53615	2.75887	4.59883	4.85339	6.84962	3.95121	4.34876	3.39545	4.51238	5.47067	11.7221	9.46014	11.839	8.52083	7.99697	7.45984	6.61211	7.93133	8.34292	8.45679	7.94295	7.16293	5.55604	5.60795	9.21875	7.21139	4.30919	8.38119	6.38247	5.5776	6.18681	steroid-3
NCU00388		228.428	233.159	226.574	243.076	218.402	265.023	216.554	238.458	282.63	244.494	224.909	178.18	243.98	240.084	305.763	250.552	243.615	278.454	235.273	275.322	265.888	235.915	199.529	280.592	222.562	142.92	249.209	175.767	196.314	255.178	239.286	279.528	230.907	280.827	255.271	222.122	251.153	336.332	277.619	352.804	402.234	390.944	Septal pore-associated protein, putative
NCU00389		75.0117	71.492	54.2692	78.7116	62.9614	85.292	77.1105	91.5372	80.7974	64.3804	76.163	69.8116	79.0476	85.2358	74.4995	82.4959	86.279	88.7146	141.806	96.6844	77.7758	67.1519	69.5598	73.1746	74.1672	82.2937	80.2881	96.8707	92.4957	79.6892	76.1804	91.1851	88.4297	107.787	110.047	84.962	109.679	141.701	87.0604	143.106	141.542	134.622	developmentally regulated GTP-binding protein 1
NCU00391		0.123375	0	0	0.17211	0.052337	0.174779	0.255671	0.15719	0	0.302967	0	0.0584198	0.0599754	0.125995	0.242669	0.420591	0	0.33452	0	0	0.131823	0.176716	0.123662	0.200662	0.120012	0.205051	0.252876	0.256781	0.0546988	0.172612	0.0693179	0.444805	0.26047	0.0617337	0.145661	0.0622889	0.0655581	0.359099	0.0649704	0	0.0808347	0.156628	hypothetical protein
NCU00392	kpr-15	29.9183	32.2362	21.4816	24.3249	28.262	34.0818	29.9136	33.5863	24.3896	19.2384	17.898	18.8696	18.4724	13.6075	22.9323	22.8922	15.5458	18.5324	18.891	19.3767	22.0145	16.3167	21.6408	16.0529	19.0218	15.2421	21.368	15.1501	14.8234	25.2589	16.0124	18.3641	19.405	18.088	13.1095	18.6244	16.5206	15.2258	19.881	18.3015	16.652	20.9882	kinetochore protein-15
NCU00395	mrpp-11	62.4892	56.4268	44.2634	75.0399	47.836	56.8031	57.9352	58.632	61.189	62.3606	59.1461	53.2204	58.3561	65.0766	54.6613	53.9558	54.0215	48.9737	63.4022	52.2242	51.3452	65.7382	74.5063	69.7634	70.5669	67.8034	74.7881	78.8318	84.9473	71.3463	70.0111	63.4801	70.327	74.4509	78.657	72.878	73.6218	72.0353	69.2585	78.2045	73.3979	64.7657	mRNA processing protein-11
NCU00396	msp-5	93.2711	93.5227	108.312	92.5951	91.171	109.819	96.337	103.955	103.79	84.1742	99.0174	71.9147	81.2067	74.8412	85.4196	84.2383	83.7528	77.6755	85.0096	81.8201	86.8716	90.4194	94.6632	108.558	91.9889	66.8465	107.662	91.0289	102.068	112.716	103.214	112.536	102.039	99.5148	106.915	100.036	107.45	108.304	100.444	113.27	104.6	105.724	pre-mRNA-splicing factor rse-1
NCU00397		121.215	148.654	82.3649	56.6815	114.304	93.0405	84.6272	66.2295	45.932	25.9036	24.892	24.0689	28.3684	29.2939	20.5056	24.6947	22.9948	18.1979	31.8554	23.8227	23.0691	68.2122	85.2649	52.4396	89.0487	106.011	44.5062	47.6971	66.6232	64.9021	34.1737	25.1633	29.8238	36.176	29.205	34.5703	39.0071	30.8825	33.07	40.8324	31.3639	26.2352	hypothetical protein
NCU00398		36.087	38.6078	45.4505	37.9789	41.6602	44.219	38.4019	35.3678	46.523	32.2659	32.0512	28.1583	26.809	31.6878	31.547	27.2783	31.4154	33.7196	35.004	37.8244	29.9239	36.5212	36.3566	38.9953	37.7437	30.7576	39.1326	36.2703	35.3354	41.4844	36.1146	36.2834	32.0378	41.2999	32.9194	34.1966	42.3505	39.5727	40.9964	41.14	44.9441	36.8859	hypothetical protein
NCU00399		19.4315	15.0112	5.82264	20.7106	12.2468	10.2537	10.6359	17.5529	20.1456	32.3669	42.6248	35.2855	48.2202	49.2012	32.6997	75.1055	96.9019	86.5068	232.495	115.331	116.005	20.4401	20.7752	20.1999	23.5223	26.6566	23.8336	28.0533	25.5443	18.1818	27.9351	18.9995	23.7028	21.9772	30.953	22.9846	32.4513	27.9379	21.7001	40.0635	22.9571	23.2593	cell wall protein PhiA
NCU00400		24.6132	29.2663	28.6044	26.3902	30.8788	24.1195	23.8286	27.8751	27.3443	29.5897	29.518	24.2442	28.3684	24.5061	36.1577	30.4628	28.6301	31.3779	27.8427	29.9277	23.0032	28.0389	31.5338	24.5476	25.5025	23.2391	28.7014	31.1989	29.7015	27.5604	35.7681	29.1665	32.8844	40.1269	36.4153	27.0334	36.7125	38.4954	32.0954	37.2952	32.9806	35.0064	hypothetical protein
NCU00401		66.0671	100.974	147.092	56.9684	101.115	129.395	118.069	100.654	84.0207	167.036	150.454	214.459	136.684	113.018	165.804	154.357	151.96	181.51	155.141	186.401	177.83	86.4728	111.914	99.7289	98.4696	115.717	80.1617	83.0045	94.9025	93.4407	86.7167	100.717	92.7925	113.59	79.6766	85.1489	92.0436	95.3768	106.097	77.1279	79.2989	82.6996	hypothetical protein, variant 1
NCU00403		62.0574	70.358	38.9495	82.0964	59.0361	50.045	43.9244	71.4692	74.2433	71.1467	73.2442	64.437	89.3034	75.2822	85.8443	74.1442	84.3357	82.894	122.606	88.9205	86.542	75.3986	74.0735	83.4084	64.8663	64.5226	74.0927	72.6691	60.114	64.3268	82.8349	74.7908	75.7317	81.4268	71.0098	69.7635	90.208	89.7748	79.8487	107.349	104.762	102.513	dTDP-D-glucose 4,6-dehydratase
NCU00404	rrm-13	67.7943	53.673	30.8656	58.001	45.8472	44.5103	55.8386	55.9598	48.0809	41.4559	46.0943	46.3853	47.1407	57.9578	43.0738	46.8058	49.293	43.2199	60.2537	48.9726	48.5769	53.8982	41.1794	48.2257	55.3854	55.432	53.4833	71.321	73.6793	49.5972	56.0089	57.1893	59.5175	53.0293	65.6203	57.9286	50.5453	57.3841	43.3353	53.0591	45.1058	50.8258	rRNA maturation-13
NCU00405		83.833	76.8377	74.2245	68.385	68.1951	96.5944	122.927	95.7813	83.5909	64.3299	73.7399	66.4817	66.7526	69.9904	68.2508	78.0496	75.9799	64.094	102.357	90.9112	79.0281	57.4914	53.6693	63.2753	75.3673	61.1734	84.1445	96.1645	100.099	81.0126	72.5759	83.115	78.8574	68.0923	85.7944	79.6052	66.3448	69.0189	65.945	64.0554	51.5726	58.7355	glycyl-tRNA synthetase 1
NCU00406	vel	107.459	102.378	124.593	110.839	117.811	136.735	138.83	128.739	133.66	149.565	136.686	138.864	123.13	111.38	149.363	134.469	124.56	144.111	113.963	137.097	150.542	105.44	111.048	116.651	117.551	102.047	131.812	132.371	134.012	141.714	103.214	139.033	120.988	122.356	120.68	111.497	111.318	134.734	128.382	119.729	118.1	131.802	protein kinase CHM1
NCU00407		10.4251	9.12548	16.2242	8.03179	11.1478	12.0015	13.4995	6.4448	8.59547	10.6038	10.078	11.8592	6.89717	7.74871	7.09808	8.53199	9.78087	10.2363	7.28477	7.43216	8.70034	10.9564	9.5838	9.76554	10.381	6.08317	9.54607	8.66636	9.1347	10.9321	9.63519	8.26067	9.70252	6.60551	5.68078	7.03864	6.16246	4.30919	8.05634	3.99866	3.15255	3.68076	hypothetical protein
NCU00408		3.94798	3.18582	3.44836	8.08916	4.50098	1.63127	1.07382	5.23968	6.39288	15.9057	7.82006	15.7733	6.71725	2.6459	7.21941	6.42903	5.95921	6.8242	3.08677	4.24695	6.32752	2.47402	1.91676	0.936421	1.62016	2.46061	1.07472	1.92586	1.53157	0.632911	5.4068	3.05009	4.16752	5.3091	4.44266	3.73733	4.13016	6.82289	3.89823	5.15211	4.36508	6.50006	hypothetical protein
NCU00409	phe-2	10.4251	8.20754	9.21447	10.7282	5.54772	8.2146	5.47137	7.64993	6.28544	4.94845	4.79116	5.6083	3.59852	6.61475	4.42872	5.22734	5.11715	2.94377	4.07453	2.52163	4.15243	10.6618	10.9441	10.0331	9.3009	9.77408	9.29319	8.34539	10.2287	9.43612	7.41702	8.57839	7.61876	5.55604	6.70041	11.4612	5.44132	5.17103	8.64107	3.69107	4.76925	5.48198	chorismate mutase/prephenate dehydratase
NCU00410	erf1	234.35	226.409	280.052	198.443	233.894	250.167	294.534	245.217	233.206	200.766	219.182	215.861	208.714	217.342	202.326	205.068	198.921	189.004	206.628	192.705	201.953	205.343	257.402	234.038	186.918	194.046	203.439	206.195	237.557	225.834	200.19	225.961	215.214	212.981	227.086	230.967	235.55	227.166	213.233	221.541	193.68	211.839	eukaryotic release factor 1
NCU00411		35.9637	33.6401	32.1093	35.7989	37.7349	35.8879	30.8851	34.1627	32.3404	41.8599	41.1379	39.667	40.7233	47.5002	34.095	41.999	48.1919	36.5296	59.3277	47.0482	34.8673	34.165	47.8572	41.4701	31.4431	45.3845	29.7129	33.2532	34.1321	29.344	44.1555	28.5946	35.6193	38.8923	38.3817	36.9996	50.152	48.3348	38.3975	54.2125	52.2192	48.3981	hypothetical protein
NCU00412		60.1451	53.781	47.9944	81.5227	46.0565	52.3171	47.8106	69.0066	82.409	68.2685	72.3631	65.0212	60.8151	70.3684	69.5854	59.4836	68.9195	72.8584	77.3544	65.4296	51.9384	64.2655	73.7643	79.5958	72.187	67.8034	81.3628	88.0117	74.6639	77.6754	79.0225	74.0919	78.2062	94.3909	81.5702	83.3425	94.2726	103.061	92.9077	113.962	112.36	106.037	hypothetical protein
NCU00413	crp-36	1805.4	1679.95	892.164	1923.44	1295.39	1253.51	1718.06	2144.86	1411.11	1027.81	1544.63	1086.78	1254.63	1838.15	837.937	1057.31	965.78	633.982	1065.06	745.34	774.989	1984.46	2302.65	1926.69	2077.1	2975.56	1791.82	2130.58	2711.2	1921.46	1723.8	1559.49	1548.82	1430.19	2205.38	2029.06	1617.06	1411.83	1205.01	1335.86	956.113	902.726	60S ribosomal protein L2
NCU00414	ad-15	204.802	212.856	200.061	126.099	217.041	198.549	224.122	168.089	140.536	150.019	167.47	164.568	142.442	159.573	117.513	147.207	141.013	106.31	136.373	129.001	123.123	154.803	183.143	141.734	143.534	163.22	136.806	139.304	192.595	154.66	129.833	125.308	131.017	146.556	143.185	159.646	134.722	119.939	125.783	117.038	93.5258	101.025	Adenosine kinase
NCU00415		73.4078	73.1659	86.8873	93.0541	77.6681	101.139	86.3658	89.4413	101.373	76.3981	76.989	62.8597	78.7477	68.6044	93.1244	79.5518	78.3765	89.5175	84.3922	92.0393	94.2537	67.9177	66.6538	90.2309	80.2878	53.2448	92.679	75.3653	93.1521	82.451	81.3099	97.2853	89.8623	88.7114	90.0185	90.2566	92.8958	90.8521	93.2976	110.578	100.882	100.634	hypothetical protein
NCU00416	znf-36	14.9283	11.4474	7.06631	18.4158	6.90848	9.84587	9.61325	13.9899	14.1825	13.0276	13.9329	12.9692	14.5141	17.4504	11.5875	10.8152	12.8253	12.6448	17.2242	14.4662	12.3914	18.025	14.3448	20.4675	19.8619	20.4367	19.9772	19.9647	19.801	17.2612	21.0033	15.8224	20.9027	18.4584	20.1012	20.7422	15.7995	18.2422	16.2426	20.5316	21.7445	17.7773	zinc finger transcription factor-36
NCU00417	div-30	55.3335	50.0012	44.2068	53.8704	50.6098	49.5206	50.3161	55.6978	55.7094	56.9577	54.0796	52.5194	65.5531	71.6283	56.2386	59.0029	66.3933	56.1324	81.182	62.5761	64.6593	50.4817	56.5135	50.2992	50.8249	63.2239	49.6901	58.9955	57.5979	48.4464	51.6419	45.8785	47.8614	58.894	57.5361	45.9069	62.5424	70.8862	57.5638	84.8176	64.1019	66.2537	nuclear division-30
NCU00418	nuo14.8	126.706	116.525	129.285	108.659	126.812	127.297	134.176	107.99	112.869	121.944	111.408	134.658	116.772	149.43	96.9464	113.379	113.354	103.835	122.421	107.435	102.229	131.241	121.374	134.912	129.193	195.071	115.311	119.788	115.579	125.604	110.562	92.9643	93.3786	99.2061	112.45	115.92	95.846	96.2386	91.8032	92.6612	86.2507	87.4768	NADH:ubiquinone oxidoreductase 14.8kD subunit
NCU00419	rpo-17	35.3468	28.0244	8.93181	34.0778	12.3515	18.5265	20.0958	26.7748	19.9845	13.987	19.2748	16.0654	20.0918	26.333	14.6815	11.8366	16.6469	11.1061	21.6074	13.139	12.1937	59.1997	28.8751	35.9853	44.9444	58.3027	37.6785	41.8553	44.7436	33.947	29.3908	31.2635	33.6658	17.841	38.8187	34.7572	21.962	23.6287	23.3244	27.6061	26.1096	20.5966	DNA-directed RNA polymerase I and III polypeptide
NCU00420		121.709	135.532	174.849	102.635	123.986	212.123	190.987	173.433	148.326	170.772	170.83	165.328	154.017	150.942	191.466	184.699	183.181	191.412	164.154	194.563	206.567	119.519	129.598	143.406	182.178	139.776	164.369	149.126	153.485	149.022	142.032	159.622	137.333	137.358	132.479	140.711	127.248	137.032	148.263	157.716	156.739	153.809	hypothetical protein
NCU00421	snf5	19.3698	18.7909	24.5908	19.7926	18.5796	22.7795	21.8855	22.7926	22.8854	24.8433	22.4689	21.3232	22.011	19.9073	21.1729	23.9737	22.7357	25.5573	22.4717	28.4015	23.86	19.4976	18.9821	23.8119	24.5424	17.7711	24.4657	24.009	22.4265	24.2808	23.5681	22.6851	26.9587	20.7425	24.3982	21.2405	23.2076	25.6397	24.5588	29.144	24.7354	26.7051	SWI-SNF complex subunit
NCU00422		248.846	238.828	179.371	207.392	218.821	213.405	239.206	228.555	192.27	174.963	210.095	179.991	216.631	252.621	179.697	206.811	178.971	153.076	203.603	169.214	179.873	187.672	217.398	182.268	187.698	212.501	191.048	178.206	214.966	195.915	156.52	162.608	170.282	175.941	186.082	208.605	176.155	157.716	149.302	160.792	145.179	142.062	curved DNA-binding protein
NCU00423		139.968	136.558	132.168	119.788	131.784	143.901	118.069	141.314	120.39	112.148	113.776	101.534	111.194	108.923	134.317	115.002	109.468	114.138	115.569	118.649	123.321	122.169	121.436	129.761	135.973	122.757	130.041	111.892	131.551	129.862	109.73	136.682	129.975	112.355	109.61	119.408	114.596	120.873	123.379	124.035	118.989	126.242	hypothetical protein
NCU00424	div-52	50.2751	56.9668	82.5345	55.9357	63.6941	66.2994	63.1508	58.894	63.2841	59.028	60.7431	47.9042	49.7196	47.4372	70.5561	65.9727	67.0411	68.9111	56.4879	77.0423	69.8664	44.12	59.1104	53.5098	58.3857	44.9061	61.8282	47.5045	54.8082	59.8964	53.6521	62.0186	57.9546	58.5853	54.6957	59.7973	53.4954	56.0913	60.9423	57.6729	54.0784	58.109	nuclear division-52
NCU00425		0.0616873	0.161991	0	0.05737	0	0.0582596	0.0511343	0.0523968	0.107443	2.77719	2.58833	2.86257	8.21663	2.45691	8.00809	10.1543	15.9344	9.29965	13.9522	11.7455	10.7436	0.294526	0.061831	0.0668872	0	0	0.126438	0.0641953	0.218795	0.172612	0	0.317718	0.0651176	0.123467	0.436983	0.249155	0.262232	0	0.129941	0.230692	0.323339	0.234942	hypothetical protein
NCU00426		21.2821	18.359	9.77977	19.7926	12.1945	13.9823	17.7947	19.4916	11.8188	10.4019	12.2808	9.11348	9.59607	13.4185	7.28008	5.22734	6.60695	4.61637	6.29701	5.17597	5.33884	22.3251	21.7645	19.0629	19.7419	15.1737	14.5404	15.3427	16.3002	15.3049	13.725	11.3108	15.9538	11.2355	16.0227	18.1261	12.1938	11.8503	10.7201	9.38146	9.05349	9.00611	hypothetical protein
NCU00427	rnp-7	22.6392	20.8968	31.9397	27.8244	21.9292	26.6829	21.7321	25.6744	26.9683	20.9552	19.1096	23.1342	23.8702	26.459	23.3569	22.6518	21.2459	25.2897	28.1513	35.9	26.4965	20.2045	22.1355	24.4807	30.543	27.0667	33.8854	39.8011	44.9077	31.5305	27.034	38.1262	33.0797	26.8542	33.3564	33.636	23.4042	32.0317	30.2762	32.3737	32.4147	29.9943	YjeF_N domain-containing protein
NCU00428	dnr-11	10.3635	11.8793	22.4426	11.2445	13.1366	14.7397	17.0277	9.53621	12.8932	14.5929	13.7677	13.3197	10.8556	9.13466	9.70677	12.6177	14.3798	13.1801	11.7915	14.5989	15.5552	11.1331	8.90366	11.9059	10.621	12.5764	12.5174	12.5823	17.2301	13.4062	10.0511	15.7588	13.5445	10.8034	10.3419	15.0739	9.44037	6.17651	9.03089	7.07454	5.17342	6.03018	DNA repair-11
NCU00430	trm-2	117.329	136.936	116.622	161.611	114.147	120.306	103.7	164.631	220.796	155.624	159.761	127.238	177.107	149.178	179.636	133.147	135.766	160.636	152.548	150.833	140.59	133.774	138.44	161.131	122.952	101.09	169.111	149.703	154.251	154.027	166.848	195.397	184.348	198.597	209.388	174.658	224.668	233.199	209.01	299.515	260.854	260.159	Na(+)/H(+) antiporter 2
NCU00431	tom22	199.25	179.108	105.768	209.113	144.921	139.066	120.83	167.251	156.867	146.787	157.392	129.809	165.112	197.939	137.776	138.134	144.64	134.142	179.526	138.159	128.066	249.11	191.985	219.256	206.48	219.336	198.697	206.195	187.945	171.519	219.253	164.26	195.157	171.682	211.281	187.863	197.789	171.219	177.629	199.394	192.791	175.58	mitochondrial import receptor subunit Tom22
NCU00432		52.9277	49.7852	77.3902	52.1493	57.8847	70.0863	80.4342	58.2128	82.3016	57.0587	54.7404	48.2547	49.5397	44.6023	62.3054	70.4189	62.2478	78.5452	58.8955	75.3833	86.1465	39.8788	43.7763	52.5065	43.3242	37.3192	54.558	38.9665	43.9779	58.5155	40.0658	54.584	45.7777	43.7075	40.8579	46.4675	38.876	40.8655	48.273	42.7549	45.5099	46.2836	hypothetical protein
NCU00434	pph-8	159.03	148.384	144.831	175.954	132.256	139.706	140.057	168.194	182.009	195.918	175.291	204.82	188.383	166.188	197.108	172.022	174.501	205.797	201.566	189.122	174.666	155.097	238.606	230.627	187.698	194.456	231.002	215.504	188.875	195.109	213.846	212.871	224.981	262.492	213.321	209.415	270.493	274.783	231.1	301.668	324.875	290.937	protein phosphatase-8
NCU00435	ens-8	70.2001	74.4078	66.3102	68.6145	70.1839	61.4056	62.3838	59.2084	63.2841	72.1565	72.7486	71.3889	73.8297	83.3459	53.0233	67.655	69.1139	58.2064	74.8233	60.0545	57.8045	74.515	82.1734	68.6263	51.965	79.7647	54.0522	53.0895	50.2135	56.1565	64.6043	52.7412	55.6104	56.6716	55.9338	60.6071	63.8536	54.8704	56.0045	52.1363	51.6534	53.7234	endosome-8
NCU00436	uvs-5	139.29	139.42	142.344	143.654	158.005	151.533	142.869	144.563	160.198	122.348	124.185	108.544	126.728	126.31	137.048	125.516	126.504	125.579	141.744	138.159	143.424	124.82	107.091	134.978	135.553	97.4674	138.197	124.346	126.901	132.221	109.314	123.719	124.244	130.567	125.414	128.315	124.036	130.856	131.175	157.255	159.083	161.249	GTPase FZO1
NCU00437	nse-2	4.68823	4.58974	5.87917	6.82702	5.8094	4.25295	4.85776	4.40133	2.52492	8.98801	8.26063	9.93136	5.51774	8.94567	7.09808	7.15004	8.03198	8.5637	6.05007	7.63124	7.84349	4.94803	4.08084	2.20728	6.30061	4.37441	2.97129	6.09855	4.92289	4.14269	6.86248	4.13033	5.07917	6.04991	5.75361	5.41913	3.99904	6.82289	5.84734	6.22867	5.41593	6.50006	nitrilase-2
NCU00438	ad- 11	14.2498	15.7671	14.5283	17.6699	15.6488	11.1858	10.1246	15.4047	9.18641	13.0781	11.1243	10.5156	9.23621	14.7415	8.7361	12.4976	11.7889	10.9053	14.0139	12.1436	10.2163	15.8455	15.0249	11.1033	16.3816	19.2748	11.0633	13.802	18.0506	11.6225	10.467	10.9295	8.59552	8.64272	9.75929	12.6446	7.01472	7.32562	5.84734	7.68972	5.49676	7.2832	Adenosine deaminase
NCU00439		0	0	0.0565305	0.28685	0.366359	0.0582596	0	0.15719	0.107443	0.0504944	0.220283	0.233679	0	0.0629977	0.242669	0	0.32387	0.200712	0.123471	0.199076	0.197735	0.353431	0.247324	0	0.0600058	0.0683502	0.126438	0.192586	0.109398	0.230149	0.0693179	0	0.130235	0	0	0.0622889	0	0.21546	0.129941	0.0768972	0	0.078314	hypothetical protein
NCU00440	gnb-1	185	211.344	292.771	208.827	217.774	226.047	209.651	196.802	271.133	280.699	267.259	251.38	232.345	233.217	274.216	247.608	255.793	277.25	222.556	275.853	271.952	168.822	178.815	185.813	214.041	180.581	188.393	205.874	197.572	207.077	202.894	210.012	198.218	233.971	212.447	185.932	205.066	231.044	218.236	253.069	247.92	239.719	guanine nucleotide-binding protein beta subunit
NCU00441		35.5319	37.7439	46.1854	50.8298	31.4022	31.9845	34.8225	42.127	61.2427	79.2763	64.1575	98.4957	87.5641	53.233	80.4449	56.7197	69.5025	76.1367	73.6503	74.388	54.3112	51.3653	52.4327	60.3992	49.7448	47.9135	50.1959	59.3164	48.9007	47.5834	60.9998	63.0988	56.9128	71.6729	73.486	47.5264	75.1296	104.642	62.5016	97.275	102.822	96.7961	phosducin
NCU00442		162.916	147.466	159.303	143.253	167.217	194.645	214.406	164.683	175.616	162.34	149.848	162.874	167.871	151.446	190.799	168.176	161.287	189.873	143.782	181.292	189.562	127.765	129.907	132.236	139.574	129.045	144.455	127.62	138.224	161.45	141.339	163.752	148.142	167.175	142.092	141.707	157.339	175.312	168.208	166.175	157.547	194.924	hypothetical protein
NCU00443	nup-3	520.887	439.589	413.973	291.095	474.068	454.366	583.135	399.473	320.826	425.365	382.853	413.495	385.342	446.779	347.32	412.72	387.543	358.94	424.616	389.724	380.442	285.749	309.402	236.915	282.147	296.913	216.525	271.867	321.52	268.067	221.332	211.473	216.125	280.58	234.004	253.204	239.746	238.729	232.139	220.618	194.812	215.05	ran-specific GTPase-activating protein 1, variant 1
NCU00444	tif-8	109.125	107.184	104.299	102.692	112.263	102.479	98.4846	95.8861	106.261	101.595	115.373	108.544	117.792	117.302	110.536	110.375	117.824	113.871	133.595	114.867	117.718	107.62	123.353	118.792	86.2884	102.32	100.898	97.3842	92.8239	111.105	103.7	93.7904	101.779	113.096	96.0635	105.081	121.02	101.338	107.721	124.573	131.276	122.326	transcription initiation factor-8
NCU00445		101.105	93.2527	92.2012	121.624	93.8925	82.9616	87.3374	107.937	122.109	108.26	104.524	94.6984	113.294	110.498	124.489	115.362	108.82	119.825	102.11	110.421	121.607	92.5989	134.977	121.668	111.671	105.328	122.076	130.252	108.96	106.904	97.0451	107.389	102.169	141	115.072	94.1808	109.22	130.066	112.464	139.338	155.607	122.875	hypothetical protein
NCU00446	aacs-1	34.2364	33.3161	20.0683	74.122	21.3011	26.1003	27.9705	52.6588	74.7806	52.6152	47.3609	36.6292	49.7796	50.0201	61.82	40.8574	47.2202	53.1217	60.1302	51.0297	37.5696	47.0652	49.5884	61.3356	60.3659	42.1721	57.3396	69.5235	53.2766	49.4246	49.0078	55.9819	46.8195	52.4737	54.5501	45.2217	61.1002	61.8369	48.0132	72.8986	63.7786	59.9885	acetoacetyl-CoA synthase-1
NCU00447	gsl-2	146.014	171.764	186.155	173.888	118.596	133.181	97.2063	143.882	163.045	139.92	177.163	127.939	123.369	144.391	134.135	121.911	134.665	126.448	136.867	123.958	132.944	168.292	166.573	186.415	210.68	181.06	230.433	235.918	236.025	195.742	180.504	195.714	186.562	157.051	208.077	187.489	177.007	178.831	178.604	196.472	164.984	157.411	serine palmitoyltransferase 2
NCU00448		29.98	27.9164	29.735	30.6929	24.7554	32.9749	33.6464	25.884	30.4602	41.2539	36.7323	44.2238	34.066	29.5459	39.0698	32.0851	38.1519	37.7338	29.386	38.687	32.5604	25.447	28.8751	29.2297	32.4632	25.4946	32.052	37.6826	31.5612	32.8538	41.5214	44.0357	46.8847	40.6825	41.2949	34.6949	35.6636	43.1637	37.1631	33.8348	40.6599	39.8618	hypothetical protein
NCU00449		6.53885	8.47752	1.80897	5.67963	7.95522	4.13643	3.63053	4.55852	3.00841	2.52472	2.20283	2.62889	1.73929	3.27588	2.06269	3.36473	2.26709	1.60569	5.86486	5.24233	4.74564	2.59183	5.1938	3.34436	4.26041	8.27038	3.03451	3.01718	3.66482	3.04948	3.81249	3.43136	3.84194	2.59282	4.00568	3.05215	2.49121	3.73463	2.72876	4.69073	3.79923	2.50605	hypothetical protein
NCU00450	sut-14	260.197	251.626	242.176	229.767	251.217	253.662	321.788	268.795	260.658	249.947	265.331	219.658	252.976	271.772	260.809	308.173	286.301	278.454	265.894	270.677	346.036	201.338	234.587	220.661	195.499	170.944	216.778	186.295	212.286	217.894	208.37	187.581	201.344	217.673	190.233	196.957	235.878	203.609	217.586	231.922	210.655	213.562	sugar transporter-14
NCU00451		11.7206	8.8015	17.8071	11.1871	8.84495	12.2345	15.0846	12.1561	6.9301	13.785	15.0343	15.0139	12.8947	12.9145	12.2548	15.5619	16.5174	12.7787	14.3226	12.4754	15.0938	9.01249	9.08915	9.36421	11.6411	13.5333	10.5576	10.1429	9.68169	7.65247	10.467	7.87941	9.70252	6.91418	9.90495	9.77935	8.19476	6.32015	7.34166	7.07454	6.62845	7.12658	hypothetical protein
NCU00453	trm-3	108.261	100.542	83.7781	83.3585	104.674	97.8761	134.483	97.6152	83	79.0743	79.7426	83.4234	78.3279	85.1728	78.0789	87.4228	81.68	74.7317	85.5035	83.0809	78.3031	74.8096	85.945	71.5025	76.5674	86.258	78.1387	81.3996	85.7677	84.1771	74.9327	73.647	77.9457	86.8594	77.346	80.9755	77.3586	83.0237	77.3148	70.8992	70.9729	76.4345	sodium/hydrogen exchanger 3
NCU00454		60.2068	57.3988	55.1737	57.0257	54.8491	51.5015	52.3104	63.4001	61.7262	71.8536	61.7895	72.2068	66.9925	65.3916	66.9161	72.3416	60.6285	69.2456	73.0947	78.1704	77.3803	47.4187	83.9665	56.3859	56.8255	82.9772	72.5754	103.74	74.2263	72.6121	68.6941	69.8344	67.3967	80.3156	63.1441	76.4284	92.1091	81.5874	76.3403	74.9748	88.1907	76.0429	hypothetical protein
NCU00455	ste-50	65.5736	75.0558	122.897	71.5977	71.3353	78.9417	82.8887	69.6353	88.3721	94.5761	89.5452	91.1348	75.689	71.7543	92.275	89.4056	89.1938	93.5986	87.1086	107.899	101.306	84.1755	78.8963	95.1805	78.5476	81.3367	92.1101	96.4213	75.2109	89.8158	92.4008	104.275	83.3505	96.5516	80.9876	91.6892	83.7833	86.6866	101.874	96.3522	101.205	98.519	mapkkk cascade protein kinase regulator ste50
NCU00456		19.1231	17.711	15.4328	40.6179	13.7123	11.885	11.3518	26.5652	39.6466	32.6194	37.6134	34.1171	39.044	56.0049	34.5804	30.2225	35.8848	34.5224	60.4389	38.3553	26.892	55.0763	48.7846	59.0614	63.6062	83.729	56.581	63.104	54.5894	43.6708	51.9885	37.8084	47.0149	36.9785	57.6818	41.9827	56.1177	46.3238	34.8891	66.2854	57.0693	38.4522	hypothetical protein
NCU00457	eif4B	211.711	209.616	184.402	197.123	189.303	224.94	257.154	223.472	170.674	133.608	155.52	128.348	142.322	156.045	149.545	154.717	155.846	136.618	148.041	150.169	175.786	222.014	152.475	215.243	266.126	215.85	245.669	263.586	285.309	248.849	174.404	229.265	188.646	159.088	210.043	216.205	151.636	160.948	165.545	127.957	95.0616	131.724	Translation initiation factor 4B
NCU00458		27.8826	20.7348	26.5128	19.1616	30.6695	23.3621	26.6921	18.2341	14.666	24.0353	24.121	28.9178	20.9914	25.3251	22.0829	17.2442	15.7401	18.4655	18.0267	18.7131	15.3574	23.0319	25.7217	18.2602	23.9423	32.9448	21.368	25.5497	26.0913	20.6559	25.717	21.2236	22.2051	24.7552	19.7371	20.2439	18.7496	16.8777	19.1663	14.3029	13.4186	16.2893	hypothetical protein, variant 1
NCU00459		41.3922	42.4956	46.8638	51.7477	48.2547	49.4041	30.3226	40.1883	50.5521	40.2946	39.1554	27.9246	39.5238	32.3178	60.8493	48.3079	47.7384	67.3054	50.6847	67.9512	53.7839	53.4859	44.7038	58.7939	56.8855	25.8364	62.9029	36.2061	44.306	52.8768	59.1282	76.1888	55.7406	92.6006	76.2536	46.3429	75.064	130.999	87.97	114.731	129.012	132.507	hypothetical protein, variant 1
NCU00461	gdh-1	62.2424	107.724	738.231	76.302	95.7766	102.246	111.064	86.4547	121.196	224.195	218.466	190.156	137.824	100.607	149.666	248.93	159.344	159.834	160.574	229.932	347.223	135.894	132.566	188.756	144.494	154.266	235.301	111.379	163.385	217.606	179.187	254.556	235.595	118.22	171.807	156.47	111.842	85.6093	129.226	77.5893	55.0484	85.049	NAD-specific glutamate dehydrogenase
NCU00462		1.41881	1.29593	0.961018	0.917919	2.14582	1.57301	0.818149	1.78149	1.02071	1.11088	0.66085	0.817877	1.13953	1.76393	1.88069	1.32186	1.42503	2.20783	0.80256	1.65896	0.922763	0.942483	1.11296	1.00331	1.26012	1.16195	1.77013	1.02712	1.14868	1.15075	1.31704	1.20733	0.651176	1.11121	1.31095	0.934333	1.04893	2.01096	1.1045	0.845869	1.13169	1.48797	hypothetical protein
NCU00463	kyn-2	34.6682	41.0917	41.4934	35.1104	47.679	39.2087	43.1062	39.612	26.9683	22.7225	25.4427	24.8868	19.492	26.774	22.6289	27.8792	22.4118	15.1203	22.9038	19.8412	18.5871	38.6418	37.5314	32.5741	39.8439	44.2909	33.19	28.9521	41.1335	35.2704	22.3897	22.0496	21.8144	24.817	24.2526	30.5215	23.3387	18.3859	21.3103	15.9946	13.5802	15.7411	Kynureninase
NCU00464	crp-63	1138.44	863.141	674.126	1130.65	741.248	949.048	1192.04	992.081	867.014	589.472	734.48	635.14	625.903	947.17	482.609	596.278	503.035	351.045	525.121	433.454	463.82	1188.65	1136.7	1240.36	1146.41	1725.09	1071.12	1071.93	1190.08	1095.4	923.8	798.616	818.593	616.288	886.857	1194.64	706.651	541.737	623.391	503.907	415.005	420.86	60S ribosomal protein L32
NCU00465	hsp40-1	152.244	157.509	132.62	136.77	147.852	175.769	198.759	151.846	133.982	127.195	141.367	120.52	100.579	117.743	105.258	107.191	95.3473	79.4819	106.555	93.1011	97.8788	126.528	114.264	138.055	124.692	116.264	151.409	113.626	166.995	146.433	126.297	126.388	122.877	132.666	153.454	130.993	120.627	121.591	117.726	120.421	116.968	121.935	heat shock protein 40-1
NCU00466	glu-4	23.4412	29.6443	30.1873	29.0292	27.7909	24.5855	26.1296	28.2419	25.0343	24.5908	25.9384	25.88	25.7295	28.8529	25.3589	22.3514	21.6993	19.6698	22.3482	20.8366	20.1031	35.1075	32.2758	35.1158	29.7629	29.0488	32.1152	30.236	33.1475	34.9252	27.7965	27.5144	29.6936	24.7552	37.1436	34.9441	31.3368	32.9653	27.0277	31.3741	28.1305	25.9219	glutamyl-tRNA synthetase
NCU00467	csn-5	37.1974	38.1758	46.7507	25.4149	43.5444	45.2677	41.2654	39.9263	28.7411	33.7303	31.3353	39.4333	27.4088	31.7508	27.0576	32.746	36.3382	30.1737	36.4856	36.9617	29.7921	41.9405	38.2115	28.2933	37.0836	47.2983	31.4198	36.0777	42.6104	35.6156	26.826	27.2602	31.9727	35.1265	30.1518	29.3381	32.7135	28.8716	30.2762	30.4513	26.2713	29.0545	CSN-5
NCU00468	tyr-1	55.025	48.9212	32.2789	51.0019	38.4677	49.9867	53.1285	54.4403	40.2375	26.3076	38.6597	29.502	40.6034	53.674	33.2457	35.9906	33.6825	34.6562	45.0051	33.9092	32.6263	63.7354	50.0831	57.9243	60.3659	78.6711	51.5867	59.7658	68.647	54.2002	40.759	38.6981	42.2613	37.1637	52.9478	49.5819	38.7448	46.1802	34.2394	44.6004	39.5282	32.8919	prephenate dehydrogenase, variant 1
NCU00469		36.7656	45.7354	24.4212	46.1828	34.333	36.4122	35.027	40.5551	33.7372	30.4481	28.6919	32.4814	33.2264	39.4995	26.269	26.5573	27.5289	28.9694	31.732	26.3444	24.2555	52.6023	47.8572	39.4635	48.3647	56.0472	38.3739	53.2179	50.5417	41.0817	33.5499	33.4875	35.3588	35.6821	43.9168	35.5047	39.5971	42.0146	35.3439	41.6783	37.5073	28.8979	alpha-tubulin suppressor protein Aats1
NCU00470	div-14	20.9737	26.1345	23.7993	24.038	23.2899	25.0516	22.1923	23.4738	20.8977	20.0463	20.5414	23.4263	20.8714	24.9471	20.2629	24.5144	24.4198	24.4199	20.3727	21.9647	19.5099	27.9211	26.2782	24.6814	27.5427	32.9448	29.9026	30.9421	25.8178	30.0345	22.459	25.6081	26.6982	20.4956	23.0144	28.3414	20.0608	23.4851	20.4657	24.8378	17.4603	21.2231	DNA repair protein Rad9, variant 1
NCU00471		13.8796	21.1668	24.3646	10.8429	22.2955	21.6143	17.897	13.8851	11.1204	10.4523	13.3271	12.0345	13.0746	12.1585	11.6481	16.0425	17.489	19.4021	14.3843	12.4091	15.7529	18.3195	19.8477	16.2536	16.5016	15.6522	10.8737	11.4268	13.3465	15.9378	10.2591	9.72217	9.05134	10.9269	9.10382	9.09417	10.686	9.26476	9.16083	7.92041	6.79012	8.3796	hypothetical protein
NCU00472	cdc37	160.263	123.329	99.1544	125.296	139.897	140.755	144.096	144.615	105.348	128.862	120.715	126.128	110.115	129.649	117.937	116.023	110.44	106.043	130.817	122.564	112.313	105.205	126.135	95.1137	112.691	110.796	96.0296	101.878	111.968	96.4901	92.9554	84.5765	91.2948	107.293	98.6125	94.6791	90.6013	98.6087	87.2553	88.8163	78.6522	90.2961	CDC37
NCU00473		14.003	16.6851	18.7681	15.5473	13.974	7.98156	8.07922	12.8372	8.59547	8.93751	9.36204	8.35402	7.0771	7.74871	4.61072	5.22734	4.7285	4.54947	5.61792	3.18521	4.21835	34.9308	20.837	18.7284	20.762	18.2495	14.1611	9.5009	17.613	13.4637	10.2591	13.9161	11.7212	8.33405	10.9246	15.4476	7.73586	8.25928	10.3303	4.61383	5.73927	5.95187	hypothetical protein
NCU00474		0.555185	0.917948	0.621835	0.631069	0.418696	0.466077	0.409074	0.15719	0.483495	0.504944	0.605779	0.467358	0.959607	1.32295	0.667341	0.660928	1.7489	0.869751	2.83983	2.7207	1.18641	0.412336	0.432817	0.200662	0.120012	0.478451	0.316095	0.577758	0.218795	0.230149	0.623861	0.317718	0.651176	0.617337	0.364153	1.1212	0.786697	0.718199	0.714675	0.461383	0.242504	0.469884	hypothetical protein
NCU00475	crp-24	1759.26	1472.55	912.119	1799.58	1247.4	1115.5	1629.39	1747.01	1241.29	1061.29	1355.95	1155.78	1305.24	1790.14	885.136	1191.41	1141.58	759.025	1334.78	935.921	887.962	1776.4	2042.71	1629.37	1928.65	3166.32	1590.15	1931.25	2136.92	1530.15	1572.2	1287.33	1359.72	1322.09	1857.54	1766.51	1438.15	1376.28	1099.82	1319.17	974.463	923.557	40S ribosomal protein S18
NCU00476	rbg-36	66.9307	59.3966	47.8248	77.6789	47.522	58.7839	53.3842	57.1125	61.189	47.5153	50.555	48.1379	48.1003	58.4618	46.4712	46.5654	50.5237	48.1039	69.8227	53.9495	51.2793	82.4672	50.8869	81.0673	78.8477	79.9697	74.7248	71.5135	68.3188	63.6363	62.8021	59.9216	73.5829	51.9181	67.2226	75.1204	56.38	49.1966	50.2871	52.6746	47.7733	46.0486	UPF0023 family protein
NCU00477	spr-14	477.213	648.989	1372.73	772.716	783.327	779.047	584.669	625.513	1064.82	767.313	804.585	883.949	569.107	636.78	619.595	623.616	606.414	623.879	544.012	583.955	607.706	951.672	724.597	745.458	549.113	602.78	599.632	494.689	541.573	685.097	628.575	567.508	684.19	612.275	553.439	538.051	602.02	516.026	603.575	515.058	469.326	485.312	serine protease-14
NCU00478	acon-2	9.25309	10.3674	33.4095	18.2436	10.258	11.1276	9.40871	16.4002	24.121	24.0858	24.121	21.2648	22.1909	16.1904	24.0243	18.4459	19.8856	22.4128	20.4961	21.7656	20.2349	23.5621	14.0975	16.5211	18.5418	14.3535	19.7875	13.802	16.1909	17.8941	16.7056	19.2537	16.7352	18.6436	16.6782	19.1227	19.4708	23.3415	21.7651	18.7629	23.7654	22.0062	aconidiate-2, variant 1
NCU00480	uth-6	116.589	124.193	151.049	113.019	108.181	142.503	113.007	123.29	122.754	92.9098	102.267	76.1209	86.7245	78.1801	90.7583	85.8606	87.704	91.7922	90.2571	99.1397	101.306	128.001	113.089	138.858	113.711	84.891	137.248	110.352	121.377	139.24	110.77	142.02	118.319	116.43	127.308	125.45	119.054	136.17	126.562	133.878	138.308	132.116	ubiquitin terminal hydrolase-6
NCU00481	mpr-5	177.474	217.176	88.5267	195.402	145.654	167.205	131.824	188.209	149.239	161.33	199.522	121.221	198.519	195.482	162.892	231.385	275.484	213.022	247.991	203.323	168.866	308.84	220.737	235.778	253.465	205.597	232.709	204.269	252.49	202.129	194.368	175.317	182.004	233.477	248.425	177.025	214.244	239.232	167.299	282.367	220.275	186.622	a-pheromone processing metallopeptidase Ste23
NCU00483		34.7299	34.612	18.3159	36.6594	29.047	32.5088	41.0608	43.1225	27.0757	28.8323	33.6483	26.0552	25.4296	33.5148	25.6623	27.6388	24.6789	19.6029	21.7308	22.3628	22.5418	42.4706	40.3756	39.3966	40.5639	42.8556	39.7015	48.0823	47.7521	40.9666	41.0362	41.3033	41.0892	37.9662	41.1493	42.9793	34.9425	35.7663	35.7337	28.3751	28.6963	29.4461	hypothetical protein
NCU00484	nuo18.4	120.907	110.964	156.194	78.4821	162.506	138.425	157.442	94.1046	91.0582	115.632	108.214	138.572	117.312	123.538	106.532	125.997	119.573	107.18	121.866	117.057	121.739	95.1319	104.432	73.5091	94.0891	119.545	61.2592	66.6989	82.6499	78.5385	67.9316	64.179	61.5361	74.3891	57.6818	72.0059	63.6569	54.7985	71.7274	58.8264	52.3001	57.7957	NADH:ubiquinone oxidoreductase 18.4kD subunit
NCU00485		0.555185	0.809954	0.452244	0.22948	1.20375	0.407817	0.664746	0.419174	0.376052	0.403955	0.936204	0.642617	2.15911	0.251991	0.91001	0.901266	0.582966	0.735943	0.308677	0.530869	0.39547	0.706862	0.370986	0.535098	0.420041	0.683502	0.442533	0.449367	0.765783	0.460299	0.693179	0.69898	0.455823	0.679071	0.655475	0.498311	0.983372	1.00548	1.29941	0.461383	0.485008	0.39157	hypothetical protein
NCU00486		129.728	128.459	118.544	109.29	136.704	152.232	143.227	135.865	128.556	114.875	116.089	107.492	123.789	110.057	128.615	124.615	109.986	115.476	110.506	128.47	132.285	97.4292	87.6145	90.0971	107.65	98.0142	110.317	109.389	108.194	117.376	101.412	118.572	106.858	127.974	102.764	107.822	104.696	118	106.162	109.271	103.064	123.266	hypothetical protein
NCU00487		34.3598	16.4691	15.6589	18.4731	26.3778	25.1681	31.4476	23.2118	12.1948	14.3909	14.1532	14.4297	16.1934	19.4033	14.9242	18.5661	14.4446	16.1908	15.1252	19.3103	16.5438	13.4304	13.912	9.69865	14.4614	21.8721	14.4139	19.7721	17.5583	14.3843	14.0022	14.8692	12.0468	13.458	17.625	15.8837	13.2427	12.9276	11.9546	11.0732	13.0144	14.723	hypothetical protein
NCU00488	PP2A-A	219.36	202.975	264.11	165.398	219.606	230.125	308.237	190.619	195.01	206.623	225.79	215.978	176.688	192.521	191.527	194.313	183.829	179.102	182.551	191.71	203.799	189.203	198.91	204.274	187.338	177.369	185.548	185.524	207.746	187.629	175.374	179.956	184.087	185.819	175.959	184.749	185.267	171.29	181.462	173.326	169.51	175.11	protein phosphatase PP2A regulatory subunit A
NCU00489	crp-10	1254.84	1037.34	806.294	1240.05	803.058	990.937	1326.73	1231.59	957.857	643.703	892.368	720.491	709.629	1046.39	542.912	638.397	544.62	382.155	554.26	506.05	518.198	1395.23	1337.4	1375.67	1430.84	1581.69	1226.76	1327.17	1548.09	1238.26	1097.79	1004.56	1005.94	786.303	1214.23	1347.87	834.03	680.78	788.092	652.319	492.849	497.686	cytoplasmic ribosomal protein 10
NCU00490		60.1451	59.5586	104.468	51.5182	83.8438	91.0014	73.9402	65.496	73.0615	74.2268	72.8587	78.9251	70.1712	65.2026	78.1395	84.1182	87.704	92.0598	76.3049	86.7307	91.4195	57.9627	53.9166	62.1382	53.9452	60.9	55.8224	68.368	55.6287	61.7951	58.0191	59.8581	58.7361	59.7583	49.9617	54.5028	52.9054	52.7876	56.2644	48.5221	59.0093	54.4282	DUF803 domain membrane protein
NCU00491		0.0616873	0	0.169591	0	0.052337	0	0.0511343	0	0.214887	0.100989	0.0550708	0	0	0	0.182002	0	0.194322	0.267616	0.123471	0.132717	0.0659117	0	0	0.0668872	0.360035	0	0.189657	0.128391	0	0.115075	0	0.0635436	0.325588	0	0	0.124578	0	0.287279	0.324852	0.153794	0.0808347	0.156628	hypothetical protein
NCU00492		463.641	551.903	456.823	512.199	617.471	455.066	526.018	543.983	472.643	486.16	404.991	415.364	642.337	390.585	638.038	585.523	634.202	750.595	487.524	536.443	496.842	529.204	515.979	492.023	546.833	484.74	554.81	808.925	601.085	490.448	666.284	609.002	555.388	883.039	707.403	378.093	743.298	1102.94	632.942	997.28	1087.71	949.322	hypothetical protein
NCU00493	cvc-4	126.582	131.429	170.1	119.731	144.555	163.01	172.68	141.89	136.56	157.24	162.734	150.781	134.285	148.863	123.397	137.834	139.07	138.157	144.029	128.404	133.603	127.117	144.746	149.493	140.114	133.966	137.691	158.113	156.493	136.306	139.953	130.074	138.7	145.383	167.073	128.751	143.31	155.777	124.548	146.566	133.62	126.007	coatomer subunit delta
NCU00494		53.7913	52.269	53.0821	45.6091	53.1744	50.3945	51.5945	49.7245	39.3243	44.7381	44.8827	40.1928	37.1848	40.1295	38.1598	35.0292	33.7473	28.7018	22.4717	21.6993	25.7715	44.9446	52.4327	43.878	45.0044	46.3414	49.0579	45.7712	51.4716	51.8411	46.8589	54.0121	50.3359	50.0661	43.3342	46.5298	40.2527	33.9708	42.6206	32.7582	30.7172	32.5786	hypothetical protein
NCU00495		63.2911	67.3882	70.8327	65.9181	56.8903	63.3864	41.1631	53.0779	64.09	55.4934	60.0823	50.0657	52.8983	45.7363	57.0273	46.0247	49.9408	58.4071	43.8938	53.0869	56.5522	80.4056	77.536	108.09	69.0067	46.2047	82.9433	58.0967	64.2711	75.0287	84.2213	85.5297	89.6669	73.8335	77.6373	75.7433	82.4721	86.3993	78.9391	93.4301	106.944	97.8142	SipA3
NCU00496		5.7986	7.39758	5.99223	5.96648	6.33277	19.2839	8.6417	5.44926	5.42589	2.87818	3.24918	3.27151	2.03916	1.70094	2.91203	2.82397	1.42503	2.40854	1.0495	1.79168	2.70238	1.82606	2.72056	1.47152	2.34023	2.05051	0.821847	1.3481	1.75036	1.55351	1.45568	1.27087	1.95353	1.97548	1.09246	3.23902	2.16342	1.0773	2.40391	0.538281	1.8592	2.19279	hypothetical protein
NCU00497		26.2788	20.7888	32.7311	21.399	33.8097	33.4993	28.7375	22.1638	27.6129	13.684	12.9967	17.2338	9.17624	7.30773	10.1314	11.0555	6.80127	6.15516	6.05007	8.89205	8.83216	16.2578	19.6622	12.5079	14.3414	14.0801	11.3162	10.7848	11.6508	14.1542	8.80338	11.5649	10.4188	10.8034	4.36983	11.8349	12.7183	5.81741	11.045	5.5366	2.74838	5.48198	hypothetical protein
NCU00498	nit-7	48.6712	52.323	26.5128	68.8439	33.4957	32.8584	25.1069	45.8996	61.8336	51.1004	47.9116	50.8252	49.7796	62.4937	57.2093	33.2868	42.1031	51.2484	67.5385	43.9294	33.4172	68.3889	89.8404	90.3647	69.1867	79.4913	78.2651	66.6347	69.8504	69.5627	69.2486	59.3497	62.5129	84.5135	76.3992	64.1575	83.3899	88.3384	71.7274	101.197	95.7083	80.4285	molybdenum cofactor biosynthesis protein 1 B
NCU00499	ada-1	1080.76	1547.17	1585.45	515.354	1576.44	1572.08	1385.02	1328.99	777.191	604.923	596.142	553.644	341.62	433.172	510.152	595.136	441.111	493.082	414.615	479.441	732.542	732.721	796.506	705.326	703.028	549.877	540.143	266.86	437.426	724.453	272.281	280.863	271.41	353.858	206.547	262.423	314.876	207.416	435.107	288.672	181.231	217.243	all development altered-1
NCU00500		18.5679	15.6591	13.2281	22.0301	17.6376	15.9631	14.0619	20.8015	16.7074	14.5929	12.9416	16.1823	14.9339	17.0094	17.4722	18.9867	21.2459	20.4057	15.4956	19.3767	16.2802	19.2031	18.5493	17.0562	24.0023	22.7606	18.7128	20.8635	21.606	16.5708	22.667	20.0798	23.247	22.2241	18.062	22.2994	20.913	24.4187	20.2058	23.3768	24.4121	22.5544	hypothetical protein
NCU00501		49.2264	45.7894	25.2126	44.347	28.3143	40.1991	37.686	49.0434	38.8945	31.963	42.6248	29.502	31.4871	43.0904	30.3337	30.3426	31.2211	30.642	41.7948	32.1176	33.8786	51.4831	42.1069	51.3025	51.425	43.0606	52.3453	61.2423	51.1981	49.8849	41.7987	55.2829	50.5312	40.5591	57.9003	53.7553	45.5629	45.031	40.7365	44.9849	40.4982	41.3498	nucleolar complex protein 4
NCU00502	atp-3	294.125	317.124	370.67	259.197	369.499	308.717	331.606	273.773	264.902	272.316	286.479	312.663	302.996	355.055	269.666	289.907	268.423	250.957	263.054	263.444	253.892	334.464	296.541	289.889	296.309	336.556	254.962	284.899	306.642	271.691	289.68	258.368	248.879	234.156	280.98	285.657	266.559	217.83	242.145	243.995	218.415	215.833	ATP synthase subunit 4
NCU00503		56.3822	57.3988	56.587	70.3356	43.7537	77.6017	58.5999	70.7356	71.02	60.2904	69.4994	62.8012	57.5164	68.0375	64.004	58.2218	70.215	76.1367	78.2187	72.3308	65.2525	98.784	79.3291	106.953	75.3673	69.5805	86.5468	69.6519	75.3203	85.6731	73.7543	77.9045	80.2249	66.6107	82.7355	77.5496	84.8322	82.9519	77.5097	96.506	94.4958	90.3744	nonselective cation channel protein
NCU00504		9.06803	7.88355	11.4757	6.88439	14.0263	10.8363	13.1926	7.44034	4.62006	6.3623	4.84623	7.53615	5.21786	6.92974	6.00607	6.84962	5.24669	5.35232	5.74139	6.23771	7.31619	10.3084	9.46014	8.42779	8.64084	11.5512	5.75293	8.02441	7.87663	8.68814	7.13975	9.08674	7.61876	7.65498	8.22985	9.5302	5.76911	5.38649	7.60154	4.53694	3.47589	4.07233	hypothetical protein
NCU00505	snr-12	94.5049	91.1468	98.3065	93.6278	93.3168	90.1858	100.479	94.3666	81.4421	94.2731	88.4989	95.2826	83.006	80.952	63.2154	86.4014	83.8823	71.3865	87.479	65.4296	64.5934	98.3127	111.667	94.8461	88.7486	124.056	68.5294	91.9918	96.9263	81.0126	80.0622	73.9648	87.1924	84.5752	85.503	92.0629	86.9956	76.9191	76.6651	74.3596	61.6769	65.3922	small nuclear ribonucleoprotein-12
NCU00506	pkr1	99.9334	83.9653	51.2731	112.847	72.068	60.59	61.7191	87.6598	90.3598	84.3257	91.8031	82.7224	89.4833	111.695	88.635	83.5774	75.5913	90.1196	121.433	91.8403	74.4802	108.091	104.371	103.408	92.1089	82.157	92.7423	74.2739	85.3849	92.0022	100.788	80.9546	94.8763	102.355	95.9906	91.004	110.203	104.426	102.199	125.419	121.495	113.555	ER membrane protein
NCU00509		20.912	20.6268	14.3022	36.2004	21.4582	20.6821	23.215	31.9096	38.0887	30.9026	37.2279	27.1652	41.563	38.3026	42.2851	36.5313	37.828	44.3573	44.5729	47.9772	41.7221	22.3251	22.692	22.0728	30.963	22.6239	31.6095	31.9692	30.6313	28.6536	39.3726	33.0427	34.1867	43.0284	39.1828	37.9962	50.8075	47.4011	33.8496	50.4446	56.6651	55.2114	hypothetical protein
NCU00510		3.63955	3.02383	2.82652	4.76171	6.96082	5.24336	3.63053	3.61538	2.57864	2.47423	4.07524	3.21309	3.77845	5.66979	2.18402	3.78532	3.75689	3.4121	4.25974	3.11885	2.10917	2.47402	3.83352	2.47483	3.84037	4.98957	3.60348	5.64918	5.36048	2.41657	4.22839	3.62199	3.12564	6.66724	5.2438	3.3636	6.03135	6.24833	4.02817	5.6135	4.85008	6.03018	hypothetical protein
NCU00512	cul-5	11.6589	15.3891	16.1112	16.4652	10.9908	14.3319	12.4768	15.8762	16.0628	16.1077	15.4749	16.1239	20.2117	20.0963	22.0222	25.2955	24.4198	24.7545	24.1385	27.8042	23.2668	16.6702	15.9524	13.9794	18.3618	12.7131	17.0059	15.4711	15.9721	17.3763	18.2306	21.4142	20.7725	16.6681	18.7174	18.5621	20.5852	20.8278	20.2708	22.454	23.9271	23.3376	hypothetical protein
NCU00513		99.6249	105.672	139.178	85.0796	124.353	108.654	129.779	108.461	97.5586	123.055	114.327	125.602	109.515	115.601	100.768	113.62	111.541	99.0178	107.728	106.572	98.472	91.4208	116.366	86.017	94.2092	111.206	78.5812	102.391	97.0357	85.9033	83.5281	78.1586	80.8109	97.7245	83.7551	87.0798	93.2892	91.2112	87.4502	79.4348	73.0746	76.4345	phosphotransferase enzyme family domain-containing protein
NCU00515		129.852	129.431	163.373	126.099	130.005	140.58	225.195	135.446	152.408	160.168	157.558	144.706	153.897	125.428	190.617	182.717	170.291	210.145	144.152	206.641	230.889	106.854	98.8677	91.4349	89.5887	61.9936	88.5066	78.5108	84.4003	104.776	122.97	147.103	124.375	136.555	111.139	112.431	118.398	125.613	133.124	125.419	133.62	168.61	hypothetical protein, variant 2
NCU00516		5.55185	3.5098	3.56142	5.45015	3.97761	4.13643	6.69859	6.75918	4.13657	8.38208	6.44329	8.5877	7.91675	9.32365	8.9181	10.6349	12.1127	14.0498	11.5445	10.9492	6.98664	5.24256	4.57549	4.48144	5.46053	7.72357	5.31039	10.1429	8.53302	4.43038	8.94201	10.1034	7.22805	10.5565	9.46797	5.29455	9.37481	17.524	8.77101	11.8422	15.2778	16.211	hypothetical protein
NCU00517	div-15	33.6812	35.584	37.9319	36.7741	38.4677	40.1408	29.4534	32.5384	36.2621	32.7709	35.4656	32.7735	34.5458	35.5307	30.9403	32.0851	31.5449	31.5118	32.7197	30.3922	28.6057	43.2364	38.5825	45.8846	39.8439	38.0711	36.3509	29.0805	41.5164	38.3774	36.4612	36.2834	38.5496	29.0149	36.3424	36.0653	35.5981	29.8052	36.5134	37.2952	35.6481	33.9883	cell cycle checkpoint protein rad17
NCU00518		107.953	108.372	57.548	136.713	97.3468	69.6784	63.9179	113.229	124.527	94.2226	112.675	93.0627	129.187	150.123	98.3417	92.6502	99.5576	90.3203	139.46	89.5841	85.5533	132.713	136.275	129.694	116.351	136.837	126.312	108.169	106.663	109.666	127.406	99.6364	128.282	142.481	146.171	126.073	160.617	144.645	122.209	186.399	161.669	158.273	MGS207 protein
NCU00519	ppm-7	121.462	115.499	53.817	125.812	96.771	79.5243	85.2409	120.251	104.972	89.6781	103.258	99.3136	108.496	139.792	93.6704	88.3241	89.9063	79.3481	113.84	89.1196	75.0734	128.001	140.542	134.711	113.471	165.544	137.375	106.885	116.508	117.836	117.563	94.4894	127.956	124.023	132.624	133.174	137.213	121.16	115.907	132.494	122.545	106.585	Ribulose-phosphate 3-epimerase
NCU00520		36.8273	43.6835	25.043	43.7733	31.8732	41.4808	41.5722	39.7692	30.0304	21.5611	30.8947	26.2889	25.5495	33.6407	23.5996	26.2569	29.7313	23.6171	24.7559	26.9416	26.9579	41.646	32.4613	35.5171	52.9851	44.0175	50.3223	50.8427	60.4422	49.3095	29.876	44.417	31.8425	27.9654	34.0847	47.215	30.2878	24.4906	31.5107	22.9923	18.107	19.0303	oxidoreductase
NCU00521		96.4172	108.588	125.328	88.9808	102.528	100.206	97.5642	110.767	84.9877	112.3	116.365	118.183	152.817	110.498	103.68	105.809	109.468	102.162	113.161	97.6135	109.018	107.679	120.756	117.253	122.172	147.773	119.484	160.167	135.927	113.061	143.28	143.99	160.385	134.888	162.922	130.993	148.227	142.993	116.752	144.567	139.278	136.815	hypothetical protein
NCU00522	met-17	17.0257	16.3611	30.0742	13.7688	22.0339	15.031	12.3234	9.16944	13.0006	18.582	20.7617	22.3163	15.2338	17.3874	17.8969	12.3774	11.5945	10.7715	10.6185	10.1529	13.446	21.147	21.0225	20.4675	18.7818	29.7323	18.0806	19.5154	14.4405	15.5351	19.8249	13.9796	17.3213	12.9641	13.328	18.8112	13.6361	11.6348	13.254	10.7656	11.9635	10.1808	methionine-17
NCU00523	nst-2	24.6749	26.4045	33.9748	24.9559	34.9611	31.5184	24.2888	30.0757	26.5385	26.1056	20.7617	24.8284	28.1285	24.0021	28.9383	24.935	27.3346	26.2263	22.163	26.4107	27.617	17.4948	19.9714	15.2503	19.0819	17.6344	16.1208	14.7649	17.613	18.2393	16.359	17.1568	18.3632	16.7916	16.1684	17.4409	20.0608	19.3914	20.5956	20.3778	19.077	19.8134	NAD-dependent deacetylase sirtuin-2
NCU00524		11.4738	13.0133	11.5887	12.4493	18.4749	10.1372	10.7893	12.942	11.765	10.0989	9.52726	7.94509	14.3941	15.3714	15.9555	12.3173	12.8253	17.4619	12.7792	13.4708	13.446	9.66045	6.24493	6.01985	7.62074	7.04007	6.3219	7.96021	6.29036	7.07709	8.8727	6.67208	8.40017	6.23511	7.28305	7.59924	10.9482	10.9166	9.87551	15.9177	15.7628	13.7833	hypothetical protein
NCU00525		0	0	0	0	0	0	0	0	0	0	0	0	0	0	0	0	0	0	0.0617354	0.0663586	0	0	0	0	0	0	0	0	0	0	0	0	0	0	0	0	0	0	0	0	0	0	hypothetical protein
NCU00526	lacc-7	2.34412	2.10588	1.24367	4.24538	1.57011	1.33997	1.17609	2.14827	6.12427	2.7267	2.69847	3.15467	3.8984	3.08689	3.70071	4.44625	3.30347	5.95445	4.75362	6.43678	3.16376	2.17949	1.73127	2.6086	1.80017	2.39226	2.3391	3.33815	2.07856	2.30149	3.04999	3.62199	4.10241	5.43257	3.3502	2.61613	5.11353	7.82836	5.45752	8.3049	10.5085	12.1387	laccase-7
NCU00527	mgm-2	68.843	72.7339	53.5909	71.6551	73.0624	54.997	66.9348	63.8717	52.3249	62.4111	63.6068	75.2446	77.0684	85.8658	59.454	68.6765	63.349	57.7381	73.3416	53.0869	48.3133	77.5781	88.4801	72.974	80.5878	124.807	66.8857	90.1302	90.1437	67.779	77.9134	66.0218	69.1549	75.9942	83.6095	81.1001	74.5396	86.2556	64.1258	81.2804	67.3353	74.4766	mitochondrial genome maintenance-2
NCU00528	HAM-4	61.934	61.2865	81.5735	74.4088	64.2175	69.4454	70.4631	71.7312	87.7275	80.9931	76.5485	66.5401	76.6486	68.1005	78.6249	64.3504	66.4581	80.7531	81.6142	78.2368	75.5348	76.9302	70.4255	86.2845	80.8279	58.0293	89.5813	81.849	85.1661	85.0402	93.0247	89.2152	85.5645	91.7363	85.2117	83.9031	90.7324	96.4541	97.8455	114.884	130.71	115.591	Hyphal anastamosis protein 4
NCU00529	fru-1	0	0	0.113061	0.05737	0.052337	0	0.0511343	0.0523968	0	0.353461	0.0550708	0.292099	0.479803	0.125995	0.606673	0.180253	0.064774	0	0.555618	0.199076	0.197735	0	0.185493	0.200662	0	0	0	0	0	0	0	0	0	0	0	0	0	0	0	0	0	0	hypothetical protein
NCU00530		0	0	0	0	0	0	0	0	0	0	0	0	0.77968	0	0.667341	0.0600844	0.194322	0.133808	0.0617354	0	0.0659117	0	0	0	0	0	0	0	0	0	0	0	0	0	0.0728305	0	0	0	0	0	0	0	hypothetical protein
NCU00531		0	0	0	0	0	0	0	0	0	0	0	0	0.239902	0.0629977	0.546006	0	0.259096	0.0669039	5.18577	3.91516	0.593205	0	0	0	0	0	0	0	0	0	0	0	0	0	0	0.0622889	0	0	0	0	0	0	hypothetical protein
NCU00532		0	0	0	0	0	0	0	0	0	0.201978	0.0550708	0	1.07956	0.314988	1.03134	0.240338	0.064774	0	0	0	0.131823	0	0	0	0	0	0	0	0	0	0	0	0	0	0	0	0	0	0	0	0	0	hypothetical protein
NCU00533		0	0	0	0.34422	0	0	0	0	0.698382	0.504944	0.330425	0.584198	3.53855	0.251991	2.91203	0.240338	0.518192	0.468328	0	0.132717	0.461382	0	0	0.0668872	0	0	0	0	0	0	0	0	0.195353	0	0	0	0.0655581	0	0.129941	0.0768972	0.0808347	0.078314	hypothetical protein
NCU00534		2.34412	1.8359	1.46979	2.75376	2.4075	1.22345	1.84083	1.99108	0.805825	1.11088	1.59705	1.34365	1.73929	1.38595	2.24469	1.08152	1.03638	1.6726	4.63015	4.37967	2.17508	1.76716	1.7931	1.93973	1.86018	2.18721	1.39082	2.24683	2.07856	1.8412	1.80227	1.90631	0.976764	1.72854	1.16529	1.74409	3.08123	1.36458	2.33894	2.61451	2.02087	2.03616	hypothetical protein
NCU00535		11.9056	10.2594	10.1755	8.14653	17.4805	10.0789	9.51098	10.3222	5.211	6.00884	5.94765	7.24405	6.17747	9.19766	5.88473	5.7681	5.37624	4.81708	6.35874	4.71146	4.08652	8.71797	9.33648	6.8225	7.14069	11.0044	7.71272	7.76763	8.36892	7.01956	5.19885	5.65538	5.53499	7.46978	6.11776	6.54033	7.08028	7.32562	6.75693	6.22867	6.95179	5.40367	alanyl-tRNA synthetase
NCU00536	cys-25	61.8723	56.9128	61.0529	74.753	48.464	48.1807	37.9928	55.4358	57.7508	41.4559	49.729	41.5949	54.8175	59.2178	52.7199	49.8701	47.868	48.4385	54.3271	47.6455	47.5882	86.5906	62.8203	86.3514	87.7285	85.5061	93.6273	78.5108	80.7902	84.5224	80.8247	81.59	86.5413	72.4754	81.0604	76.6153	66.4759	67.2952	66.4648	75.8976	69.2754	58.8921	homoserine O-acetyltransferase
NCU00537		174.081	168.74	98.1369	159.546	128.644	90.5354	88.1555	110.872	113.514	119.268	133.987	111.582	174.648	181.874	146.33	150.151	159.733	157.759	181.934	161.716	150.608	161.577	168.799	159.259	104.29	111.001	102.668	79.6021	81.6106	93.8434	127.198	79.9379	114.346	151.248	112.086	121.09	137.934	106.078	130.266	141.568	141.542	137.206	hypothetical protein
NCU00538		57.9243	60.4766	67.2147	70.7945	61.4959	58.2596	41.9301	56.0646	70.3754	64.3299	59.6968	49.832	71.3707	54.808	75.2275	64.6508	60.3694	83.2954	58.3399	83.5454	71.4482	73.278	71.0438	96.9865	74.8273	49.8957	87.6847	58.6103	63.2865	69.4476	99.2633	110.629	104.449	107.911	91.9121	84.8374	97.3538	117.641	107.461	119.575	150.999	136.971	PAP/25A associated domain family protein
NCU00541		384.743	364.965	330.986	371.011	416.288	360.51	428.454	384.645	369.713	325.386	330.59	321.484	374.427	359.906	373.286	349.932	384.304	409.854	433.629	419.652	409.905	345.066	331.105	329.754	359.795	351.388	335.061	438.261	407.506	325.719	325.448	329.855	310.35	384.848	354.248	317.86	382.532	425.461	359.092	456.846	427.858	416.396	hypothetical protein
NCU00542	mic-36	83.5862	62.0425	52.9125	83.9896	75.5746	79	70.7699	86.4547	93.3145	50.2925	50.6101	55.4988	80.6669	70.9984	71.1021	89.4056	87.3801	92.5951	107.111	106.837	115.939	30.2773	27.2675	21.2701	41.7041	34.5852	27.5635	35.179	43.595	35.9608	22.9442	29.8655	28.9773	30.1261	27.8941	28.0923	30.419	26.4297	29.8864	52.2132	31.0405	37.904	mitochondrial carrier-36
NCU00545		23.6879	29.2123	156.42	30.6929	68.0381	52.1423	34.1577	22.7926	53.2919	39.9916	47.5812	48.4884	43.2423	26.522	56.0566	43.3809	48.5157	55.5972	32.7197	56.073	65.1866	30.1005	23.8668	26.4873	22.3822	18.0445	21.368	7.63924	14.0576	25.9493	18.2999	20.7152	21.4888	13.7049	9.83212	22.5486	11.3416	6.24833	25.1436	6.30557	5.17342	7.12658	hypothetical protein
NCU00547		11.7206	7.61357	7.40549	9.69552	9.57766	5.65118	5.98271	7.49274	14.6123	44.9905	41.7437	38.2065	114.553	106.025	118.544	169.498	201.577	197.701	173.415	217.391	190.023	7.12753	9.08915	6.2874	9.06088	8.54378	5.18396	6.16275	7.05615	8.1703	5.33748	9.9128	7.4234	4.87696	8.73966	8.09755	6.68693	4.88375	3.9632	6.69006	4.52674	8.14466	hypothetical protein
NCU00548		4.81161	7.72156	7.12284	5.90911	4.02995	4.31121	4.55095	4.13935	8.21942	18.2285	13.1619	16.2991	18.1726	25.3881	14.9848	19.2871	18.914	20.205	16.5451	15.5943	15.0279	4.24117	3.70986	3.74569	5.1005	5.94647	3.60348	3.53074	3.22723	3.27963	5.26816	5.01995	5.33964	5.74124	3.64153	5.0454	2.95011	2.58551	3.24852	2.53761	3.9609	5.48198	MutT/nudix family protein
NCU00549	gst-6	110.544	119.765	96.7236	101.086	112.577	75.9122	71.5369	71.574	79.4543	68.42	63.1112	71.9731	78.6278	94.3075	71.7695	69.9983	77.2106	69.1787	90.9979	77.3741	58.5955	124.467	130.587	99.662	111.251	169.167	94.4492	109.902	102.943	92.7502	100.095	82.7973	91.8809	114.084	97.0831	92.0007	91.4536	95.5204	80.8232	99.8126	101.528	82.6996	glutathione transferase omega-1
NCU00550		114.553	128.675	117.866	162.357	133.198	119.141	107.177	147.34	181.526	142.546	140.321	99.1967	164.273	131.98	193.65	153.275	160.769	184.32	160.821	166.958	147.906	136.483	131.453	150.697	162.316	93.2297	181.755	167.485	149.601	168.067	194.229	193.935	165.008	212.179	191.836	148.621	228.273	261.927	202.903	299.592	309.678	276.918	hypothetical protein, variant 1
NCU00551	myo2	129.605	137.476	214.985	126.042	158.11	174.196	127.631	123.342	138.226	116.945	128.976	96.8015	125.289	98.0874	150.212	133.928	127.281	139.562	99.6409	132.584	133.339	109.623	138.254	116.25	110.711	79.4229	118.599	79.2812	112.515	107.883	110.423	121.877	101.909	111.923	94.8254	117.228	102.271	95.7359	109.02	105.119	99.9117	110.266	myosin-3
NCU00552	al-1	16.8406	84.2352	581.416	10.0397	65.9446	24.0612	8.48829	7.70233	9.24013	21.3591	25.3877	22.7253	19.0122	15.3714	13.8322	10.2744	10.882	20.7402	10.2481	12.3427	8.43669	559.835	470.286	405.738	349.834	452.752	406.435	484.546	451.265	244.591	972.461	1033.92	975.722	728.396	970.321	668.671	690.655	799.283	586.358	511.828	550.565	658.621	phytoene desaturase
NCU00553	rho-7	73.8396	87.3131	197.913	73.1467	102.423	99.8569	98.4846	81.6342	80.9586	89.7791	84.5338	82.1382	80.7869	74.0852	86.451	78.4702	80.7084	95.4719	80.3794	86.1334	91.5513	92.54	97.1364	87.4885	90.3088	83.9341	99.317	106.949	98.7861	101.151	82.0031	106.626	91.6855	85.9334	90.1642	97.2952	81.0298	88.7693	90.6338	75.2055	65.3953	97.1094	rho GTPase activator
NCU00554	hom-1	26.1554	25.8105	52.6864	26.6197	23.447	30.3532	35.3338	28.6086	29.1171	22.0156	22.3588	25.1789	26.0893	24.3801	26.0263	26.0165	28.7597	31.1772	63.4022	48.11	33.3513	37.9349	44.0855	35.9853	44.8844	48.2552	40.2073	47.8897	57.3791	35.7882	39.5112	46.9587	35.0333	31.3607	48.5051	42.481	36.647	46.3956	34.4993	33.2196	26.7563	31.2473	Aspartate-semialdehyde dehydrogenase
NCU00556		49.1647	55.9948	89.9965	58.8042	58.6697	75.7957	64.7871	61.0946	87.0828	104.221	97.2	109.42	137.824	85.9288	133.347	137.533	139.005	192.416	143.103	204.915	154.563	41.2336	32.8941	42.139	60.7859	48.597	80.3513	79.7305	68.4282	69.5051	111.117	125.562	113.044	130.011	118.495	80.6018	112.891	211.869	146.898	183.938	251.719	276.527	RNA binding protein
NCU00557		1.23375	0.755957	0.452244	1.66373	0.732717	0.466077	1.53403	1.99108	1.77282	2.42373	1.7072	2.62889	3.8984	4.66183	2.85136	5.88827	5.70011	5.68683	5.18577	5.97227	3.75696	0.530147	1.11296	0.267549	1.14011	2.11886	0.695409	3.53074	1.42217	0.978135	3.04999	1.90631	1.56282	3.51882	3.78719	1.80638	2.88456	7.82836	3.89823	8.15111	7.59846	7.36152	hypothetical protein
NCU00558		32.8176	31.3722	28.774	23.9806	41.7126	36.4122	26.8455	31.6477	35.8861	26.5096	21.6979	29.7941	41.0832	26.459	41.4358	42.1793	43.852	50.7801	31.5468	44.3275	45.7427	11.3687	14.6539	16.1198	12.3612	14.9687	11.5059	13.16	14.167	12.4281	14.6261	20.7788	20.9027	26.1751	16.314	16.4443	19.9952	19.6068	23.0645	23.6074	23.4421	30.7774	hypothetical protein
NCU00559		80.6869	74.4078	52.856	74.4088	62.6473	61.4056	48.9866	58.5272	77.0369	141.889	133.767	140.792	145.081	125.113	198.261	220.269	243.097	228.276	165.266	218.652	215.597	44.7679	75.2483	75.3819	66.7865	63.2239	87.3054	94.4313	81.5559	89.2404	90.9451	104.656	94.9414	120.813	84.5562	76.9267	105.286	98.7523	109.15	105.272	101.124	109.483	hypothetical protein
NCU00560		21.4672	23.0567	17.0157	20.2516	19.5217	17.1866	17.3857	16.0858	17.5133	30.0947	33.5381	36.045	29.1481	22.6792	23.1143	31.0636	30.962	26.494	27.1636	25.7471	27.0238	17.9072	29.9262	22.2734	24.0623	30.6209	26.8048	40.3146	34.8978	24.5684	21.6965	24.2737	23.1167	25.9899	22.796	24.8533	22.4209	28.5843	21.5702	22.454	19.9662	20.9882	WD domain-containing protein
NCU00561		77.5409	66.5242	42.3978	75.671	71.1783	49.6372	67.5995	67.4347	73.8673	70.4397	65.8647	73.0831	78.148	81.078	83.0536	88.5043	84.0119	97.0107	91.1831	86.3989	83.1805	67.4464	96.7036	60.9343	64.2062	88.1034	66.7592	79.1528	74.2263	68.3544	75.2793	65.6406	67.2013	88.9583	66.7128	60.2956	79.4564	80.3664	71.0777	75.0517	83.9873	76.2778	hypothetical protein
NCU00562		78.9597	69.2241	86.0959	81.3506	78.3484	69.1541	85.0875	64.8148	69.0323	79.8317	78.476	82.664	66.0929	75.5972	73.2861	70.5391	67.1706	72.9922	70.3166	74.3216	81.7964	80.8768	98.4967	73.1746	71.3469	74.0916	73.0811	82.9403	71.9836	76.3521	76.2497	68.8813	69.806	82.4763	66.6399	79.792	75.6541	70.0244	77.1199	64.5937	62.4852	70.9525	hypothetical protein
NCU00563		8.20441	8.42352	10.6277	7.0565	21.9292	12.5258	7.82355	6.13042	5.85566	14.5424	11.8402	16.2407	11.8751	8.50468	14.0142	10.9354	13.6025	16.0569	20.2492	17.8505	11.9959	5.6549	6.05943	4.81588	5.34052	4.98957	5.62649	4.55786	5.57928	6.09896	5.19885	5.71893	6.38152	5.4943	6.26343	6.1666	4.45795	9.98296	7.53657	8.84318	8.64932	7.67477	hypothetical protein
NCU00564	mrp-3	119.55	117.875	96.4975	136.024	104.465	93.5066	117.507	125.019	104.113	120.076	128.205	118.475	133.205	166.692	107.139	120.95	117.176	97.9474	130.817	100.6	92.2763	131.005	147.714	126.618	150.855	202.248	131.432	196.823	171.864	116.513	167.749	129.629	136.747	150.445	183.169	140.337	155.635	158.506	121.625	148.412	132.973	124.363	mitochondrial 40S ribosomal protein MRP2
NCU00565	lia-1	180.805	186.397	81.3473	288.571	114.932	109.237	102.627	198.007	219.722	162.542	171.986	147.043	179.806	235.863	158.281	136.211	147.231	140.231	275.278	162.778	147.247	298.473	230.011	290.558	291.388	301.766	260.336	300.755	269.556	242.808	264.101	232.188	261.252	239.65	319.216	220.876	267.28	303.87	232.854	389.715	359.553	276.84	lipoic acid-1
NCU00566		306.462	311.67	309.957	243.593	378.972	287.394	266.359	269.162	212.577	325.841	307.736	364.831	349.297	338.045	278.463	332.627	325.036	273.102	286.514	269.947	263.185	255.236	276.508	230.56	228.382	334.848	207.927	211.459	229.352	202.819	267.914	213.697	262.945	243.293	239.175	241.93	259.938	231.906	210.894	210.083	199.904	225.388	Synaptobrevin
NCU00567	arg-6	79.5149	72.6259	75.7508	69.7619	70.0269	91.5258	109.121	77.7044	77.5204	55.8973	62.2301	47.6705	60.3952	62.1157	61.092	57.8012	53.8272	51.9175	55.4384	60.3199	63.6707	59.3175	53.8548	61.2018	78.4276	52.698	92.7423	97.1917	108.304	88.4924	68.902	100.907	74.755	77.7228	84.0464	92.8104	78.2108	76.129	80.4984	73.8213	60.7877	68.5248	Arg-6 protein, variant 1
NCU00568	spp-1	33.928	32.5062	33.1269	32.4714	25.8021	25.2847	29.9136	30.8617	27.3981	33.3768	30.8397	35.1103	30.2276	25.577	27.6643	22.6518	24.1607	25.8918	34.1397	32.383	26.0351	34.5184	33.5742	33.7112	26.8826	32.9448	29.5233	38.5172	34.6791	26.122	36.3226	34.5042	35.8798	33.3979	33.5749	33.9474	34.5491	35.9099	30.4062	31.3741	30.798	37.7474	Peptide peptidase SppA, putative
NCU00569	soh1	21.4055	19.2229	10.232	18.7026	15.8581	12.9919	12.8858	18.8628	13.0006	17.1681	22.1385	17.4675	19.9718	25.0731	14.3175	17.1841	17.5538	14.3174	25.7436	17.3859	10.5459	24.6224	22.2591	18.3271	22.0221	29.4589	18.7128	18.4882	23.0282	16.3981	15.042	13.6619	15.4329	19.1375	23.9612	17.1294	18.6185	21.0432	14.0336	19.7626	16.652	13.9399	SOH1 family protein
NCU00570	rpo-16	9.62321	7.72156	4.91815	12.564	8.16457	9.37979	9.86892	10.5841	9.72362	9.59394	9.03162	9.23032	10.9155	7.68571	6.85541	6.5492	5.44102	6.62349	11.5445	5.90591	8.43669	9.54264	7.41972	6.8225	8.94087	15.5838	9.54607	10.9132	8.91591	8.1703	7.3477	8.51484	9.83275	7.65498	7.57438	9.77935	6.22802	7.46926	5.65243	6.38247	5.49676	5.5603	DNA-directed RNA polymerase III polypeptide
NCU00571		51.6322	43.8995	60.0919	49.1087	51.4996	59.7161	70.2585	50.8249	51.7877	55.7459	53.0883	64.8459	53.0782	46.5553	43.6805	48.7885	56.8716	51.2484	59.2042	58.7937	55.0362	40.8802	41.6741	39.5304	44.7643	54.7485	35.2762	46.028	42.6104	38.3199	42.8385	39.4606	39.0054	38.5836	39.11	40.9861	38.5482	35.9099	35.5388	36.0648	35.6481	36.3377	hypothetical protein
NCU00572	gh64-3	63.5379	50.9731	40.4758	73.3762	87.5074	53.0162	47.8617	62.5618	59.1476	52.4637	60.3576	39.4918	68.9717	64.5096	56.542	53.0545	55.9	51.516	66.6125	54.215	49.4997	37.1103	43.2817	36.4535	48.1847	39.7115	43.1786	48.66	46.1111	43.153	44.918	41.2398	41.9357	52.5354	45.9561	44.5365	52.2498	45.6774	40.8664	56.5195	46.6416	49.9643	thaumatin family protein
NCU00573	hsp70-3	346.867	383.162	475.93	246.863	446.382	460.891	494.98	365.939	335.384	404.107	376.189	403.739	394.338	338.864	382.022	423.415	388.903	438.087	364.918	426.221	446.881	255.177	318.058	240.861	279.747	276.75	241.876	298.829	304.29	281.703	281.777	343.707	291.271	298.483	239.758	284.162	290.947	288.859	280.088	263.45	259.884	290.467	heat shock protein 70, putative
NCU00574		2.65255	5.2917	2.14816	3.90116	5.70473	2.4469	3.47713	3.51058	2.84725	3.53461	3.68975	4.1478	6.53732	4.53583	4.73205	3.72523	5.95921	4.95089	5.37098	5.30869	4.08652	3.12197	2.41141	2.0735	2.34023	3.75926	1.70691	4.42947	3.00844	3.50978	2.63408	2.73238	1.62794	3.33362	2.54907	2.11782	2.22898	5.24285	3.05361	5.15211	6.54761	4.54221	hypothetical protein
NCU00575	gki-2	281.602	315.504	312.387	231.316	356.101	271.431	287.63	250.823	238.041	236.112	255.033	247.174	332.924	330.738	307.341	344.824	326.396	325.688	346.953	360.924	366.733	287.104	251.405	229.022	226.222	215.577	209.065	187.9	200.143	213.118	228.195	203.721	204.534	241.255	189.432	217.201	221.127	191.041	219.145	219.157	209.524	211.056	glucokinase-2
NCU00576		32.941	28.4024	58.4525	25.587	43.0733	39.1504	35.5895	29.3946	32.5016	39.2847	32.1063	41.4196	40.6034	32.0028	40.2831	38.9347	42.9452	37.2655	37.6586	38.0235	38.6901	26.9786	28.6896	25.2165	36.6036	42.9239	29.9026	36.3987	33.9133	26.6398	30.0147	27.8321	33.0146	37.1637	27.1658	27.6563	28.5833	27.8661	30.3412	33.2965	24.9779	34.9281	hypothetical protein
NCU00577		38.2461	43.6295	33.1834	42.1095	43.649	38.4513	46.6345	40.6599	38.1424	37.6688	40.3669	36.3955	39.1639	43.4054	36.8857	35.9906	38.7349	36.8641	50.0056	39.6161	34.9991	41.9994	40.8084	38.7946	42.9642	45.7946	39.5751	42.1121	52.7844	36.4211	37.4317	33.9958	38.8752	42.0407	45.9561	36.3144	39.7938	47.1856	38.3326	47.0611	40.3365	43.2293	hypothetical protein
NCU00578	ppi-1	26.9573	20.1949	12.7759	27.7671	16.2768	16.7788	21.6298	23.6309	21.1663	22.6215	20.1009	25.0037	19.552	25.1361	16.1375	16.8837	19.3027	18.0641	25.9289	19.7749	15.5552	27.0964	20.3424	16.7887	21.6621	24.8795	19.9772	21.2486	21.2778	18.1243	22.1817	18.4276	20.4469	20.1252	19.3729	21.1782	16.0617	12.4967	15.2681	16.1484	15.6011	16.9941	peptidyl-prolyl cis-trans isomerase-like 1
NCU00579	osb-6	130.407	144.928	201.305	111.298	159.628	134.696	77.673	101.859	111.849	108.664	112.62	99.4888	115.753	102.245	129.039	110.075	104.999	118.085	113.902	122.232	109.216	162.932	155.072	192.903	105.97	71.6994	121.507	73.1184	88.2839	111.105	109.106	113.425	104.774	139.148	104.002	113.553	118.988	117.928	127.862	129.956	130.791	147.074	oxysterol-binding protein-6
NCU00580	ate-1	26.8956	27.9164	47.7117	21.3416	66.6773	38.16	28.7886	18.1817	19.7696	23.5304	23.9007	28.2752	29.8078	25.64	24.1456	26.8577	30.0551	26.494	26.2375	24.42	28.0784	30.9252	26.4637	27.4907	22.9222	25.3579	17.1323	17.7821	23.247	17.0311	24.2613	19.8892	23.0516	18.7053	16.9695	21.8011	21.5031	13.6458	22.025	12.0729	10.1043	12.5302	acyl-CoA thioesterase-1
NCU00581		25.847	30.9942	40.6454	18.3584	48.5687	35.8296	39.5779	26.0936	18.8026	36.8104	30.8947	40.3096	31.1272	34.5227	32.0324	42.3595	39.1235	45.5616	42.1653	38.8198	39.1515	20.2634	23.4958	11.4377	15.6615	16.4724	11.5691	13.9304	14.7687	12.2555	13.9329	11.0566	10.9398	14.8161	9.17665	14.0773	11.0793	10.1266	12.3444	7.45903	7.9218	7.75309	phosphopantetheinyl transferase
NCU00582	cry	205.172	173.762	22.7818	320.755	43.4397	80.1652	77.1105	209.43	204.518	152.342	196.988	136.877	163.973	201.718	164.044	85.8005	109.662	121.096	169.957	117.919	102.624	926.696	805.101	1088.12	762.014	753.629	1022.57	931.281	790.617	748.618	1210.43	1324.38	1316.48	1267.27	1313.64	963.671	1249.08	1230.49	1066.94	1430.67	1499.24	1239.01	cryptochrome DASH
NCU00583		2.09737	1.67391	0.339183	2.92587	0.680381	1.04867	0.920417	2.46265	2.04142	0.656428	1.3217	0.876296	2.33904	3.21288	1.03134	1.26177	1.10116	0.535232	1.48165	0.92902	0.461382	4.30008	3.83352	6.62184	5.52054	7.45017	5.37361	6.99729	5.46988	4.54545	5.33748	3.9397	4.68847	5.24737	6.48192	4.4848	5.90023	6.39197	4.28805	6.53626	8.32598	6.10849	hypothetical protein
NCU00584		26.2788	22.5707	65.5188	25.587	18.946	22.7795	23.9308	18.1293	23.5838	26.2066	24.7819	26.8731	15.2338	13.9855	12.7401	17.7249	19.1083	18.5993	16.9772	17.1869	15.0279	63.3231	72.0949	59.2621	70.6269	115.512	63.2822	70.358	66.0762	38.6076	80.2009	76.0617	84.6528	55.4369	69.9173	67.5211	51.5287	59.9696	50.9368	45.8307	53.1084	42.5245	hypothetical protein
NCU00585	al-2	69.7066	63.9864	170.835	64.197	33.4957	31.4019	27.05	42.127	40.0226	40.5975	47.0856	38.1481	38.7441	35.1527	38.3418	32.0851	29.5369	39.1388	33.8927	33.9092	25.7055	420.465	396.275	427.744	336.393	290.147	391.831	376.698	364.13	223.59	585.806	599.598	559.425	471.769	592.841	445.615	463.43	490.673	401.517	429.163	479.027	421.173	phytoene synthase
NCU00586	ncw-6	595.899	589.269	173.492	816.489	271.315	198.024	172.783	427.872	564.615	560.993	600.052	559.895	815.486	706.141	582.588	554.219	622.413	746.447	756.752	679.313	441.41	1183.4	1451.91	1550.65	708.069	959.09	926.664	707.817	652.229	667.261	1636.6	987.341	1388.11	1405.68	1299.37	1286.33	1698.94	1627.58	1507.57	1492.88	1925.08	1888.93	non-anchored cell wall protein 6
NCU00587	os-5	186.789	179.432	128.211	167.807	127.859	114.247	79.3093	118.574	154.02	137.85	152.987	115.321	153.117	147.163	125.945	117.285	120.221	112.198	119.89	118.583	116.005	182.429	168.304	192.702	115.211	88.3085	133.645	96.4855	114.977	120.541	156.797	132.234	156.152	147.111	146.389	139.216	155.242	136.027	140.531	123.881	147.119	159.369	mitogen activated protein kinase kinase
NCU00589		539.764	416.262	217.755	613.17	284.661	340.993	365.764	526.326	652.181	497.976	590.69	420.973	672.624	695.494	418.423	418.067	451.345	349.707	502.155	377.912	372.73	443.733	392.998	531.419	356.675	325.415	518.901	406.87	363.583	444.649	665.868	500.469	664.199	538.75	654.819	639.582	768.079	611.115	607.149	717.682	783.45	851.587	auxin Efflux Carrier superfamily protein
NCU00590		73.0377	75.0018	80.8386	61.3285	76.6736	61.4638	60.7475	56.7981	53.5605	62.6131	62.6156	73.9594	61.3549	69.4234	62.8514	57.2004	50.1351	60.4143	56.7348	62.9079	57.0795	76.1644	77.7215	76.3852	66.8465	75.0485	59.173	76.264	60.661	61.2197	49.8396	53.885	54.3732	75.7473	47.4127	63.7215	60.5757	58.9641	65.4252	46.369	51.33	50.8258	hypothetical protein
NCU00591	mcc-1	332.494	452.278	344.384	516.157	489.246	256.75	241.61	442.648	413.281	461.822	465.844	430.612	511.17	472.797	545.399	459.345	418.375	506.597	433.938	395.895	425.46	463.584	566.99	570.347	530.151	536.276	583.258	706.918	584.019	495.397	452.577	430.762	446.186	754.695	492.771	462.682	618.803	648.892	537.825	630.173	627.52	591.741	methylcrotonyl carboxylase-1
NCU00592	msp-6	47.7459	47.4093	46.9203	57.1978	46.2659	45.0346	50.2139	52.9207	57.912	62.4616	58.0997	64.5538	66.6927	65.7066	51.4459	59.4235	59.9807	52.3858	82.9723	59.8554	55.1022	51.7776	51.8762	56.5866	50.4649	58.9179	52.5982	59.3806	49.7212	47.0656	53.7907	54.1392	60.4291	56.8568	65.5475	52.3226	69.9505	79.5764	63.0863	82.1262	78.8947	78.0008	pre-mRNA-splicing factor cwc-25
NCU00593	csn-2	50.2751	50.9191	54.2127	48.535	50.6622	52.8414	50.5718	49.3054	49.6388	54.1805	56.8331	58.3029	58.656	52.792	49.6865	45.6041	46.7021	42.8185	51.3638	48.2427	51.0815	54.1928	55.8334	50.9681	44.0443	54.2701	55.3166	53.6031	49.2289	48.1012	51.9885	54.3298	64.271	54.5109	54.0403	56.8697	57.4945	60.6878	55.3548	51.598	52.5426	54.1933	COP9 signalosome subunit 2
NCU00594		0.185062	0.161991	0.339183	0.05737	0.209348	0.116519	0	0.104794	0.429773	0.858405	0.330425	1.22681	0.719705	0.440984	0.606673	1.1416	0.582966	0.33452	0.679089	0.92902	0.197735	0.824672	0.61831	0.0668872	0.600058	0.615152	0.442533	0.834539	1.03928	0.230149	0.277272	0.635436	0.455823	0.432136	0.509814	0.498311	0.524465	0.574559	0.584734	0.999664	0.889182	0.704826	hypothetical protein
NCU00595	ubi-7	75.937	73.9218	124.31	68.6718	92.0084	79.1165	71.8948	71.312	125.01	392.089	374.647	423.31	267.131	209.341	327.543	215.643	205.334	200.645	141.065	181.69	222.979	68.5067	64.5515	49.7641	69.9668	69.8539	55.3166	73.3752	68.8111	61.3923	58.2271	67.801	65.5734	75.9325	60.4493	55.7485	65.3614	72.0353	70.9477	70.1303	65.7186	77.7658	ubiquitin-7
NCU00596	lia-2	33.3728	28.7264	35.0489	25.587	27.3199	17.3614	24.0331	22.9498	17.5133	16.0067	16.7966	16.1823	17.4528	23.7501	13.7108	15.9825	14.7685	15.2541	16.3599	13.5371	13.1823	34.0472	32.2758	17.3907	25.7425	33.1499	19.5347	31.7767	26.3648	16.9735	21.6965	21.6684	16.084	16.9768	21.8492	20.1193	19.0119	17.6677	17.542	15.1488	17.2986	12.5302	lipoyltransferase
NCU00597	dpa-2	26.8956	23.8127	8.5361	30.3487	11.7235	19.1674	19.1242	22.583	17.1372	10.5533	20.1009	11.5087	16.1934	25.5141	11.7695	16.1627	20.5981	12.9125	18.6441	18.0495	15.687	33.7527	18.7966	26.8218	33.6033	35.4054	32.8739	32.868	32.7646	28.3084	28.8363	31.4541	32.8844	13.7049	37.5806	41.4221	21.7653	17.7395	18.1268	19.3781	16.3286	15.4279	deoxyribose-phosphate aldolase-2
NCU00598	trx-4	59.5282	53.511	46.6376	88.8087	54.3258	49.8702	54.6626	72.5695	65.5404	83.5683	79.1368	92.4785	91.8823	89.3937	77.5329	75.9467	87.8983	94.6691	105.629	82.8155	59.4523	76.5767	76.1757	85.6826	73.3871	108.882	81.2996	92.5696	74.6092	68.5845	106.472	85.1484	101.649	95.0082	104.366	81.287	100.828	116.635	92.4529	120.882	132.892	123.58	thioredoxin-4
NCU00599	mrp-77	18.6912	18.5749	15.8851	27.4228	18.1086	23.0125	20.6583	27.4035	28.7411	19.7433	18.8893	20.2132	16.0134	21.1672	22.3256	19.948	18.8492	21.2755	25.6819	25.0835	21.0258	21.147	23.6194	27.0893	27.3027	22.1455	29.9658	27.4114	34.7338	28.8837	22.8749	28.9759	28.0657	28.2123	27.1658	29.2135	26.2232	27.2915	24.8837	30.682	30.2322	27.6448	mitochondrial ribosomal protein-77
NCU00600	rho-3	366.237	426.792	323.863	535.491	349.402	290.482	295.505	416.345	539.151	583.312	520.089	592.026	587.219	605.785	616.562	518.649	619.045	669.976	662.297	636.91	573.695	463.289	484.075	565.665	494.328	600.183	561.827	632.131	478.232	487.917	632.526	568.97	589.054	576.84	662.685	487.099	701.996	732.562	659.125	947.681	993.944	885.575	Small Rho-type GTPase
NCU00602	ppy-3	28.8696	27.4844	19.9553	35.512	19.26	20.0413	18.9197	25.622	24.4434	22.8235	22.6892	21.5569	22.8506	26.774	23.1749	21.4501	20.4038	22.8142	25.1263	21.3675	20.3667	42.2939	28.9369	40.2661	39.7839	38.0027	44.9487	39.8011	34.3509	33.4867	36.9465	41.2398	45.2567	31.8546	38.9643	35.5047	28.9767	29.1589	25.3385	35.6803	31.283	27.9581	Siroheme synthase
NCU00603		0.370124	0	0	0.40159	0.052337	0.116519	0.35794	0.366777	0.483495	0.605933	0.440567	0.701037	0.899631	0.81897	0.546006	1.08152	0.582966	1.00356	1.60512	0.597227	0.79094	0	0.123662	0.133774	0	0.273401	0.189657	0.128391	0.218795	0.172612	0.138636	0.127087	0.130235	0.49387	0.218492	0.373733	0.524465	0.718199	0.324852	0.461383	0.565843	0.78314	hypothetical protein
NCU00604		27.5742	21.3828	18.0897	21.9727	31.4545	38.0435	29.9136	28.8182	22.7243	35.8006	28.2513	33.7082	45.5813	26.9	39.4338	38.8746	33.0347	47.6356	27.7192	34.5728	37.8333	10.1317	12.1807	16.3205	12.3012	15.2421	22.5692	21.377	14.0576	16.168	41.0362	33.4875	37.5728	53.7083	38.0904	21.4897	31.009	48.622	38.3326	42.9086	47.3691	58.7355	hypothetical protein
NCU00605		33.2494	36.8799	13.7934	46.0107	22.6096	21.2647	17.0789	30.1281	31.1048	20.9552	26.5992	19.2785	30.8873	34.5857	21.4762	19.8279	28.4358	18.0641	35.3126	21.5002	22.9373	61.2025	34.5017	53.376	43.6842	34.8586	34.5808	27.4756	31.7253	33.832	37.3624	28.4675	37.5077	22.4093	39.9111	29.8364	41.5638	31.0262	33.4598	47.138	43.8124	33.4401	ThiF domain-containing protein
NCU00606		4.13305	4.75173	2.26122	3.21272	3.29723	3.0295	3.426	2.09587	3.11586	2.17126	3.08397	3.38835	4.37821	3.71686	3.82204	7.39038	6.2183	6.95801	7.71692	7.3658	6.06387	3.4165	2.41141	2.40794	1.38013	4.30606	1.77013	2.56781	1.91446	2.07134	3.81249	1.4615	3.321	2.03721	2.76756	3.55047	2.36009	2.29824	2.46888	2.53761	2.26337	2.50605	short-chain alcohol dehydrogenase
NCU00607		383.942	69.0621	28.1522	95.3489	50.5575	218.415	257.001	88.0266	370.303	216.217	653.966	1057.86	1245.51	1152.79	1255.57	3710.09	3567.62	5106.18	3350.56	2651.56	4349.77	4.5357	18.673	10.1	14.7014	16.8142	13.2128	8.92314	10.4475	7.53739	11.8534	12.391	10.0281	33.6449	24.4711	43.7891	26.8788	28.9434	130.786	31.7586	28.6963	40.1751	hypothetical protein
NCU00608		56.012	59.2347	76.3161	66.1476	57.5707	56.104	60.1339	55.7502	58.3955	59.6844	56.3375	68.3511	60.5152	66.5885	70.2528	62.1273	53.3738	68.4427	59.019	64.4342	61.4297	77.6959	81.555	75.9839	82.508	73.8182	81.6789	80.1157	82.814	74.6259	74.1009	78.1586	69.5456	71.7963	72.2479	78.0479	77.1619	80.3664	79.134	74.2058	76.308	76.3562	AMP-binding enzyme
NCU00609	och-1	40.3435	41.9556	44.6025	42.1669	39.148	49.2876	37.0212	50.1961	32.3942	36.255	39.1003	36.6292	43.3622	38.3656	36.4004	49.7499	65.0331	48.1039	71.3043	60.7845	51.477	44.1789	46.5587	46.7542	44.4043	42.5138	39.0061	50.3291	56.3945	37.6294	34.8669	38.571	35.8147	39.2627	46.393	41.6713	39.9249	44.241	36.2535	38.9869	41.549	39.3919	initiation-specific alpha-1,6-mannosyltransferase
NCU00611		97.0957	71.222	78.1816	100.57	81.4363	99.8569	75.2697	79.4859	127.589	531.605	436.326	460.523	517.468	356.504	604.975	320.49	336.825	300.733	182.984	219.514	319.737	55.4887	63.6859	62.9409	46.8646	45.3845	45.1384	46.8626	45.6735	47.1231	55.8703	64.6239	60.4291	63.2771	58.7014	52.3849	49.5619	55.4449	58.0186	49.5987	46.5608	57.7174	hypothetical protein
NCU00614		139.475	124.301	141.948	122.657	121.788	125.491	146.96	109.352	123.184	113.259	119.504	98.6125	96.5604	96.1974	94.2164	95.7145	96.8371	96.0072	92.1092	91.3094	112.313	139.664	138.007	144.945	114.191	90.564	119.484	95.8436	107.1	118.469	106.264	103.322	113.5	110.75	104.876	105.393	118.988	90.4212	116.037	114.346	115.351	111.754	DUF1620 domain-containing protein
NCU00616		31.7689	37.7439	31.9397	38.7247	37.5256	35.5383	47.606	41.0267	45.1262	41.8599	36.8424	48.6637	37.6046	43.5944	47.6845	47.9474	46.7668	64.8968	76.4284	66.4913	49.8951	40.2322	50.0213	47.0886	40.684	41.5569	34.0118	41.7269	38.2892	36.7664	32.926	33.0427	28.4564	45.4978	38.9643	33.5114	45.5629	69.5934	43.2703	76.8203	86.4123	80.1152	hypothetical protein
NCU00617	plp-2	70.015	66.9562	57.548	73.8351	55.1108	69.9115	75.4231	75.0846	70.1605	51.1509	63.001	58.5366	58.536	72.1953	52.2346	57.8012	47.4146	47.8363	69.2053	51.6933	48.7746	83.7042	71.6003	90.4984	83.4081	100.201	81.2364	96.7423	79.5321	82.5661	65.6441	59.3497	58.0198	74.8213	75.9622	71.8191	74.5396	87.4766	68.0241	97.275	93.2024	86.2237	phosducin family protein
NCU00618	crp-6	1759.07	1419.47	940.893	1902.27	1138.07	1180.8	1683.65	1659.67	1682.78	1182.38	1493.47	1278.34	1384.11	2044.21	1044.87	1106.15	1042.99	831.281	1312.43	932.205	917.82	1908.53	1975.44	2029.29	2208.27	3337.81	1785.56	2564.41	2309.06	1863.58	2115.93	1663.25	1653.66	1664.4	2324.17	1954.94	1778.79	1679.36	1475.15	1723.57	1387.69	1216.29	40S ribosomal protein S27
NCU00619		79.5766	85.9631	89.4312	110.322	72.225	53.8318	48.2196	61.8806	74.3508	77.004	78.9165	70.0453	92.8419	82.3379	71.7088	75.2858	80.1902	69.1118	87.1703	70.6719	74.8097	110.27	115.562	123.541	74.2272	79.628	72.3225	75.1727	64.5446	70.7134	116.939	69.1355	89.4715	87.415	79.8223	87.0175	101.943	92.6476	95.0518	94.6605	114.785	106.82	hypothetical protein
NCU00620		36.3955	34.3961	25.4387	50.4856	30.4601	32.9167	30.8851	42.913	50.8744	43.2232	38.7699	37.6807	42.7625	43.9724	43.7411	35.9305	35.1075	40.5438	44.4495	38.0235	31.7035	48.9502	50.4541	46.888	45.1244	55.5687	48.489	78.7034	50.3229	44.8216	51.4339	44.1628	45.1265	55.4369	51.2727	39.8649	57.8222	67.1516	48.0781	70.0534	75.338	58.5789	hypothetical protein
NCU00621		54.5315	65.4443	94.0667	62.5332	68.1427	78.1843	63.0997	61.6186	74.3508	58.6745	63.772	50.1241	56.197	50.7131	60.0607	57.3806	56.1591	59.3438	50.2526	61.1826	63.9343	63.9121	69.6217	71.5693	60.0658	42.6505	72.0064	53.924	61.4268	72.2669	63.0793	75.6169	63.164	72.5989	64.5279	74.5598	74.9985	60.5441	68.5438	72.1296	64.8294	67.585	TORC1 growth control complex subunit Kog1
NCU00622		71.9273	88.987	123.632	80.6048	86.7747	91.2345	83.9114	89.6509	105.133	88.8197	90.3162	73.3752	77.1284	66.4625	98.7664	86.0409	88.1574	92.3943	71.7982	83.4127	100.845	67.4464	78.9581	90.2309	78.5476	57.5509	100.645	80.3725	86.8617	94.7065	86.5088	114.569	98.7182	102.169	88.5619	82.159	85.2255	101.481	101.159	95.045	102.337	104.393	Cell polarity protein
NCU00623	pmpr-1	59.7133	62.1505	52.3472	57.7715	71.911	42.5295	43.1573	47.7859	39.9689	40.648	41.3582	35.9866	57.5764	54.808	39.0698	49.0289	53.1795	44.6918	56.2409	46.2519	42.3812	76.2233	61.089	57.4561	52.0251	69.2388	39.1326	44.1022	46.494	40.9091	47.4135	33.6146	43.9544	40.4356	43.7711	47.5264	49.7586	42.661	41.0613	46.6766	45.5099	35.6329	peroxisomal membrane protein-1
NCU00624	yif1	43.983	48.4893	59.7527	46.4123	48.778	52.1423	46.3277	51.9776	46.4692	49.2321	52.9782	52.6946	45.2215	46.3663	39.1304	44.2822	47.5441	38.8043	56.2409	39.4834	42.1176	59.0819	65.6027	60.8674	48.6647	64.0441	45.2016	48.981	56.0663	48.8492	59.3362	44.417	51.4429	50.3747	53.0206	50.8277	56.7078	51.9258	52.5611	56.135	46.6416	53.8017	Yif1-like
NCU00627	spa-1	1373.16	992.032	884.193	803.237	1163.08	1076	816.103	733.764	764.352	761.204	666.963	689.003	753.711	693.226	656.239	782.539	640.874	582.332	507.65	570.75	748.822	633.113	946.941	674.959	434.082	427.462	353.078	231.488	331.694	405.811	409.045	279.401	320.248	426.395	200.939	382.267	444.353	242.248	472.66	260.758	247.758	273.551	Septal pore-associated protein 1
NCU00628		20.3568	25.2706	29.5654	26.9065	24.2844	27.7316	23.6752	23.0546	28.5262	23.5304	27.976	23.7184	26.929	29.7979	30.455	31.5443	27.5937	25.758	27.9661	29.795	29.5284	30.1005	24.4851	27.29	24.7824	26.1098	26.1727	23.6881	28.4434	29.8619	28.7669	27.5144	27.154	25.8047	24.4711	29.9609	29.0422	24.2033	29.8864	28.1444	22.7146	24.3557	hypothetical protein
NCU00629	emp-3	202.951	230.189	176.884	207.564	241.535	215.327	187.714	212.207	197.212	151.837	188.838	136.293	199.298	197.183	161.314	169.078	160.186	133.273	193.787	163.707	179.214	284.159	217.83	236.58	183.258	136.359	183.398	114.46	150.258	173.878	191.595	160.257	173.083	171.867	166.126	190.666	205.787	164.324	182.047	197.78	178.402	190.303	6-phosphofructokinase
NCU00630		13.5712	15.4431	18.5985	25.3575	15.9104	19.983	15.8516	23.2642	29.1171	21.0562	20.1009	22.3748	19.8519	16.6944	15.5308	17.6047	19.9504	20.1381	18.1502	17.8505	16.0824	16.0811	22.7538	21.8721	18.1818	23.5125	14.9829	18.0389	17.8865	18.5846	15.3193	14.1702	14.0003	17.7793	17.5522	17.0671	14.4228	18.0268	14.6184	14.6874	15.8436	14.4881	hypothetical protein
NCU00631	crf9-1	31.5222	35.314	56.6435	46.7565	37.6303	37.927	29.1977	39.6644	65.4867	47.4648	42.735	45.6842	44.4418	36.8536	63.458	45.0633	43.9168	46.8997	38.7081	49.2381	53.6521	26.8608	36.7894	33.8449	30.0029	22.6239	29.2704	21.6338	30.2484	31.8757	34.451	41.8117	34.3821	35.4352	24.7624	36.2521	27.2066	27.6506	31.4457	30.1437	32.8189	33.2051	RING-13 protein
NCU00632		50.9537	61.0705	65.7449	62.0743	69.4511	68.3967	56.6568	69.1637	73.7061	54.9379	54.2999	53.5709	59.0158	53.611	68.2508	54.9772	55.0579	65.2313	55.994	60.9172	60.7706	46.8885	56.8845	60.8005	56.1655	55.0219	67.3914	69.3309	65.201	67.2036	60.7918	70.4699	67.592	64.1413	63.7995	63.8461	62.0835	63.0578	60.0327	65.7471	59.2519	63.9825	type I phosphodiesterase/nucleotide pyrophosphatase
NCU00633		17.8893	18.8989	19.8422	12.6788	20.2544	22.7795	17.4879	15.981	14.7197	13.5325	13.9329	15.0723	11.6952	13.2925	10.0708	13.519	11.7889	11.4406	18.2119	11.9445	13.5119	17.0236	16.7562	17.19	13.2013	17.7711	16.9427	20.1573	13.7841	13.809	15.5965	14.1067	15.3026	13.7049	15.6586	16.7557	21.0442	18.0986	15.0082	18.6091	13.4186	14.0965	hypothetical protein
NCU00634	crp-47	1217.15	1043.33	809.177	1127.38	884.181	873.369	1234.69	1137.38	855.464	657.942	852.387	671.944	739.317	1093.51	514.641	694.876	623.838	434.541	642.48	542.15	523.339	1380.03	1339.07	1180.63	1341.73	1711.83	1053.61	1248.41	1436.94	1113	1058.21	920.747	907.153	794.76	1153.27	1176.08	895.393	717.696	758.66	691.844	528.821	526.818	Ribosomal protein L14
NCU00635	npc-1	512.374	427.872	347.719	449.149	426.756	420.343	532.359	395.805	345.001	297.059	339.897	322.185	306.354	452.512	271.85	319.289	273.411	235.97	305.096	284.214	275.115	496.276	433.992	466.405	505.009	582.549	389.745	441.15	481.733	415.247	423.047	335.383	349.356	318.423	399.621	480.06	309.696	279.595	309.779	247.686	219.385	261.49	Nascent polypeptide-associated complex subunit alpha
NCU00636	ats-1	239.593	280.028	269.368	223.685	285.707	216.667	266.461	219.123	217.358	219.196	247.158	246.823	233.604	306.421	186.309	228.801	214.337	175.021	224.408	195.492	186.991	308.781	270.51	263.536	273.567	338.675	234.037	252.287	277.651	232.048	249.337	207.724	212.934	230.514	249.153	249.093	235.288	193.124	198.355	201.855	175.896	179.104	ATP synthase-1
NCU00638		7.09403	7.18159	5.87917	13.2525	2.09348	2.4469	3.63053	7.17836	21.3275	11.5127	9.14176	9.23032	16.4932	12.8515	10.7988	9.43325	12.6309	12.2434	26.361	15.3952	11.3368	5.7138	9.76929	10.9026	4.32042	6.42492	6.57477	9.24412	5.03229	7.47986	15.4579	12.0733	14.7166	13.3345	15.6586	13.579	18.8807	18.4577	15.0082	27.2216	26.9988	27.3316	hypothetical protein
NCU00640		16.964	13.2293	10.2885	14.8588	11.3048	14.6232	18.2038	15.2475	12.1411	10.5533	12.0605	14.4881	9.53609	13.7335	11.2235	10.3345	11.7889	11.2399	11.9149	8.4939	6.59117	15.1975	17.189	16.3874	16.8616	17.6344	14.3507	15.1501	17.8865	14.9597	15.5965	14.4879	15.7585	14.7544	18.8631	20.4307	16.324	15.0822	15.7878	13.457	11.9635	13.7833	hypothetical protein
NCU00641	cox-9	11.9673	9.34147	6.55753	13.1951	7.32717	9.08849	13.2438	11.1605	8.64919	9.74543	9.47219	9.40558	7.5569	9.82763	6.06673	7.6908	7.70811	6.48968	8.58122	7.29944	7.25028	11.6632	13.9738	13.3106	13.9814	13.3966	12.9599	11.5552	14.0029	10.2416	11.0909	11.3743	13.0235	10.9886	13.1823	12.1463	10.8826	9.12112	10.5252	9.15077	7.84097	9.24105	cytochrome c oxidase-assembly factor cox-16
NCU00642	gh35-1	300.664	257.511	145.057	366.594	240.07	232.048	196.918	291.693	289.614	259.238	261.091	212.531	267.31	231.327	323.903	241.239	251.129	298.927	241.077	220.51	238.073	227.021	332.094	347.479	333.692	227.333	360.411	420.287	351.385	300.748	344.857	339.514	334.118	432.321	303.194	311.32	407.837	401.904	346.812	380.411	357.855	351.708	Beta-galactosidase
NCU00643	ard-1	34.9767	36.6099	58.1133	20.0795	39.4097	36.2375	42.7994	28.4514	18.0505	17.4206	18.6139	23.0758	17.4528	21.9232	20.2022	18.7463	17.6185	17.8634	19.8171	19.6421	16.6097	20.6757	23.4958	16.8556	27.0626	28.9121	21.1784	23.6881	29.8109	24.0506	14.4875	18.5547	14.2607	22.0389	13.6921	18.3129	15.6684	19.9659	20.4007	13.0725	11.8827	15.0363	L-arabinitol 4-dehydrogenase
NCU00644	ats-3	97.1574	112.638	175.301	108.142	125.766	172.332	182.703	102.226	93.2071	94.2226	89.1046	102.059	83.066	78.4951	74.1962	70.7794	76.9515	70.2491	81.8611	82.0192	83.4442	152.564	99.4242	128.089	146.234	127.131	110.949	130.381	141.998	111.335	98.986	111.455	92.6623	76.3646	102.764	127.194	72.245	70.168	88.6847	65.6702	66.8503	66.2537	ATP synthase-3
NCU00645		0.616873	0.323982	0.452244	0.34422	0.680381	0.640855	0.460209	0.890745	0.376052	0.605933	0.440567	0.876296	0.359852	1.00796	0.546006	0.781097	0.64774	0.735943	0.555618	0.46451	0.527293	0.471241	0.370986	0.133774	0.600058	0.478451	0.695409	1.28391	1.20337	0.690448	0.831815	0.762523	0.586058	0.740805	1.23812	0.0622889	0.327791	1.22094	0.584734	0.845869	0.889182	1.0964	hypothetical protein
NCU00646	lae-1	55.7653	87.691	173.435	34.5367	64.3745	370.24	350.577	160.072	135.056	651.58	705.733	676.734	365.91	290.671	306.491	399.201	389.227	277.317	172.18	219.249	320.792	54.7229	69.6217	72.5058	45.3644	39.233	46.9717	33.7025	52.5656	46.9505	50.0476	41.6846	45.0614	39.3244	35.4685	56.06	42.3505	28.3688	67.1794	30.4513	30.7172	41.8197	methyltransferase LaeA
NCU00648	aap-5	9.12971	16.5231	38.7234	5.33541	13.2413	17.2448	8.33489	6.5496	13.6453	29.0848	31.5005	29.502	39.9436	31.7508	30.6977	46.5053	72.223	46.0299	46.7337	56.5375	46.7314	10.0728	10.4494	7.62514	8.94087	7.58687	7.3334	8.1528	10.5022	7.88262	10.3284	10.5482	9.76764	14.1988	9.97778	13.5167	9.24369	11.563	10.6552	12.7649	12.3677	12.7652	choline transporter
NCU00649	nic-6	30.0417	33.4241	30.8656	33.0451	30.2508	39.6165	36.1008	32.9052	33.8984	31.3065	33.0425	30.2614	26.4492	33.0738	29.4237	30.2825	27.9824	26.494	31.6085	28.7996	26.4965	31.3965	33.636	31.8383	35.4634	28.0236	38.0578	32.3544	34.2415	37.1116	30.6385	33.6146	30.9308	34.0153	35.687	34.4457	29.3045	28.5125	32.3553	31.1434	32.3339	26.6268	Npt1p
NCU00650	rbg-3	38.5545	38.8778	20.0683	42.3964	22.1385	45.792	32.8793	37.5161	36.2084	18.279	29.9585	19.8627	26.1493	35.0267	21.9616	23.8535	23.6425	21.8776	30.559	27.8706	28.4079	54.0749	30.2353	47.2893	52.3851	38.5495	62.0178	48.339	63.9976	54.8331	37.0851	46.3868	44.28	22.5328	59.5754	50.2048	29.5667	23.9878	30.4711	30.9896	25.2204	20.1267	Wdr1p
NCU00651	un-7	75.2585	86.7191	73.4896	106.364	72.068	107.489	116.433	127.115	111.043	107.25	112.345	110.121	103.638	107.222	98.5238	106.049	107.654	108.451	128.224	116.128	100.186	80.2877	89.3457	106.284	91.8089	113.256	115.628	114.717	114.813	116.973	91.2917	100.208	101.193	110.195	107.279	97.9804	116.956	114.481	100.444	131.879	118.746	120.369	transglutaminase-like protein
NCU00652	mb-2	102.339	83.1013	78.6339	106.479	115.141	76.5531	106.308	94.9954	109.861	348.361	231.628	372.134	247.878	130.405	296.481	195.274	155.328	192.081	93.9612	163.508	144.61	61.5559	79.2673	97.9898	76.0274	72.0411	187.571	170.438	89.2685	112.083	435.317	468.444	526.476	409.603	328.393	218.572	291.734	391.49	311.663	266.526	285.104	360.088	male barren-2 protein
NCU00653		2.65255	0.755957	2.43081	6.25332	0.732717	2.50516	2.96579	1.93868	7.1987	51.8578	30.1788	75.3615	40.0636	12.7885	37.9778	21.9909	23.4482	29.237	14.0139	27.7379	15.3574	0.765767	1.23662	8.896	2.64026	4.85286	27.437	26.5768	6.18097	10.4718	69.8725	67.1656	78.9876	66.1786	55.861	22.0503	33.8935	66.7925	38.0727	35.9879	52.3001	61.1632	hypothetical protein
NCU00654		91.5439	86.1251	62.0704	115.658	81.2793	76.9026	138.216	93.2139	118.617	89.6781	92.0234	100.599	82.3462	102.56	94.277	87.4829	90.1006	90.3203	116.618	102.325	99.3948	91.3619	104.494	90.8329	96.3094	109.155	84.1445	106.5	101.138	90.5638	85.3997	88.6433	93.7693	106.367	113.907	82.9065	117.939	137.391	101.224	154.717	147.119	124.284	hypothetical protein
NCU00655	cel-4	125.163	112.206	104.751	114.338	126.027	89.1371	76.2412	81.477	71.3424	68.7229	78.3658	68.1174	83.3059	93.8035	67.0374	62.3676	63.349	53.5901	56.1174	45.4556	55.0362	165.347	132.071	120.397	100.57	101.979	85.2192	72.8616	84.455	78.7686	99.8178	71.6137	80.6807	85.1308	89.4359	100.97	96.1737	76.7754	86.0858	70.6685	78.0863	74.0067	mitochondrial enoyl reductase, variant 1
NCU00656	inl-23	57.6776	56.8588	74.7333	44.4043	72.6437	70.9019	62.1793	51.768	50.767	44.1826	42.5147	45.0416	44.1419	49.1382	47.7452	50.3507	41.9736	48.5054	46.1781	55.0113	54.6408	42.8241	48.3518	38.1257	39.7839	38.5495	40.2073	37.811	40.313	42.9229	31.9556	35.7751	39.9171	39.6948	31.0258	39.8649	38.4171	32.1035	39.3721	34.3731	35.0823	35.5546	phosphoinositide 3-kinase
NCU00657		14.8049	15.0651	25.7779	12.2198	14.8637	16.7788	21.7321	16.4526	16.9223	15.1483	18.3386	17.8764	11.5753	11.7806	11.4661	14.7808	14.898	16.4584	12.0384	14.798	12.9846	13.666	20.837	12.6417	16.5616	16.0623	15.6151	19.708	19.801	19.0449	16.567	17.8558	13.2189	19.8783	18.062	15.4476	16.1273	18.1704	15.9827	18.9167	13.2569	19.3436	hypothetical protein
NCU00658	mb-3	12.1524	11.3934	19.6161	20.7106	10.3104	12.8171	10.8405	8.1739	30.4602	80.5386	53.9694	62.5676	109.515	40.5075	106.593	121.611	93.145	189.606	59.8833	168.352	91.3536	6.24395	13.6028	17.19	9.60093	9.84243	44.8855	27.6682	10.3381	20.2531	116.731	108.024	114.021	194.461	104.876	79.6052	101.484	253.883	153.2	195.55	332.15	305.268	male barren-3 protein
NCU00659		275.742	188.395	30.696	374.339	76.1503	103.119	97.3086	224.52	231.54	179.356	232.784	184.197	200.078	285.379	139.05	107.07	115.816	111.127	158.969	83.5454	82.9169	464.821	370.8	457.977	383.677	454.461	344.543	331.183	345.478	321.749	459.509	312.126	460.837	287.803	457.813	473.146	452.81	325.559	356.753	402.403	402.314	346.305	hypothetical protein, variant 1
NCU00660		84.1414	78.1336	68.4584	80.3179	87.1934	80.1652	73.48	78.438	67.4744	68.016	61.5141	66.5985	49.1798	68.1635	54.1153	49.9902	40.8076	34.9239	44.0173	31.9185	37.1083	74.8685	85.3267	76.1177	71.647	80.5165	66.6328	72.8616	75.375	69.2174	70.9123	61.955	63.3594	71.4877	78.1472	74.4352	79.7187	61.0469	73.5465	69.1306	57.3927	59.0488	glutamyl-tRNA amidotransferase
NCU00662		18.938	20.1949	21.8773	22.2022	20.6208	22.3717	23.3684	23.6833	22.1333	18.3295	20.7066	21.849	20.3317	22.4902	20.8696	17.7249	20.0799	20.3388	22.163	18.0495	19.1144	20.499	23.8049	28.1595	27.2426	28.5704	27.8796	28.2459	28.6622	25.0287	28.9056	27.006	26.568	20.0017	28.8409	27.8431	26.4199	23.4851	22.6097	28.3751	25.7054	26.4701	RNA binding protein
NCU00663		39.7883	39.7958	40.6454	32.1272	48.3594	43.2286	62.2816	36.6777	33.3074	34.9926	32.8222	33.7082	37.8445	41.8304	33.4277	39.4154	39.7065	36.931	39.1402	37.8244	34.0763	32.8691	35.3673	28.6946	32.3431	37.7293	22.7588	31.6483	30.1937	29.8043	25.301	19.3808	19.6004	27.0394	20.5382	24.9155	25.7643	23.1978	24.9487	24.7609	22.3104	16.1327	hypothetical protein
NCU00664	msp-7	32.2007	24.6226	32.1658	35.1104	24.9647	33.208	37.9416	31.5953	26.7534	37.3659	33.9787	32.423	30.0477	33.7667	29.3023	32.5657	29.4722	27.7651	34.1397	26.4107	28.6716	45.0036	36.7894	34.5138	34.9234	46.4781	35.4026	41.6627	33.9133	35.2129	37.2237	31.327	34.1867	32.3485	40.1296	36.1275	33.9591	35.6226	32.6801	31.2203	34.3548	35.4762	pre-mRNA-splicing factor isy-1
NCU00665	cpd-6	38.3695	47.3553	97.2889	42.5111	78.1391	71.834	58.4465	53.0255	59.5236	49.8885	52.4825	70.1037	50.7992	62.8717	58.7866	52.3335	46.8964	55.9986	68.4645	62.7089	67.2299	53.3681	45.6313	48.6939	44.9444	49.2122	50.0694	49.4304	59.4576	59.2059	41.3828	45.4972	44.9311	52.0415	44.2081	36.0653	47.2674	50.2021	50.8069	53.3667	51.8151	47.145	Ser/Thr protein phosphatase
NCU00666		21.899	21.3288	33.8617	32.1845	24.8601	29.7706	40.345	29.2898	37.068	51.2518	43.7813	47.9042	51.9987	44.4133	64.1254	57.5008	57.908	54.7943	52.9689	55.144	59.3205	21.8538	31.6575	25.5509	32.8832	28.7754	35.7187	45.0009	33.968	31.9908	31.5397	36.4105	33.1448	40.9912	31.2443	33.5114	32.7791	33.5399	33.7197	37.0645	34.4356	41.5847	hypothetical protein
NCU00667	vma-11	131.887	126.785	132.734	116.518	145.34	126.889	146.807	131.516	98.0958	125.176	130.022	129.166	134.885	149.934	98.8878	139.336	143.734	122.501	152.363	116.061	119.63	150.738	161.626	127.688	125.412	179.556	97.1676	124.731	121.103	100.805	127.406	94.2987	109.072	108.837	112.159	118.847	119.119	108.592	102.134	110.886	91.1816	95.0732	vacuolar membrane ATPase 11
NCU00668	rgf1	81.1804	95.0886	137.426	90.4724	103.994	120.714	105.286	95.9385	106.584	98.9186	100.835	91.1348	89.7832	81.897	112.417	96.8561	98.3269	114.205	95.2577	108.695	124.837	85.9426	92.9319	107.622	96.9694	78.8761	119.168	96.7423	94.5743	120.196	92.6088	121.051	101.258	102.355	102.473	110.874	95.3215	102.559	117.467	119.268	118.989	117.393	rho guanyl nucleotide exchange factor
NCU00669	ti-3	47.9927	41.7396	72.9243	45.2649	53.6454	60.5317	65.3496	51.2964	53.8828	56.5033	59.4765	58.7119	51.6388	57.4539	52.7199	52.3335	58.2318	48.1039	53.2159	59.9882	57.6727	59.612	53.6693	58.1919	52.0851	45.1111	52.1557	51.2278	45.5094	50.7479	59.8214	51.7245	61.7315	53.3379	52.8021	54.1913	56.4455	49.7712	53.6006	51.0598	44.3783	52.3921	tiny-3
NCU00670	nuo9.5	165.815	157.023	175.471	106.938	222.327	158.291	186.078	122.87	109.109	145.02	139.109	163.225	166.012	180.929	144.328	162.228	155.458	141.234	156.129	134.774	129.648	116.161	130.711	78.7263	96.7894	137.726	59.2994	83.1971	102.177	79.6317	82.2111	67.8646	67.3316	105.071	71.5924	78.7954	90.4046	82.7365	93.9473	78.4352	66.042	82.6213	NADH:ubiquinone oxidoreductase 9.5kD subunit
NCU00671		115.17	108.804	128.098	142.794	100.801	139.998	93.0133	135.97	145.263	98.0097	107.003	52.753	103.697	77.9911	115.086	100.401	100.853	116.011	84.3305	115.198	105.063	146.203	128.918	162.268	135.853	50.1691	136.047	84.2884	117.548	126.007	131.496	160.765	128.151	149.149	128.983	134.606	157.471	175.959	154.565	186.937	181.151	175.267	beige/BEACH domain-containing protein
NCU00673	spr-4	1516.64	1872.56	3646.33	1401.49	2501.92	1914.23	1253.25	1373.74	1758.15	1810.48	1939.43	1979.61	2077.31	2164.73	2251.24	2107.7	2169.41	2335.28	2119.87	2134.95	2138.9	2753.11	3106.88	2253.36	1773.59	2191.58	1620.56	1301.69	1577.08	1940.62	1642.49	1594.75	1694.68	1969.31	1522.09	1857.58	1987.59	1755.28	2040.2	1976.41	1911.66	1807.96	serine protease p2
NCU00674		6.35379	5.99366	6.72712	5.737	8.89728	5.30162	7.77241	7.12596	6.28544	6.26131	5.50708	6.95195	7.5569	6.29977	7.94742	8.77232	9.84565	9.36655	18.5823	19.7085	11.9959	4.83022	5.56479	4.01323	3.66036	2.46061	4.80464	4.36528	4.21181	4.43038	5.47612	6.86271	4.62335	6.17337	5.82644	3.98649	6.03135	9.4084	6.23716	8.84318	9.781	9.39768	hypothetical protein
NCU00675	efr-3	19.6782	17.873	45.0548	20.94	17.0095	15.031	11.6075	15.0903	19.9307	18.5315	18.7792	18.227	19.2521	16.5684	19.2315	20.1884	18.914	25.8249	18.7058	22.1638	26.5624	29.217	32.6467	48.4264	20.0419	17.7711	25.8566	14.5723	19.0352	26.0644	25.301	29.2936	28.6517	21.1129	22.6503	32.5771	22.8798	17.6677	26.2481	14.9181	20.8554	23.0243	efr-3
NCU00676	apa-2	23.873	19.5469	15.0936	27.4802	18.0563	20.5074	23.8286	17.8673	24.3896	22.4195	20.2661	22.6669	22.1909	24.2541	18.3215	23.7934	22.1527	22.3459	27.2253	28.7996	24.5851	20.1456	14.283	23.143	21.6621	25.8364	22.1899	25.7423	20.0745	22.0943	22.3897	22.6215	23.3121	15.989	24.5439	26.0367	22.2898	21.0432	21.96	31.2203	29.7472	24.8255	F1-ATP synthase assembly protein
NCU00677		79.6999	86.6651	138.782	65.287	170.88	84.9425	71.2301	72.8839	64.1974	73.0654	78.476	92.1864	97.0402	101.552	104.348	97.9977	92.6268	99.4193	93.5291	92.9684	98.8675	55.2531	74.1972	55.6502	62.7661	71.0842	63.5351	69.3951	72.7494	62.7157	69.1793	75.1721	66.0943	87.7854	65.9116	61.9151	79.5875	74.9081	90.049	78.6659	73.3979	70.7176	phenylacetyl-CoA ligase
NCU00678	gdc-1	59.3431	57.1828	21.0293	64.197	25.7498	23.0708	23.8797	41.603	22.8854	19.7433	29.3528	16.8833	22.6707	27.845	18.4429	15.4417	13.2787	8.89822	15.9895	11.4137	11.6005	95.662	71.2293	68.4256	57.1856	49.2122	44.9487	39.9937	49.7212	44.3613	44.7794	34.25	41.0241	27.7802	35.3956	54.6273	35.3358	23.7724	35.3439	21.0698	21.7445	19.8134	glutamate decarboxylase-1
NCU00679		0.986996	0.269985	0.734896	1.37688	0.418696	0.407817	0.409074	0.209587	0.268608	0.706922	0.605779	1.34365	0.65973	0.629977	1.15268	0.961351	1.03638	2.07402	8.64295	7.16673	4.28426	0.706862	0.309155	1.20397	1.14011	0.546802	0.948285	1.09132	0.382892	0.632911	0.554544	0.953154	1.30235	0.185201	0.801136	0.498311	1.04893	0.21546	0.714675	0.922767	0.565843	1.33134	hypothetical protein
NCU00680	mcd-1	136.637	148.492	240.82	86.0549	227.613	159.34	174.419	122.399	106.96	95.586	109.756	93.7053	105.857	110.372	83.5996	103.766	99.0394	76.1367	107.358	106.041	119.959	124.702	120.076	84.4117	130.993	125.149	94.4492	95.5868	103.326	126.41	78.9531	78.7941	78.076	87.6002	80.6234	87.3913	86.7334	76.7754	94.597	80.4345	59.4135	68.3681	2-methylcitrate dehydratase
NCU00681	gtp-21	64.6482	54.3749	72.4721	57.6568	62.4903	77.427	62.3327	62.2998	63.123	60.0379	51.6565	60.6397	53.618	51.1541	69.1001	58.0415	53.5033	57.6043	43.8938	62.4434	63.2093	70.2739	67.9522	73.3753	58.2657	46.3414	69.3512	49.302	58.0354	67.2036	54.9691	70.2157	70.7828	55.2517	50.69	76.6153	58.6089	57.5995	63.4761	59.6722	54.4826	63.1994	guanine triphosphate binding-21
NCU00682	pkac-2	100.55	115.661	214.194	89.3824	146.072	111.917	99.6096	81.4246	104.113	190.667	173.693	203.418	194.08	170.976	211.183	143.542	145.482	130.53	120.075	116.924	143.622	136.071	129.165	115.247	110.411	111.616	100.265	99.8237	96.3246	104.43	114.513	112.536	108.225	122.85	112.814	109.691	135.64	116.42	130.85	122.497	137.419	141.827	serine/threonine-protein kinase PRKX
NCU00684	nuc-11	33.9897	30.0223	28.9436	44.0601	22.4002	23.0125	21.5787	31.1761	27.6129	28.6808	33.6483	30.904	42.5226	25.0101	22.4469	22.7119	34.9132	36.0612	42.5357	33.7102	45.8745	55.8421	52.4945	52.5734	37.9837	37.5926	34.7072	33.2532	35.0619	40.6789	43.8783	34.949	41.9357	27.6567	34.813	52.2604	37.5648	24.2033	35.4739	21.685	29.1813	26.3918	nuclease-11
NCU00685	ck-1a	740.617	807.524	1052.77	767.266	784.793	1073.08	1197.16	933.396	1016.47	1044.43	976.076	1036.02	973.341	952.777	1068.96	1020.77	975.432	1001.62	969.739	1014.82	1114.76	771.422	808.131	937.358	737.592	680.495	766.151	730.221	772.566	832.623	725.274	830.261	754.452	820.38	725.174	798.606	767.095	703.332	801.216	803.576	713.609	773.508	casein kinase I isoform delta
NCU00687		278.148	275.924	308.034	305.61	261.58	338.313	272.648	349.329	368.423	319.832	303.275	283.453	280.205	259.739	326.876	326.078	338.833	353.253	313.492	343.074	346.761	257.887	311.072	320.925	288.028	252.417	323.997	309.742	296.905	290.103	303.89	343.517	322.006	326.448	288.7	312.939	332.511	322.902	338.626	348.883	327.542	344.973	hypothetical protein
NCU00688		3.63955	2.96983	2.71346	3.32746	3.4019	2.33038	3.5794	3.2486	2.79353	3.73659	2.80861	4.20622	2.69889	1.57494	4.36805	1.68236	2.78528	2.34164	2.34594	2.18983	2.76829	1.94387	4.82282	3.41125	3.60035	5.80977	2.52876	4.68626	3.33663	4.25776	3.4659	3.43136	4.75358	3.14842	3.93285	3.3636	2.62232	3.08825	3.24852	3.15279	2.91005	2.34942	hypothetical protein
NCU00689		59.0964	66.7402	80.2167	59.3779	69.7652	68.3967	55.2762	59.3132	61.7262	63.9259	57.1635	79.1003	62.0746	55.9419	76.3802	56.5394	64.8388	74.5979	60.8093	75.1179	71.2505	53.8393	42.2924	44.48	57.0055	41.0785	44.5062	48.339	44.5248	43.7859	50.3941	59.032	50.3359	52.165	43.1157	47.4641	48.5786	47.2575	49.7674	46.2921	48.905	63.1211	hypothetical protein
NCU00690	trn-1	20.5419	20.3568	18.7116	19.6205	20.3591	19.2257	21.0673	20.6967	19.9307	15.6533	15.8604	18.0517	14.634	14.4265	19.0495	16.2228	16.1935	19.469	18.6441	18.7795	17.2029	23.9744	18.7966	22.6748	21.9021	16.2673	24.2761	21.0561	25.8178	22.0368	19.7556	23.384	21.2283	17.9645	23.6699	19.8701	15.5373	21.9051	17.8019	19.3012	19.3195	20.7532	tRNA-processing-1
NCU00691		68.2878	70.034	68.6845	64.9428	46.6846	46.1416	34.0043	44.4325	58.3955	68.42	65.9198	65.4301	61.7747	66.5885	85.0556	72.0412	79.1538	103.835	80.9351	80.4266	90.3649	81.6426	109.379	115.447	71.947	59.3963	86.1043	68.1754	61.8644	79.9194	78.8145	83.5599	83.3505	82.3528	80.3321	83.4048	77.0308	84.3165	81.343	87.8166	93.1216	92.8804	hypothetical protein
NCU00692	hsp70-4	68.4112	72.7339	56.1913	50.1987	53.8024	73.3488	74.1959	58.894	52.701	34.3362	47.4711	33.2408	49.7196	47.1222	37.6137	42.72	43.9815	41.8819	54.821	58.3292	52.3339	81.6426	41.6741	71.1011	71.647	50.1691	70.6788	58.9313	79.2039	69.9654	38.9567	55.2194	47.7963	36.176	59.7939	72.3174	44.8417	46.7547	48.8578	49.1373	45.2674	36.9642	chaperone DnaK
NCU00693	eex-2	25.4152	23.9746	20.7467	19.1616	22.9759	25.5177	31.0896	23.7881	21.6498	18.7839	20.0458	20.739	18.4125	20.0333	17.2295	15.9825	20.339	18.8	23.336	20.903	18.5212	27.2142	22.2591	23.5443	24.3624	32.8765	20.2301	31.5199	26.0366	22.4396	16.9136	18.1099	17.2562	19.4461	22.359	17.1294	19.9297	20.1096	18.0618	21.0698	20.1278	19.9701	exosome exonuclease-2
NCU00694		142.929	167.553	137.539	170.676	133.407	146.406	137.347	163.006	199.683	166.43	169.398	137.111	174.588	148.989	180.91	136.271	152.089	168.063	156.499	150.899	180.993	129.415	136.214	156.249	138.013	102.594	172.461	161.772	137.841	172.785	152.43	174.936	155.696	197.178	160.227	147.625	186.316	178.544	183.412	209.007	206.048	203.538	hypothetical protein
NCU00695		1056.58	1119.3	233.867	1369.13	502.278	501.032	496.667	1030.75	1062.13	785.592	1126.03	747.598	989.954	1359.43	725.217	646.749	707.008	555.838	763.543	557.147	546.408	1259.51	1167.06	1173.14	1108.85	1093.53	1170.82	953.557	1047.59	999.424	1404.03	1062.89	1414.55	1313.45	1431.27	1425.67	1345.19	1014.1	1130.68	1368.39	1333.61	1120.05	hypothetical protein
NCU00696		180.929	137.368	137.934	203.376	119.014	157.942	191.651	140.79	172.876	176.831	150.894	204.82	277.806	150.564	167.139	148.709	163.813	171.809	160.388	186.202	207.951	214.238	133.74	204.006	178.877	132.736	190.668	167.357	124.166	157.998	183.346	165.531	195.027	116.368	109.246	204.993	112.104	98.6805	157.553	119.883	178.402	176.755	SH3 domain-containing protein
NCU00697		4.44148	3.5098	0.113061	7.17124	0.314022	1.63127	2.81239	5.86844	9.6699	5.75637	5.34187	4.67358	6.23744	4.91382	3.94338	4.56641	4.40463	3.88043	8.14907	6.17135	4.08652	0.353431	2.47324	6.01985	1.38013	2.18721	4.61499	5.26401	1.42217	2.53164	6.23861	4.32097	5.60011	4.5683	7.72004	4.4848	9.04702	7.11017	4.54793	5.4597	6.87095	4.85547	hypothetical protein
NCU00698		0.431811	0.215988	0.339183	0.40159	0.157011	0.582596	0.35794	0.209587	0.268608	1.11088	1.04635	1.34365	1.73929	0.377986	1.88069	1.44203	1.81367	1.80641	1.54338	1.72532	0.988675	0.11781	0	0.267549	0.480047	0.205051	0.379314	0.320976	0	0.402761	0.34659	0.635436	1.36747	0.49387	0.0728305	0.498311	0.721139	0.287279	1.16947	0.768972	0.404174	0.234942	hypothetical protein
NCU00699		29.8566	24.4606	17.4114	26.7344	23.9703	23.4786	46.7879	30.5997	21.8647	25.3987	26.3789	26.9315	36.8249	29.6089	26.815	31.9048	29.9904	31.9801	33.3988	28.6669	26.6283	14.7852	22.5065	19.5311	18.4818	22.5556	20.3565	22.0832	23.6299	21.0587	20.5181	18.9995	19.8609	22.6563	18.4261	18.4998	21.8964	24.2033	20.7905	30.4513	26.2713	25.687	hypothetical protein
NCU00700	gpr-15	55.0867	61.3405	45.394	71.6551	76.3073	50.511	48.6798	69.8449	61.189	67.2586	59.2562	61.4576	78.9876	74.2112	83.2356	63.7496	68.1422	75.4007	84.9479	70.4728	65.5162	37.1692	51.5052	48.3595	56.8855	49.1438	62.3971	66.6989	64.2164	52.2439	60.0293	60.43	51.3126	76.1177	62.9984	52.8832	63.9192	78.2836	61.0072	79.5117	90.7774	91.1575	hypothetical protein
NCU00701	lyz	7.52585	8.53152	14.5849	8.43338	5.96641	4.60251	6.13611	6.13042	8.64919	50.0905	48.7377	49.832	64.3536	57.6429	60.7887	78.5303	86.2142	73.7281	120.137	131.655	84.7624	13.3715	10.0166	13.7119	11.4611	10.7993	12.9599	13.7378	11.3774	12.7733	12.2	12.5816	11.9165	8.02539	16.0955	12.084	12.7183	11.0603	9.94048	10.1504	11.1552	10.729	N,O-diacetylmuramidase
NCU00704		0.246749	0.377979	0.565305	1.03266	0.209348	0.174779	0.153403	0.15719	0.698382	1.46434	1.26663	1.51891	1.91921	0.692974	1.51668	1.80253	1.23071	1.6726	4.07453	2.58798	2.76829	0.294526	0.370986	0.200662	0.72007	0.273401	0.505752	0.577758	0.164096	0.115075	1.10909	0.508349	0.0651176	0.617337	0.509814	0.747466	0.786697	0.646379	0.519764	0.845869	1.13169	0.548198	hypothetical protein
NCU00705		31.8923	28.0784	19.9553	41.708	29.9891	21.9639	19.431	29.9186	31.5346	26.1056	27.8658	23.6016	36.4051	33.5148	39.4338	36.1107	36.4678	40.41	42.8443	39.0188	34.6695	28.569	27.9476	23.0761	29.9429	22.7606	29.9026	38.5172	34.6791	24.3383	34.9362	32.7885	29.4983	40.7443	33.7934	25.9122	37.9581	54.7267	30.2113	55.2122	51.4917	47.5366	hypothetical protein
NCU00706	crp-68	1703.62	1389.23	814.604	1683	1153.56	1107.81	1427.67	1596.95	1103.87	819.727	1043.65	903.812	942.514	1377.82	626.026	919.592	801.125	525.798	865.159	625.629	569.872	1541.49	1921.15	1672.05	1807.74	3110.34	1539.89	1614.19	2088.51	1433.54	1215.14	1013.52	1048.65	930.08	1387.42	1412.65	1026.25	935.094	832.726	842.947	636.331	607.482	60S ribosomal protein L44
NCU00707		23.7496	21.5448	11.6453	21.7432	19.417	16.0796	18.3061	21.5875	14.2362	9.89691	12.9416	13.495	15.5336	13.2295	11.4055	11.2358	12.9548	9.43346	15.4338	11.8118	10.3481	30.9841	23.6194	22.0059	30.3029	26.93	27.8796	21.2486	27.5682	25.2014	16.4977	15.8859	19.1446	13.3345	21.9948	24.0435	17.7662	16.8058	16.0477	15.9946	18.8345	14.1748	hypothetical protein
NCU00708		1.11037	0.431976	0.169591	1.54899	0.732717	0.582596	0.818149	1.6243	1.50421	0.706922	0.881134	0.525778	1.25948	1.51194	1.03134	0.781097	1.68412	1.53879	2.71636	2.65434	1.25232	1.82606	1.36028	1.47152	1.0801	1.367	1.77013	1.4123	1.42217	2.18642	1.45568	1.84276	1.30235	1.60508	1.96642	1.37036	2.88456	2.65733	1.55929	2.99899	2.26337	2.58436	hypothetical protein
NCU00709	gh3-8	4.25642	3.83378	3.67448	4.81908	3.76826	2.50516	2.76125	2.25306	6.50032	4.14054	3.35932	3.79728	4.73806	4.40984	7.40141	4.80675	4.66373	7.29253	7.40824	5.64048	4.67973	5.12475	4.94648	5.08343	4.02039	5.74142	4.29889	5.52079	4.15711	4.14269	4.6443	5.01995	3.58147	6.04991	4.87965	5.73058	7.14583	10.2702	8.38119	12.1498	10.751	8.84948	Beta-xylosidase
NCU00710	ce1-4	12.2758	10.4214	4.57897	15.8341	6.17576	8.27286	8.13035	16.2954	12.356	10.9573	11.6199	9.34716	11.4553	9.95363	6.18807	6.72945	7.06037	6.08826	11.1741	6.63586	5.99796	14.0783	14.283	18.3271	16.3216	13.67	18.0806	17.1401	16.4643	14.0967	21.7658	16.6484	18.6236	13.3345	21.1937	17.3786	21.3719	19.4632	16.9573	22.6847	17.5411	19.2652	Acetyl xylan esterase
NCU00711	mdr-1	55.4568	54.2669	31.7701	45.4944	46.4752	44.3938	31.8567	42.7558	36.2084	23.3284	31.3904	31.4882	27.0489	30.1759	28.9383	24.3342	25.5857	31.9132	43.2148	48.9726	34.2741	52.6612	56.2043	64.6131	65.4664	78.466	76.2421	101.75	81.72	73.8204	80.2009	113.552	90.5134	86.242	98.831	58.6761	64.3125	87.9793	61.7869	83.5873	86.4932	67.8983	multidrug resistance protein fnx1
NCU00712	erg-14	157.858	125.813	220.921	207.163	112.629	141.629	141.54	172.176	192.915	148.504	158.824	110.647	153.837	137.461	165.318	131.585	149.11	149.33	143.843	145.259	155.552	167.114	168.737	208.153	198.319	114.282	227.904	220.639	224.757	206.386	195.13	218.399	205.12	195.819	201.012	217.139	219.816	217.183	226.422	208.315	206.937	214.502	3-hydroxy-3-methylglutaryl-coenzyme A reductase
NCU00713	nic-8	66.9307	56.4268	56.4174	90.5872	67.6194	64.5516	63.8667	61.147	84.934	46.0004	47.3609	51.0589	54.9375	68.5414	59.8787	46.8658	50.3942	58.4071	85.627	64.6996	58.3977	99.9621	76.3612	87.3547	96.3094	85.2327	88.9491	92.4412	79.6962	90.3336	75.21	77.6503	78.3364	75.0065	97.8114	98.2918	85.8811	86.3993	82.7723	112.501	101.528	88.3382	isochorismatase family hydrolase
NCU00714	hsp64	217.633	152.811	161.621	154.842	186.634	221.445	298.573	201.046	144.458	199.049	173.804	187.411	166.252	190.82	188.129	199.54	197.366	195.895	239.842	236.436	231.152	95.4264	134.792	108.29	146.054	132.258	129.156	145.21	162.62	137.399	119.435	139.605	129.584	131.987	125.414	126.197	124.101	156.998	135.918	140.645	126.749	152.321	heat shock protein Sti1
NCU00715	bet-4	18.6296	17.441	38.2146	11.8182	22.6619	28.3724	22.6014	11.1605	16.2777	17.774	15.9155	19.4538	8.93634	10.0166	12.1941	8.4719	11.0764	10.5039	14.7548	15.7933	13.8414	7.24534	7.7907	4.28078	9.3009	8.68048	4.36211	6.41953	6.72795	7.30724	7.76361	7.24397	7.74899	13.8901	8.01136	13.0807	10.2926	8.18746	11.9546	9.22767	6.46678	10.2591	betaine-4
NCU00716	ncw-5	278.641	175.976	4.91815	381.568	23.3946	28.3724	35.4872	163.95	616.402	271.054	258.668	287.133	414.61	280.907	425.339	1229.81	1472.96	2557	1797.12	1302.22	1938.33	59.2586	175.353	208.019	104.23	162.537	168.289	189.89	85.4943	82.7962	219.322	111.964	192.683	271.011	250.61	81.0378	248.99	411.312	228.371	416.322	645.304	571.927	non-anchored cell wall protein 5
NCU00717		8.94465	15.7131	36.7448	10.8429	7.90288	7.22419	6.08498	6.4448	8.9178	9.39196	8.53598	8.00351	7.67685	8.1897	6.85541	8.11139	8.35585	8.36299	7.96386	10.8164	6.45934	28.0389	20.0951	25.9522	16.6216	19.0697	18.3967	8.53797	14.2217	21.9793	25.0931	24.5278	19.5353	12.9024	14.6389	24.4172	13.7016	8.11564	15.2031	10.9194	11.6402	10.6507	DUF1212 domain membrane protein
NCU00718		0.431811	0.917948	2.54387	0.51633	0.942065	0.291298	0.409074	0.419174	0.32233	0.0504944	0.330425	0.584198	0.119951	0.125995	0.546006	0.360506	0.388644	0.401424	0.123471	0.331793	0.461382	1.53153	1.36028	0.73576	0.72007	1.57205	0.442533	0.0641953	0.711085	1.09321	1.03977	0.762523	0.520941	0.308669	0.436983	0.685178	0.262232	0.21546	0.714675	0	0.404174	0.156628	hypothetical protein
NCU00719		4.25642	4.80573	9.38406	3.67168	5.2337	8.73894	7.77241	6.07803	5.96311	3.98906	4.57088	4.96568	5.69766	5.4808	5.09606	9.73367	8.29107	10.1694	12.9027	10.1529	10.2163	7.06862	5.50296	5.7523	6.06059	6.76667	5.62649	5.84177	6.94675	6.44418	4.08976	4.44805	4.8187	5.18563	4.00568	5.29455	4.0646	4.59647	4.54793	4.84452	4.93092	6.18681	hypothetical protein
NCU00720	tca-17	95.9237	125.111	136.86	106.364	137.908	342.158	1132.06	381.449	196.675	105.432	116.199	127.939	84.5653	92.9215	77.5329	139.876	122.552	102.363	152.363	113.075	146.192	40.8213	51.938	45.684	80.8879	78.261	64.3569	90.0018	99.0049	72.7847	47.0669	47.5942	55.8058	55.19	51.9282	55.3125	47.8574	44.7438	52.4961	41.2938	30.5555	39.8618	L-lactate dehydrogenase
NCU00721	aap-24	39.3565	70.034	111.365	40.7327	100.749	84.5929	72.6618	64.448	55.2796	39.9411	45.103	39.1412	35.5654	50.9651	46.5925	58.6424	45.7952	45.8961	58.2782	53.6841	77.6439	33.3992	37.7787	42.2058	66.1864	61.8569	64.6098	58.4177	75.7032	74.7986	34.7283	56.109	41.545	55.8073	47.7768	52.5718	32.7135	40.8655	41.776	41.909	36.0523	36.9642	proline-specific permease
NCU00722		13.0777	14.0932	25.9475	16.3504	18.9983	16.0214	17.9993	12.2084	13.699	11.1088	9.74754	13.3781	8.09668	10.8356	13.1041	8.83241	6.93082	11.2399	9.50725	11.281	14.0392	17.0236	11.4387	19.3973	20.942	13.8751	17.322	16.3698	11.4321	16.3406	11.0909	13.1535	13.87	10.0009	7.93853	18.2506	6.75248	6.53561	13.5788	8.15111	7.76013	12.7652	amidohydrolase
NCU00723	znf-16	25.6002	20.7348	19.503	33.7335	22.3479	20.0996	19.9424	24.3645	24.4971	21.9146	23.2399	19.3369	20.6915	25.1991	25.4196	17.4245	22.2175	28.8356	30.8059	32.4493	23.7282	35.3431	34.007	38.0588	38.3437	34.4485	31.167	31.5841	34.2415	32.6812	30.6385	31.0728	30.6053	34.5709	33.2107	28.5283	34.8769	43.0919	33.005	39.0638	38.7198	41.5064	zinc finger transcription factor-16
NCU00724		2.46749	2.69985	2.0351	7.40072	3.24489	2.38864	2.60785	5.34447	9.72362	8.48306	5.72737	9.87294	10.7956	6.48876	12.7401	10.2143	11.465	14.9865	11.9149	16.7887	11.6664	3.82884	4.45183	3.54502	3.60035	3.69091	4.36211	4.75045	4.32121	4.94821	8.52611	11.3108	9.50717	9.07486	11.4344	8.47129	11.2104	13.4303	10.3953	8.3818	11.3169	16.1327	hypothetical protein
NCU00725		105.917	101.622	121.427	90.8166	110.536	122.345	105.081	94.2094	100.943	102.807	103.809	115.613	87.2043	107.726	100.647	110.075	102.472	101.426	109.827	119.445	111.588	107.207	107.895	120.063	104.29	87.0782	104.122	99.5027	101.138	104.315	101.066	103.195	92.0763	104.021	96.4276	97.6067	94.3381	100.763	99.4048	111.885	94.9	108.152	epsin-3
NCU00726	csr-1	1200.37	948.294	1027.33	744.605	1143.72	1148.18	1288.43	941.256	690.055	772.11	780.244	853.279	841.215	1093.45	775.207	881.919	732.14	643.817	844.725	805.925	737.222	831.093	825.814	704.055	755.773	927.717	551.396	623.015	752.163	684.694	638.834	525.696	595.24	635.117	571.283	695.393	560.325	468.553	572.065	454.616	384.612	473.878	peptidyl-prolyl cis-trans isomerase
NCU00727		22.6392	23.3267	15.772	26.5623	21.1441	24.9934	30.067	29.9186	25.7864	18.6829	22.579	18.3438	22.9706	25.0101	20.7482	25.5359	21.5697	18.1979	24.8176	24.2209	21.4213	24.3867	20.2187	22.8085	31.383	32.4663	30.8509	42.1121	34.7884	27.4453	20.3795	26.8789	30.6704	26.0516	37.6534	28.7775	25.4365	27.4352	24.3639	25.3761	25.1396	18.717	hypothetical protein
NCU00728		4.25642	2.59185	3.39183	6.99913	2.19815	2.7382	2.86352	4.34893	6.71521	4.34252	5.01145	5.9004	6.11749	5.3548	6.00607	4.50633	3.75689	5.61993	7.40824	5.50776	4.15243	4.24117	8.71817	8.96289	8.10079	11.9613	12.3277	14.2514	8.25952	8.57306	9.42724	8.19713	9.2467	11.4207	12.6725	8.65815	11.5382	17.4522	10.3303	15.3794	17.0561	14.0182	hypothetical protein
NCU00729		234.967	271.929	668.699	572.437	96.9281	82.2043	152.022	435.103	558.598	490.856	557.042	502.936	506.732	504.8	426.491	312.92	451.863	398.948	368.005	240.284	254.617	384.356	1096.39	1029.8	722.47	1187.52	1112.09	1798.69	1134.4	900.747	1315.52	1053.17	1124.32	1374.07	1586.1	1082.64	1808.16	1710.46	993.918	1950.19	1697.93	1325.31	hypothetical protein
NCU00730		3.94798	5.61568	4.80509	9.17919	3.4019	4.31121	4.96003	7.70233	12.2485	6.61477	6.82879	5.3162	7.73683	7.30773	10.1921	5.58785	9.457	12.4441	9.81592	13.6699	8.30487	5.6549	8.47084	11.4377	8.64084	8.33873	10.684	14.3155	8.80651	9.78135	12.9625	13.2806	12.763	19.0757	18.499	9.40562	30.2223	38.28	23.3244	40.2941	45.0249	42.4462	hypothetical protein
NCU00732	cyp450-1	4.81161	3.4558	13.7934	3.72905	1.88413	2.4469	3.06806	3.61538	1.12816	2.97917	4.46074	4.08938	4.25825	5.03981	4.06471	4.32608	5.95921	5.21851	9.13683	8.36118	3.49332	3.00416	1.7931	2.20728	1.86018	3.14411	1.83335	1.21971	1.03928	0.86306	2.28749	1.08024	1.4977	1.35814	1.60227	2.55384	1.96674	1.4364	1.29941	1.15346	1.13169	1.95785	trichothecene C-15 hydroxylase
NCU00733		8.01934	6.26365	2.54387	10.9577	4.60565	4.25295	3.32373	9.43142	9.88479	8.23059	9.6374	4.84884	9.41614	12.0326	8.79676	7.21013	8.48539	10.9053	12.1001	8.09575	6.72299	9.42483	8.28535	12.5748	10.021	9.97913	7.14375	5.97016	9.68169	8.22784	9.77383	10.3576	10.4839	10.1243	13.328	10.0908	13.505	14.1485	10.5902	21.6081	19.9662	15.3495	hypothetical protein
NCU00734	cpr-4	83.833	88.231	66.4798	94.1441	83.0064	75.9122	87.2351	87.7122	75.7476	71.9546	80.0179	63.5023	89.1235	103.82	74.8635	93.5514	99.0394	81.3552	108.901	81.621	76.4575	102.495	93.9212	92.3044	88.5686	81.9519	78.7076	92.7622	96.6528	66.3981	92.0542	59.1591	75.7969	86.7359	86.8868	73.8746	90.1424	83.0956	64.5806	105.349	83.2598	75.573	Ulp1 protease
NCU00735		36.3338	27.5924	16.5069	28.3981	26.2208	27.9646	37.686	35.2106	23.1003	21.3591	27.7006	19.9211	30.5875	31.2468	23.5389	29.862	34.0063	26.8285	32.658	25.2163	21.3554	21.8538	23.1248	18.8622	25.6225	33.0815	24.9083	35.2432	35.1166	22.4971	24.7465	25.1633	22.8563	21.7303	30.3703	27.4071	24.1909	25.6397	22.09	20.4547	21.7445	20.1267	hypothetical protein
NCU00736	nit-1	19.4932	17.441	13.9065	13.1951	19.731	23.3621	26.5898	15.5618	12.1948	13.381	9.96782	12.4434	13.6144	13.1665	12.0728	12.077	10.5582	11.3068	8.82816	10.2192	12.0618	10.9564	11.6861	10.1	11.0411	13.9434	9.73572	10.3996	12.9636	10.7019	10.5363	8.51484	8.33505	6.97591	9.10382	9.46791	8.32588	7.25381	7.08178	6.15178	4.20341	5.5603	molybdenum cofactor biosynthetic protein
NCU00737	pam17	70.3852	75.5957	50.5382	82.3833	67.567	64.6681	64.5315	64.8148	54.9035	65.0873	64.6532	64.437	71.4907	79.503	59.9393	70.1185	65.6161	59.5445	73.0329	68.5484	58.5296	69.9204	74.3827	75.1144	76.1474	78.261	68.9087	60.0226	62.9036	57.1346	72.7838	54.7746	63.2292	64.2031	61.2505	59.7973	64.6403	61.4778	60.0977	59.6722	59.0902	62.9645	presequence translocated-associated motor subunit pam-17
NCU00738	cdp-2	37.5675	41.9556	46.6376	39.5279	43.649	44.219	45.0493	37.5161	36.9605	39.6886	37.5032	42.0622	32.2668	37.2946	37.1891	37.9133	35.82	38.336	39.6958	43.3985	38.2288	36.1678	39.139	32.5072	37.2036	42.7872	36.2245	38.453	42.1728	35.2704	36.8078	36.7282	35.7495	41.0529	35.687	36.5636	35.2047	38.2082	37.7478	37.2183	38.0732	39.0004	chromodomain protein-2, variant 1
NCU00739		0	0	0	0	0	0	0	0	0	0	0	0	0.179926	0	0.121335	0.120169	0	0.0669039	0	0.199076	0	0	0	0	0	0	0	0.0641953	0	0	0	0	0	0	0	0	0.262232	0	0	0	0	0	hypothetical protein
NCU00740		19.7399	24.5146	20.2379	23.3496	22.7666	17.4196	11.9143	23.0546	17.5133	14.2899	16.7415	14.7802	15.9535	14.0485	21.0516	11.7765	14.056	21.2755	15.3721	16.2579	17.4007	23.2086	21.8882	21.0026	21.8421	25.0845	23.4542	21.8906	22.8641	21.519	21.7658	28.7217	24.0935	27.348	23.2329	20.3062	29.1078	28.3688	27.4175	22.2233	19.4003	28.6629	hypothetical protein
NCU00741		115.787	105.618	109.33	111.24	97.3468	90.3023	99.4562	90.2272	58.0731	69.4803	70.1603	82.255	48.76	60.6037	75.5308	49.5096	61.5353	78.1438	55.6236	70.6719	82.06	110.035	92.19	87.5554	109.631	107.515	99.317	117.028	100.263	105.926	89.5588	118.255	106.663	103.281	70.7913	113.117	77.8175	78.5709	103.043	51.7518	63.5361	84.6574	gliotoxin biosynthesis protein GliK
NCU00742	glp-1	66.6839	90.2289	143.813	72.0567	162.925	87.0981	60.0828	53.1303	74.2433	90.89	86.9018	93.5884	89.9031	95.5044	93.003	79.7921	78.3118	82.5595	80.5647	85.8016	71.8437	105.97	92.3755	96.1838	99.3096	93.298	88.064	70.8716	84.6191	80.6674	92.3315	81.3358	91.4902	98.0332	69.0433	97.6067	75.8507	67.2234	101.094	75.2824	80.5922	76.826	glycerol-3-phosphate dehydrogenase
NCU00743	gh13-7	145.15	136.828	287.797	97.9879	230.073	417.139	368.883	168.036	153.966	106.644	108.6	79.5677	94.1614	73.7073	94.7017	112.718	85.5017	95.8064	79.8238	109.492	131.955	189.616	123.538	171.633	94.3292	58.9862	101.087	60.9855	121.595	112.025	93.5792	110.947	101.583	107.231	85.0661	119.345	101.222	81.5874	133.384	76.8972	74.9338	93.037	Glycogen debranching enzyme
NCU00744		476.349	424.578	184.798	577.773	274.298	284.656	283.642	441.6	586.802	516.609	544.485	437.681	605.812	585.185	474.661	440.899	460.932	467.123	602.105	501.472	396.656	465.056	519.195	551.285	540.533	544.068	595.776	704.03	555.849	481.875	769.845	651.195	628.71	923.228	913.659	556.551	930.401	1018.69	683.749	1249.43	1172.27	903.587	hypothetical protein
NCU00745		18.6912	12.5273	2.71346	19.9647	6.01875	5.65118	8.43716	13.2564	22.6705	692.784	452.242	747.656	220.23	184.709	328.817	63.8697	115.945	120.093	193.046	163.176	110.468	20.1456	20.7134	20.6682	18.7818	24.6744	22.7588	32.2902	22.0436	22.7848	38.6794	33.9958	33.9914	27.7184	48.6508	32.9508	36.7125	37.7054	27.5475	40.2172	49.39	37.669	hypothetical protein
NCU00746		1.04868	1.24193	0.395713	1.49162	0.680381	0.582596	0.971552	1.93868	1.9877	4.09005	4.29553	5.43304	4.1383	2.83489	4.24671	1.86262	2.52619	3.4121	3.27197	2.12347	2.96602	1.29591	1.97859	1.80596	1.98019	2.11886	1.51726	3.08137	1.80506	1.95627	5.26816	2.66883	3.97217	4.63003	5.60795	1.86867	4.98242	7.18199	3.31349	5.5366	6.46678	6.26512	hypothetical protein
NCU00747		0.431811	0.0539969	0	0.22948	0.157011	0.174779	0.204537	0	0.376052	0.302967	0	0.175259	1.25948	0.440984	0.849343	1.80253	3.10915	2.67616	3.58065	3.71608	1.31823	0.412336	0.370986	1.0702	0.180017	0.205051	0.442533	0.449367	0.109398	0.632911	1.31704	0.444805	0.586058	0	0.582644	0.5606	0.327791	0	0.129941	0	0.485008	0.78314	hypothetical protein
NCU00748		87.6576	137.206	167.952	86.3418	80.7559	63.3864	60.8498	71.836	67.1521	47.1618	61.2388	44.2238	44.8616	66.3365	34.1557	31.4842	36.403	40.7445	66.9829	36.3645	30.5171	317.028	224.014	232.968	234.503	309.763	208.18	186.295	187.836	186.881	207.053	152.378	161.687	144.827	224.245	161.453	153.144	148.308	116.297	137.569	110.339	97.4226	hypothetical protein
NCU00749	chc-1	39.7266	61.6645	146.244	37.1184	89.8626	78.7669	74.1959	54.545	39.2705	47.3638	39.2104	51.7015	34.186	25.829	44.5905	37.2523	35.6257	35.9943	19.0762	32.0512	39.0856	40.7035	25.0415	38.527	34.2033	39.7798	30.6612	15.2143	22.8641	34.5224	23.7067	20.334	26.1773	24.817	17.4793	28.4037	19.0774	12.9994	21.8301	12.3805	10.0235	15.6628	conidiation at high carbon dioxide-1 protein
NCU00751		71.2488	70.736	59.47	51.5756	80.2326	66.0081	96.337	70.9976	51.2505	64.5319	58.7606	69.1106	79.0476	72.6363	67.2801	77.2085	70.8628	71.052	53.648	55.6748	53.9157	38.9363	40.8084	28.2264	41.164	55.5004	31.9888	40.8924	33.0381	30.5523	36.7385	30.5645	33.9914	42.658	36.7794	35.3801	45.3007	43.9537	32.4852	46.5228	42.5999	42.7595	hypothetical protein
NCU00752		7.09403	9.44947	12.3236	8.49075	9.47299	7.74852	7.97695	7.23076	12.3023	8.83653	9.69247	7.94509	11.5753	8.0637	11.7695	9.43325	8.2263	11.5075	8.76642	10.4183	9.75493	7.48096	7.7907	7.3576	9.00087	5.94647	10.5576	7.38246	9.84579	8.51553	8.59542	11.3108	8.66064	11.7911	9.68646	9.77935	9.96483	10.773	9.74557	13.3801	11.721	12.1387	hypothetical protein
NCU00753		41.824	53.9969	66.3102	44.6338	51.7613	59.0752	46.9924	44.4849	51.6802	51.1004	53.3086	47.3784	48.3402	45.2953	55.3893	49.7499	46.7021	44.4242	40.128	43.1331	50.027	44.5912	40.5611	49.0952	49.5648	43.4024	55.6327	40.3788	44.9077	49.7698	46.651	47.0858	43.4334	48.1523	54.6229	40.1763	45.0384	47.3293	49.2476	51.5211	39.9324	42.4462	hypothetical protein
NCU00754	mdr-2	15.977	14.2012	26.3997	13.8262	15.7011	12.118	9.45984	9.01225	12.4634	10.0484	9.30697	8.41244	12.5349	7.18173	12.1941	12.6177	13.5378	9.23274	10.1863	12.8736	15.0938	11.6043	11.2532	9.02978	9.84096	6.90337	8.15525	8.66636	7.76723	10.5293	7.76361	10.0399	10.8746	8.70446	8.08419	8.53357	9.96483	8.90566	11.1749	14.3798	11.0744	11.7471	multidrug resistant protein
NCU00755	mdr-20	711.007	1103.21	410.072	802.778	627.573	420.051	236.905	532.928	578.958	439.302	568.717	388.024	532.942	620.086	410.536	404.849	447.977	437.686	513.577	394.568	309.521	1130.8	970.313	1341.76	820.64	657.461	979.389	594.512	591.021	976.696	835.558	650.178	825.105	820.071	886.348	799.478	874.283	833.541	683.554	981.285	1053.44	1081.75	multi-drug resistance-20
NCU00756		0.0616873	0.323982	0.169591	0.45896	0.157011	0.116519	0.102269	0.261984	0.32233	0.302967	0.110142	0.233679	0.299877	0.566979	0.303337	0.300422	0.388644	0.33452	0.185206	0.398151	0.461382	0.294526	0.556479	0.401323	0.480047	0.205051	0.126438	0.385172	0.218795	0.115075	0.762497	0	0.520941	0.864272	0.291322	0.249155	0.917813	0.502739	0.909586	1.30725	0.970017	1.33134	hypothetical protein
NCU00757		74.2715	114.69	32.6746	151.055	23.3423	36.6453	39.4757	113.02	146.768	75.4387	92.6292	59.2376	110.055	153.021	80.0809	74.6248	80.0607	62.8228	198.294	92.0393	50.0929	126.234	124.899	111.835	193.099	240.661	128.461	160.039	185.429	173.187	88.9349	71.4866	88.1692	73.3397	117.33	83.7785	98.5994	107.514	64.9704	186.86	153.505	107.917	hypothetical protein
NCU00758		23.5028	25.0546	25.7779	27.6523	21.9815	19.983	19.6356	23.1594	26.2699	17.0166	19.9907	16.708	21.0514	18.7733	22.8716	18.0854	17.7481	20.3388	17.7798	19.1776	17.6643	28.2745	22.4446	26.4205	30.663	18.2495	26.6152	21.698	25.9272	28.481	20.934	26.7519	24.4842	26.7924	25.345	31.3313	24.3221	27.0043	27.0927	28.6058	29.9088	27.7232	formate/nitrite transporter
NCU00759		52.9277	59.1807	71.6806	71.8846	63.5371	42.879	32.6748	42.913	61.0278	56.8567	56.8882	59.1792	64.3536	55.4379	55.9353	59.3634	63.1546	67.1047	69.2671	70.871	56.9477	102.142	92.3136	97.7891	56.7055	58.5078	59.5523	46.7984	49.3383	62.1979	71.7441	57.507	66.2897	65.7464	60.8863	64.7804	79.9153	70.5271	75.1708	89.6622	100.963	91.3925	hypothetical protein
NCU00760		0.67856	0.161991	0.226122	0.45896	0.366359	0.233038	0.460209	0.261984	0.268608	0.302967	0.165213	0.584198	0.719705	1.07096	0.849343	0.841182	1.61935	1.60569	2.03727	1.19445	1.84553	0.471241	0.680141	0.802647	0.480047	0.478451	0.316095	0.834539	0.984579	0.517836	0.554544	0.127087	0.520941	0.185201	0	0.498311	0.393349	0.502739	0.194911	0	0.161669	1.0964	hypothetical protein
NCU00761	cea-4	8.51284	9.28747	9.49712	9.17919	16.8002	8.44764	10.3291	10.7937	7.30615	6.3118	7.32442	5.0241	11.9351	10.6466	10.6775	17.064	28.7597	26.9623	32.2259	31.9848	26.0351	16.7291	10.0784	10.5013	12.8412	11.2778	6.76443	6.35533	9.2988	6.96202	7.41702	6.4179	5.27452	6.48204	6.70041	6.22889	4.8513	6.32015	6.3671	7.99731	8.00264	8.84948	triacylglycerol lipase, variant 1
NCU00762	gh5-1	10.4251	13.1753	9.61018	7.11387	11.3571	10.8945	8.59056	10.2174	3.86796	4.34252	8.09541	3.38835	4.19828	6.74075	6.24874	3.96557	3.95121	2.34164	4.0128	4.57874	4.5479	10.7796	7.41972	5.81919	7.68075	5.94647	9.04031	5.52079	10.2287	7.76754	5.33748	7.24397	7.61876	6.85244	9.03099	10.7137	7.60474	5.09921	10.4602	4.46004	4.12257	4.62053	endoglucanase 3
NCU00763		5.7986	1.18793	0.565305	8.72023	0.366359	0.990413	1.53403	3.56298	15.5256	98.1107	54.7955	116.547	88.5237	28.097	96.7037	54.1361	47.4146	71.7879	19.0762	56.4711	31.308	0.176716	3.21521	17.5245	1.0201	9.84243	63.9776	65.415	10.3381	22.7273	171.354	175.317	174.32	167.977	138.451	54.0044	83.6521	179.119	102.848	100.966	156.9	171.743	hypothetical protein
NCU00764		0.740247	0	0	1.37688	0	0.0582596	0.255671	0.523968	2.57864	14.6434	6.49836	19.3954	10.0759	4.15785	12.6795	4.44625	5.95921	10.7715	1.60512	5.83955	4.15243	0.0589052	0.309155	2.40794	0.180017	1.0936	7.14375	10.3996	1.53157	3.91254	20.8647	25.5445	21.9446	18.2732	19.1544	6.60262	9.24369	18.8886	12.7342	9.91974	20.6937	21.7713	hypothetical protein
NCU00765	aap-2	12.3991	14.7952	12.8889	14.1704	17.1665	20.3908	18.1527	19.544	14.29	9.84641	9.85768	10.2235	14.1542	11.0246	10.8595	10.3345	10.04	9.50036	17.1007	16.1251	13.8414	19.3209	17.0653	15.1165	15.4215	13.3283	16.2473	10.7848	12.6354	13.809	9.01133	9.72217	10.8746	12.2233	11.7257	13.6413	15.9962	14.7231	11.6947	18.6091	17.7836	16.3676	amino acid permease 2
NCU00766		153.169	162.045	86.5481	264.017	126.708	86.5155	50.4184	110.086	188.724	110.886	125.341	129.867	137.824	143.068	99.0091	92.5901	103.574	94	129.768	104.78	70.9869	327.631	290.296	383.933	140.114	167.185	152.042	60.8571	72.6947	129.632	218.49	107.579	162.599	141.37	131.532	164.38	212.736	120.298	179.903	191.32	216.071	174.562	hypothetical protein
NCU00768		160.634	161.451	213.233	180.027	182.918	148.387	159.079	148.178	155.524	148.656	146.268	128.757	140.462	164.55	157.007	130.624	139.199	135.146	165.759	157.137	158.583	176.657	153.403	152.302	189.078	127.678	159.818	198.813	179.084	170.138	163.313	190.758	152.31	142.173	169.185	194.902	192.479	166.263	184.126	204.624	192.306	175.972	mRNA binding post-transcriptional regulator
NCU00770		27.4508	33.4781	36.7448	27.9965	33.2863	34.5479	23.215	27.5607	28.5262	28.2264	29.0223	24.5947	28.0685	26.522	40.8898	34.5485	31.804	39.2726	38.4611	44.1948	33.1536	29.3348	26.1545	25.2165	27.2426	17.0876	29.8394	22.4683	32.6552	29.4016	31.8169	36.5376	33.4704	29.6322	30.953	31.705	33.5002	32.2471	35.084	31.9892	32.8189	35.3979	hypothetical protein
NCU00771		55.5802	54.3749	63.3141	62.3611	50.0341	59.7161	53.7421	53.5495	67.4207	63.2695	61.2939	65.8975	66.2728	59.4698	69.1608	57.8012	63.8672	71.1858	78.2804	73.1935	62.6161	67.5053	69.6217	83.0071	59.4658	54.065	65.7477	49.9439	61.2627	60.5868	71.952	61.6373	71.0433	76.1794	65.766	66.7114	76.3752	76.8472	76.99	93.6608	105.974	88.1033	UBX domain-containing protein 7
NCU00772	stk-6	37.9994	36.3939	86.4351	41.4211	43.806	52.8997	45.5607	41.2363	49.2628	47.7172	39.7061	47.7289	34.3059	31.4358	40.7078	39.2351	35.8848	42.6178	36.3621	47.5791	44.4245	30.0416	34.8108	40.8681	40.4439	39.6431	43.9372	44.2947	44.5795	46.7203	45.8885	53.0589	46.4288	47.6584	42.1689	38.5568	37.827	37.2027	40.6065	30.682	39.0432	45.0306	serine/threonine-protein kinase, variant 1
NCU00773		8.88297	3.5098	4.29632	5.96648	6.38511	6.58333	3.88621	4.03455	3.38447	13.5325	10.5185	20.038	4.67808	6.11077	5.58139	6.00844	7.90243	8.89822	17.1624	18.1822	12.655	6.71519	10.8822	11.3708	7.86076	15.6522	7.90237	4.81465	7.60314	8.1703	6.79316	5.27412	5.73035	5.98817	5.89927	7.97297	4.0646	4.88375	7.40663	3.84486	6.38594	4.69884	hypothetical protein
NCU00774		114.121	125.975	138.5	67.5818	176.899	132.89	149.772	112.863	95.9469	97.7067	85.0294	103.637	120.131	118.058	95.8544	114.521	102.408	90.7886	91.9857	92.902	97.2856	72.9835	65.7263	47.4231	38.8838	53.9967	27.8796	23.6881	35.8824	42.0598	30.4999	24.7185	28.261	52.6589	23.1601	33.5737	36.9748	27.2915	40.8014	30.9896	20.1278	27.8015	hypothetical protein
NCU00775	tca-6	278.271	339.425	304.417	303.258	294.029	312.504	231.434	266.071	295.254	248.938	273.151	239.287	257.175	318.579	220.283	205.188	207.212	206.599	263.733	210.888	204.063	410.922	302.972	459.448	362.735	290.283	362.245	301.718	327.099	360.587	352.828	274.699	334.183	287.988	379.229	348.008	354.079	291.086	357.402	389.561	391.483	355.624	isocitrate dehydrogenase subunit 1
NCU00776	T	13.8796	7.45158	0.961018	112.101	1.04674	3.78687	5.82931	35.525	121.142	30.0947	28.3064	52.2273	17.6927	9.89063	27.361	26.1367	35.82	51.1815	19.1997	22.031	23.3327	2.47402	1.17479	3.00993	3.60035	1.98216	5.18396	4.81465	1.69566	2.87687	2.84204	3.68553	3.19076	3.08669	3.05888	4.79624	2.95011	1.93914	2.209	3.99866	3.9609	4.38558	Tyrosinase
NCU00777		65.5736	52.1611	29.3393	83.1291	40.5088	62.1047	52.3104	69.1113	60.222	37.3659	44.0567	37.2718	41.8628	52.477	44.0445	38.5141	38.5405	38.8712	38.5229	35.3691	34.9332	53.0736	35.9856	46.0184	65.3463	45.1111	59.5523	64.3879	76.8518	55.7537	46.651	65.7676	53.7871	38.0897	62.3429	56.9943	45.3007	50.3457	41.6461	46.7535	43.2466	42.5245	Methyltransferase
NCU00778	ves-2	33.7429	31.3182	32.1093	44.978	35.9032	36.1792	42.3392	35.4726	41.3657	31.4075	29.4078	34.0003	25.8494	27.089	26.5723	24.0938	27.5289	28.7018	44.3877	42.3368	36.0537	32.3978	34.6253	30.0324	28.2027	26.7249	25.0979	26.1275	30.7954	26.122	30.9158	32.2166	30.7355	27.4098	26.0733	31.2067	27.2722	24.2033	28.587	25.5299	32.1722	30.0726	vesicle-2
NCU00779		2.8993	1.61991	1.13061	29.775	0.314022	1.92257	2.81239	15.0903	37.1754	25.6512	19.7154	32.2477	16.7331	13.8595	20.5662	21.9308	22.7357	13.247	52.1664	43.0667	26.4306	1.06029	0.494648	1.33774	0.960093	0.888553	1.64369	1.09132	0.546988	1.61105	1.45568	2.22403	2.08376	1.04947	1.31095	1.6818	0.262232	0.933658	1.1045	1.92243	0.970017	1.48797	hypothetical protein
NCU00780	ldh-4	14.2498	17.657	13.2847	22.8906	18.789	14.8562	19.6356	20.7491	19.0175	18.7839	20.5414	20.9143	18.2925	21.7972	17.5329	16.9438	16.5821	15.6555	28.7687	24.619	15.3574	14.7263	24.6087	16.3874	18.3618	31.0993	22.1266	23.3029	22.5906	20.9436	22.2511	19.7621	21.2934	25.1256	20.9024	20.7422	25.1088	27.9379	20.4657	25.453	23.1187	22.8677	lactate dehydrogenase-4
NCU00781		1.60387	0.107994	0.169591	12.4493	0.209348	0.466077	0.664746	8.33109	11.7113	3.53461	3.35932	3.8557	1.31946	1.00796	1.33468	1.26177	1.87845	1.53879	2.77809	1.19445	1.18641	0.0589052	0	0	0	0	0	0.128391	0	0.0575373	0	0.381262	0.195353	0.308669	0.0728305	0.0622889	0	0.287279	0.129941	0.0768972	0	0	hypothetical protein
NCU00782	mfs-16	56.6906	95.8446	143.7	42.5685	77.2494	59.7161	60.6453	55.8026	69.7307	172.035	145.057	175.902	141.962	126.499	143.782	151.533	135.831	142.438	137.114	147.98	158.518	71.6287	71.4766	40.4668	42.0041	56.4573	27.3106	28.4385	32.1629	46.7203	27.9351	35.648	34.5123	58.2149	28.3311	47.215	39.466	36.8436	46.3239	33.9117	35.0014	41.8197	pantothenate transporter liz1
NCU00783		0.431811	0.107994	0.508774	1.43425	0.209348	0.582596	0.511343	0.890745	0.913268	0.757416	0.385496	0.292099	0.179926	0.251991	0.728008	0.180253	0.194322	0.267616	0.308677	0.398151	0.131823	0.942483	0.247324	1.0702	0.600058	0	1.39082	0.706148	0.546988	0.575373	0.485226	0.889611	1.30235	0.246935	0.0728305	0.872044	0.327791	0.21546	0.324852	0.768972	0.889182	0.78314	hypothetical protein
NCU00784		51.0154	56.4808	42.9066	65.4591	43.492	42.0634	39.3223	55.8026	53.8291	54.029	52.5376	53.3372	50.2594	55.6269	55.2073	45.3637	38.6053	44.0228	48.0301	44.5266	40.272	85.118	82.7298	81.4687	74.8273	68.2135	76.1157	68.7531	76.7971	67.1461	64.535	66.7208	60.4291	79.1426	82.2257	68.4555	66.4104	81.3719	64.5157	79.4348	88.8374	67.8199	hypothetical protein
NCU00786	gpr-1	23.5645	16.7391	10.6843	19.85	11.0431	14.6814	11.045	20.9063	48.3495	185.012	172.262	173.916	139.803	106.277	180.789	148.469	162.129	164.115	90.0719	127.541	169.986	10.7207	15.9524	16.1198	15.9015	13.5333	17.7645	17.1401	12.4713	18.0092	18.8545	19.635	17.3864	31.3607	23.3058	17.0671	21.6997	30.308	22.8696	35.142	42.1957	36.1811	G-protein coupled receptor
NCU00787		9.00634	10.2054	6.04876	13.0803	5.54772	6.64159	8.18149	11.0557	17.7282	21.8136	20.1559	19.3369	25.9694	21.7972	24.9343	21.8106	25.9744	29.4377	31.1764	27.1407	20.8281	8.65906	11.3769	11.5715	13.5013	14.4902	12.5806	18.8092	11.5415	10.0115	18.1613	18.8089	15.9538	26.6072	27.7484	10.776	25.371	52.4285	26.313	49.9063	52.8659	47.38	hypothetical protein
NCU00788		25.7853	28.1324	21.1989	33.6762	19.417	17.5361	18.2549	33.01	36.9068	35.3461	40.4771	28.9178	39.1639	37.1056	45.1972	37.9133	40.8076	51.516	59.3277	53.3523	41.063	34.9897	26.5873	36.788	33.7233	27.8869	38.5004	38.5172	30.6313	36.1335	39.7192	49.8817	46.2986	48.2758	56.2252	32.0165	51.9876	72.8971	50.0922	88.3549	75.7421	76.2778	hypothetical protein
NCU00789		203.753	193.363	247.547	163.791	208.877	237.524	314.169	173.014	193.129	194.555	189.334	172.864	168.231	157.809	178.605	189.506	191.731	203.388	173.168	195.293	227.923	268.254	181.288	264.74	160.396	110.864	169.111	107.463	162.401	167.606	152.707	152.314	163.64	158.779	130.148	177.274	186.316	121.735	194.586	170.404	192.306	171.821	DUF221 domain-containing protein
NCU00790	hak-1	80.3168	324.846	541.279	61.2711	402	173.555	91.019	69.4257	59.5773	55.2914	52.5927	61.6328	62.3145	55.1229	70.1921	85.1396	89.7768	91.3908	125.446	138.358	135.778	120.579	80.4421	58.8608	159.075	75.6637	45.2648	32.6112	72.1477	72.3244	39.026	66.4666	49.294	70.253	35.3956	56.6829	37.1059	39.9318	60.0977	34.8344	41.2257	58.4223	potassium transporter hak-1
NCU00792		39.048	34.4501	25.043	43.1996	25.6451	32.9167	27.5614	38.564	37.3903	51.9588	61.3489	55.8493	56.4369	67.9115	46.3498	66.5134	74.7492	60.6819	94.0847	72.9281	59.7819	50.0694	43.4053	55.0482	51.725	44.6327	53.2304	48.7242	50.5417	46.8354	54.7612	50.7713	51.5731	39.9417	55.9338	53.9422	49.5619	47.832	40.9964	54.0587	50.6834	48.3981	branched-chain-amino-acid aminotransferase
NCU00793	tps-1	318.923	295.903	386.781	341.122	276.077	333.012	316.214	343.67	409.628	372.043	352.508	272.996	475.905	394.491	455.672	452.856	404.643	386.236	352.077	392.909	463.293	341.414	319.79	371.425	295.289	177.369	300.101	218.2	276.776	261.91	347.283	281.435	292.964	331.757	275.955	289.145	328.446	293.887	328.556	352.958	358.825	369.955	trehalose phosphate synthase
NCU00794	rbg-53	33.6196	32.4522	15.6024	36.2578	23.7086	33.3245	30.476	35.3678	28.4188	21.4601	29.573	20.7974	23.8102	31.9398	20.5662	22.7119	24.4198	21.8107	31.0529	22.1638	19.0485	35.6965	24.6706	34.38	43.0842	32.5347	47.8568	42.1763	55.6834	41.3118	34.8669	42.3836	42.9125	28.7679	40.0568	42.917	29.9601	27.0761	30.5361	32.6813	24.8163	27.9581	ribosome biogenesis-53
NCU00795	trm-14	0.493498	0.323982	0.452244	0.5737	0.366359	0.757374	1.27836	0.523968	0.429773	0.9089	0.275354	0.408938	0.299877	0.629977	0.970677	3.30464	2.39664	5.0178	49.2648	44.2612	11.6005	0.589052	0.247324	0.601985	0.540052	0.1367	0.568971	0.385172	0.382892	0.230149	0.831815	0.635436	0.651176	0.432136	0.801136	0.436022	0	0.359099	1.03953	0	0.565843	0.39157	membrane bound cation transporter
NCU00796		82.7226	70.304	44.1503	91.5051	71.1259	61.9882	54.816	72.098	62.3171	52.5142	54.5201	45.3337	63.9938	66.8405	66.4914	55.0373	65.4217	72.1894	96.9863	76.8432	58.6614	61.0847	59.4196	74.3786	59.7058	56.4573	60.9431	45.707	47.8068	49.252	54.4146	54.9652	52.0941	64.3883	60.4493	57.4926	58.6745	80.2946	58.9932	83.2797	87.4632	75.4947	hydantoinase
NCU00797		4.13305	2.69985	1.18714	7.80231	1.72712	3.49557	2.09651	2.88182	4.13657	3.28214	4.18538	4.67358	6.29742	6.36276	8.49343	19.1068	20.1447	32.1139	44.2025	37.6253	24.3873	4.12336	2.16408	9.89931	5.04049	2.66566	8.02881	5.58499	1.75036	3.33717	6.86248	5.46475	7.22805	4.13616	4.15134	5.35684	3.21235	5.31467	5.78237	4.92142	8.40681	10.8073	hypothetical protein
NCU00798		17.2107	6.42564	5.99223	39.1263	1.62245	4.71903	9.76665	22.9498	37.7126	26.6611	22.4689	33.5914	15.8335	14.5525	19.6562	12.4375	14.3151	24.0854	21.9778	21.2347	9.88675	6.30285	45.2603	49.0952	31.6831	68.692	63.788	100.08	54.8082	36.8814	51.7805	60.1123	46.4288	72.1667	74.2143	20.6176	62.7391	83.8856	38.7874	90.8925	91.2624	75.808	hypothetical protein
NCU00799	met-20	60.3918	52.377	33.2964	77.5068	33.077	42.9373	29.4534	58.108	54.4201	45.8489	49.5087	52.9283	51.9387	48.7602	47.1992	34.9691	37.8928	49.1075	49.6352	40.4787	33.6149	83.8221	82.4825	120.865	74.7673	97.8091	120.179	105.088	83.6892	88.3774	104.67	107.77	118.709	99.7617	109.828	83.6539	111.514	115.558	87.905	123.805	137.177	117.706	methionine-20
NCU00800		1.78893	2.86184	2.93958	3.21272	2.51217	2.21386	1.89197	2.98662	2.68608	1.96928	2.58833	2.86257	5.27784	4.34684	4.85339	6.06853	6.34785	5.41922	14.3843	12.0773	5.0752	2.17949	1.23662	2.47483	1.98019	2.52896	3.47704	2.95298	4.21181	2.53164	3.04999	4.82931	3.90705	5.06217	4.87965	2.92758	4.72018	7.18199	4.35302	5.22901	7.03262	9.86757	hypothetical protein
NCU00801	cdt-1	51.879	62.0425	200.796	41.4785	106.035	89.778	76.8037	55.9074	35.3489	38.0728	38.6047	40.3096	42.8824	41.4525	48.8979	50.8314	59.0091	61.6854	100.197	113.54	69.2072	36.7568	39.6336	29.2297	68.1066	46.6148	43.3682	42.6257	54.3159	45.4545	39.0953	52.1058	43.173	45.1891	39.6198	36.6881	35.1391	51.423	46.064	44.2159	45.7525	45.3438	MFS lactose permease
NCU00802		45.2784	38.0139	28.5479	48.2481	30.6171	32.0428	39.5268	42.3366	42.7624	34.3362	35.2453	36.2787	40.5434	40.6965	39.1911	35.9305	37.245	37.3993	51.2404	41.8723	37.6356	55.3709	49.9594	52.0383	45.0644	37.9344	49.8166	49.9439	43.2668	45.512	49.4237	48.2931	48.9033	53.9553	50.7629	50.018	59.789	58.9641	53.1458	64.9782	73.3979	59.362	hypothetical protein
NCU00803		21.2821	28.6724	77.899	21.6285	22.5049	21.2647	15.0335	18.9676	16.1702	12.8256	13.7126	12.4434	22.7907	20.8522	18.2002	27.759	37.245	41.4135	74.3911	71.07	44.8199	33.5759	38.7062	48.627	41.044	38.8229	38.8797	25.8707	39.2738	38.2623	31.4703	31.327	32.4286	20.866	24.4711	31.5182	20.6508	18.4577	21.2453	16.9943	15.5203	16.7592	MFS transporter
NCU00804		0.123375	0	0	0.631069	0	0	0.153403	0	0	0.151483	0.110142	0.11684	0	0.0629977	0	0.240338	0.064774	0.133808	0.123471	0.199076	0	0.176716	0.309155	0.802647	0.240023	0.205051	0.505752	0.320976	0.328193	0.230149	0.277272	0.254174	0.390705	0.123467	0	0.373733	0.327791	0.21546	0.129941	0.0768972	0.242504	0.39157	hypothetical protein
NCU00805	tcf-2	274.076	319.554	267.163	337.221	310.358	186.955	183.316	307.202	260.765	237.576	270.453	223.689	286.443	301.822	241.456	259.084	276.779	267.95	332.383	258.467	248.157	370.572	458.848	314.37	310.23	371.21	281.893	327.075	320.207	281.243	302.157	265.04	239.242	339.289	312.734	269.835	372.37	353.713	286	417.706	355.43	303.388	transcription factor-2
NCU00806		0.370124	0.107994	0.226122	0.17211	0	0	0.204537	0.15719	0.0537217	0.302967	0.330425	0.233679	0.899631	0.125995	1.27401	0.660928	1.36025	1.20427	1.17297	1.52625	0.329558	0.235621	0	0.267549	0.480047	0.273401	0.252876	0.320976	0.0546988	0	0.831815	0.317718	0.325588	1.41988	0.728305	0.685178	1.31116	0.790018	1.42935	0.768972	1.13169	1.56628	hypothetical protein
NCU00807		0	0	0	0	0	0	0	0	0	0	0	0	0	0	0	0.120169	0	0	0	0	0.0659117	0	0.123662	0	0	0	0	0	0	0	0	0	0	0	0	0	0	0	0	0	0	0	hypothetical protein
NCU00808	znf-48	22.886	19.1689	23.5167	22.8906	28.733	25.7507	28.8397	22.4258	20.3605	16.5117	17.5676	17.0586	18.0526	21.0412	21.8402	25.7161	26.5573	30.8427	27.8427	27.937	28.4079	16.14	20.837	17.3907	17.7017	20.5051	19.8508	20.9277	19.7463	19.275	16.7749	24.7185	22.14	24.6935	16.0227	20.493	19.4708	23.3415	22.7397	19.1474	21.9062	20.6749	zinc finger transcription factor-48
NCU00809	sut-26	32.0774	26.4045	46.5811	24.2101	36.6882	31.8097	40.6518	30.7569	21.7036	16.6632	19.6603	22.959	21.0514	24.0651	25.7836	22.7119	18.914	19.6698	20.1257	19.8412	23.0032	22.5607	17.9928	15.3172	20.0419	20.8468	24.8451	26.1275	27.1306	27.4453	15.6659	27.5779	23.833	25.6195	25.2722	22.3617	21.7653	23.7006	30.796	23.9919	22.9571	25.3737	sugar transporter-26
NCU00810	gh2-3	94.2581	77.3236	115.831	58.001	100.487	83.6607	95.0075	82.4201	58.5029	52.1103	59.2012	60.6981	64.4136	70.8724	74.8028	73.4832	69.3082	77.6755	68.5263	79.5639	80.8077	49.9516	49.032	40.1323	54.7853	47.5717	55.1902	60.7929	63.3412	62.4856	47.7601	70.7876	58.3453	68.7714	59.5754	54.5028	53.9543	70.8144	65.1004	55.0584	62.2427	61.7114	Beta-galactosidase
NCU00811		55.4568	75.4337	224.087	167.233	80.7559	79.0582	80.5876	127.481	247.818	357.955	345.955	488.039	172.429	116.546	153.974	248.87	355.285	317.526	254.041	269.681	279.729	76.6356	106.782	90.8998	121.872	179.829	122.708	123.704	133.301	139.125	142.864	148.12	152.701	115.072	130.949	152.172	102.861	94.7304	124.743	76.9741	55.6951	77.7658	hypothetical protein
NCU00812	eex-3	58.8496	44.8715	37.6493	45.0928	45.9519	57.91	65.5542	55.5406	43.9443	43.0213	43.3958	42.0622	33.2864	43.0904	36.0364	39.7759	32.4518	31.9801	35.683	38.488	34.2741	38.1116	33.6979	37.992	52.8651	62.062	50.7648	58.4819	55.2458	42.405	40.8283	41.494	44.4753	31.4225	42.6787	48.959	30.6812	35.479	34.6292	35.4496	28.7772	39.2353	exosome exonuclease-3
NCU00813	ssi-1	100.489	99.6244	148.845	138.893	92.5317	83.3694	90.3032	113.806	152.247	173.297	169.894	207.215	192.941	186.599	195.288	160.666	194.711	218.174	285.835	233.449	201.69	126.882	128.485	139.794	143.354	138.956	136.237	161.259	150.805	141.024	193.12	175.19	190.794	193.72	211.5	153.916	224.34	259.413	202.448	275.523	293.753	295.322	disulfide isomerase-1
NCU00814		268.956	215.502	150.823	454.141	138.955	154.796	163.374	336.649	399.421	432.131	397.777	329.78	391.699	392.349	442.629	286.603	424.399	549.883	490.426	418.125	303.589	368.452	421.873	392.361	462.585	441.747	459.349	693.63	526.476	413.348	635.022	499.389	539.694	804.205	698.008	423.876	767.882	1021.13	680.371	969.751	923.941	957.702	hypothetical protein
NCU00817		0	0	0	0	0	0	0	0	0	0.201978	0.0550708	0.408938	4.07833	0.314988	3.1547	0.721013	2.65573	3.27829	0.555618	0.796303	1.05459	0	0	0	0	0	0	0	0	0	0	0	0.195353	0	0	0	0	0	0.0649704	0	0	0	hypothetical protein
NCU00818		298.196	218.256	157.55	201.196	324.28	187.305	121.342	166.779	89.1242	105.836	88.6641	69.87	114.493	186.095	138.443	219.248	114.197	161.372	166.562	169.48	214.213	108.268	105.793	113.374	83.0481	109.702	87.3054	35.6284	53.6048	109.896	104.462	71.7407	89.0157	60.9312	50.8357	82.4705	83.4555	35.6945	88.4248	45.9845	26.5946	36.5726	hypothetical protein
NCU00819		0.123375	0.269985	0.734896	0.631069	0.209348	0.116519	0.306806	0.261984	0.161165	0.45445	0.275354	0.525778	0.359852	0.125995	0.91001	0.180253	0.129548	0.602135	0.185206	0.663586	1.18641	0.412336	0.247324	0.802647	0.420041	0.341751	0.695409	0.706148	0.0546988	0.172612	0.34659	0.317718	0.716293	0.246935	0.145661	0.436022	0.131116	0.430919	0.0649704	0.538281	0.485008	0.78314	hypothetical protein
NCU00821	sut-15	151.195	615.025	852.084	192.419	248.496	106.265	139.085	165.626	201.08	406.177	387.699	400.876	465.349	367.969	401.8	329.142	271.921	332.111	229.409	241.811	231.086	567.139	616.269	376.241	277.167	348.723	287.33	280.341	270.54	428.653	650.618	500.978	467.609	918.351	429.045	506.844	687.967	464.531	602.796	407.325	377.579	496.667	sugar transporter-15
NCU00822		2.22074	1.34992	1.35673	7.28598	2.25049	1.74779	0.71588	1.15273	4.72751	9.0385	8.81134	14.0207	22.071	10.3316	24.1456	25.656	22.1527	33.0505	62.291	58.4619	38.4265	0.824672	0.865634	1.00331	0.300029	0.751852	1.45404	0.770343	0.601687	1.20828	2.91135	3.11364	2.73494	4.32136	3.64153	2.49155	4.13016	5.96105	5.39255	4.46004	5.8201	14.958	hypothetical protein
NCU00823	rpn-11	107.953	101.46	102.659	88.0055	118.072	102.479	114.081	105.841	94.2815	100.837	102.487	98.9046	105.077	101.867	80.4449	117.405	113.743	96.8769	119.026	104.117	95.0446	96.5456	111.048	82.1375	82.9281	89.197	72.7018	66.8915	84.455	79.7468	81.3099	66.4031	76.9039	83.0319	74.6513	84.4637	91.1258	72.179	78.4193	79.5117	70.7304	72.6754	26S proteasome regulatory subunit rpn11
NCU00824	hda-3	11.4738	11.2314	13.1716	16.0062	12.1422	11.7684	12.0677	16.0858	17.8893	13.5325	12.2257	12.0345	15.2338	15.2454	15.3488	14.6005	13.473	14.4513	17.3476	14.3998	15.3574	16.8469	17.0035	15.1165	17.1017	15.037	14.7932	16.8192	16.519	16.1105	12.4772	14.7421	14.2607	17.2854	15.5129	15.4476	15.4717	20.6841	15.9178	18.9936	21.9062	17.0725	histone deacetylase RPD3
NCU00825		13.9413	13.8232	24.082	11.015	18.5796	18.3518	14.8289	12.1561	12.356	22.369	19.6603	26.3473	16.7931	17.9543	19.7776	17.5446	18.1367	20.4057	21.5456	22.9601	22.8054	18.0839	17.6218	15.0496	15.0015	13.9434	12.0116	10.528	10.8851	16.3406	9.49656	12.0097	10.0932	12.0998	7.57438	12.6446	12.1282	9.91114	10.3303	12.6111	12.6911	13.9399	hypothetical protein
NCU00826		8.51284	5.72368	7.06631	6.54017	9.05429	4.95206	5.2157	4.76811	4.29773	14.6939	15.2546	17.0001	27.9485	23.4981	31.7897	53.5352	75.1378	61.284	56.6113	66.8231	60.3751	3.29869	5.50296	5.7523	4.92048	5.80977	4.23567	4.81465	4.04771	3.56732	4.08976	5.08349	3.84194	3.88923	4.95248	4.67166	6.16246	3.44735	5.39255	2.7683	3.39506	4.15064	hypothetical protein
NCU00827		30.2268	21.2208	34.7097	20.4237	37.892	24.0612	31.3453	24.7313	20.1456	19.4909	19.1647	19.5706	21.3512	18.9623	22.1436	22.1111	17.8776	20.0712	18.5823	17.5187	19.3121	20.3223	28.9369	21.0695	27.3027	33.6283	22.8853	31.7767	29.4827	29.4016	17.9533	19.5079	18.7539	26.5455	17.2608	20.3685	21.3064	19.535	20.0759	16.9943	14.9544	18.4038	hypothetical protein
NCU00828	pmpr-2	30.2884	39.2018	52.008	27.4802	58.094	31.6349	28.1239	21.7971	25.4103	28.4789	27.4253	28.2752	30.1077	32.8848	23.9029	31.1237	29.0188	25.758	28.7069	25.6808	24.7828	39.4076	37.9024	33.8449	30.0629	50.1007	29.5865	27.283	26.3648	31.5305	37.709	26.9425	34.5123	29.447	32.8466	38.6814	30.7468	26.7888	26.5729	24.4533	18.0261	22.8677	peroxisomal membrane protein-2
NCU00829	fer-1	10.4251	10.3674	16.62	10.5561	9.00196	11.5354	6.80086	8.75026	7.25243	5.30192	8.37077	7.24405	4.97796	6.74075	6.06673	4.92692	4.01599	5.0178	5.49445	3.71608	7.57984	10.2495	6.80141	9.09666	11.4611	8.33873	9.16675	5.71338	10.2287	8.97583	4.85226	8.07004	6.83735	4.01269	5.31663	8.78273	4.72018	2.94461	4.48296	3.07589	1.61669	3.13256	ferric reductase-1
NCU00830	tcu-1	4.31811	5.66968	14.0196	3.21272	11.2524	5.94248	4.19301	3.2486	2.20259	2.62571	2.75354	2.57047	3.11872	3.02389	2.73003	2.94414	4.21031	3.27829	1.97553	4.31331	3.82288	6.06723	5.44112	2.27417	3.90038	3.96431	3.91958	2.43942	3.28193	2.81933	1.80227	2.66883	2.80006	1.72854	2.54907	2.98987	1.83563	0.502739	2.33894	1.99933	0.808347	1.17471	ctr copper transporter
NCU00831	scp	305.475	345.256	398.596	324.083	335.166	284.015	356.304	331.514	275.001	410.873	452.903	379.495	378.505	335.715	352.781	353.416	363.512	352.784	339.915	305.382	308.664	337.173	390.71	299.655	372.336	319.811	301.997	371.306	374.085	299.022	348.877	300.307	301.755	378.798	327.519	294.066	347.786	390.413	300.813	387.101	387.845	341.058	extracellular serine carboxypeptidase
NCU00832		37.074	42.7656	43.9242	28.6276	38.4677	45.792	55.992	41.3411	39.0557	167.187	172.922	175.026	73.29	85.2358	81.7796	101.362	94.3757	93.0634	64.6987	67.2212	94.7151	25.6827	30.1117	25.5509	26.9426	35.4738	27.2474	32.4186	28.2793	27.8481	29.4601	31.2635	29.0424	33.7684	29.2779	30.0232	36.7781	28.5125	25.7283	30.4513	29.4238	31.8738	hypothetical protein
NCU00833		43.6129	37.6899	39.1756	57.8289	37.5779	44.8599	32.6748	45.5852	48.7793	28.8323	35.4656	23.8353	36.8849	30.6799	44.3478	33.2267	32.5813	39.4733	27.4105	39.7488	34.0763	54.0749	53.9784	55.8508	49.0848	25.9731	50.2591	24.5226	38.7268	46.6053	44.9873	50.0088	47.9265	41.8555	38.5274	51.5752	50.152	48.0475	52.5611	54.9046	55.291	52.3921	hypothetical protein
NCU00834		2.77593	1.56591	2.09163	3.55694	1.46543	3.37906	5.72704	2.41025	4.99612	3.13065	2.58833	4.90726	4.97796	3.14988	6.00607	6.5492	5.37624	7.09182	4.87709	5.50776	9.75493	1.29591	0.432817	2.20728	1.32013	0.820203	1.83335	2.18264	0.765783	2.12888	3.81249	2.41466	2.66982	1.60508	0.291322	1.99324	1.18005	2.01096	2.40391	2.30692	1.94003	3.21087	hypothetical protein
NCU00835		60.2068	62.7984	81.3473	60.1811	66.9913	78.7669	98.229	69.6877	76.2848	104.422	88.8293	101.709	154.377	110.75	102.285	123.173	136.09	138.759	119.705	116.327	146.917	51.0708	54.2258	48.3595	37.2636	43.1973	36.7302	44.8725	37.7422	44.9942	46.3737	45.8149	44.866	57.5358	46.1017	46.3429	55.1344	47.2575	52.8859	55.2891	48.8242	58.5789	hypothetical protein
NCU00836	gh61-7	1.54218	0.917948	1.01755	1.7211	0.994402	0.873894	1.53403	1.10033	1.88026	1.71681	1.26663	1.40207	1.97919	2.33091	2.30536	2.10295	2.20232	2.34164	4.0128	2.18983	2.8342	1.29591	1.42211	1.20397	1.26012	0.888553	2.02301	0.898734	1.47687	1.72612	1.9409	1.14379	2.66982	2.40762	2.76756	1.86867	2.88456	2.65733	3.5084	2.92209	4.04174	4.4639	glycosylhydrolase family 61-7 protein
NCU00837	ppm-4	17.6426	17.657	11.0234	24.6691	14.7067	13.1667	16.3118	21.7971	19.2861	19.5413	22.524	22.4916	21.2913	27.089	20.0809	18.3858	18.914	15.7224	23.336	17.4523	14.6324	28.2745	28.3804	29.3635	23.5823	26.3148	27.6267	23.8164	25.1068	21.0011	28.351	25.2268	29.8238	27.7802	29.9333	30.6461	29.3045	30.6671	25.6633	26.8371	26.433	24.0424	pentose phosphate metabolism-4
NCU00838	qa-6	127.939	141.094	51.5558	156.276	74.8419	76.3783	59.9294	107.885	99.8686	69.4298	93.3451	64.3201	90.203	125.554	56.6633	60.9256	56.0295	48.773	73.6503	48.5081	37.3719	218.42	178.877	199.391	161.176	162.742	134.72	92.6338	126.3	119.332	169.69	96.5227	145.082	119.023	163.14	145.507	163.305	132.292	138.907	157.793	144.775	116.453	quinate-6
NCU00839		0	0	0.0565305	0.11474	0	0	0	0	0.0537217	2.62571	1.37677	2.92099	1.43941	0.377986	2.06269	0.420591	0.582966	0.869751	0.555618	0.265434	0.461382	0	0	0.0668872	0.0600058	0	0.063219	0.0641953	0	0	0.0693179	0	0	0	0	0	0	0	0.129941	0	0.242504	0.156628	hypothetical protein
NCU00840		0.493498	0.593966	1.69591	0.5737	0.418696	0.291298	0.35794	0.261984	0.859547	1.16137	2.14776	1.86943	0.239902	0.692974	1.39535	0.240338	0.453418	0.936655	4.44495	4.77782	2.43873	0.706862	0.741972	1.33774	0.540052	0.546802	0.758628	0.192586	0.492289	1.09321	1.03977	1.0167	1.17212	1.79028	1.01963	0.872044	2.16342	2.01096	1.62426	2.46071	2.50588	4.15064	hypothetical protein
NCU00841		0.0616873	0	0.0565305	0	0.052337	0.0582596	0.102269	0	0	0.100989	0.220283	0	3.8984	1.00796	2.9727	1.38194	2.46141	3.61281	0.555618	0.530869	0.527293	0.0589052	0	0	0	0	0.189657	0	0	0.115075	0	0.127087	0	0	0.145661	0.124578	0	0.14364	0	0	0	0.234942	hypothetical protein
NCU00842		0	0	0	0.11474	0	0.0582596	0.153403	0.0523968	0	0.151483	0.0550708	0.175259	4.1383	1.82693	5.09606	3.18447	5.63534	4.48256	1.48165	1.99076	1.77961	0	0	0	0.180017	0	0.252876	0	0.109398	0	0.138636	0	0.390705	0	0	0.124578	0	0	0	0	0	0.078314	hypothetical protein
NCU00843	ad-9	41.4538	35.692	27.1912	43.9454	34.019	27.0324	26.283	33.6387	33.4149	25.8531	25.4427	24.0689	22.8506	28.7269	16.3195	19.7678	21.5697	18.131	20.5579	18.5804	16.9393	52.4845	39.6336	41.2694	50.7049	48.4603	34.4543	31.5199	36.3747	35.2129	31.5397	28.8488	29.1076	27.8419	35.687	35.0063	27.4688	28.0816	27.8074	29.3747	25.6246	21.0665	Phosphoribosylglycinamide formyltransferase
NCU00844		13.8179	12.8513	13.2847	11.5887	16.5908	24.5273	26.1808	18.8628	12.9469	38.5273	44.6625	48.6637	43.1223	36.4756	45.0152	67.9555	90.4245	95.8733	66.8594	71.0037	91.1558	2.76854	3.21521	3.27747	4.02039	3.28081	3.91958	3.46655	5.85277	4.02761	4.92157	5.40121	5.9257	8.82792	6.11776	6.60262	7.93253	6.39197	6.49704	6.92075	5.98177	7.8314	hypothetical protein
NCU00845		31.1521	27.0525	29.9611	21.0548	51.1855	54.531	59.9294	37.7781	29.4395	64.1279	53.8593	76.9972	51.5789	56.3199	61.5773	66.9941	75.3969	73.4605	58.6486	65.4959	78.0394	2.35621	2.34958	3.1437	3.90038	3.89596	3.9828	6.16275	3.99301	5.86881	5.89203	5.90956	5.14429	13.0258	4.07851	7.53695	8.32588	3.95009	7.73148	9.15077	6.70928	9.08443	hypothetical protein
NCU00846		4.44148	3.34781	8.59263	3.67168	5.2337	6.99115	7.0054	3.87736	5.90938	3.88807	3.57961	3.32993	1.55936	2.7719	2.6087	3.0643	2.52619	2.60925	2.83983	4.44602	3.69105	2.70964	3.33887	2.94304	3.0603	3.14411	4.55177	3.08137	4.92289	6.44418	3.11931	5.33766	4.36288	3.70402	3.49587	4.23564	3.14679	2.87279	3.57337	1.46105	2.42504	2.8193	hypothetical protein
NCU00847		55.8887	57.0208	39.006	51.5182	35.8508	30.9358	38.095	45.69	30.2453	19.8948	31.0049	27.1068	26.6891	33.7667	26.3296	24.935	19.1083	15.5217	23.0273	17.2532	20.3008	65.0902	56.4517	70.9005	67.3265	79.9014	80.541	61.1781	68.0453	57.1346	50.1862	51.661	72.0852	36.1142	64.5279	66.1508	32.9102	29.8771	36.0586	25.1454	21.8254	19.8918	hypothetical protein
NCU00848		14.9283	65.8763	505.269	12.9082	56.4716	22.0804	5.31797	6.75918	10.2071	11.3108	9.85768	8.99664	8.69644	5.66979	9.70677	11.8967	6.28308	10.9053	7.09957	10.8828	7.57984	278.621	229.826	232.366	152.535	130.891	126.185	67.5334	104.311	142.06	143.835	149.709	112.263	61.8572	85.4302	165.19	89.5524	64.2788	122.664	33.5272	42.0341	38.3739	integral membrane protein TmpA
NCU00849		3.45449	7.45158	8.25345	5.45015	4.97201	3.20428	3.52827	4.55852	4.56634	2.62571	2.80861	3.03783	4.37821	3.65386	2.66936	2.64371	2.20232	2.20783	2.28421	1.9244	1.18641	15.3742	15.4577	12.3073	15.2415	19.1381	10.6208	10.2712	14.2764	11.7376	7.3477	5.08349	6.18617	7.28458	8.37551	8.84502	13.1772	9.62386	7.27669	10.1504	9.13432	6.26512	hypothetical protein, variant 1
NCU00850		1.17206	7.45158	32.4485	2.23743	7.85054	2.91298	1.12495	1.20513	3.00841	0.605933	1.65213	1.28523	1.97919	1.38595	2.00202	1.38194	1.68412	1.20427	0.370412	0.729944	1.31823	20.9113	28.6896	17.19	22.9822	31.031	16.3737	9.95027	17.9412	17.7215	7.97156	7.18043	7.4234	6.17337	10.1234	15.9459	13.3739	7.18199	10.98	9.99664	7.9218	6.18681	hypothetical protein
NCU00851		0.123375	0.107994	0.621835	0.5737	0.104674	0.0582596	0	0.261984	0.107443	0.201978	0.440567	0.0584198	0.179926	0.566979	0.303337	0.180253	0.129548	0.267616	0.185206	0.132717	0	1.23701	0.989295	1.40463	0.780076	1.0936	1.13794	0.706148	0.820482	0.460299	0.623861	0.254174	0.716293	0.926006	0.655475	0.498311	0.524465	0.861838	0.649704	1.30725	1.21252	0.861454	hypothetical protein
NCU00852	gh43-1	27.5125	23.9206	4.12672	57.4273	5.12902	8.97197	4.70435	17.6577	43.4071	20.2988	30.6194	19.8043	33.6462	34.6487	22.9323	15.2014	15.7401	14.9196	25.435	13.2054	13.3801	119.872	141.778	182.736	84.0082	74.7751	98.7481	56.9412	63.3412	54.8906	142.656	82.4796	122.03	113.096	108.882	120.467	181.268	106.437	126.887	132.571	180.1	133.682	endo-arabinase
NCU00853		21.899	29.3203	23.5167	25.8165	23.8133	21.556	20.5049	18.7056	22.5631	21.5106	21.9733	23.1342	18.7723	24.3801	26.2083	20.8493	19.5617	23.3495	18.7676	20.3057	21.7508	30.3362	25.9072	33.7781	32.2831	34.3802	26.0462	25.2287	25.8178	27.5604	25.717	27.1331	27.4145	26.0516	24.7624	25.7253	24.5187	25.8551	25.5984	27.9906	29.9897	27.4099	hypothetical protein
NCU00854		15.8536	16.847	18.2593	21.858	14.8114	17.3031	14.0619	16.2954	16.8686	14.3404	16.0256	16.8833	16.6732	13.9225	16.6228	10.7551	15.3514	14.9865	8.64295	11.7455	16.3461	24.6813	19.5386	24.4807	25.6225	18.1812	22.6324	19.3228	19.254	21.0011	19.7556	20.2069	20.9679	18.7053	18.9359	16.7557	18.094	21.6178	21.3753	22.2233	23.4421	18.2472	hypothetical protein
NCU00855		6.97066	6.69562	4.12672	4.24538	2.93087	4.95206	3.27259	3.2486	4.13657	5.70587	7.65485	8.82138	7.43695	8.1897	9.34277	27.3384	31.4802	42.4171	17.7181	20.8366	29.2648	2.00278	5.81211	4.08012	2.64026	4.57946	3.85636	3.46655	3.61012	3.27963	3.74317	4.19388	3.25588	5.43257	4.15134	4.17335	3.99904	4.74011	2.79373	3.15279	4.12257	4.22896	hypothetical protein
NCU00856		30.2268	29.4283	36.4621	27.4228	33.6003	30.528	29.0443	27.0367	23.9061	23.4294	22.4689	26.1136	13.9743	22.9311	23.0536	20.0682	17.3594	21.1416	15.9277	22.3628	22.3441	22.0894	29.7407	22.4741	27.1826	28.502	29.2072	23.8164	27.4588	32.7388	23.9147	27.8321	26.4377	26.2368	24.8352	25.227	18.3563	25.4242	25.5984	23.2999	21.4212	24.0424	hypothetical protein
NCU00857		9.86996	6.10166	8.64916	12.2198	2.72152	10.9528	9.56211	3.98216	11.0667	36.6085	12.1707	11.1582	5.81762	5.66979	10.1314	13.5791	2.46141	5.61993	6.66742	14.5325	11.3368	4.35898	2.47324	6.88939	6.66065	4.23771	13.9714	8.53797	3.50072	9.14844	88.9349	72.6939	85.825	42.1641	41.0036	36.439	65.0992	37.7772	61.9168	17.6095	7.11346	27.4099	hypothetical protein
NCU00859		48.4862	39.1478	76.7684	45.5517	26.7442	32.5088	49.3446	26.3032	131.726	134.82	92.9045	97.7362	162.653	160.707	179.09	413.741	737.517	1069.66	399.181	458.936	715.01	18.7318	23.0011	21.1364	20.222	31.0993	36.9831	32.6754	21.2231	32.5086	204.696	135.729	154.719	144.272	179.964	123.519	290.226	162.816	242.73	152.795	81.3197	139.556	hypothetical protein
NCU00860	trm-37	48.5479	42.7656	22.4426	52.2067	30.1461	32.3341	32.6748	44.4325	44.9113	35.0936	37.7786	32.0724	37.7245	42.2084	36.3397	29.6817	30.7676	31.1103	46.6102	41.6732	37.2401	49.1858	37.8406	44.8813	42.4241	35.2004	45.0119	40.9566	34.6791	40.4488	52.751	47.2129	48.7731	36.3612	48.141	51.326	47.923	41.081	48.5329	52.2901	47.6117	51.2174	ZIP family zinc transporter
NCU00861		3.70124	3.5638	2.48734	3.55694	2.45984	2.1556	2.60785	3.301	5.211	9.74543	8.86641	11.8592	4.73806	5.66979	4.91405	5.04709	4.27508	4.88399	4.93883	5.4414	5.0752	3.4165	3.27704	2.47483	2.22022	3.00741	2.59198	2.95298	2.51615	3.22209	4.85226	3.17718	4.75358	3.39536	3.71436	5.10769	5.76911	5.31467	5.26261	4.76763	6.46678	5.24704	hypothetical protein
NCU00862		22.7009	21.7068	24.8734	16.8668	24.232	90.2441	71.8437	70.9452	22.1333	33.7303	28.2513	55.0314	36.3451	22.9941	39.1304	35.3897	32.1279	49.3082	18.7058	38.8861	25.376	24.1511	26.5255	35.7178	34.9834	26.3832	29.0807	36.0777	43.2121	31.588	42.9078	41.1763	50.9219	48.3992	39.4013	27.4694	36.7125	53.5058	47.3635	35.7572	50.7642	69.6212	hypothetical protein
NCU00863	trg-2	83.5862	78.4576	37.7058	80.7195	76.6213	62.629	65.6564	69.4781	53.0233	57.9171	57.494	51.6431	69.2116	79.629	68.3114	58.2218	63.9319	66.3018	62.4145	60.3199	61.957	79.9932	86.0069	71.6362	89.1687	89.6071	68.5926	78.896	71.7102	63.8665	67.1691	53.5673	56.8476	67.5367	67.6596	54.0044	67.7871	60.4005	56.2644	51.0598	46.8841	46.5968	transcriptional regulator-2
NCU00864		236.941	232.511	118.657	242.101	225.206	168.428	190.322	205.867	171.963	162.693	176.832	151.307	215.372	231.201	177.27	183.738	186.16	166.925	228.915	177.974	161.352	266.31	276.013	250.827	272.186	317.487	229.548	232.13	243.847	181.53	204.141	149.137	178.683	199.894	193.438	203.435	212.867	188.024	171.717	169.02	142.916	141.983	TIM-barrel enzyme family protein
NCU00865	odc-1	92.8393	92.1728	154.441	65.6886	128.016	88.205	161.533	81.8962	51.9489	51.2518	57.0534	56.5503	49.3598	58.2098	50.7786	50.5911	48.7748	45.6285	56.5496	47.7782	54.3112	65.7971	66.3446	53.9111	87.3685	72.3145	61.3224	72.5407	98.8955	61.8526	58.8509	60.1758	67.592	62.2276	59.1384	56.8074	46.284	46.3238	48.5329	39.6021	35.9715	34.2232	oxalate decarboxylase-1
NCU00866		26.4021	30.7783	100.624	23.4643	44.8004	44.219	36.7656	20.9063	19.0175	21.1572	17.072	23.8937	20.8115	16.7574	20.4449	15.6219	16.9708	20.205	16.1129	19.1113	23.0032	41.7638	32.0903	42.7409	49.0848	54.5435	46.0234	40.6998	54.2065	40.794	33.4112	38.7616	39.852	25.1256	35.0315	36.1898	23.732	18.2422	28.4571	17.6864	12.6911	17.2291	DUF1275 domain-containing protein
NCU00867		69.5215	79.8615	109.33	68.0408	114.513	93.7396	132.182	82.1581	74.9955	99.3225	94.6117	125.661	100.699	101.174	107.503	115.182	127.799	134.209	139.831	134.509	144.94	46.3584	57.6265	35.6509	56.0454	59.9431	43.874	57.6474	55.1911	46.0299	46.7896	44.2899	48.0568	51.8563	38.5274	44.9103	43.5961	40.9373	42.9455	45.6769	41.1449	39.3136	hypothetical protein
NCU00868		27.5125	26.2425	26.852	26.4475	24.7554	31.6349	28.1239	29.2898	29.0634	27.5195	25.7181	27.3404	25.4896	28.3489	28.271	26.9779	26.6221	27.7651	29.5095	25.6808	31.1103	19.6154	23.3721	21.7384	22.5022	22.6923	27.1842	20.4783	24.888	22.4971	24.6772	25.9893	26.6331	26.2368	28.4039	24.791	28.8456	28.4407	25.8582	33.9886	34.8398	32.8919	hypothetical protein
NCU00869		17.3341	24.1906	22.1034	20.8827	24.2844	25.6925	19.9935	25.4648	20.468	22.0661	22.1385	19.1617	22.1909	24.7581	28.2103	28.6603	27.8528	43.8221	25.4967	32.1839	34.6036	15.9044	14.7776	13.3106	14.4614	9.77408	16.5634	11.5552	17.3395	16.8584	12.7545	18.936	16.2794	20.3721	17.3337	15.3853	21.1753	20.8278	21.1154	26.1451	24.4929	23.5725	hypothetical protein
NCU00870		14.1881	13.9312	19.2769	11.5887	25.9591	20.4491	15.0846	14.1995	9.40129	12.7246	10.9591	11.7424	12.4149	11.7176	14.6815	17.0039	15.6753	20.5395	13.4583	19.5758	20.169	12.6646	14.4066	12.3741	12.7812	14.0801	12.8335	8.92314	10.8304	13.2336	10.9522	13.2806	11.656	11.2973	9.97778	14.1396	12.7183	14.0767	16.1776	16.7636	16.3286	15.1929	hypothetical protein
NCU00871		1.78893	0.971945	2.26122	2.2948	2.87853	5.01032	6.13611	2.88182	3.06214	5.80686	4.46074	7.59457	5.45776	6.29977	5.21739	14.7808	24.5493	21.5431	45.6224	49.5035	35.1309	0	0	0	0	0	0	0	0	0	0.277272	0.381262	0	0.370402	0.145661	0	0.327791	0.14364	0.584734	0.615178	0.242504	1.40965	hypothetical protein
NCU00872		32.0157	26.0805	20.1248	32.1272	37.0546	28.722	42.3392	38.4068	31.1586	42.4153	44.4972	40.076	51.3989	55.6269	52.5379	46.6255	45.9895	45.5616	54.6975	48.3754	47.1268	19.3209	22.692	30.9019	22.7422	23.7859	27.8164	22.2758	20.2386	28.1358	36.7385	26.9425	38.224	29.6939	31.4628	30.833	42.875	37.5618	33.8496	51.2135	50.7642	45.6571	hypothetical protein
NCU00873		97.0341	67.6042	69.1368	55.1325	124.51	111.509	170.124	96.5673	73.1689	118.813	113.942	123.616	119.891	156.738	134.196	138.795	128.965	121.564	123.779	117.521	139.799	21.5004	26.2782	20.735	26.1025	33.6967	26.6784	25.6139	23.0282	35.8458	28.2124	27.7686	28.8471	48.3375	30.8801	25.9745	33.9591	26.1424	31.8355	41.7552	32.1722	39.3136	hypothetical protein
NCU00874		185.802	128.459	105.429	109.749	201.55	191.15	211.338	185.013	135.862	115.178	111.849	84.7086	153.237	126.436	170.657	168.777	143.28	155.418	126.311	136.301	166.559	54.1339	66.221	62.8071	60.4259	46.8882	77.5697	50.4575	61.9738	79.8043	66.4759	82.6067	70.1967	106.367	78.1472	64.7181	83.7177	111.464	90.8937	120.806	115.27	108.23	hypothetical protein, variant 1
NCU00875		39.1097	36.07	26.1171	33.1025	43.2303	36.1792	36.1008	37.0969	32.6628	32.1145	30.6194	33.7082	41.8628	34.7747	44.5905	40.7973	34.5893	45.2271	38.8933	43.0004	39.8106	16.4345	23.9904	23.4774	30.483	25.6997	28.0692	26.1275	24.4504	29.229	25.509	27.3238	24.8749	34.1388	31.1715	21.8634	30.0256	40.0037	27.6774	39.8328	43.2466	41.4281	hypothetical protein
NCU00876	fer-3	55.3952	62.2585	36.5187	50.1987	49.8771	38.3348	38.7598	41.3411	32.7702	23.5809	26.8195	24.1858	29.9877	25.829	35.4297	31.6645	32.1927	42.1495	38.7081	53.9495	36.0537	32.8102	32.0903	46.4866	27.6627	23.6492	36.7934	21.8264	20.4574	32.6812	26.7567	29.4842	27.6099	30.9286	28.1126	28.5906	27.6	37.7772	32.4852	37.2183	42.1957	44.8739	ferric reductase-3
NCU00877		141.387	105.996	29.0001	132.066	82.012	67.115	53.3842	89.9653	63.499	69.2279	84.5888	62.6844	73.4699	80.763	68.9788	44.7028	68.5957	57.0691	60.1302	35.2364	53.0589	144.2	190.007	149.493	146.714	274.084	122.708	225.004	159.064	144.476	132.744	104.212	105.36	129.456	134.3	139.589	172.746	132.077	119.156	128.188	99.4267	105.802	hypothetical protein
NCU00878		352.666	268.095	45.394	697.447	155.912	163.768	175.442	445.739	463.349	364.721	426.744	379.144	461.571	501.146	397.189	358.524	545.268	512.016	883.557	450.575	359.68	525.611	596.112	654.425	577.676	966.745	594.069	647.345	570.18	491.081	528.549	446.902	470.409	629.499	628.819	499.681	776.405	818.89	509.888	938.684	814.41	735.995	hypothetical protein
NCU00879		155.02	170.792	133.751	166.774	150.992	151.591	142.767	155.514	163.045	144.263	149.077	135.066	140.342	154.659	151.244	130.744	132.657	142.238	179.712	155.478	146.258	189.086	173.312	182.803	169.276	141.895	151.22	123.255	150.367	170.368	152.499	133.759	148.142	167.607	155.275	140.337	174.057	172.368	171.652	211.775	201.44	192.731	WD domain-containing protein, variant 1
NCU00880	pla-2	105.053	110.046	117.64	92.9967	108.756	124.442	108.302	94.157	97.3437	95.0305	93.5654	91.3685	79.7073	93.9295	93.185	82.2556	77.2754	85.0349	84.7009	87.4606	89.0467	106.795	121.251	111.902	100.69	92.3411	103.995	72.0913	91.2923	106.674	92.1235	89.2152	84.197	97.4776	86.814	96.5477	100.632	84.0292	101.354	101.812	86.7357	90.0611	phospholipase-2
NCU00881	ham-7	131.702	140.176	71.4545	82.498	100.539	117.51	120.677	123.342	106.476	138.506	135.199	175.084	175.548	151.131	156.704	166.494	184.476	176.827	190.454	204.185	169.591	40.8802	83.4718	50.2323	71.587	77.4408	43.0521	68.368	83.908	57.6524	44.918	46.8316	39.5264	59.82	46.83	58.3647	56.7078	52.3567	46.9087	53.8281	52.1384	60.2235	Hyphal anastamosis-7 protein, variant
NCU00882		6.2921	5.02172	7.68814	5.90911	8.68794	9.49631	8.28375	7.33555	6.71521	6.71576	6.49836	6.60143	5.27784	7.68571	5.88473	5.46768	4.59895	7.89466	4.87709	5.37504	5.99796	4.71241	4.69915	4.48144	5.28051	5.46802	7.58628	8.92314	7.11085	9.0909	8.80338	9.72217	8.85599	7.22285	10.9246	7.47466	8.06365	11.1321	7.14675	7.61282	7.43679	9.78925	hypothetical protein
NCU00883		7.77259	7.34358	5.76611	12.9656	10.2057	8.73894	7.20993	8.1215	11.3353	7.62466	7.21428	7.47773	7.01712	8.50468	6.1274	8.71224	6.93082	7.29253	8.39601	6.17135	6.98664	5.00694	4.94648	3.6788	6.12059	6.56162	7.52306	5.84177	8.42362	7.13463	6.23861	6.48145	8.1397	7.34631	7.8657	8.59586	7.34251	6.67925	5.78237	6.84385	5.25426	8.22297	hypothetical protein
NCU00884	ned-2	481.037	450.011	132.168	457.755	224.683	315.942	242.99	329.419	210.535	165.672	239.558	193.136	159.595	214.507	134.257	144.623	125.467	111.462	119.334	110.553	110.666	666.689	588.878	693.688	493.968	585.693	530.85	355.834	396.348	401.553	443.358	344.343	413.366	312.187	404.646	442.749	376.172	271.335	310.494	229.923	227.792	245.906	NAD-epimerase/dehydratase-2
NCU00885		1.54218	0.755957	0.339183	1.7211	0.889728	0.582596	1.02269	0.838348	1.2356	0.959394	1.21156	1.22681	3.11872	1.88993	3.39737	2.94414	3.2387	2.27473	5.74139	5.70684	3.36149	0.824672	1.23662	1.00331	1.80017	1.29865	1.26438	1.60488	1.36747	1.20828	1.24772	1.71568	1.62794	1.54334	1.60227	1.43264	2.36009	2.80097	2.40391	1.92243	1.69753	3.21087	hypothetical protein
NCU00886		7.83428	5.18371	14.2457	26.4475	4.34397	3.26254	3.93734	14.3567	30.6751	23.2274	21.0921	31.8972	15.9535	9.57564	17.2902	12.1971	16.8412	17.7295	4.56842	9.2902	11.6664	5.12475	9.95479	9.9662	8.34081	12.3714	10.1783	13.481	11.3227	11.7952	15.042	16.3943	11.3956	14.3222	9.83212	11.3366	11.0138	10.7012	10.5252	5.76729	6.79012	6.73501	hypothetical protein
NCU00887		4.50317	1.61991	3.56142	3.61431	2.87853	6.059	5.57364	4.13935	3.86796	2.62571	1.76227	2.86257	1.79926	3.33888	3.57937	3.12439	2.39664	2.47545	3.51892	3.71608	3.29558	1.70825	3.27704	2.54171	2.70026	2.80236	3.6667	3.14557	1.42217	3.04948	2.01022	1.58859	2.53959	3.82749	1.96642	2.86529	2.68788	2.58551	3.37846	1.15346	2.82922	1.87954	hypothetical protein
NCU00889	gtp-16	60.762	59.3426	61.8443	62.5906	63.1184	62.9203	66.5257	60.5707	53.3456	49.1816	54.1897	48.9558	49.4797	50.9651	47.5025	48.5482	55.2522	50.5125	51.1169	47.6455	51.6088	72.5123	63.9332	70.4323	59.4058	69.7172	57.7822	62.141	64.8181	51.8411	59.7521	55.9819	56.1314	65.9316	60.3765	58.1155	66.4104	63.0578	59.448	55.6736	57.0693	58.6572	guanine triphosphate binding-16
NCU00890	gh2-1	20.9737	21.0588	22.3295	14.6293	24.703	21.9639	23.1638	20.3823	13.9676	14.5929	13.5474	14.9555	15.6536	14.8044	14.7422	14.24	11.465	12.3772	14.94	13.0063	15.8847	15.551	13.4792	12.7755	13.5613	13.465	12.3909	14.5723	14.3311	14.9022	10.3284	9.72217	11.8514	13.3962	8.95816	13.0807	12.1938	14.6512	12.7992	11.8422	12.1252	10.4158	Beta-mannosidase
NCU00891	xyd-1	111.284	112.26	75.9204	106.88	117.182	150.718	176.72	121.561	98.4718	78.3674	89.9307	76.2962	87.1443	101.048	82.6896	88.0837	79.9959	69.647	92.1092	75.5824	70.5914	106.736	101.217	94.8461	130.813	107.515	100.645	115.102	127.558	101.899	84.4986	77.3961	79.4434	101.305	91.2567	99.0393	100.763	104.857	86.4107	118.576	104.843	93.272	xylitol dehydrogenase-1
NCU00892	met-6	41.824	37.3659	19.3899	49.6824	25.2264	36.4705	31.601	35.5774	35.6175	32.9224	31.9411	29.9693	31.787	36.6646	29.4843	25.7762	29.0835	29.0363	33.2754	31.5203	26.9579	49.1269	33.5124	60.7336	51.485	44.7694	63.6615	60.9855	45.6735	52.359	52.6816	52.3599	57.2383	41.1764	55.2055	49.8934	43.9239	40.7219	43.5302	44.6004	52.1384	42.7595	tetrahydrofolylpolyglutamate synthase, variant 1
NCU00893	fol-4	20.8503	18.8449	16.4504	19.2189	18.2656	19.3422	18.5617	16.9766	12.732	13.886	14.3184	13.1444	10.8556	12.7255	14.0748	10.0942	9.52178	11.6413	9.32204	9.95379	11.93	22.4429	16.3234	21.0026	27.3627	20.8468	19.5347	23.6881	20.5121	18.6996	18.4386	19.7621	19.7306	14.5692	14.3476	20.1193	12.5872	12.7839	15.9178	11.5346	13.4994	11.7471	folate-4
NCU00894	mic60	86.0537	109.344	133.695	86.0549	100.382	97.5265	94.036	81.1626	104.327	72.308	81.8904	70.98	73.4099	79.755	75.8342	70.2387	69.1139	63.6926	75.1937	70.6719	78.3031	131.417	92.6228	127.019	105.79	89.6755	111.771	89.8092	105.897	101.726	86.2315	91.8205	86.9971	71.9815	85.5759	109.878	93.3547	64.566	97.0009	83.6642	86.4123	79.0972	hypothetical protein
NCU00895	vtr-1	325.77	287.264	302.89	283.981	305.805	268.868	246.263	250.771	258.777	328.113	295.18	341.522	357.573	331.683	284.226	307.452	324.647	299.462	313.863	287.93	312.487	298.414	294.686	284.873	256.225	293.974	235.554	256.46	236.955	238.953	302.296	228.376	286.517	269.9	248.935	265.662	281.965	241.099	240.326	263.527	261.581	265.641	RAB GTPase Ypt5
NCU00896	dot	104.807	104.538	101.698	131.664	93.5262	107.547	85.1897	120.041	112.171	96.7978	108.71	83.5402	136.324	86.9998	86.3296	90.7275	99.8815	95.2043	104.888	89.5177	110.204	128.178	127.743	172.502	111.611	95.3485	129.915	118.312	119.353	123.763	131.496	121.622	151.594	118.035	140.199	129.436	143.441	126.044	130.071	145.182	144.937	141.827	synaptojanin-1
NCU00897	sin3-2	52.7426	50.9191	88.9789	50.4282	58.0417	62.163	45.1516	49.8817	63.7139	49.1816	47.9116	53.1036	53.0782	44.2874	59.7573	56.0588	56.742	64.4285	57.1052	62.9079	75.1393	54.016	48.1045	60.5998	50.4649	47.1616	44.6326	48.7884	46.2752	59.0909	50.6714	55.2194	50.2708	51.7329	47.267	49.8311	49.4308	55.0858	59.8378	51.2904	59.8177	68.2115	Sin3-like-2
NCU00898		71.804	60.5306	67.6104	55.821	71.2306	62.396	61.5657	56.7457	50.5521	56.9577	50.9405	61.4576	61.4748	72.0063	65.0961	71.7408	59.5921	64.9637	72.4156	76.4451	78.0394	52.4256	61.6455	58.125	57.3056	57.4142	54.3051	51.7414	51.5263	53.5673	59.0589	53.0589	62.1873	55.5604	49.8161	60.3579	51.922	50.5612	56.2644	46.9842	52.2192	49.8077	hypothetical protein
NCU00899		100.057	110.64	115.096	117.035	129.063	137.143	119.296	139.742	133.552	128.205	123.799	125.953	212.733	111.569	156.34	134.168	141.013	151.471	136.497	152.16	174.93	106.265	101.588	108.692	112.691	102.184	114.3	120.174	117.931	123.36	120.821	127.151	132.124	150.013	139.835	117.913	151.046	154.844	149.562	185.707	203.299	202.833	hypothetical protein
NCU00900		51.5089	52.0531	71.0023	47.6744	59.6641	61.5804	60.9009	54.0211	49.9074	65.2893	57.8244	66.5401	82.7661	56.0679	59.5147	54.7369	52.3374	60.0128	47.7214	50.0344	51.3452	52.8379	57.0081	55.5833	56.4655	55.7738	56.7074	60.4078	58.8012	58.2853	61.6237	58.2059	58.9965	59.5731	53.5304	58.863	54.8721	59.1796	63.5411	56.827	63.1319	65.0006	hypothetical protein
NCU00901	uvs-6	33.6196	41.3077	46.9203	39.5853	48.464	44.1608	35.6406	40.1359	54.3663	46.2529	51.271	39.8423	59.4956	48.8232	64.186	58.9428	68.1422	74.6648	67.2298	68.7475	54.9703	38.3473	40.0046	41.8045	43.8643	45.2478	63.7247	60.151	54.5894	50.4027	59.1282	72.9481	62.4478	87.415	65.9845	51.326	60.2479	93.0067	58.9932	85.0483	92.7983	94.2901	UVS6
NCU00902	wc-2	127.323	123.113	121.71	134.934	121.055	131.608	153.301	146.082	181.848	148.151	156.181	140.266	181.666	174.504	171.507	172.623	163.749	167.126	181.07	168.418	164.713	120.225	136.894	138.189	147.434	162.879	175.369	228.664	184.882	177.79	160.471	174.745	165.268	216.192	181.494	152.109	185.136	191.256	179.968	232.23	212.676	206.592	zinc finger white collar protein WC2
NCU00903		517.124	356.812	289.21	336.475	429.32	396.34	631.099	394.705	311.908	398.805	372.224	424.186	407.893	462.466	342.285	431.947	419.282	369.176	434.37	381.628	359.68	282.804	366.781	282.665	302.309	445.78	281.451	329.129	357.457	278.826	278.519	229.837	252.461	347.005	267.798	271.019	312.188	326.134	265.469	271.524	271.12	285.298	hypothetical protein
NCU00904	ldh-2	198.078	215.88	210.293	138.95	165.437	137.318	134.125	155.042	73.9747	50.9994	89.7104	48.021	60.1553	79.0621	59.7573	60.3848	60.5637	52.1851	55.8088	53.0205	61.2319	177.953	181.659	241.396	215.961	225.761	292.261	226.16	258.452	228.884	218.282	236.065	309.569	191.313	225.92	191.476	103.582	112.614	126.108	99.8126	70.8112	55.7596	D-lactate dehydrogenase
NCU00905	naa-1	30.967	22.0308	31.8267	30.7503	24.703	30.4698	28.3284	22.7402	25.5715	30.2967	31.4455	28.0999	23.0905	27.278	22.3862	23.6733	22.5414	22.6804	25.2498	28.2024	20.894	32.7513	25.0415	34.8483	36.3635	34.927	37.2992	36.7839	31.0689	35.9033	45.5419	32.5343	44.8009	30.7434	37.799	43.9759	33.1724	29.1589	31.0559	23.5305	24.0079	26.2352	N-acylethanolamine amidohydrolase-1
NCU00906		27.0807	35.206	62.0139	35.512	29.3087	31.4019	29.7602	31.8572	39.378	39.4362	33.8135	37.7976	38.3243	35.0267	47.5025	43.0805	38.7349	45.0933	49.1414	53.0869	54.7067	32.5746	33.5742	44.9482	39.1838	35.0637	41.4717	51.292	34.1868	45.1093	48.176	47.2764	43.759	48.461	42.3145	44.1005	38.2204	38.8545	44.1799	37.9872	40.579	43.8558	hypothetical protein
NCU00907		0.123375	0.0539969	0	0.22948	0.052337	0.174779	0.102269	0.209587	0.214887	0.100989	0.220283	0.0584198	0.299877	0.0629977	0.364004	0.360506	0.129548	0.267616	0.185206	0.796303	0.131823	0.471241	0.741972	0.267549	0.960093	0	0.189657	0.256781	0.109398	0.460299	0.207954	0.190631	0.130235	0.185201	0.145661	0.186867	0.721139	0.430919	0.324852	0.538281	0.485008	0.234942	hypothetical protein
NCU00911	cps-1	507.439	702.878	2116.39	255.009	1242.64	1766.72	1593.65	796.798	369.551	71.1971	101.165	121.221	57.3965	55.8789	80.4449	85.3199	50.8476	44.6918	62.1675	86.797	94.8469	305.364	220.118	198.789	284.308	240.593	163.421	126.208	187.015	200.518	80.894	101.987	98.2624	137.728	74.7241	113.49	79.2598	79.8637	149.172	70.6685	52.6234	64.7657	polysaccharide synthase Cps1p
NCU00912		22.3308	12.4733	18.4289	43.6012	19.9927	22.5465	18.9708	33.1148	55.4408	79.3772	51.6014	117.657	60.995	32.5698	59.3327	55.8184	48.9044	72.9253	39.202	64.1024	49.3019	14.8441	11.8097	13.3106	14.8814	17.9761	22.0002	21.5054	17.5583	17.2037	49.0771	46.2597	62.7733	52.0415	51.127	28.3414	35.5981	52.0694	39.567	35.5265	46.48	65.7838	hypothetical protein
NCU00913	gwt1	29.1164	32.1282	47.6552	38.7821	39.2527	39.5582	32.3169	31.7	41.6343	41.3044	41.7988	49.832	38.3243	43.1534	40.2831	47.707	55.5761	51.7836	52.1047	54.4804	47.9178	31.691	30.6682	32.5072	31.263	27.8869	31.4198	35.3074	33.421	33.3141	32.3715	36.0928	31.9727	28.6445	30.6617	36.0653	30.9434	29.7334	34.5643	28.5289	32.2531	31.7172	GPI-anchored wall transfer protein 1
NCU00914	stk-16	65.5736	68.7921	114.305	68.0981	72.5914	78.6504	69.4404	77.914	75.3715	72.8635	76.7137	71.0384	65.3732	61.3597	80.1415	76.1269	74.2958	85.9716	70.5635	78.9667	86.2125	76.1644	75.6811	80.7329	77.8876	61.7886	87.8112	64.3879	76.1955	86.4211	74.2395	83.5599	80.1597	70.1295	71.9566	74.8089	68.836	67.367	74.1962	69.0537	70.0029	79.4887	serine/threonine protein kinase
NCU00915		83.9564	78.6736	80.3298	65.5739	89.0252	121.821	115.512	78.7524	65.8628	67.915	70.4907	60.6397	58.1762	68.9194	59.6967	66.934	60.175	55.9986	72.7243	71.1364	72.0415	69.0369	60.5943	72.7733	72.247	64.3859	74.2823	64.4521	73.8981	76.4671	45.6112	57.6341	61.0152	54.3257	53.3119	68.8915	52.3154	44.7438	57.7587	36.2955	30.8789	49.2595	Aspartyl-tRNA synthetase
NCU00916	trm-15	120.414	159.615	399.105	203.319	132.517	104.168	149.261	144.039	231.433	224.296	197.539	241.975	182.085	166.377	179.939	144.924	156.235	177.563	173.476	161.981	165.241	253.292	225.003	274.238	193.699	185.913	225.186	206.259	186.249	234.235	223.342	239.242	219.121	223.785	214.704	221.873	233.518	233.486	238.052	257.144	265.38	266.268	membrane bound cation transporter
NCU00917		64.4632	60.9086	58.396	57.6568	71.5446	60.2404	55.7875	61.3042	54.7961	59.6339	59.4214	58.7703	55.1174	55.8159	66.1274	52.4537	55.6409	55.5303	51.4873	46.7164	44.5563	46.4762	62.202	50.5668	57.1255	61.2418	53.42	54.7586	69.0846	48.8492	67.585	55.9184	61.9919	72.7841	63.7995	57.6172	62.3458	73.1126	61.8519	65.1319	68.1437	66.4886	hypothetical protein, variant 1
NCU00918		164.828	170.63	162.073	135.737	205.737	153.572	165.061	144.877	123.614	149.363	130.518	164.861	152.997	165.306	149.788	160.245	152.025	152.876	175.082	167.555	159.243	147.911	157.483	122.939	123.432	163.494	105.007	107.335	108.194	108.688	120.613	106.563	123.202	135.876	121.117	113.303	129.084	130.568	130.136	135.032	121.252	128.983	hypothetical protein
NCU00919	drh-16	33.3111	28.1324	17.2983	37.5199	22.3479	32.0428	40.754	30.6521	24.5508	17.2186	25.7732	19.629	27.1689	24.6321	20.2629	19.1068	23.513	18.9338	21.9161	18.6468	21.7508	41.3514	25.1034	36.5873	44.4043	32.5347	41.4717	46.0922	44.9624	32.7963	24.5386	36.0928	31.1913	19.3227	38.236	32.9508	21.8964	21.6896	26.5729	26.8371	20.6937	21.8496	ATP-dependent RNA helicase rok-1
NCU00920		32.3241	29.3743	33.8052	26.8491	34.6471	38.9174	32.3169	30.9665	28.2039	23.9344	24.5065	26.7562	24.7698	25.64	21.9009	26.5573	26.7517	23.3495	22.5334	21.8983	24.1237	29.3348	26.711	30.7681	27.6627	29.3906	35.4659	28.2459	30.4672	30.4948	26.2715	32.4072	31.5169	29.9409	28.9137	30.7707	23.732	24.1315	26.8328	25.9913	24.8163	30.0726	isoleucyl-tRNA synthetase
NCU00921		47.4992	52.215	42.3413	52.3788	48.8827	51.0936	42.0324	52.9731	45.3948	51.7063	50.555	54.4472	41.3231	45.7363	47.1992	41.5784	39.4474	46.4982	36.0535	33.8429	39.547	60.4367	65.1698	65.2151	51.005	58.0977	69.1616	54.7586	59.567	59.6662	61.9009	56.1726	69.6758	61.672	62.4158	57.9286	53.9543	54.7985	51.7165	47.4456	53.9976	50.5125	hypothetical protein
NCU00922		0.123375	0	0	0.05737	0	0	0	0	0.107443	0	0.110142	0.175259	0.119951	0	0.121335	0.420591	0.259096	0.267616	0.246941	0.132717	0.131823	0	0	0	0	0.341751	0	0	0	0.0575373	0	0	0	0	0	0	0	0	0.0649704	0	0	0	hypothetical protein
NCU00923	tob37	41.7623	39.9577	28.3783	47.1581	38.7817	35.0723	40.5495	42.1794	37.7126	41.7084	43.2857	46.21	42.9424	47.5002	39.2518	32.5057	37.5041	37.8676	36.1769	32.7811	35.1309	59.2586	55.7097	55.9846	61.746	68.7603	56.581	57.9683	54.5347	54.6605	52.9589	45.5608	48.187	46.0534	54.2587	51.0146	45.4318	46.6829	45.6742	44.9849	46.8841	36.8076	topogenesis of outer membrane beta barrel protein 37
NCU00924	gpit-2	45.5252	42.3336	62.5792	45.3223	51.1855	56.4535	72.713	50.0913	42.9236	57.9676	55.0158	63.0933	47.7404	54.178	53.0233	45.1835	45.0827	41.7481	44.6347	46.1856	46.4677	45.7104	43.0962	41.8714	45.6644	50.7159	47.1614	54.6944	56.5039	50.3452	50.6714	46.1327	50.401	51.7329	47.3398	53.693	43.5961	49.2684	48.2081	44.8311	40.4982	43.6209	glycosylphosphatidylinositol transamidase 2
NCU00925	nop7	50.892	46.9233	28.7175	52.6082	25.1741	48.5302	46.5833	47.3143	36.7456	22.9245	34.6396	22.2579	29.5079	39.7515	23.4783	21.2699	27.0755	17.2612	27.5957	21.5665	27.9465	65.6793	37.1604	55.6502	80.0478	55.0903	78.0754	80.3083	89.1044	70.8285	45.9578	71.7407	64.7269	27.2863	71.5196	72.3174	38.0237	35.1917	39.2421	41.2169	30.6364	25.687	pescadillo
NCU00926		21.7756	19.1149	15.5459	22.3169	18.2133	19.8665	17.9481	18.7056	16.8686	14.1889	16.9068	16.5912	13.8543	17.5763	15.7128	13.0383	12.5662	13.5815	15.1252	12.21	12.0618	24.9169	16.3852	20.9357	23.8223	22.4189	24.3393	23.3029	22.153	22.4396	18.7158	21.7319	20.512	14.9396	18.499	22.2371	17.3729	11.9939	18.3866	12.5342	12.3677	14.3315	Septal pore-associated protein, putative
NCU00927	kin-5	39.1714	39.7958	57.2654	39.7574	53.5407	54.531	53.0774	40.3455	39.8615	42.1628	45.4334	36.045	33.2864	33.0738	42.1031	47.5869	36.5325	36.4626	38.6463	50.698	50.2247	38.1706	39.3863	38.5939	35.8235	31.4411	44.2533	31.8409	39.2738	45.1668	38.9567	43.0826	44.4102	42.0407	28.1854	44.7234	34.418	30.3798	31.8355	25.9144	26.9988	27.5665	kinesin-5
NCU00928		23.9347	29.7523	44.0938	25.0707	38.2583	31.1106	23.5729	23.8405	30.0304	30.0947	25.7181	35.4024	31.4871	34.5227	37.6744	32.2052	29.9256	38.2691	41.7948	45.8538	40.5357	30.6896	34.6872	32.1059	25.9825	33.8334	28.1957	23.8806	24.8333	27.7905	31.8169	25.4174	33.796	34.8796	24.908	27.6563	30.2223	32.2471	33.1349	35.3727	42.5191	36.0244	UPF0183 domain-containing protein
NCU00929	spa-9	24.4282	20.1409	28.4348	23.6364	27.3722	26.3333	17.0789	18.2341	23.0466	22.672	18.9994	19.3369	23.6303	18.9623	25.7836	24.5144	25.7801	31.1103	20.3109	30.5913	29.2648	25.1525	24.3614	32.4403	25.3825	18.6596	29.2072	17.5253	19.7463	29.6893	25.9942	28.3405	27.8703	22.9032	16.8967	33.1377	27.1411	21.6178	29.0418	23.223	28.858	27.4099	Septal pore-associated protein 9
NCU00930	tim10	151.689	124.679	42.9632	180.371	73.7951	83.952	90.9679	127.848	125.118	123.661	128.37	116.138	134.585	178.031	98.2811	90.2468	93.0155	78.2776	119.52	75.6488	68.8777	192.856	153.526	173.706	181.278	259.799	157.162	153.234	140.084	135.5	160.818	104.974	140.654	117.788	182.44	133.36	154.193	139.402	120.52	141.491	127.072	117.863	mitochondrial import inner membrane translocase subunit tim-10
NCU00931		45.5869	37.7979	18.6551	56.0504	21.4058	28.1976	33.902	46.7379	34.7579	24.0353	37.6685	22.4332	30.4075	42.5864	20.3236	24.6346	25.521	15.321	34.6335	22.1638	21.4213	52.0722	31.472	46.0184	56.4055	55.9105	55.8856	55.3363	57.3244	49.8273	41.0362	44.9253	45.5172	25.3108	53.8218	50.5786	36.8437	33.5399	33.07	32.5275	25.7054	26.7051	lysyl-tRNA synthetase, variant 1
NCU00932		0.986996	1.51191	1.13061	0.28685	2.66919	3.20428	1.07382	0.471571	0.96699	7.17021	3.19411	5.54988	6.35739	2.7719	8.43276	6.06853	10.1047	9.70107	4.44495	8.42754	3.69105	0.294526	0.123662	0	0.120012	0	0.063219	0.0641953	0	0.0575373	0	0	0.26047	0.0617337	0	0.124578	0.0655581	0.0718199	0.129941	0.230692	0.161669	0.469884	hypothetical protein
NCU00934		0.493498	0.917948	0.565305	0.975289	0.418696	0.174779	0.204537	0.261984	0.537217	1.41384	1.15649	0.993136	1.13953	1.00796	1.57735	1.44203	1.16593	1.53879	1.54338	1.52625	1.05459	0.706862	0.989295	0.267549	1.56015	0.683502	0.821847	1.4123	0.765783	0.690448	0.623861	1.14379	1.30235	1.29641	0.655475	0.747466	0.721139	1.58004	1.42935	0.999664	1.69753	1.64459	hypothetical protein
NCU00935		1282.91	1112.34	1839.9	807.367	1682.06	1458.53	812.933	890.169	1042.09	802.306	768.844	665.459	595.016	626.386	783.397	743.965	714.004	741.965	597.043	706.122	953.94	439.197	474.058	449.683	522.171	401.147	444.682	268.786	281.097	589.585	441.139	377.513	421.05	320.398	338.006	451.843	401.543	304.732	534.837	356.496	322.369	370.269	hypothetical protein
NCU00936	suc-3	148.049	139.042	140.139	170.561	123.306	83.0199	70.1562	114.854	138.656	152.594	174.409	156.682	272.168	306.988	241.759	291.53	316.551	338.935	328.988	307.307	274.522	172.239	203.053	185.947	155.115	173.473	151.726	108.747	118.806	144.476	162.135	100.717	137.919	151.124	140.053	131.99	172.746	148.883	149.172	183.554	187.537	173.074	succinate-3
NCU00937	gh79-1	87.4725	75.2717	60.6007	118.985	77.9821	32.3341	25.1069	79.4335	165.409	205.209	161.963	204.294	417.609	339.746	390.637	423.895	590.545	662.081	606.488	593.976	484.451	81.4069	204.413	172.837	141.434	305.252	190.795	266.86	123.674	149.194	221.956	175.253	179.725	245.33	303.558	77.7365	223.684	334.393	177.759	382.717	461.162	340.509	beta-glucuronidase
NCU00938		88.3362	119.819	88.2441	72.4009	121.997	134.929	106.308	128.948	104.811	124.368	119.559	137.52	93.5017	101.93	115.147	134.349	144.64	155.685	153.042	167.157	132.417	55.5476	87.429	52.9078	104.47	112.915	81.1732	77.0985	85.2755	79.5166	64.0498	63.5436	68.8293	92.971	78.22	63.5969	72.7695	108.017	79.5888	121.113	111.39	105.019	hypothetical protein
NCU00939	dcc-1	176.672	226.247	252.974	220.473	166.17	330.507	367.093	280.847	317.764	212.279	231.793	149.262	218.37	224.965	255.591	242.921	234.806	270.292	322.012	333.585	245.916	132.124	208.309	174.174	398.379	252.212	399.86	510.352	533.204	317.146	439.961	660.663	478.158	545.109	630.13	362.334	602.545	859.253	432.963	946.989	1091.35	767.712	development and carotenogenesis control-1 protein
NCU00940		1.72724	1.02594	1.13061	3.38483	2.72152	1.28171	1.9431	2.77703	2.57864	3.83758	2.36805	4.1478	4.43818	3.71686	5.39939	5.58785	4.46941	7.49324	4.07453	4.57874	4.08652	2.59183	2.53507	3.54502	3.72036	3.96431	4.55177	5.26401	3.50072	3.50978	6.09998	4.9564	5.86058	7.96365	5.75361	3.67504	6.03135	6.89471	6.62699	7.07454	9.29599	11.7471	hypothetical protein
NCU00941		14.5582	12.0953	8.70569	19.5058	12.8749	13.691	13.704	18.0769	19.2861	32.6699	26.9847	34.1171	35.7453	24.7581	36.8857	34.4284	28.6301	45.2271	26.9784	40.8769	29.9239	15.8455	18.9821	28.0926	20.0419	24.401	32.8739	25.6781	23.1376	26.122	45.7498	42.32	42.0008	59.9435	44.7908	33.636	47.2674	57.6713	44.3748	48.2146	63.7786	68.1332	hypothetical protein
NCU00943	tre-1	247.366	258.969	149.353	254.206	225.101	133.298	146.858	232.38	305.085	432.636	437.758	420.447	574.624	545.308	521.86	378.412	317.911	278.923	342.137	317.327	318.947	284.807	247.2	319.654	255.805	251.802	366.291	337.218	255.389	289.125	470.253	362.77	428.995	403.306	384.035	290.204	404.428	353.138	363.899	366.031	389.947	336.28	Trehalase
NCU00944	thr-5	94.0731	88.987	34.5401	119.215	57.7277	56.3953	74.8095	109.876	98.2032	80.7406	97.0348	74.602	99.6791	121.27	74.9242	70.1185	76.822	75.5345	104.333	66.5577	54.6408	105.499	113.274	140.53	127.932	136.905	154.065	172.621	134.395	136.306	136.487	113.298	135.184	123.282	174.575	115.67	162.846	173.804	127.212	211.467	190.527	159.056	l-allo-threonine aldolase
NCU00945	col-20	60.3301	60.0986	107.691	30.5208	55.0585	77.1357	111.677	55.5406	57.0524	118.51	126.828	100.131	74.9093	66.3365	62.8514	90.9678	64.2558	63.4918	53.0307	57.8647	79.4895	79.4042	69.5598	81.8031	56.8855	54.6118	47.9832	43.5886	64.2164	68.8722	50.5328	60.6842	51.0522	63.3388	49.3063	57.4303	65.427	41.871	59.6429	54.597	39.8515	40.5667	fungal specific transcription factor
NCU00946		0.863622	0.269985	0.226122	0.28685	0.157011	0	0.511343	0.0523968	2.57864	8.23059	5.61723	12.7355	2.03916	0.81897	0.849343	1.08152	1.23071	0.936655	1.0495	1.59261	2.17508	0.235621	0.061831	0.0668872	0	0.0683502	0	0.0641953	0	0.0575373	0.0693179	0	0.130235	0.0617337	0	0	0	0	0.194911	0.230692	0	0.078314	hypothetical protein
NCU00947		19.1231	13.6612	31.4309	9.40867	46.6846	18.7013	75.2185	34.0055	30.8362	18.178	19.8255	31.0209	27.8886	42.5864	22.9929	30.2225	24.4198	24.2861	23.7064	17.4523	23.2668	5.00694	3.46253	2.0735	2.70026	4.71616	2.46554	5.19982	2.73494	3.50978	2.77272	2.60529	2.47447	5.92644	4.22417	3.42589	5.70356	6.24833	3.9632	6.76696	5.01175	7.67477	hypothetical protein
NCU00948		0.431811	0.377979	0.734896	1.26214	0.52337	0.524336	0.664746	0.366777	0.859547	0.45445	0	0.642617	0.239902	0.503981	0.546006	0.480675	0.388644	1.47189	0.493883	1.06174	0.659117	0.706862	0.309155	0.802647	1.38013	1.16195	1.13794	1.3481	0.382892	0.345224	0.485226	0.826067	0.846528	0.246935	0.218492	1.1212	0.655581	0.718199	1.03953	0.768972	1.69753	2.34942	hypothetical protein
NCU00949		7.34078	4.04977	3.61795	11.2445	6.17576	11.1858	5.93158	10.427	12.9469	7.06922	8.15049	4.79042	7.49693	9.76464	7.09808	7.45047	6.34785	11.1061	6.54395	10.7501	7.11846	12.6646	12.8608	18.0596	16.2616	7.72357	15.868	8.79475	10.4475	14.7296	17.3295	20.461	17.3864	20.1869	18.2076	15.4476	19.3396	22.1923	22.4148	25.3761	21.3404	23.1026	hypothetical protein
NCU00950	tdus-1	17.5809	17.819	18.8812	15.4325	18.9983	22.7795	23.624	20.5919	16.4926	17.5721	17.843	19.5122	19.552	19.9073	19.2315	20.3686	20.8572	20.9409	16.9155	19.4431	25.4419	16.14	15.7669	14.7821	18.3018	20.4367	18.9657	20.8635	14.6046	16.1105	16.359	17.6016	16.4747	13.5197	15.5129	14.0773	16.5206	18.1704	17.607	20.916	19.8045	18.4821	tRNA-dihydrouridine synthase-1
NCU00951	ipp-1	294.248	281.81	477.343	169.069	390.486	423.722	415.722	238.825	240.458	214.096	228.379	275.975	216.391	273.41	227.806	294.233	237.721	214.762	248.732	268.022	262.856	250.995	247.262	249.423	181.698	246.129	180.301	147.392	213.38	220.656	145.706	165.34	156.738	156.804	135.975	203.062	131.116	103.277	164.375	105.349	89.1607	111.363	Inorganic pyrophosphatase
NCU00952	mrp-44	34.1747	27.0525	24.7603	31.0371	27.2676	21.3813	34.3111	27.8751	21.6498	24.5403	26.8195	25.88	24.5899	31.8768	20.6876	23.7333	23.0595	21.3424	25.0028	18.9122	19.9053	32.4567	27.1438	24.8152	27.9027	35.7472	26.552	33.189	36.1559	26.8699	27.1033	29.8655	26.1121	22.1624	29.2779	31.5805	24.8465	21.7614	23.4543	21.3005	21.3404	20.9882	mitochondrial ribosomal protein L44
NCU00953		48.0544	36.8799	37.3666	47.6171	37.3163	43.0538	47.4526	42.4938	42.7087	48.3737	44.7726	54.0967	43.4822	46.4293	49.2012	43.9818	46.6373	52.4527	48.5857	51.8924	42.2494	50.1283	44.642	51.3694	49.6848	49.0071	47.92	59.7016	43.3762	47.756	60.3066	49.6911	55.3499	51.5477	56.298	48.0247	55.8555	66.6488	56.6542	64.363	71.7004	65.5488	hypothetical protein
NCU00954	pme-1	46.4505	47.5173	37.0275	46.1828	36.3219	37.0531	45.305	39.9263	46.6304	67.5615	56.2824	68.2343	70.1113	57.1389	64.55	68.0756	71.5105	81.5559	65.6864	73.5253	58.0682	52.1311	48.4755	52.3727	43.3242	44.0175	52.4085	55.2721	44.4701	42.1749	88.7963	70.597	74.755	92.5389	87.3238	48.8345	72.7695	101.122	82.3825	83.8949	102.094	99.3805	protein phosphatase methylesterase 1
NCU00955		64.4632	95.7366	46.5811	64.7707	58.6174	58.8422	42.8505	60.4135	66.1851	181.527	123.359	217.029	74.3095	77.1091	78.2609	136.151	155.458	161.774	145.695	139.751	172.754	50.7763	49.032	47.1555	48.0647	46.2731	51.0177	55.9141	47.8615	44.1887	45.8885	52.9318	51.1173	58.9557	58.8471	46.8412	56.1177	62.2678	50.8069	59.9029	66.3653	66.4103	monooxygenase
NCU00956		17.2724	23.7047	19.5595	19.1042	19.574	18.6431	16.9254	18.5485	13.6453	18.9859	16.7966	16.8833	13.7344	14.1745	14.4388	15.7421	16.064	11.3068	11.1741	11.5464	11.3368	20.3223	19.2294	17.7251	22.1422	16.4041	19.8508	18.2957	23.0282	16.8009	16.9136	19.3808	16.8003	17.5941	20.611	17.1294	14.0294	16.8777	16.7624	15.3025	14.0652	13.3917	hypothetical protein
NCU00957	acw-2	186.727	180.512	286.214	285.473	199.09	143.027	92.1951	178.149	321.739	231.82	178.099	278.954	200.138	193.466	269.484	185.42	236.425	341.678	333.741	380.832	219.354	245.399	359.3	315.775	399.639	378.592	340.497	446.414	431.464	288.953	419.928	410.619	433.357	386.577	430.283	299.983	405.805	602.928	429.455	555.659	791.938	631.133	anchored cell wall protein 2
NCU00958	azr-1	56.9373	60.2066	86.5481	57.4847	70.5502	69.795	77.2128	60.1515	54.3663	66.7536	54.2448	68.0006	54.8775	58.5878	54.0546	54.2562	54.0863	53.8577	62.4762	57.5992	56.2227	78.6973	66.3446	64.8806	74.4672	67.6667	59.1098	68.4964	77.5082	62.4856	59.1975	54.7111	63.0338	55.6221	58.3373	58.0532	63.9847	59.8259	63.9309	64.9782	58.0393	54.5849	azacytidine resistance-1
NCU00959	tca-10	203.63	219.336	300.968	207.966	361.177	263.392	215.071	187.58	204.465	185.769	200.733	176.953	222.329	266.732	206.451	208.493	185.189	175.824	216.136	192.838	213.949	263.542	190.749	176.917	250.944	203.547	181.122	233.863	238.542	197.698	208.162	180.083	192.032	209.524	214.996	203.311	210.9	196.858	212.713	222.002	180.746	188.737	succinate dehydrogenase iron-sulfur protein
NCU00960		0.185062	0.0539969	0.113061	0.11474	0	0.116519	0.153403	0	0.161165	0	0	0.0584198	0	0.188993	0.182002	0.120169	0	0.33452	0.0617354	0.0663586	0	0.647957	0	0.267549	0.480047	0	0.252876	0.128391	0	0.172612	0.138636	0.0635436	0.325588	0.0617337	0.145661	0.436022	0.131116	0	0.129941	0.0768972	0.161669	1.17471	hypothetical protein
NCU00961		2.46749	1.7279	0.961018	2.75376	1.83179	2.27212	2.24991	2.04347	1.55793	1.91879	1.92748	1.75259	1.79926	2.45691	2.12336	2.28321	2.39664	1.7395	1.9138	1.72532	1.77961	2.88635	1.66944	2.20728	2.0402	3.14411	1.58047	2.24683	1.96916	1.8412	1.9409	1.90631	2.53959	1.79028	2.33058	1.61951	2.36009	1.50822	1.88414	1.46105	1.69753	2.50605	hypothetical protein
NCU00962	srb8	37.1974	33.4781	29.1132	48.4202	34.1237	49.5206	37.0724	46.214	52.1637	40.951	40.1466	31.1377	40.3035	30.9948	47.2599	38.3339	32.9052	48.5723	31.5468	39.4834	36.7787	40.5857	39.0772	53.9111	44.4043	31.7145	62.9029	45.0009	44.6342	50.8055	54.7612	66.0218	55.6755	59.5113	54.1859	52.2604	68.246	70.3835	62.5016	75.1286	81.8856	80.2719	hypothetical protein, variant 1
NCU00963	fol-6	43.9213	31.2642	16.3373	26.1033	29.0994	40.1991	48.0151	34.7391	18.1042	16.7137	18.1183	13.0276	20.3317	23.1831	13.4681	22.1711	20.1447	13.247	24.3237	20.0403	19.9053	28.3334	16.447	23.6781	29.8829	29.4589	31.7359	39.6727	38.7815	28.3659	25.9249	32.3437	24.7447	20.5573	36.4153	36.3767	20.2575	20.4687	17.4121	15.8408	16.8945	17.9339	methylenetetrahydrofolate dehydrogenase
NCU00964	dnr-23	42.5025	48.0573	36.4056	45.7812	40.1425	63.0951	43.6175	53.1303	38.8945	30.5491	34.8598	27.4573	32.9265	35.0897	31.4257	30.2825	30.7676	29.3708	32.3493	32.5821	38.6242	45.4748	41.6122	53.7773	52.1451	43.2657	69.4144	55.9141	60.6063	63.8665	48.2453	65.0687	55.6104	43.8927	59.5025	56.5583	48.2508	41.7992	44.2449	40.0635	35.2439	37.7474	hypothetical protein
NCU00965		30.0417	30.7243	60.2615	37.7494	46.9986	45.9085	60.4919	42.3366	44.4278	60.9973	52.868	63.327	47.0207	54.178	42.4671	51.0717	50.0703	46.7659	68.9584	55.6748	45.6768	41.8227	36.5421	32.1728	32.4031	47.8451	31.6727	42.0479	37.7969	38.1473	50.4635	45.3701	49.6196	52.5971	49.9617	46.0938	55.5277	57.2404	43.985	52.4439	54.3209	53.5668	hypothetical protein
NCU00966		47.8693	49.6772	54.9476	48.0187	55.4248	48.0059	47.1458	50.3533	46.9527	56.5538	64.2126	60.0555	53.1982	70.6204	59.1507	62.0672	59.7216	59.21	56.5496	48.6408	51.1475	56.1955	53.7929	58.9945	47.6446	54.1334	49.1844	39.3517	51.7998	47.8135	44.6408	40.795	46.6242	45.3126	49.8889	49.3951	46.1529	39.5727	46.3889	47.138	40.9024	43.6209	DUF850 domain-containing protein
NCU00967		173.341	169.28	228.213	160.751	238.918	209.327	228.775	214.932	183.245	140.879	151.775	129.575	245.359	187.859	237.331	243.762	259.096	228.878	231.137	223.96	266.283	114.276	144.128	108.29	149.174	116.947	135.921	170.824	166.066	148.907	135.794	144.117	126.979	188.843	149.812	115.857	172.68	231.116	160.607	229.308	217.041	214.58	hypothetical protein
NCU00968	cha-2	29.7333	26.3505	26.852	37.2331	18.0563	25.4594	29.709	30.9665	40.9359	41.8094	38.5496	45.8011	37.1848	45.9883	42.7098	33.5872	38.7349	40.9452	58.093	50.2998	42.6448	44.2378	35.4291	43.0754	39.1238	36.9091	41.4084	44.038	33.9133	41.2543	45.6112	46.3868	44.6707	54.6961	57.4633	41.3598	58.2812	68.0852	56.3294	81.3573	93.8491	87.79	chaperone-2
NCU00969	nuo17.8	180.744	172.628	230.305	162.127	198.2	195.286	221.054	156.876	166.483	199.554	186.966	177.012	182.385	190.316	153.792	184.519	180.007	151.604	185.638	163.508	163.329	169.529	176.713	154.242	179.237	189.603	143.317	185.203	168.035	145.685	180.157	133.569	149.249	169.583	154.838	155.473	166.19	160.158	151.511	168.02	140.895	149.267	NADH:ubiquinone oxidoreductase 17.8kD subunit
NCU00970		40.2818	47.1933	36.4056	45.4944	49.7201	40.2574	52.7195	46.2664	50.0149	51.9083	48.5174	47.7289	58.3561	58.7138	63.8827	65.3718	65.6808	62.2876	66.3655	65.9604	62.1547	35.7554	38.397	39.7979	35.8235	42.5138	39.259	44.6157	40.86	37.3993	50.5328	39.5241	40.959	52.8441	52.2195	43.4776	59.9201	70.4553	51.5865	81.2035	79.4605	73.9284	hypothetical protein
NCU00971	crp-22	1432.5	1219.09	773.506	1318.07	1049.72	1099.01	1360.43	1521.24	1103.07	734.896	1071.07	818.169	947.672	1385.19	661.031	864.134	798.145	542.39	938.501	630.937	617.526	1400.59	1691.2	1564.29	1452.5	2399.3	1515.93	1527.91	1854.89	1621.69	1215	1062.7	1095.86	1063.43	1512.98	1436.88	1167.92	1032.77	970.788	1055.03	752.814	727.85	ribosomal protein S12
NCU00972	gh53-1	6.72391	6.53363	4.80509	5.62226	10.4151	6.87463	6.13611	6.75918	3.9754	4.03955	3.13904	3.97254	5.33781	10.0796	5.15672	8.05131	5.76489	5.68683	6.66742	5.70684	7.77758	1.1192	2.16408	1.47152	1.32013	1.0936	1.95979	1.28391	0.984579	2.12888	2.77272	0.953154	1.75817	2.46935	1.74793	1.55722	2.68788	1.86732	2.40391	2.15312	2.02087	2.66268	arabinogalactan endo-1,4-beta-galactosidase
NCU00973		5.92198	5.2377	3.27877	4.5896	5.8094	5.06858	4.09074	7.07356	3.59935	3.88807	3.68975	4.96568	4.25825	5.22881	5.27806	7.21013	6.93082	4.61637	6.48221	6.70222	6.65708	1.64934	1.54577	1.13708	1.92019	3.07576	1.89657	3.59494	3.22723	1.61105	2.14886	4.13033	3.45123	5.06217	2.25775	2.803	3.08123	3.51917	3.24852	3.22968	3.55673	5.5603	hypothetical protein
NCU00974	grd-1	32.2624	30.4543	35.1054	47.7892	36.4789	30.8776	34.6179	44.3277	46.1469	34.1847	35.7961	43.1138	36.4651	39.8775	40.4651	37.3124	42.8156	49.3082	59.6364	57.732	44.8199	32.7513	33.5124	30.9019	35.2234	37.1825	39.5119	48.7242	43.1027	37.802	33.2033	45.1795	38.2891	54.943	51.8553	33.9474	42.2194	61.9805	47.4284	59.4416	59.8985	59.8319	glutaredoxin-1
NCU00975		17.7659	18.8449	20.0118	20.3663	18.5273	15.7301	13.1926	14.8807	21.0052	16.6632	17.3473	15.6565	19.6719	16.6944	23.2356	20.3686	22.2823	27.0961	28.2748	32.383	18.9166	15.1386	20.1569	16.5211	15.7815	16.199	17.8278	17.7821	18.2694	19.2175	21.4886	20.9694	21.5539	24.7552	22.359	19.4341	23.9287	32.2471	22.2199	28.8365	28.7772	31.7955	hypothetical protein
NCU00976		0.246749	0	0.0565305	0.05737	0.052337	0.0582596	0.204537	0	0	7.97812	3.9651	21.9074	9.59607	1.95293	15.4095	0.660928	1.4898	6.48968	0.308677	0.597227	1.1205	0.412336	0	0.0668872	0	0.0683502	0.252876	0.128391	0	0.0575373	0.138636	0.444805	0.325588	0.432136	0.364153	0.0622889	0	0.359099	0.584734	0.461383	0.404174	0.78314	hypothetical protein
NCU00977	mrp-57	49.1031	43.7915	37.8754	58.001	30.2508	34.9557	52.3615	49.0434	52.8621	49.8885	52.2072	41.7117	50.9791	58.2098	47.2599	41.7587	42.8156	47.2342	54.0802	48.7736	41.4584	50.2461	48.29	49.0952	62.2861	68.9654	48.8051	77.0343	59.9499	52.8768	64.743	47.9119	47.5358	46.1768	72.2479	54.8765	55.6588	66.7925	55.3548	64.4399	62.6469	55.9945	Aconitate hydratase
NCU00978	div-13	60.3301	58.7487	81.0647	49.625	59.2978	64.3768	59.2646	61.0422	45.0188	48.9796	46.4798	48.7221	45.7612	39.3105	44.2265	49.5096	47.9975	46.0299	33.584	37.0281	52.6634	55.901	55.1532	47.4899	52.5651	44.4276	50.0694	40.1221	47.1504	49.0218	39.1646	48.3567	48.7079	37.781	38.5274	44.412	33.4346	33.7553	42.2958	28.0675	25.7863	27.3316	checkpoint protein kinase
NCU00979	crp-71	2532.76	2133.26	904.714	2510.11	1643.85	1490.63	1973.32	2722.48	1555.99	883.299	1568.75	1115.12	1275.74	2024.87	780.425	1183.48	1031.53	537.707	1118.34	666.506	730.499	2277.51	2987.24	2078.92	2307.4	4412.55	2038.43	2041.41	3142.28	2103.74	1369.24	1450	1272.66	1218.87	1910.93	2100.26	1288.61	1068.18	1029.39	929.995	640.373	617.506	60S acidic ribosomal protein P2
NCU00980		79.2064	79.9155	82.0257	91.9067	67.3577	67.5811	79.5138	85.5115	84.343	98.3127	90.3713	84.5918	113.294	93.2995	81.5369	93.3712	111.087	109.254	122.668	109.359	99.5925	85.2358	86.4397	97.0534	90.6088	91.726	90.656	125.117	102.834	87.4568	118.742	98.5561	106.793	134.024	136.484	93.7447	131.706	169.351	117.726	163.022	170.157	165.712	hypothetical protein
NCU00981	rbg-52	76.6156	75.2177	61.3356	87.0876	63.8511	73.8731	77.4173	73.1983	65.4867	64.1279	74.4007	63.6775	72.0305	84.5429	53.3266	59.3634	64.5149	53.1886	73.4651	57.5329	61.957	97.9004	66.4683	86.3514	99.0696	107.378	89.5181	115.359	115.961	78.0206	87.8952	75.9982	83.4807	66.302	93.5144	99.1016	77.883	73.1126	65.4252	75.2824	66.4461	74.1634	ribosome biogenesis-52
NCU00983		318.676	354.058	252.295	424.997	240.959	267.819	253.933	396.486	538.076	486.261	468.047	389.017	546.076	517.526	485.278	412.359	442.989	446.115	531.788	458.538	430.667	246.518	366.534	357.044	271.826	240.114	301.302	362.511	302.703	302.071	449.804	359.911	377.161	491.339	458.614	373.173	538.953	534.483	464.344	713.606	679.82	582.186	Integral membrane protein
NCU00984		47.1908	47.5713	53.7605	45.2649	48.5164	61.8717	47.7594	51.0345	62.2097	132.901	103.038	131.152	102.798	69.6754	119.939	97.5771	89.712	92.3274	89.7632	98.6088	131.296	29.9827	32.2139	26.1529	28.2027	22.4189	30.7244	30.3002	28.1699	31.8757	26.6181	29.7384	28.3261	41.3616	31.0258	36.1275	34.2869	28.2252	34.5643	36.6031	30.5555	32.2654	von Willebrand domain-containing protein, variant 1
NCU00985	gh2-4	14.2498	22.6787	90.2791	10.1545	38.7294	18.3518	19.2776	14.9855	20.468	7.77614	8.92148	6.77669	26.869	27.656	23.7816	96.6758	138.811	156.689	116.124	122.498	145.335	26.6251	23.9904	10.0331	11.2811	19.4115	8.09203	4.49367	7.98603	14.7871	18.092	10.6753	10.1583	6.42031	13.328	12.0218	17.1762	9.48022	19.3612	8.3049	5.09259	7.36152	hydrolase
NCU00986		2.03568	1.07994	0.565305	1.26214	1.04674	1.04867	0.511343	1.10033	1.18188	3.23164	2.80861	3.03783	4.49816	2.96089	4.55005	4.14582	5.50579	7.09182	23.2125	15.5943	6.92072	0.294526	0.865634	1.00331	1.26012	0.820203	2.27588	1.4123	0.92988	1.20828	1.17841	1.84276	1.4977	2.03721	1.23812	0.934333	2.95011	2.51369	1.81917	2.38381	2.02087	2.50605	hypothetical protein
NCU00987	cyp450-23	9.37646	9.98944	5.37039	11.0724	11.6188	8.27286	6.74973	10.0078	8.05825	10.1494	10.6837	10.165	13.1946	12.1585	12.6795	11.9568	13.3434	14.7189	17.4711	13.7362	12.655	4.5946	7.04873	10.9026	6.66065	9.77408	10.115	11.7477	6.94675	10.1841	7.62497	7.24397	7.16293	11.1738	8.66683	9.09417	10.686	12.8558	11.3049	8.92008	9.94267	8.45791	pisatin demethylase
NCU00988	mfs-11	25.045	14.4172	20.9728	29.2013	36.4265	28.955	26.9989	29.9186	35.4563	46.9598	34.8048	48.5468	68.4919	71.7543	72.1335	112.839	87.2506	97.8136	121.063	129.067	152.849	7.24534	9.83112	6.55495	8.76085	10.1842	7.52306	10.528	10.2287	8.57306	12.9625	12.0733	10.4188	12.1615	11.4344	8.47129	11.6038	14.6512	15.0082	16.1484	13.9036	15.4279	MFS quinate transporter
NCU00989		0.246749	0.107994	0.282652	0.34422	0.366359	0.291298	0.511343	0.628761	0	0.151483	0.165213	0.0584198	0.0599754	0.503981	0.0606673	0.420591	0.32387	0.133808	0.246941	0.398151	0.0659117	0	0.061831	0.133774	0.240023	0.341751	0.252876	0	0.328193	0	0.138636	0.190631	0	0.308669	0.145661	0	0.131116	0.502739	0.194911	0.0768972	0.242504	0	hypothetical protein
NCU00990		1.60387	0.485973	0.904487	0.975289	1.4131	1.45649	0.920417	0.890745	0.537217	3.13065	1.87241	4.08938	4.07833	3.71686	4.42872	3.12439	3.43302	4.34876	6.48221	5.70684	5.73431	0.412336	0.741972	0.535098	0.180017	1.02525	1.45404	2.05425	0.765783	0.747986	1.87158	3.11364	1.36747	1.60508	1.82076	0.5606	1.11449	2.22642	0.649704	1.76864	2.26337	1.80122	hypothetical protein
NCU00992		12.029	7.72156	10.3451	16.9815	14.131	10.1372	10.2269	11.8941	23.4764	51.8578	40.6423	43.5811	21.7711	21.7342	25.6016	32.5657	30.962	38.2021	34.3866	38.2889	41.8539	7.9522	5.81211	5.35098	9.3009	6.76667	7.39662	10.3996	10.4475	7.13463	9.98178	15.1869	10.0281	12.2233	11.7985	7.03864	12.9149	15.6567	8.25125	13.3032	16.9753	18.0905	hypothetical protein, variant 1
NCU00993		0.986996	0.539969	0.508774	1.1474	0.785054	0.524336	1.07382	0.209587	0.752103	0.858405	0.550708	1.1684	0.239902	0.440984	1.94135	0.480675	0.388644	1.00356	0.555618	0.530869	1.31823	1.06029	0.370986	1.80596	0.540052	0.546802	1.58047	0.385172	0.273494	0.632911	1.52499	0.826067	1.23723	0.432136	0.509814	0.747466	0.852255	0.790018	1.55929	0.384486	2.34421	1.80122	hypothetical protein
NCU00994	apr-2	1.91231	3.4558	2.0351	3.90116	3.03554	2.67994	2.45445	2.41025	3.43819	3.73659	4.79116	4.55674	2.33904	3.21288	5.52073	3.00422	4.08076	3.479	27.0401	27.207	12.0618	3.18088	6.12127	4.41456	4.20041	5.53637	4.36211	5.58499	4.6494	3.79746	3.8818	3.24072	3.58147	5.00043	3.3502	3.86191	5.90023	6.39197	4.93775	6.84385	6.87095	4.93378	endothiapepsin
NCU00995		13.8796	29.3743	23.234	4.99119	27.5816	14.9727	8.23262	8.1739	5.31845	53.4736	28.8021	75.1278	42.4026	18.2063	33.731	19.227	16.6469	14.2505	11.1741	16.9214	27.6829	9.30702	10.6968	6.62184	7.68075	14.0118	3.60348	3.59494	5.63398	5.92635	17.1908	15.8224	44.2148	17.4706	9.17665	24.5418	7.99809	4.59647	14.4884	2.15312	2.82922	17.2291	hypothetical protein
NCU00998	rpo-32	51.7556	56.2108	77.7859	62.2464	54.7445	65.8333	51.4411	54.7546	66.9909	59.8359	48.5725	53.9214	47.8604	49.7052	66.6734	54.1361	50.718	69.3125	53.2776	61.0499	61.166	50.4817	48.661	62.5396	58.0856	46.4098	67.0753	54.887	58.3636	63.9815	73.5463	91.2486	82.0481	70.4382	73.923	68.5178	61.7557	81.8028	71.9223	69.3613	80.5922	83.5611	RNA polymerase-32
NCU00999		95.7386	94.4947	189.094	98.16	87.6644	60.6482	63.8156	79.4335	75.2103	65.1883	83.8178	79.3924	80.0072	99.9773	74.6208	76.6677	67.365	71.721	84.5157	81.8201	74.7438	168.999	203.98	167.419	155.835	223.984	182.829	209.854	192.923	121.634	288.016	283.913	259.754	209.771	312.224	199.636	194.445	254.673	153.395	183.246	206.614	192.731	hypothetical protein
NCU01000	dpp-9	19.925	11.5013	11.1365	12.2198	20.6208	24.7021	28.4818	23.2118	19.6084	48.0202	42.9553	48.7221	62.8542	63.1866	67.7654	62.9685	68.2718	63.2911	65.6864	70.5392	70.0641	2.12059	1.66944	2.94304	2.52024	1.43535	3.03451	4.62206	2.02386	3.22209	3.60453	4.57514	3.90705	10.2478	4.297	4.42251	4.39239	3.59099	3.18355	10.458	4.20341	8.30129	dipeptidase-9
NCU01001		38.9863	29.9683	27.926	49.5676	18.8413	32.2175	32.7259	35.525	30.9437	21.4601	27.205	23.66	22.6107	31.7508	21.5369	19.0468	18.8492	19.6698	23.2125	20.0403	19.8394	51.2475	38.2115	39.2628	54.9653	45.2478	48.4257	49.1094	61.3174	47.0656	33.134	44.9253	43.0427	24.5083	52.1467	44.2251	32.9757	32.8217	36.9032	28.6827	27.8071	25.2954	hypothetical protein
NCU01002	cvc-5	102.648	88.501	107.521	84.5059	115.56	139.182	121.546	96.2005	88.6945	110.734	108.159	112.341	101.778	110.435	91.001	101.783	93.145	94.5353	90.2571	90.1149	89.0467	80.0521	94.2922	91.9031	86.7684	103.072	89.6445	100.787	102.341	85.9608	93.7872	89.4059	92.1414	101.12	103.274	90.8795	100.238	97.0286	94.2071	95.6601	86.4123	92.2539	coatomer subunit epsilon
NCU01003		0.555185	0.269985	0.508774	0.5737	0.471033	0.233038	0.204537	0.419174	0.752103	0.45445	0.220283	0.350519	0.65973	0.503981	0.485339	0.300422	0.453418	1.00356	0.308677	0.796303	0.659117	0.11781	0.247324	0.133774	0.180017	0.205051	0.442533	0.513562	0.328193	0.0575373	0.693179	0.127087	0.390705	0.246935	1.31095	0.311444	0.262232	0.646379	0.0649704	0.538281	1.13169	0.469884	hypothetical protein
NCU01004	chol-15	216.152	221.333	229.514	219.44	232.114	208.569	148.136	216.87	236.107	219.095	248.48	175.435	202.477	192.017	191.83	192.691	174.825	176.426	151.499	139.618	161.813	205.167	184.813	196.983	123.072	99.1078	142.938	93.7893	120.064	148.677	176.414	158.033	156.673	182.979	140.927	146.379	182.973	152.33	192.507	171.635	185.031	192.809	phosphatidylserine decarboxylase proenzyme
NCU01005	kpr-13	23.9963	17.063	19.7857	17.211	18.8936	16.604	22.1411	17.6053	16.3851	19.4909	17.6227	17.4675	17.4528	18.1433	17.3509	15.5619	15.2867	18.7331	14.94	16.1251	14.8301	23.0319	19.5386	13.3106	19.1419	22.5556	14.9197	15.5995	12.7448	15.3625	18.4386	15.8859	15.3026	16.4829	16.3869	17.6277	17.4385	14.0767	18.9064	12.9956	17.4603	17.2291	kinetochore protein-13
NCU01006	cia84	66.0054	63.1764	80.4994	66.836	64.4268	69.5619	75.6276	65.9675	67.9042	63.9764	71.1515	61.3992	67.6523	54.115	57.8766	60.505	57.4545	59.6783	55.2532	58.8601	65.2525	71.3342	67.5812	67.1548	69.3667	63.0872	61.7649	71.8987	67.1702	62.6582	60.4452	63.6072	64.3362	64.1413	60.6678	67.6457	59.3956	65.9306	60.7474	57.0577	64.9911	62.4946	complex I intermediate-associated protein CIA84
NCU01007		71.4338	64.7423	50.7644	85.3665	57.7277	62.0464	71.588	83.8348	69.2472	63.9259	71.2066	76.1794	74.3095	92.4176	60.364	66.213	72.5469	56.2662	77.4779	55.8076	62.8138	84.7645	86.3779	75.7164	99.6097	122.142	76.1789	101.043	99.1143	73.0149	78.7452	66.7208	73.8433	62.9067	87.1053	88.5748	75.7196	72.3226	67.1145	76.3589	64.3444	59.2837	mito ribosomal protein S18
NCU01008	rbg-14	69.5832	65.8763	42.0587	62.0169	61.7053	59.8908	63.8156	66.7011	46.6841	44.3341	57.3288	51.6431	62.7943	71.8173	41.9818	53.1146	54.2806	36.4626	64.0813	37.0944	41.5903	72.5123	56.3898	51.1018	62.9461	93.5714	59.9316	59.5732	77.6723	52.9919	43.9476	41.6211	48.187	40.8677	58.9199	58.6138	47.2018	43.451	34.4343	45.6769	35.2439	36.7293	U3 small nucleolar ribonucleoprotein IMP3
NCU01009		6.41547	9.93544	9.15793	12.0477	10.9384	10.4285	6.64746	10.165	14.9346	7.82664	6.00272	8.00351	5.87759	5.73279	7.28008	8.29165	7.64333	8.09538	20.8048	26.278	14.5665	11.6043	9.27464	7.55826	10.201	4.51111	9.04031	7.51085	7.87663	8.1703	6.79316	9.02319	8.85599	10.9269	11.5801	8.59586	12.5216	14.5076	11.5647	14.995	16.0053	14.958	hypothetical protein
NCU01010	pty-5	12.4608	9.55746	14.0196	13.3098	10.1534	7.16593	4.29528	6.07803	13.699	50.2925	49.8391	52.8699	64.8934	64.0056	71.2841	38.5141	38.4758	35.6598	52.2281	41.3414	38.822	16.7291	10.2639	12.9761	10.321	10.5943	6.25868	4.94304	5.30579	5.46605	9.08065	8.51484	8.20481	6.85244	8.594	7.22551	7.99809	9.33658	11.8246	16.6098	16.9753	19.4219	hypothetical protein
NCU01011		1.85062	2.26787	0.621835	11.0724	2.14582	0.873894	1.12495	1.41471	35.8861	15.8553	12.1156	10.0482	84.5054	29.5459	22.7503	27.8792	65.8752	59.4776	93.1587	62.6425	38.2288	13.4893	10.1403	24.1463	1.14011	2.25556	1.83335	0.898734	0.328193	5.81127	5.06021	1.65213	3.12564	5.06217	5.17097	0.747466	11.6038	6.82289	11.1749	38.7562	27.403	24.434	hypothetical protein
NCU01012		2.46749	1.40392	1.86551	2.8685	1.93647	1.16519	1.17609	2.35785	2.04142	2.92868	2.97383	3.44677	5.87759	3.14988	5.70273	5.94836	10.6877	9.50036	14.3226	13.139	9.0299	1.41372	2.41141	1.27086	3.30032	2.46061	2.6552	2.7604	3.22723	2.18642	3.74317	4.00325	3.84194	3.82749	3.78719	3.17673	4.8513	6.03287	4.54793	9.07387	7.84097	6.81332	hypothetical protein
NCU01013	ppy-2	69.8917	77.7016	87.6787	85.7107	73.4288	70.4941	81.1501	77.4948	79.5618	84.2247	83.157	87.2207	84.3854	91.0316	80.6876	77.3887	82.263	78.6121	116.618	95.3573	89.4421	94.5428	69.0652	74.8468	98.7696	76.9623	79.7824	102.905	91.8393	76.985	93.094	85.9745	93.7693	83.4023	101.162	85.7095	99.3861	99.9014	98.6251	118.96	109.854	120.134	porphyrin-2
NCU01014		1.35712	0.917948	0.169591	0.860549	0.314022	0.582596	0.971552	0.943142	0.483495	0.605933	0.550708	0.759457	0.539779	0.944965	0.242669	0.180253	0	0.200712	0.185206	0	0.39547	0.471241	0	0.267549	0.660064	0.341751	0.316095	0.320976	0.218795	0	0.34659	0.254174	0.26047	0.432136	0.0728305	0.498311	0	0	0.259882	0.153794	0.0808347	0.156628	acyltransferase
NCU01015		29.98	26.2965	26.9085	30.865	22.4002	30.8193	24.1865	27.3511	31.3197	27.1155	30.7295	29.1515	23.4504	28.5379	29.545	24.9951	26.4926	27.3637	25.188	23.1591	25.5737	34.4595	23.8668	38.1926	39.3638	35.6788	40.3337	38.5814	38.8362	39.3555	32.5794	41.4304	35.9449	32.5954	37.7262	41.2352	31.4023	30.8825	30.9909	32.2968	30.6364	28.8979	hypothetical protein
NCU01016		62.5509	52.755	48.277	57.0831	57.937	56.0457	59.4692	57.3221	48.4569	59.129	65.6445	56.6087	58.4161	57.6429	53.2659	54.7369	53.6329	56.3331	55.5001	49.968	46.5336	51.7187	55.586	51.7038	58.1456	61.9253	59.6787	70.358	59.567	53.0494	61.4157	54.3298	55.4151	52.6589	65.4746	58.863	60.5757	66.6488	54.8351	59.9798	64.5061	61.0066	hypothetical protein
NCU01017		22.8243	28.4564	25.0995	25.587	27.0059	24.0029	29.2488	25.2028	25.9476	23.1264	25.8282	27.7494	23.8702	29.8609	21.4156	27.9993	23.6425	21.2085	27.5957	25.5481	29.4625	29.9827	28.1949	29.0291	27.3027	32.603	25.983	29.915	27.0212	27.3878	26.0635	23.3205	28.261	26.6072	25.2722	26.9088	21.8964	24.1315	22.4148	24.8378	21.0979	22.0846	hypothetical protein
NCU01019		94.1964	104.43	125.78	96.3815	113.153	124.442	117.455	110.243	123.345	98.1107	106.287	93.939	103.158	108.986	112.538	100.882	96.0598	104.638	105.567	96.7508	114.686	89.6537	91.6953	105.749	99.9697	82.2253	112.846	98.4756	111.148	114.96	99.194	107.77	99.3694	113.467	111.285	105.517	113.743	103.852	116.687	126.035	119.555	120.055	hypothetical protein
NCU01021	eif3f	171.491	165.933	173.04	154.669	177.265	193.888	233.786	168.089	149.776	150.574	155.52	158.96	166.252	187.04	148.878	162.228	162.065	134.276	180.391	156.474	168.141	173.947	137.45	162.603	180.258	187.758	169.617	186.68	189.149	167.779	154.995	166.421	156.868	154.643	183.97	168.678	148.817	159.44	158.788	150.565	133.054	152.869	eukaryotic translation initiation factor 3 subunit EifCf
NCU01022	utp25	23.8113	21.3288	9.04487	31.9551	10.7291	16.3127	18.664	23.8405	19.6084	15.2493	19.3849	15.6565	18.5324	23.1831	14.9848	17.785	13.0843	12.4441	13.8905	12.0109	11.8641	33.3403	17.931	30.2999	38.8238	32.7398	36.9831	38.3888	40.1489	31.8757	25.509	31.1364	33.3402	18.7053	41.2221	33.2	21.5686	25.496	20.5307	24.9147	22.7954	20.44	DUF1253 domain-containing protein
NCU01023	mrp-27	62.4275	59.6666	49.2946	71.1387	51.7089	46.1998	61.0543	65.3912	61.6725	64.6329	67.6821	63.9112	60.2753	81.456	48.3519	59.3634	62.8956	54.0584	73.4034	58.2628	51.6747	66.9163	67.2721	70.4991	84.4282	83.4556	64.673	93.8535	80.1885	63.176	76.1111	61.8915	65.5083	60.5608	81.1332	75.2449	73.1628	73.9026	62.9564	71.9758	79.218	65.7055	50S ribosomal protein L17
NCU01024		98.1444	91.7948	63.8229	112.273	72.0157	56.5118	62.1282	72.4123	79.6155	80.0337	81.1194	74.8357	100.279	86.6218	65.6421	62.4878	76.4333	73.0591	90.8745	72.5963	69.3391	137.602	126.259	125.949	93.6091	101.842	91.7307	84.6736	76.0314	79.1139	127.892	73.647	96.7647	102.91	112.742	88.8239	125.347	100.907	105.512	131.11	129.659	111.284	hypothetical protein
NCU01025		0.863622	0.431976	0.961018	1.1474	0.209348	1.16519	1.48289	0.785952	1.39676	1.46434	1.65213	2.27837	11.6952	14.9304	10.1921	37.4927	55.1874	56.9353	76.6753	70.5392	40.7993	0.589052	0.370986	0.802647	0.960093	0	0.821847	1.15552	0.218795	0.747986	1.10909	0.762523	1.107	0.370402	0.946797	1.05891	0.590023	0.430919	0.779645	0.461383	0.242504	2.58436	hypothetical protein
NCU01026		67.1157	56.8048	45.9027	50.0266	65.2642	62.8621	65.3496	60.0991	52.3249	44.0816	47.9667	56.083	48.5801	62.7457	53.8119	54.6768	51.6897	53.9915	60.192	56.5375	58.6614	43.472	47.8572	43.0754	43.6242	52.698	50.3855	58.8671	52.0733	56.6167	46.9976	53.8214	49.4894	58.7088	56.0795	51.0146	48.1852	55.3013	50.6769	50.5984	44.2974	52.2354	hypothetical protein
NCU01027		5.24342	3.6178	2.54387	2.52428	6.80381	4.31121	3.83507	4.9253	2.63236	1.76731	1.76227	1.05156	2.99877	3.08689	2.54803	4.68658	3.75689	3.21139	4.44495	3.91516	3.16376	3.76993	3.27704	2.40794	1.80017	2.46061	1.45404	1.66908	1.69566	1.8412	3.25794	1.14379	2.34423	1.29641	1.23812	0.934333	1.50784	1.65186	1.94911	1.53794	1.29336	1.0964	hypothetical protein
NCU01032		232.993	243.148	300.459	174.118	285.079	273.237	335.236	254.491	190.067	169.964	158.659	181.393	160.794	166.755	187.219	189.206	166.534	215.564	198.85	204.849	229.702	210.763	214.553	180.596	186.558	201.428	177.329	189.697	207.418	212.313	191.456	214.46	209.483	217.92	191.399	190.666	217.981	231.116	228.566	213.928	208.473	246.846	hypothetical protein
NCU01033		27.8826	23.6507	49.6337	70.6224	14.8637	21.4395	26.4364	43.8037	74.0822	164.208	104.139	182.737	121.15	72.3213	173.266	114.941	104.675	205.596	94.2699	165.896	118.114	54.016	108.822	170.629	103.45	110.044	235.428	210.561	133.465	150.403	288.709	342.119	334.965	346.141	268.745	177.772	249.908	365.348	314.327	276.215	366.181	406.998	hypothetical protein
NCU01034		3.14605	2.75384	5.2008	4.07327	1.20375	1.51475	2.19877	2.51505	3.06214	4.69598	3.30425	3.5636	5.69766	3.84286	3.51871	4.32608	5.44102	5.0178	5.0623	4.04787	4.15243	4.18227	5.31746	4.88277	3.42033	7.79192	3.6667	5.64918	5.25109	4.08515	4.43635	4.44805	4.23264	3.76576	5.9721	4.85853	5.57244	7.18199	4.48296	5.6135	6.54761	6.57838	hypothetical protein
NCU01036		171.367	206.484	242.742	210.662	203.381	190.975	144.915	188.681	272.745	254.997	227.828	222.521	223.828	194.033	271.972	233.488	257.541	280.729	231.075	285.076	280.52	173.652	195.077	200.729	157.395	130.07	173.599	146.429	168.035	172.842	205.944	227.55	200.953	223.106	207.64	178.894	205.59	237.436	214.597	258.298	282.76	244.653	DUF907 domain-containing protein
NCU01038		0.123375	0	0	3.90116	0	0.116519	0.0511343	0.419174	2.04142	0.706922	0.330425	0.467358	1.67931	1.51194	1.75935	0.781097	1.55458	2.54235	1.66685	1.52625	2.04326	0	0	0	0	0.0683502	0.189657	0	0.164096	0.172612	0.207954	0	0.130235	0.0617337	0.145661	0	0.131116	0	0	0.153794	0.323339	0.469884	hypothetical protein
NCU01039		25.5385	33.9641	16.733	32.3567	22.3479	23.6534	21.5275	27.6655	43.1385	92.2533	74.5109	129.809	104.537	57.2649	120.182	92.2896	109.274	167.862	85.627	100.401	85.1579	15.551	18.673	18.7284	17.8817	16.4724	22.5692	22.7251	18.5429	20.6559	37.4317	31.7083	46.5591	48.5844	33.2107	29.2135	41.3016	44.9592	39.632	38.0641	43.2466	60.3801	hypothetical protein
NCU01041	mipr-5	70.7553	67.4962	49.4076	99.709	63.4324	51.7928	36.7144	69.6353	86.8142	90.5365	87.6177	108.544	108.735	98.3393	94.5804	89.6459	110.181	117.216	153.598	124.754	77.3144	86.7673	87.058	98.1905	85.6283	93.5031	87.8112	108.233	84.1268	76.0644	127.06	101.606	117.993	155.631	145.078	81.5361	125.15	203.968	129.291	191.705	209.2	202.833	mitochondrial metalloendopeptidase OMA1
NCU01042		0.925309	0.377979	0.339183	1.49162	0.104674	0.349557	0.153403	0.209587	1.07443	1.86829	0.991275	2.68731	1.85924	1.19696	2.42669	1.98279	3.17393	5.68683	5.37098	6.5695	3.49332	0.589052	0.309155	1.13708	1.32013	0.956903	2.02301	3.46655	1.09398	2.01381	3.4659	3.05009	2.53959	1.97548	1.6751	1.80638	1.37672	2.80097	3.9632	2.61451	8.32598	8.30129	hypothetical protein
NCU01043		0	0	0	0	0	0	0	0	0	0	0	0.0584198	0	0	0	0	0	0	0	0	0	0	0	0	0	0	0	0	0	0	0	0	0	0	0	0	0	0	0	0	0	0	hypothetical protein
NCU01044	sp	45.1551	53.187	57.3219	30.4061	63.7464	42.5877	43.0551	35.1582	26.6997	31.8115	34.1439	37.5055	27.0489	29.5459	33.1244	28.7804	25.5857	30.2406	22.9656	22.6283	32.3626	44.8857	40.1901	29.0291	36.6636	31.4411	31.0405	22.34	34.8431	29.8043	28.4204	26.8789	29.8238	25.8047	24.1797	27.4694	24.2565	17.3804	27.8723	21.6081	14.2269	14.5664	spray
NCU01045	grn	11.1654	16.0911	22.4991	6.25332	17.7422	11.9432	8.28375	8.80266	7.41359	7.57416	6.6085	8.99664	5.93757	6.80375	7.64408	4.20591	5.18192	5.41922	13.7053	12.1436	9.42537	12.9591	10.8822	9.36421	11.3411	11.7562	7.77594	7.76763	7.71253	8.05523	11.4375	15.8224	15.1073	10.3095	9.32231	10.2777	7.08028	6.03287	8.77101	5.92109	3.55673	11.8254	Ribonuclease T1
NCU01047		23.7496	24.1906	37.7058	21.9153	30.5124	36.82	23.8286	23.5785	27.0757	24.6413	22.3037	24.3026	23.8102	16.3794	20.2022	24.3342	24.4198	27.2299	24.0768	28.4678	29.067	29.1581	27.9476	31.7046	23.3423	16.5408	29.3968	19.066	21.606	27.0426	29.0442	29.2301	26.7633	29.8791	22.9416	28.5906	26.1577	25.3524	27.2226	32.143	31.5255	28.7412	hypothetical protein
NCU01048		32.3858	23.1647	3.44836	78.4821	6.17576	8.91371	17.5391	46.7379	64.466	46.2024	37.283	35.1103	54.9975	55.06	62.002	51.973	80.9675	112.466	155.573	111.416	52.5316	72.6301	65.7263	59.7303	79.5677	112.573	79.5295	173.777	78.1646	62.6006	130.456	109.93	75.2759	168.039	200.284	41.6713	122.921	347.608	146.248	296.439	426.161	321.949	hypothetical protein
NCU01049		0	0	0	0.17211	0	0	0	0	0	0.201978	0.0550708	0.233679	0.299877	0	0.0606673	0.180253	0.129548	0.200712	0.0617354	0.265434	0.197735	0	0	0.200662	0	0	0.189657	0.449367	0.0546988	0	0.207954	0.381262	0.455823	0.123467	0.218492	0.0622889	0	0	0	0.0768972	0.727513	1.40965	hypothetical protein
NCU01050	gh61-4	0.308436	0	0.113061	0.22948	0.366359	0	0.102269	0	0.161165	0.100989	0	0.233679	0.77968	0.251991	0.364004	0.660928	0.388644	0	0.555618	0.46451	0.856852	0.0589052	0	0	0	0	0	0.0641953	0	0	0	0.0635436	0.325588	0	0.218492	0.622889	0.262232	0	0.389823	0.692075	0	0.234942	endoglucanase II
NCU01051		15.9153	13.8772	13.1716	12.2772	15.6488	13.7493	15.7494	13.3612	14.0214	15.2998	12.8315	15.7733	20.9314	13.1035	21.5976	20.609	42.0383	44.2235	27.7809	23.0264	34.2082	10.7207	15.2104	10.8357	7.86076	12.5081	11.3162	13.0316	11.0492	9.49366	15.7352	12.6452	15.1073	16.5446	10.6333	16.7557	15.4717	16.5904	12.2144	10.9194	14.2269	15.7411	hypothetical protein
NCU01052		1.41881	1.34992	4.01366	2.40954	1.25609	2.79646	2.96579	0.943142	4.51262	4.14054	3.46946	6.30933	7.91675	1.57494	14.8028	28.5401	72.223	85.2356	54.6358	25.5481	51.3452	0.530147	0.61831	1.87284	1.68016	0.820203	2.78164	2.50362	0.92988	1.26582	4.22839	3.05009	5.07917	2.83975	2.69473	2.42927	2.49121	2.29824	3.37846	1.69174	4.44591	6.50006	hypothetical protein
NCU01053		44.2915	50.3792	44.7721	48.4776	52.337	42.9373	48.8844	53.1827	52.701	54.231	51.8217	46.5021	51.3989	40.5075	62.912	52.6339	50.9124	58.6079	47.9066	50.5652	50.027	42.1761	52.9891	53.4429	51.125	35.4738	73.334	72.1555	63.1771	53.7399	71.6054	88.135	81.397	93.897	74.4328	54.0667	70.475	89.2721	66.9845	73.8213	73.5596	79.3321	hypothetical protein
NCU01054		0.123375	0.0539969	0.226122	0	0.261685	0.174779	0	0.104794	0.161165	0.706922	0.440567	0.584198	3.95838	1.44895	4.30738	3.30464	3.95121	5.28541	9.93939	9.48928	5.27293	0.11781	0	0.0668872	0.120012	0.205051	0.379314	0.513562	0.109398	0.230149	0.277272	0	0.586058	0.308669	0	0.311444	0.196674	0	0.0649704	0.0768972	0.485008	0.078314	hypothetical protein
NCU01055	trm-50	57.4925	57.7227	46.8638	33.3319	36.7929	31.5184	44.5891	36.8873	22.6168	17.2186	27.7006	15.5397	19.0122	29.3569	24.7523	26.1367	24.6789	19.8705	24.5707	28.3351	25.3101	48.7146	46.7442	71.7031	55.3854	63.2239	104.501	58.6103	78.4381	76.3521	76.3191	96.2686	156.412	75.9325	93.5872	68.2686	33.0413	32.4626	43.5952	30.682	16.7328	14.0182	chromate ion transporter
NCU01056		15.0517	30.9403	20.2379	4.41749	31.9255	16.837	7.46561	6.07803	4.08285	11.0583	7.43456	14.8386	14.0342	8.44169	13.7108	15.1413	15.4162	15.7224	29.0156	25.349	16.6097	6.06723	8.16169	5.08343	5.76056	11.1411	5.24718	5.71338	6.89205	5.00575	13.1704	16.7755	18.4283	13.5197	11.0702	7.41237	6.49025	6.17651	5.91231	5.84419	5.49676	7.04826	hypothetical protein
NCU01057	tdo-2	563.822	709.088	777.803	442.322	532.581	293.337	214.048	279.118	119.047	20.8037	104.194	17.7012	26.6291	76.6051	27.3003	57.2004	26.8812	38.8043	31.6085	66.6904	55.6294	1106.42	786.799	895.553	779.536	866.066	833.289	557.472	780.005	879.458	750.575	743.969	976.894	509.118	585.703	644.316	255.283	223.432	306.466	231.538	149.221	76.1212	taurine dioxygenase-2
NCU01058		14.4348	13.0673	2.65693	33.5614	3.50658	6.29203	9.25531	22.3734	13.8602	10.9068	15.1445	10.3403	12.235	18.2063	12.9828	7.51055	10.2343	12.511	20.7431	11.8782	7.71166	31.4554	23.6194	33.9787	28.9228	29.5273	30.9141	24.7794	25.9272	27.6755	28.2817	25.5445	32.0378	26.4838	28.5496	24.2304	28.19	25.1369	17.4121	28.3751	22.2295	20.0484	hypothetical protein
NCU01059	gh47-3	2.22074	1.7279	6.33141	0.975289	2.35516	1.57301	1.02269	0.785952	0.752103	1.11088	1.37677	1.28523	1.13953	0.755972	0.728008	0.420591	0.906836	1.94021	3.64239	2.05712	1.91144	12.8413	7.60521	7.3576	8.94087	4.78451	7.83915	3.01718	6.67326	4.20023	7.83293	8.64193	9.83275	4.9387	8.95816	6.41575	5.17909	5.45831	5.65243	3.92176	5.01175	5.16872	glycosyl hydrolase family 47 protein
NCU01060		165.384	126.785	22.3861	214.392	53.8547	56.3953	66.5768	123.29	150.797	114.168	142.028	96.6847	135.724	178.409	89.8483	66.934	82.6516	63.358	110.445	53.1532	45.4131	490.975	501.573	483.996	382.837	609.616	392.527	435.308	388.362	302.762	733.661	461.454	654.822	489.363	660.864	535.747	796.138	622.75	468.957	760.437	829.203	610.144	hypothetical protein
NCU01061	dlh-4	1.35712	0.809954	1.92204	0.688439	0.837391	1.28171	1.32949	0.419174	0.859547	2.22175	0.275354	0.817877	0.539779	0.314988	0.788675	1.44203	1.81367	2.27473	2.22247	2.38891	1.45006	2.12059	1.29845	1.60529	1.56015	1.0936	0.885066	2.24683	1.03928	0.632911	3.11931	1.39796	1.95353	1.23467	2.03925	2.18011	2.0323	2.37006	2.27397	1.61484	2.1017	3.52413	dienelactone hydrolase-4
NCU01063		227.256	302.005	136.86	267.631	140.263	102.362	70.4119	134.869	94.4964	79.1753	114.217	76.7051	73.11	82.8419	37.8564	145.404	250.352	215.631	349.114	205.977	253.958	765.237	361.526	465.87	224.062	211.886	148.059	87.6266	122.744	144.534	157.282	96.4592	123.789	61.8572	107.279	182.756	125.413	63.776	112.334	95.5063	90.4541	63.1994	hypothetical protein
NCU01064		407.506	386.024	34.0313	547.309	151.882	167.613	213.537	409.166	653.255	542.058	679.354	474.66	884.817	863.383	399.312	512.52	565.866	407.846	697.857	391.914	313.805	582.337	551.099	734.556	330.632	764.087	627.828	515.103	296.905	497.756	1038.17	555.562	806.872	1047.13	954.371	644.69	1255.7	963.032	811.416	1170.76	1147.69	1031.79	Con-6 domain-containing protein
NCU01065	tam-4	244.158	267.339	359.251	188.403	259.016	361.792	451.107	217.499	290.957	375.376	266.212	259.501	161.994	202.789	168.898	181.395	158.437	189.673	148.165	166.958	128.791	128.943	132.256	134.577	117.851	122.142	149.576	154.967	156.384	188.147	336.261	250.298	324.546	472.078	329.121	458.944	494.111	390.915	431.664	314.971	274.03	715.633	ammonium transporter MEP2
NCU01066	lao	3.63955	7.61357	5.65305	3.84379	6.80381	6.64159	7.26107	2.56744	4.08285	6.05933	4.68102	6.83511	5.15789	2.83489	7.03741	9.55342	22.8004	27.2299	9.75419	10.8164	10.8754	2.41511	2.16408	4.01323	2.64026	4.16936	3.03451	3.01718	2.68024	3.50978	5.61475	5.46475	3.64658	5.61777	4.44266	18.8112	8.98146	6.67925	10.2004	2.38381	3.55673	13.0784	L-amino acid oxidase
NCU01067	div-66	41.022	48.3813	35.3881	53.3541	36.7405	55.7544	60.8498	55.593	46.3618	43.9806	50.1145	49.832	50.8592	50.2721	39.3731	46.3251	51.884	41.1459	56.9817	42.934	47.786	49.9516	43.3435	56.7204	48.4847	53.86	39.9544	47.3761	42.1728	38.7226	45.1953	33.4875	40.5682	42.3493	41.8776	43.7268	45.4318	42.9483	45.5443	53.4436	53.1892	49.7294	nuclear division-66
NCU01068		177.289	246.28	306.056	247.092	167.06	654.605	688.83	619.435	313.52	187.031	256.465	185.424	251.837	273.473	232.599	241.72	296.341	264.404	521.293	333.784	261.274	271.73	243.985	215.578	629.941	531.97	430.205	560.104	623.293	420.31	257.516	325.534	294.722	246.009	449.364	247.598	334.871	474.729	254.684	592.032	473.853	391.179	BAR domain-containing protein
NCU01069	amph-1	104.868	101.514	91.1271	109.232	87.7167	99.1578	73.8379	95.3097	108.625	98.6156	100.449	98.671	122.05	106.466	89.2416	102.564	98.1974	98.6164	106.679	108.894	98.6698	113.687	121.312	121.267	94.2092	87.2149	89.771	80.9502	77.4535	87.6869	116.108	85.3391	103.863	96.4898	99.8507	100.97	124.495	95.5204	108.371	104.965	133.862	121.778	amphiphysin-like lipid raft protein
NCU01070		10.9186	8.9095	7.51855	14.6293	6.69913	6.23377	6.59632	12.2608	11.8725	12.4216	11.4547	12.5602	16.0734	14.9304	8.06876	11.5963	16.064	15.8562	20.4344	14.9307	10.0186	13.9016	9.83112	17.9258	9.3009	14.6269	10.9369	12.5181	10.5022	11.0472	17.4681	13.09	14.1956	14.1988	18.2076	14.0773	16.0617	19.6786	13.124	22.454	30.3939	19.6568	hypothetical protein
NCU01071		0.246749	0	0	0	0	0.291298	0.102269	0	0	0.201978	0.275354	0.759457	0.719705	0.440984	1.94135	14.8408	31.4154	37.5331	6.9761	8.82569	12.5891	0	0	0	0.180017	0	0	0	0	0	0	0.0635436	0	0.370402	0.0728305	0	0	0	0	0	0	0.39157	hypothetical protein
NCU01072	tqaM	48.918	50.3252	48.7293	38.6673	67.9334	71.4262	67.7018	58.3176	45.556	34.1847	30.4542	36.6292	40.7833	39.0585	31.6683	52.6339	48.1919	37.1317	51.1786	43.5976	41.063	34.6362	36.9749	20.1331	27.9027	43.8808	18.9657	20.7993	25.5443	24.2808	19.2704	16.9026	17.3213	22.3476	18.2076	20.9913	23.7976	18.2422	21.5052	19.7626	15.1161	19.2652	class II aldolase/adducin domain-containing protein
NCU01073		6.97066	7.23559	5.70958	5.56489	5.12902	7.69026	7.92581	5.81604	5.37217	6.16032	5.6723	6.07565	6.05752	6.17377	6.91608	6.36895	5.95921	4.88399	5.9266	6.50314	5.33884	7.48096	7.11056	6.55495	8.52083	7.31347	6.63799	5.77758	6.29036	8.1703	7.48634	5.90956	6.90246	5.43257	7.50154	8.15984	7.21139	5.53013	7.53657	6.15178	7.19429	9.476	hypothetical protein
NCU01074		25.6619	24.0286	17.3549	20.5958	27.8956	35.247	35.4872	28.7134	23.9061	24.9947	24.2862	28.0415	26.5691	27.215	26.6936	36.1107	38.9292	40.6776	42.227	38.488	39.6788	16.3756	18.9203	16.3874	13.9214	21.1886	19.0921	22.5967	20.7856	20.0805	21.8352	23.8289	24.6796	31.1755	23.5243	21.4274	27.0755	27.6506	22.025	25.0685	26.3521	25.2954	hypothetical protein
NCU01075		0.185062	0.593966	0.847957	0.688439	0.366359	0.291298	0.511343	0.628761	2.79353	1.11088	0.881134	1.86943	1.43941	0.503981	1.39535	1.62228	2.13754	2.60925	26.0523	19.8412	8.30487	0.176716	0	0.0668872	0	0	0	0.128391	0	0.115075	0.485226	0.508349	0.781411	1.04947	0.364153	0.622889	0.458907	1.93914	0.584734	0.768972	1.8592	2.66268	hypothetical protein
NCU01076		7.03235	9.01749	7.29243	43.7733	14.0263	7.9233	9.61325	29.5518	89.0168	25.6512	20.5414	45.509	11.8152	12.0326	11.1628	15.3816	13.7969	18.8	21.4222	23.0264	18.3894	2.12059	1.91676	1.87284	1.86018	2.59731	1.70691	2.05425	1.96916	3.22209	6.30793	5.14703	6.51176	7.71672	6.9189	4.60938	5.44132	9.7675	7.53657	6.84385	5.01175	12.5302	hypothetical protein
NCU01077		7.34078	5.39969	7.29243	11.1871	7.85054	6.52507	6.95426	7.28315	12.9469	9.44246	4.79116	14.4881	6.5973	6.04777	7.09808	7.27021	7.31946	9.96869	8.76642	10.1529	7.84349	7.83439	5.93577	5.95296	5.22051	5.33132	4.36211	5.32821	4.7588	4.3153	6.86248	5.9731	7.87923	9.13659	5.89927	5.73058	8.06365	11.8503	8.44616	11.7653	13.8227	15.1929	hypothetical protein
NCU01078		46.2038	37.8519	47.0333	35.6841	52.965	47.7728	83.5534	47.3143	37.5514	37.2144	33.1527	40.1928	34.126	34.5857	35.3691	40.0162	35.1075	40.41	37.8438	35.3028	39.8106	29.217	34.2544	23.6781	33.4833	32.4663	25.0979	31.4557	35.2807	26.6973	30.8465	29.929	28.1308	34.5092	28.1126	27.0334	32.189	40.3628	32.1604	36.6031	37.8307	36.8076	D-mandelate dehydrogenase
NCU01079		0	0.161991	0	0.17211	0	0.0582596	0.0511343	0	0.161165	0.252472	0.0550708	0.0584198	0.0599754	0.251991	0.0606673	0.120169	0.64774	0.33452	1.17297	0.597227	0.0659117	0.0589052	0.061831	0.0668872	0.180017	0.1367	0.063219	0.256781	0.0546988	0.115075	0.138636	0.127087	0.0651176	0	0	0.373733	0	0	0.0649704	0	0.646678	0.39157	hypothetical protein
NCU01080	gh64-1	47.6843	41.1997	38.6668	50.2561	38.5723	43.8112	40.2427	44.3801	32.5553	37.0124	40.8075	48.1379	52.6584	30.4279	36.0364	26.6174	33.4234	31.0434	23.2742	29.3968	39.8106	54.4284	45.9404	50.4999	32.1031	30.6209	30.2819	28.3743	28.9904	34.695	28.1431	34.7584	29.4983	30.0026	22.5775	39.6157	23.9287	22.1923	30.6661	16.9943	21.1787	22.4761	glucanase B
NCU01081		18.5062	19.5469	17.9767	20.4237	17.3235	20.2161	18.2549	18.3389	19.6084	20.7027	22.9645	22.4916	19.7919	16.3164	21.2942	19.8279	21.6345	18.6662	18.7058	20.7039	20.169	18.025	17.0653	17.6582	19.3819	13.465	19.4082	12.5181	20.7856	22.9574	20.5181	20.461	19.0794	19.7548	20.4654	25.1647	21.7653	22.6233	22.6747	19.5319	20.2087	19.0303	hypothetical protein
NCU01082		14.99	14.9032	15.1502	14.0556	15.1254	11.3606	16.8743	12.8372	15.633	13.0781	12.5562	12.1513	13.0147	11.8436	16.3802	12.798	12.3071	17.7295	16.1747	24.8845	18.5212	13.666	10.8822	11.5046	13.0213	8.40708	12.3277	10.1429	13.2918	15.1323	22.8056	23.7653	20.8376	21.1747	18.7174	18.5621	19.3396	17.4522	21.1154	20.6085	19.4812	22.3195	hypothetical protein
NCU01083	spe-2	40.3435	36.2859	36.9144	25.5296	41.3462	46.3164	56.0432	33.2196	36.6382	28.3779	25.8282	23.7184	21.7111	21.9862	27.725	26.0165	23.8368	25.6242	21.7926	28.2024	29.2648	27.6265	26.6491	30.7012	39.0038	23.034	36.2245	22.4683	43.2121	37.3993	27.3806	39.8418	30.8657	31.7929	32.7737	34.7572	24.3221	32.1753	32.0304	29.0671	26.8371	32.1087	S-adenosylmethionine decarboxylase
NCU01084	fes-2	33.1877	30.2923	22.2165	37.9789	31.8732	30.2367	25.6694	29.4994	23.9061	28.4789	26.9296	27.8662	23.5104	28.9789	27.543	21.8106	23.7721	22.7473	22.4099	26.1453	18.9826	41.3514	33.1414	34.0456	45.2444	40.6	36.5406	34.858	38.6174	31.4729	32.4408	38.3803	35.5542	27.2863	41.0764	32.5771	26.4855	35.8381	25.4684	28.8365	27.403	31.7172	cytosolic Fe-S cluster assembling factor cfd-1
NCU01085		19.925	18.6829	29.7916	26.9065	20.6731	22.4882	19.8401	19.9108	22.9929	22.773	21.4776	21.6153	17.9326	17.1984	23.7209	15.3215	18.2015	20.8071	18.0267	22.4956	24.5851	23.5032	19.4149	24.4138	25.9225	18.3179	21.6209	22.2116	27.6229	24.9712	21.2113	26.3706	21.2934	19.6313	18.8631	24.5418	18.6185	19.3195	22.2849	15.3794	15.6819	21.9279	hypothetical protein
NCU01086	cyp450-3	2.77593	3.34781	5.37039	2.12269	1.25609	0.990413	1.12495	1.15273	1.18188	2.22175	1.15649	7.71141	1.13953	0.755972	3.03337	0.901266	1.4898	2.94377	3.1485	3.71608	1.58188	7.06862	11.6242	18.1264	4.38043	6.76667	3.47704	1.60488	1.75036	3.45224	6.5852	4.00325	2.27912	1.60508	2.25775	2.30469	2.75344	2.58551	6.69196	1.23036	2.66755	2.50605	Benzoate 4-monooxygenase
NCU01087		0.555185	0.431976	0.226122	0.28685	0.680381	0.873894	1.68743	0.838348	0.376052	0.9089	0.66085	0.759457	0.419828	0.566979	1.63802	0.901266	0.32387	0.33452	1.29644	0.729944	0.39547	0.176716	0.370986	0.267549	0	0	0.126438	0.0641953	0	0.287687	0	0	0	0	0	0	0.0655581	0	0.259882	0	0.0808347	0.313256	hypothetical protein
NCU01088		428.788	358.378	59.3005	612.826	230.387	149.028	124.001	319.568	590.401	351.189	350.691	279.539	506.432	457.615	379.353	345.125	414.489	435.946	674.582	481.232	375.894	228.552	256.599	412.226	161.956	203.889	293.589	256.653	151.406	322.497	553.989	292.11	389.012	556.344	475.438	336.609	714.387	631.081	601.886	1055.88	1276.06	999.757	hypothetical protein
NCU01089		222.259	179.432	103.168	157.595	162.506	152.349	133	156.195	104.435	101.746	123.083	81.0866	135.125	138.091	113.691	104.667	99.5576	94.3346	90.8127	93.3665	97.6152	385.888	277.312	366.81	240.683	170.124	286.382	211.652	222.569	177.503	489.246	411.763	469.954	327.991	449.437	355.919	387.186	338.559	298.864	310.972	401.829	395.956	flavin-containing amine oxidasedehydrogenase, variant 1
NCU01090		0.740247	0.269985	0.226122	0.745809	0.314022	0.116519	0.204537	0.523968	1.55793	0.504944	0.330425	1.22681	0.719705	0.440984	0.728008	0	0	0.267616	0.432148	0.331793	0.197735	1.00139	0.123662	0	0.180017	0.0683502	0	0.0641953	0.546988	0.402761	0.554544	0.317718	0.325588	0.432136	0.218492	0.622889	0.458907	0.359099	0.454793	1.07656	0.646678	0.078314	hypothetical protein
NCU01091		0	0	0	0	0	0	0	0	0	0.656428	0.220283	0.525778	1.43941	0.125995	3.57937	0.54076	0.906836	1.40498	1.85206	1.99076	0.922763	0	0	0	0	0	0	0	0	0	0	0	0	0	0	0	0	0	0	0	0	0	hypothetical protein
NCU01092	cem-5	4.93498	1.07994	6.21835	4.30275	2.04114	4.01991	2.91465	1.41471	1.77282	3.6356	2.03762	4.79042	9.29619	8.81967	9.22143	14.6005	17.6185	21.3424	23.8299	26.8089	20.3667	3.06307	1.66944	2.14039	4.50044	2.73401	2.84485	3.01718	1.09398	2.70426	2.63408	3.55844	3.77682	0.864272	0.946797	3.17673	1.37672	1.4364	2.40391	1.53794	2.50588	2.27111	condensing enzyme (mitochondrial)-5
NCU01093	stp-3	0.431811	0.539969	0.282652	0.688439	0.471033	0.291298	0.562477	0.471571	0.537217	3.08016	2.53326	4.1478	1.07956	0.377986	1.69869	0.961351	1.29548	2.20783	2.46941	1.19445	1.18641	0.294526	0	0	0	0.410101	0	0	0	0.0575373	0.0693179	0.0635436	0.0651176	0.185201	0.0728305	0.373733	0.721139	0.21546	0	0.692075	0	0.313256	serine-threonine protein phosphatase-3
NCU01094	iao-2	26.032	31.1022	34.314	26.1033	32.6583	41.1895	37.1746	33.4291	30.299	23.8839	31.9411	25.9968	27.3488	29.1049	33.1244	33.2868	33.9416	35.7936	34.6953	29.3968	35.4605	26.1539	26.1545	28.1595	26.2826	21.667	31.4831	29.3372	32.7099	33.6593	24.0533	28.6582	30.1494	32.0398	29.7877	33.636	30.2878	30.3798	29.5616	31.9892	25.7863	27.7232	isoamyl alcohol oxidase-2
NCU01095	mdr-7	1110.99	784.144	76.0335	825.611	250.589	334.06	329.56	619.487	151.817	44.1826	197.264	36.5708	61.9546	135.382	51.8099	64.1701	32.1279	40.2093	37.2264	41.5405	52.9271	722.177	543.123	656.298	633.001	449.266	665.064	534.682	622.144	495.512	584.142	555.371	741.624	411.641	501.584	541.041	203.951	186.947	231.425	159.1	101.205	81.6032	multi-drug resistance-7
NCU01096		0	0.107994	0	0.11474	0	0.116519	0.102269	0	0.0537217	0	0	0	0	0.125995	0	0	0	0.267616	0	0	0.131823	0	0	0	0.0600058	0.0683502	0	0	0	0.230149	0	0.254174	0	0	0	0.0622889	0	0	0.324852	0	0	0	hypothetical protein
NCU01097		56.814	59.9906	141.1	75.6136	68.9801	84.3016	82.3773	79.5907	70.3217	59.7854	67.627	59.4713	58.8359	64.1946	65.5814	62.9084	57.0659	62.4214	51.1169	57.732	62.682	48.9502	44.0236	48.5601	52.7451	40.2583	49.2476	58.3535	58.2542	48.4464	47.1362	58.9685	50.0754	45.3126	59.9395	62.2266	53.8232	56.594	47.2985	62.3636	53.0276	52.4704	hypothetical protein
NCU01098		27.5125	24.7846	30.8656	31.0945	37.4733	34.4897	33.493	32.1716	36.2621	55.6449	49.9493	47.2032	37.1848	30.8689	52.7806	43.8616	43.5281	47.3011	36.6091	49.968	46.7973	21.6182	32.0284	28.7615	27.4827	19.4798	33.4428	31.3273	30.8501	34.2923	36.7385	44.0993	39.852	49.387	34.813	28.2791	41.9572	43.5228	44.5697	36.9876	38.7198	48.0848	hypothetical protein
NCU01099	gtp-6	58.1711	50.5951	52.9125	57.1978	52.3893	50.8023	50.9809	50.4581	59.9534	54.837	50.2797	54.9146	52.2986	61.9897	61.9413	55.5781	54.2158	54.995	59.6364	59.59	59.6501	48.7735	53.1128	56.1853	56.0454	63.9758	58.1615	68.4964	56.6133	65.2474	50.6714	56.4903	55.4151	54.8813	51.4184	50.3917	58.4778	51.9976	59.5129	56.7501	59.0902	53.8017	guanine triphosphate binding-6
NCU01100		95.4302	81.3734	104.694	81.8669	92.1131	99.7404	92.8599	82.9965	85.7935	90.284	86.5714	96.451	86.4846	93.8665	80.7482	90.2468	93.8575	78.4783	82.355	90.8449	85.3556	80.3467	90.3969	79.5958	77.8876	82.0203	76.6214	61.7559	71.6555	75.0862	78.7452	68.4365	74.6899	68.2158	69.1162	74.186	65.6892	56.2349	73.0268	57.4422	55.6143	62.8862	hypothetical protein
NCU01101	mim1	46.944	37.2039	48.2205	41.8801	45.7425	46.8407	61.0543	37.4113	41.8492	49.9895	39.3757	44.5159	37.7845	44.7913	38.2204	38.5141	36.6621	32.047	39.0168	38.0898	39.0856	35.8143	36.6039	32.3734	35.4034	39.7798	29.0175	37.2975	38.1251	29.6317	36.2533	27.705	31.3216	31.8546	34.376	36.1898	35.9914	29.0152	30.5361	29.4516	29.2622	32.5786	mitochondrial import protein 1
NCU01102	oxa-1	78.3428	70.034	64.7274	72.5156	64.1128	69.3289	94.8541	73.5651	71.3424	68.5209	74.4007	65.4885	66.7526	81.582	64.4894	68.4962	69.4377	64.0271	74.885	67.6194	74.6779	68.5067	62.1401	65.6164	81.1879	57.8243	72.2593	91.6709	84.7832	76.0644	69.11	82.3525	73.5829	78.1549	79.4581	78.2348	73.1628	73.9744	77.1199	77.82	79.2989	83.0129	mitochondrial export translocase Oxa1
NCU01103	cah-1	30.8436	16.955	0.791426	17.7273	4.71033	6.75811	15.9028	17.7625	6.82265	3.88807	10.2982	3.8557	4.55813	8.94567	4.30738	4.26599	3.88644	4.61637	4.19801	5.04325	5.20702	4.30008	8.40901	17.3907	5.22051	14.0118	20.9887	17.8463	10.3928	10.5293	30.9158	21.2236	64.0106	26.9776	29.7149	13.8281	12.5216	13.8612	11.8246	14.6874	11.4785	9.16274	carbonic anhydrase-1
NCU01104	arh-2	19.4315	17.117	25.7779	12.9082	13.8693	24.1777	20.556	18.8628	17.4595	22.6215	21.8081	22.0242	18.6524	11.5286	17.9575	17.1241	22.0879	19.8036	19.6936	28.0033	20.5644	19.3798	15.3341	17.5245	23.5223	13.8067	20.6726	25.6781	24.341	22.5546	17.3988	22.1132	18.4283	17.2854	17.1152	21.5519	13.8983	14.1485	19.1013	12.5342	12.5294	16.211	ATP-dependent RNA helicase MSS116
NCU01105		6.2921	5.39969	9.44059	5.56489	6.2281	8.2146	9.20417	6.96877	9.18641	19.9958	13.6576	24.7116	14.9339	7.74871	14.4388	9.49334	10.4934	13.8491	6.66742	9.22384	11.8641	4.94803	4.82282	4.01323	4.44043	3.55421	7.90237	8.60217	5.79807	4.94821	12.2	19.0631	13.6096	10.5565	11.3616	7.22551	6.16246	16.3031	10.7851	7.30524	13.4994	15.1929	hypothetical protein
NCU01106	lao-2	8.75959	6.31764	6.16182	10.6134	6.2281	6.46681	4.39755	5.81604	10.5832	25.4492	18.7241	29.2683	12.235	11.0246	12.3155	12.7379	12.6957	12.511	10.5567	11.9445	12.3255	3.71103	4.26634	3.61191	4.98048	4.71616	4.9943	6.03436	4.21181	4.7756	6.65452	6.35436	8.33505	8.76619	7.42871	7.91069	7.53918	10.1984	8.31622	9.07387	12.9336	13.705	L-amino acid oxidase-2
NCU01107		715.942	854.772	321.828	622.407	669.18	524.686	343.316	452.289	514.815	266.964	313.188	293.559	556.512	516.266	401.8	436.994	434.439	330.037	458.447	370.812	366.073	204.99	365.236	280.258	152.775	205.666	161.272	160.552	152.063	134.752	358.928	200.226	263.596	304.409	217.763	216.454	374.861	252.447	253.969	278.06	301.837	286.394	Short-chain dehydrogenase
NCU01108		74.95	110.154	15.9981	70.9666	49.1967	39.7913	35.6917	55.593	65.3255	52.6657	58.2099	60.7565	48.1003	46.9333	42.7705	30.3426	44.3054	38.8712	207.369	144.794	56.3545	60.3189	43.6527	57.2555	30.0629	36.5674	29.9658	17.8463	18.9258	23.0725	33.0647	19.5079	26.6982	31.9163	28.7681	29.1512	37.3681	22.6233	31.1208	39.1407	32.7381	29.3678	hypothetical protein
NCU01109		6.23041	2.32187	1.35673	17.4978	2.4075	5.01032	2.86352	10.6889	26.6459	28.5798	26.1036	25.7047	25.0097	34.7747	30.8797	12.077	19.1731	26.6947	31.732	18.5804	22.2781	10.4851	28.5041	42.139	29.7029	54.4068	49.0579	87.4982	42.3369	49.1369	58.2271	40.4137	56.1965	103.898	72.612	59.6104	156.749	109.094	94.2721	159.639	133.296	130.784	hypothetical protein
NCU01111		10.055	7.93755	3.39183	23.9233	6.54212	6.99115	7.46561	14.9855	21.9184	25.6512	20.5965	18.0517	21.1713	24.4431	25.4803	11.356	19.497	20.205	26.1758	13.5371	20.894	14.314	30.6682	33.6443	27.6627	30.2791	38.8165	72.0271	32.7646	36.8239	50.8101	36.0928	41.3497	67.8454	51.3455	34.8195	86.0122	64.566	54.8351	91.4308	83.3406	79.4104	erythromycin esterase
NCU01112		26.5872	29.3203	7.34896	31.7256	12.2468	18.9344	15.5448	22.583	17.6207	16.1077	23.295	14.9555	19.0722	21.4192	13.3468	10.3946	10.4934	8.63061	18.6441	11.9445	10.8754	27.1553	32.2139	41.8045	25.8025	34.9953	34.0118	29.4014	29.6468	28.0207	39.7192	29.103	40.5682	29.7557	41.0036	45.5332	45.5629	33.4681	29.4966	35.142	31.768	36.2594	lipid binding protein
NCU01113		0.370124	0	0.169591	3.67168	0.209348	0.0582596	0.255671	1.30992	4.67379	35.2956	13.4924	43.9901	1.43941	1.51194	2.42669	0.240338	0.582966	0.602135	0	0.331793	0.329558	0.176716	0.185493	0.267549	0.180017	0.205051	0.189657	0	0.164096	0.460299	0.415908	0.889611	0.586058	0.123467	0.582644	0.249155	0.852255	0.502739	0.129941	0.461383	1.13169	0.704826	hypothetical protein
NCU01114		12.029	10.9074	9.21447	6.94176	7.2225	9.72935	13.4483	8.22629	6.82265	6.26131	7.26935	5.25778	5.57771	6.99274	4.00404	4.38616	4.53418	3.21139	5.67965	4.77782	4.94337	13.5482	9.39831	10.1	11.4611	14.4219	9.16675	8.60217	9.84579	9.83889	8.38747	11.8827	10.3537	6.72898	10.4148	11.212	6.0969	4.88375	6.3671	5.30591	4.28424	4.54221	DUF858 domain-containing protein
NCU01115	tsp-2	29.9183	33.6941	25.5518	30.0045	25.4358	40.0826	47.4526	31.1761	23.4226	19.6928	24.121	16.7665	27.3488	23.5611	17.9575	18.506	18.9788	17.1274	22.6569	19.3767	19.9053	28.6868	16.9417	25.0158	32.7032	18.5913	30.9141	30.6211	46.5487	31.7031	21.142	30.9457	24.4191	15.0013	30.5888	31.5805	19.5363	22.1205	18.5815	18.9167	14.4694	18.952	tRNA-splicing endonuclease subunit SEN2
NCU01116	gsl-10	49.1647	43.1976	35.6707	43.3717	34.176	34.8392	28.1239	33.1672	33.7372	31.0541	33.7584	37.2134	31.3072	35.7197	31.3043	26.1968	30.8972	24.8883	32.4111	24.8181	25.8374	35.6965	22.6301	27.4238	36.3635	26.5882	30.2187	35.821	36.2106	28.4234	30.4999	30.628	28.9122	26.8542	31.0986	29.2135	31.3368	28.7998	23.7792	25.8375	29.1005	24.9039	ceramide glucosyltransferase
NCU01118	kpr-19	55.3335	45.3034	43.1893	47.9613	62.2286	63.5612	60.3385	66.1247	53.7217	51.7568	47.3059	54.272	52.2986	54.493	53.5693	57.9214	55.7704	50.0441	75.4406	70.141	56.3545	32.4567	42.416	34.1794	42.0041	37.7293	36.667	40.2504	44.7983	39.9885	33.2033	41.4304	41.7404	45.4978	42.3145	37.9339	42.9406	48.1911	36.9682	42.5242	45.4291	50.7475	kinetochore protein-19
NCU01119	erg-7	33.7429	33.2621	47.0899	41.0195	38.206	49.6372	38.5041	42.0222	48.5107	38.1738	44.332	44.9832	30.3476	36.2866	33.367	28.9006	35.82	32.1808	36.7943	40.5451	39.0197	38.7596	51.0724	46.7542	41.7641	41.4886	44.6958	46.4132	55.1911	44.9367	35.8374	43.4638	45.6474	33.5832	40.0568	45.9692	37.3681	34.1862	38.7224	31.5279	28.5347	31.0123	lanosterol synthase
NCU01120	spo11	5.61354	6.96561	4.52244	3.95853	9.78701	7.10767	5.47137	4.45373	4.02913	4.69598	5.17666	4.84884	4.97796	5.03981	4.61072	3.36473	4.66373	4.88399	22.8421	20.4384	9.29354	3.59322	4.88465	2.47483	5.22051	4.03266	4.36211	5.71338	5.41518	3.22209	3.25794	4.25742	4.49311	6.23511	4.36983	4.17335	6.16246	6.82289	4.48296	5.30591	4.28424	4.69884	meiosis-specific topoisomerase Spo11
NCU01121		40.5285	35.044	13.963	30.1192	25.0694	22.3134	28.6863	32.1192	23.154	21.2582	26.6543	21.7321	25.9694	36.2866	17.8969	23.0724	20.9868	11.9758	26.8549	16.9878	16.0165	40.7035	30.6682	28.8284	39.2438	54.3384	35.4659	41.1492	42.0087	31.9908	30.8465	31.5176	35.0333	20.3104	39.6198	36.3767	26.6166	25.1369	22.1549	24.5302	17.4603	16.0544	hypothetical protein
NCU01122		103.141	131.267	128.211	87.2023	145.497	120.83	82.3262	99.1871	103.683	69.6318	72.9689	59.004	71.8505	68.4155	89.4237	73.8437	65.357	77.2071	62.7231	69.6765	75.2052	75.163	81.555	69.2952	90.1888	60.695	84.3973	62.0768	85.713	91.657	72.9225	82.9244	71.434	93.5266	72.3207	77.0513	77.883	83.8856	88.035	88.7394	83.0173	91.6274	hypothetical protein
NCU01123		2.34412	1.07994	5.31386	2.63902	0.785054	4.07817	2.19877	0.733555	3.2233	2.12077	1.92748	2.74573	6.89717	5.10281	6.3094	7.75089	12.89	9.76798	7.71692	7.96303	9.6231	2.00278	1.29845	2.67549	2.34023	0.410101	3.79314	1.60488	0.92988	1.8412	1.52499	2.66883	2.14888	0.740805	1.01963	3.30131	0.590023	1.0773	2.92367	0.307589	1.21252	3.21087	hypothetical protein
NCU01124		28.0677	30.1843	15.2067	50.3134	17.1142	17.9439	13.346	31.2285	37.1217	29.2363	33.2628	36.1618	45.4614	41.6415	32.093	28.5401	34.395	34.79	45.6842	31.8521	25.5078	47.2419	44.8893	49.0283	37.2636	41.0101	34.5176	34.3445	35.4448	28.481	49.0078	36.8553	39.5915	34.1388	41.3677	40.1763	53.0365	41.4401	36.8382	61.5178	60.141	47.9282	hypothetical protein, variant 1
NCU01127		32.1391	29.4283	9.15793	46.6418	15.8581	14.9727	10.5337	23.6833	34.7579	21.4601	23.35	20.8559	31.5471	35.7827	20.3842	20.2484	20.339	15.9231	30.2503	21.6329	16.3461	49.0091	48.7846	62.4727	27.8427	33.4233	31.7359	13.9946	14.714	23.3602	43.393	20.8423	38.0938	27.595	35.4685	33.6983	47.9885	26.4297	33.07	45.1387	51.1684	40.7233	DUF636 domain-containing protein
NCU01132	sut-27	55.5802	68.9541	61.0529	59.4353	54.9538	21.1482	17.0277	30.9665	46.5767	59.331	52.868	65.8391	56.2569	54.997	61.8807	44.823	37.245	52.7872	37.0412	42.2041	27.0238	136.778	163.543	116.718	38.8238	46.5465	53.989	44.9367	32.9834	49.7698	103.977	68.1823	75.1457	100.317	61.3233	67.9572	101.746	80.5819	110.71	78.4352	98.295	90.6876	sugar transporter-27
NCU01134	cyp450-4	0.493498	0.647963	0.282652	0.34422	0.785054	0	0.102269	0.314381	1.18188	2.87818	2.6434	5.43304	7.61688	2.96089	9.1001	12.4976	20.6629	20.4726	22.2247	19.244	16.8075	0.471241	1.29845	1.20397	0.240023	0.683502	0.695409	0.770343	0.546988	0.287687	1.66363	0.762523	0.716293	2.16068	1.45661	0.872044	2.16342	4.88375	3.05361	3.53727	5.49676	5.71692	hypothetical protein
NCU01135		160.757	151.785	63.7664	231.373	132.203	104.867	103.7	192.82	184.91	147.646	144.175	106.558	193.061	170.157	206.997	169.859	211.034	229.882	212.184	197.417	160.759	166.113	196.684	186.214	200.419	172.994	199.203	305.441	205.339	152.416	209.617	169.852	180.962	246.194	232.548	126.882	256.398	359.602	202.903	362.955	372.567	302.84	hypothetical protein
NCU01136		21.4672	20.7888	23.234	38.3231	23.1329	17.3031	12.0166	27.3511	47.3825	39.4866	41.5234	53.4541	36.585	35.6567	49.1405	34.5485	43.1395	42.2164	41.3627	48.0436	47.72	16.5524	17.3127	14.4476	19.9219	14.9687	13.5289	14.5081	18.4335	13.924	14.6261	19.6985	14.7817	17.162	12.9638	16.6311	14.1606	15.5131	14.0986	14.6874	16.0053	15.8977	hypothetical protein
NCU01138		23.5028	23.1107	26.3997	15.7767	31.2975	17.2448	27.7148	17.029	16.2777	22.773	24.1761	27.9831	26.0293	22.4272	34.3984	24.9951	21.2459	29.1701	20.2492	20.5048	19.0485	13.666	20.3424	11.2371	18.6018	34.0384	18.1438	28.7595	19.801	19.0449	15.6659	22.558	13.0235	29.8174	18.8631	14.2642	20.2575	34.6172	19.881	26.3757	30.2322	23.4159	CipA protein
NCU01140	nic-11	287.463	240.448	234.093	170.905	300.1	302.425	280.369	271.415	230.949	294.786	312.197	290.288	322.668	268.748	427.705	272.423	245.882	270.359	195.639	252.163	298.448	83.3508	148.209	83.609	112.691	127.815	130.041	137.827	113.609	155.984	122.554	148.184	116.886	206.067	111.576	106.514	159.044	187.665	166.909	161.1	169.672	175.345	nicotinic acid-11
NCU01141	chol-10	23.5028	19.7629	20.5771	24.3249	23.9703	22.1969	21.9877	24.4693	22.9929	18.9859	24.1761	22.959	22.3708	23.8131	19.7776	21.6304	18.1367	18.5993	24.5707	23.5573	20.7622	22.8552	21.95	24.2801	26.2225	24.8795	28.6382	32.7396	31.1236	28.5385	25.5783	28.9123	26.3075	23.7675	27.1658	28.1546	29.1734	26.1424	24.4939	25.6837	27.9688	25.0605	CDP-diacylglycerol-glycerol-3-phosphate 3-phosphatidyltransferase
NCU01142	nuo13.4	137.007	126.137	145.057	110.495	170.933	130.268	165.061	128.844	103.468	127.599	122.973	132.554	143.101	152.517	114.722	144.803	127.281	102.831	150.758	123.626	117.059	102.554	116.799	81.5355	98.9496	128.498	75.5467	95.5226	108.741	79.5166	84.0827	72.0585	86.4761	93.9587	86.377	85.398	87.4545	80.941	81.2131	74.4365	66.527	72.4405	NADH:ubiquinone oxidoreductase 13.4kD subunit
NCU01143	msp-8	70.7553	71.6539	57.7176	82.498	62.5427	73.8731	59.2646	78.5952	67.0446	53.8271	60.9084	45.8011	51.219	52.3511	55.4499	57.2604	56.8068	61.7523	55.994	59.3246	57.7386	78.7562	71.3529	91.4349	88.0886	59.8064	100.961	56.6844	81.7747	91.0816	60.2373	85.4662	69.4805	60.746	70.4271	87.7027	60.1168	54.5113	62.5016	62.9019	52.5426	55.2114	DEAD/DEAH box helicase
NCU01144		59.1581	60.3686	66.1972	51.1166	75.4699	67.3481	63.7133	58.108	47.2213	58.0686	57.6592	60.0555	60.5752	64.6356	78.6249	80.0324	77.7288	77.8762	75.4406	83.3464	86.9375	49.8338	53.4838	42.8078	55.3254	52.3563	48.2993	48.7242	59.2935	52.4741	42.9771	44.0993	42.4567	44.9422	42.3145	47.0904	41.695	42.8046	42.6206	44.8311	42.8424	45.8137	hypothetical protein
NCU01145		67.4859	63.7164	107.86	63.5659	71.8063	97.2352	99.0983	62.4046	70.7514	104.978	94.061	112.692	60.7551	63.8166	56.542	74.024	72.1582	64.5623	47.5362	60.6517	61.1001	63.6765	89.0366	64.4793	78.6676	89.4021	66.696	85.9575	88.448	78.0206	87.4792	77.1419	81.5272	74.8213	66.3486	75.681	68.6393	66.7925	67.6342	52.9822	53.1084	56.1511	hypothetical protein
NCU01146	srg-3	155.143	170.198	202.888	207.048	155.964	157.01	196.867	196.959	207.957	202.786	225.901	223.222	219.39	242.73	193.225	175.026	194.775	194.958	246.509	195.36	169.788	226.255	235.885	202.802	219.081	237.517	201.036	241.503	217.701	207.537	229.373	195.015	208.246	250.639	260.369	205.989	278.688	301.787	231.425	338.117	315.175	304.876	signal sequence receptor alpha chain
NCU01147	tyr-5	2.71424	2.69985	8.30998	3.95853	3.97761	4.07817	2.14764	1.99108	4.29773	4.5445	3.46946	3.73886	3.11872	3.14988	4.00404	3.90549	3.62734	4.95089	5.74139	4.37967	4.15243	3.59322	2.47324	3.54502	3.42033	2.93906	4.61499	2.7604	2.40675	3.68239	4.08976	3.43136	4.10241	4.63003	2.11209	3.61275	3.08123	2.1546	3.05361	2.61451	4.20341	3.83739	tyrosine-5
NCU01148		32.2007	39.2558	65.4057	24.7264	58.4081	52.3754	68.4688	45.8996	27.0757	36.7599	29.2426	36.3371	34.7258	33.3258	33.9737	44.9431	41.5201	51.9844	45.1903	43.3321	39.1515	14.6674	20.0951	11.5046	29.8229	38.6179	18.5232	30.8779	25.7084	27.6755	18.7158	20.3975	25.7214	30.5582	19.3001	18.6867	23.3387	34.8326	21.3103	28.2213	26.1905	34.5365	Methyltransferase
NCU01149		18.1977	12.9593	11.8714	15.8915	17.2712	16.0214	18.4083	12.7848	15.2032	13.9365	12.446	16.1823	13.1346	14.3635	14.5602	12.7379	12.9548	13.4477	10.9272	10.7501	10.414	16.4934	10.4494	13.8457	16.8616	15.6522	12.707	17.3327	14.3311	14.4994	15.1806	13.4077	14.9119	12.7171	11.8714	18.6244	13.3739	14.2203	15.333	11.3808	15.1969	12.5302	cupin domain-containing protein
NCU01150		56.4438	64.3104	65.9145	71.483	49.3538	60.3569	64.2758	58.7368	71.7184	69.9853	67.0212	58.4782	60.0354	62.9977	68.2508	57.681	57.0011	67.2385	60.3155	69.4111	61.0342	66.5628	62.9439	80.3316	72.9671	65.6162	89.3916	73.8888	72.1477	79.9769	87.6872	90.1048	92.1414	84.39	87.6151	80.9755	87.9134	85.0347	95.6365	87.509	117.291	106.272	UBA domain-containing protein 3
NCU01151	mpr-1	41.5772	38.0139	12.2671	57.6568	21.5105	35.9462	35.6917	47.9431	70.1068	107.149	103.864	95.341	90.6828	77.2351	114.479	121.31	153.579	144.847	100.443	119.114	138.48	11.4865	10.3876	15.3172	16.0216	11.3461	14.4139	17.9105	12.1431	21.2888	15.5965	16.2672	15.1724	18.7053	17.0423	17.69	19.143	17.4522	13.7737	21.685	16.4094	18.4821	calpain-B
NCU01153		1.04868	0.269985	0.169591	1.09003	0.575707	0.349557	0.562477	0.943142	1.2356	0.45445	0.605779	1.10998	0.77968	1.13396	0.606673	0.781097	0.64774	0.869751	0.987766	0.995379	0.39547	0.647957	1.11296	0.802647	0.840082	1.57205	0.821847	1.79747	1.20337	0.517836	0.554544	1.39796	1.30235	1.60508	2.03925	1.61951	1.57339	2.37006	0.779645	0.615178	0.646678	1.95785	hypothetical protein
NCU01154	sub-1	84.3882	135.37	221.147	71.8272	147.329	192.664	143.329	132.878	92.831	76.3476	80.6788	81.0866	63.1541	62.8717	77.4115	77.3887	74.7492	80.82	60.5007	80.2939	97.1538	84.4111	81.3077	86.7527	132.673	146.611	132.76	114.781	100.865	124.166	75.0713	97.6665	93.5088	86.8594	81.9343	87.1421	74.8018	79.9355	87.0604	97.7364	77.1163	92.019	submerged protoperithecia-1
NCU01156		132.874	104.862	92.3708	126.558	136.076	202.86	207.605	199.003	164.818	83.6693	87.7279	76.7051	99.979	100.922	106.471	96.9161	95.9303	99.1516	90.751	95.1582	103.284	81.7604	77.9688	69.1614	83.5881	62.9505	66.6328	79.8589	76.633	81.5304	73.2691	70.5334	62.7733	81.4268	66.8584	76.7399	88.3723	76.7754	72.1172	98.1978	89.0799	85.049	hypothetical protein
NCU01157	gcl-1	115.972	108.372	63.0315	125.296	72.8007	79.9321	61.9748	104.741	69.8919	38.5777	62.6156	33.3577	50.9191	55.5639	41.0718	44.3423	34.978	30.4413	41.1158	34.3737	37.7015	107.914	101.155	152.102	109.991	78.261	153.369	95.2016	118.478	126.237	113.889	123.211	142.021	80.2539	118.277	135.914	88.0445	65.7152	75.1708	73.8982	70.5687	58.109	glutamate-cysteine ligase catalytic subunit
NCU01158		21.3438	18.5749	13.6804	27.5949	13.7646	15.4388	12.9881	20.6443	29.4932	37.1134	41.5234	33.0656	29.7478	27.341	33.185	39.175	41.5201	40.41	27.0401	34.1083	34.9991	20.9702	17.1272	19.7317	20.0419	15.1737	24.0864	21.1844	18.9805	20.5408	25.2317	30.3738	23.7679	22.718	25.6363	24.4172	29.0422	25.927	23.8442	28.452	36.8606	27.175	hypothetical protein, variant 1
NCU01159		0	0	0	0.11474	0	0.116519	0.0511343	0	0	0.0504944	0	0	0.0599754	0	0.0606673	0	0	0	0	0	0	0.176716	0	0	0.420041	0	0.189657	0.192586	0	0	0.0693179	0	0.325588	0	0	0.186867	0	0	0	0	0.0808347	0.313256	hypothetical protein
NCU01160	drh-4	145.15	106.266	108.482	95.5783	115.351	123.219	134.637	105.684	96.1618	107.149	110.692	106.324	88.5837	96.8274	82.5076	95.1737	101.954	91.9929	114.766	106.572	101.965	108.209	123.786	110.096	100.81	93.9815	95.1446	86.7278	112.406	98.6766	88.4497	86.8641	88.2343	87.6002	90.237	104.645	95.9115	87.5484	89.2694	94.3529	83.8256	90.6093	ATP-dependent RNA helicase dbp-5
NCU01161	ask-4	76.6156	89.095	81.5169	84.6207	88.6588	88.205	88.6669	84.6208	84.8802	82.8109	77.8702	71.4474	76.7086	76.7311	77.1688	80.9337	81.7448	80.7531	80.8116	83.1473	80.1486	75.8699	81.8024	78.6594	75.5473	68.3502	75.2306	79.0244	75.2656	76.1219	84.0133	81.8442	81.0063	91.6129	87.3966	68.8915	90.3391	88.4102	79.6538	93.1994	93.7683	96.6395	actin polymerization protein Bzz1
NCU01162	gel-1	58.3561	63.1764	43.8676	97.701	60.0828	38.9174	27.3057	68.011	88.0498	75.9941	72.8587	62.0418	97.7	91.4096	96.7037	106.59	126.439	134.745	159.833	150.966	109.084	138.368	120.509	165.68	98.5296	79.833	101.34	65.8644	77.0706	85.6731	118.048	93.8539	115.779	96.0577	115.582	88.9485	140.753	136.889	112.854	188.86	178.241	151.224	glycolipid-anchored surface protein 5
NCU01163	met-22	41.8856	31.9662	14.9806	41.7653	28.419	23.3621	28.7886	34.7915	29.7618	38.2243	31.3904	36.6292	36.8849	40.2555	31.6683	28.2998	32.3222	28.2335	34.3249	27.0743	20.8281	38.7596	39.7573	39.2628	43.3242	64.3859	43.2418	64.1953	53.1126	42.29	51.5725	43.5909	48.5777	45.0039	50.2531	50.0802	48.2508	49.5557	34.6942	45.1387	43.4082	39.3919	methionine-22
NCU01164	ctc-2	156.13	177.002	230.362	166.086	199.299	193.713	165.266	172.49	183.513	172.994	177.328	185.658	164.153	153.147	164.53	176.228	181.756	190.275	153.165	178.903	178.621	180.957	188.028	200.528	172.757	165.954	198.065	174.354	191.938	195.972	175.166	210.393	204.73	178.966	186.446	184.188	180.285	187.809	197.25	196.703	206.694	196.255	transcription elongation complex subunit
NCU01165		299.615	278.948	205.036	355.005	212.069	210.841	211.389	293.212	276.505	297.21	309.884	273.58	323.507	292.813	254.378	262.929	274.512	264.873	315.962	273.132	274.324	371.574	334.011	340.255	332.672	324.527	312.112	334.778	309.65	283.544	316.298	272.666	313.15	289.716	329.995	308.454	312.712	296.688	275.02	324.429	277.991	268.852	LEM3/CDC50 family protein
NCU01166	mcb	100.674	92.4968	95.5365	169.93	84.4195	99.3326	95.57	140.843	190.819	215.207	195.336	225.909	212.013	180.866	195.106	164.812	168.412	168.866	199.652	203.787	167.02	142.315	144.746	185.411	137.293	156.249	181.059	181.994	134.231	151.496	202.478	201.433	230.712	223.167	210.48	181.074	216.276	230.254	192.897	244.687	260.288	258.515	camp-dependent protein kinase regulatory chain, variant 1
NCU01167	msp-46	29.1164	26.9445	32.4485	27.7671	29.8321	27.7316	25.8228	24.5217	23.9061	23.6314	26.3789	27.3404	24.0501	28.5379	22.3862	25.0552	30.5086	24.1523	30.1886	28.866	22.6077	31.5143	30.1735	27.4238	29.4629	34.1068	24.6554	35.9494	33.421	26.2946	27.8658	29.103	26.4377	24.9404	28.4039	30.2101	25.5677	28.7279	29.1717	30.1437	27.6455	24.434	mRNA-splicing protein-46
NCU01169	nuo24	71.3722	88.501	145.17	58.3452	117.235	98.4004	146.551	70.5785	65.1107	78.3674	78.7513	82.0213	80.3671	73.7073	62.0627	75.6463	86.6676	71.1189	79.5769	78.9003	75.9302	80.8179	81.0604	57.8575	69.0667	91.5893	42.6728	66.6347	72.093	65.3049	56.0782	52.9954	50.4661	57.721	53.0935	59.7973	53.4299	47.6884	58.4084	44.6004	29.0197	39.6269	NADH:ubiquinone oxidoreductase 24
NCU01170		119.118	105.51	131.999	81.5801	127.807	129.045	255.978	114.592	112.816	100.888	94.9421	104.513	91.3426	101.237	96.1577	106.95	104.286	98.884	108.469	111.615	122.925	75.2219	73.5788	71.7031	87.9685	79.9697	77.7594	79.9231	98.4579	90.2186	72.2986	77.5868	71.7596	85.0073	77.8558	74.4352	76.703	81.8028	85.1113	85.5866	80.7539	80.3502	hypothetical protein
NCU01171	drl-3	15.3601	16.901	40.7019	14.7441	18.9983	22.1386	26.2319	15.719	20.3068	23.3284	21.0371	23.5432	19.1921	14.8044	17.4115	22.6518	23.4482	22.4128	15.7425	20.903	22.2781	16.3756	16.1997	15.9192	22.5022	23.6492	26.1727	25.1004	29.2092	24.7411	25.7863	31.5812	26.568	19.94	20.611	25.1024	15.0784	17.0213	20.5956	15.3025	13.6611	15.1929	DNA replication licensing factor mcm5
NCU01172	grp-1	33.3728	40.3357	53.1952	44.6338	44.8528	47.4815	40.5495	44.1705	51.3042	50.141	46.4247	49.4815	43.3622	41.8304	57.8766	50.4709	50.1351	56.3331	48.7709	58.661	56.684	43.472	39.0153	44.6138	45.7844	29.664	44.0004	40.6356	44.7436	52.4165	49.2157	54.9017	46.6242	53.5849	51.4912	43.5399	51.1353	55.4449	53.4057	55.9043	58.6052	59.4403	golgi-associated retrograde protein-1
NCU01173		1.17206	1.07994	1.75244	1.03266	0.785054	0.757374	1.17609	1.30992	2.04142	1.96928	1.7072	1.86943	3.59852	1.88993	2.66936	2.88405	3.10915	3.01068	2.59289	3.64972	1.77961	1.29591	1.60761	1.93973	2.16021	1.5037	2.97129	3.08137	1.69566	2.07134	4.02044	2.98655	2.53959	4.50656	3.42303	2.2424	4.8513	4.81193	3.37846	2.8452	4.44591	4.22896	hypothetical protein
NCU01174	cdc23	50.7686	51.9451	52.9125	54.7883	49.0397	59.5995	47.1969	51.4536	52.9696	52.3627	51.326	49.5984	45.4014	50.2091	51.5066	46.6255	42.6213	45.6285	40.4367	42.8676	40.7993	63.8532	63.9332	55.5833	65.6464	53.5866	61.0063	51.613	62.302	59.8964	68.2089	58.0153	69.4805	61.9807	59.2841	58.1155	61.2968	51.4948	59.448	53.3667	54.3209	51.1391	anaphase-promoting complex subunit CDC23
[truncated: 9,231 more rows]
