# Supplementary material for: VE-1 regulation of MAPK signaling controls sexual development in Neurospora crassa
Source: mBio. 2024 Sep 16;15(10):e02264-24. doi: 10.1128/mbio.02264-24 (PMC11481897; doi:10.1128/mbio.02264-24)
Supplement: Data Set S2 — Characterization of the regulation of transcription during sexual development of N. crassa wild-type and Δve-1 strains. [file mbio.02264-24-s0003.xlsx]

## Sheet: Read me
Characterization of the regulation of transcription during sexual development of Neurospora crassa wild-type and ∆ve-1 strains
Details of Masigpro Analysis: The time series analysis was performed with maSigPro (v1.74.0) . maSigPro requires a prior normalization of the raw reads for which we used edgeR (v4.0.3) using TMM (trimmed mean of M values) normalization.
Sheet 1: Genes regulated during sexual development in the wild-type strain in dark (TMM mean values)
Sheet 2: Genes regulated during sexual development in the wild-type strain in light (TMM mean values)
Sheet 3: Genes regulated during sexual development in ∆ve-1 mutant strain in dark (TMM mean values)
Sheet 4: Genes regulated during sexual development in ∆ve-1 mutant strain in light (TMM mean values)

## Sheet: WT_Dark
DEGs in the WT strain during sexual development: Genes with differences in mRNA accumulation in at least one time point during sexual development in dark
Gene ID	Feature	WTD -2	WTD -1	WTD 0	WTD +1	WTD +2	WTD +4	WTD +6	Product Description
NCU00006		149.519	166.152	171.905	160.815	165.13	175.879	229.472	hypothetical protein
NCU00009		0	0	0	0.0173202	0.0216438	1.62981	24.985	hypothetical protein
NCU00022		25.2965	27.3393	27.171	34.8874	38.8691	72.7224	61.1167	hypothetical protein
NCU00026		64.1912	58.9069	52.062	61.6914	99.6826	105.839	147.333	hypothetical protein
NCU00033		9.45059	11.8344	12.8114	14.2438	16.2723	24.1008	35.9138	Integral membrane protein
NCU00076	qip	46.6211	61.1995	71.811	94.801	92.7839	134.516	144.35	QDE-2-interacting protein
NCU00080		76.3685	73.9675	81.4949	62.2994	75.7415	139.546	193.366	DUF1295 domain-containing protein
NCU00083		134.19	166.699	167.077	246.879	249.998	246.629	291.403	hypothetical protein
NCU00086	gh76-8	2.86242	2.63189	3.1488	9.87124	35.6971	48.0164	24.66	glycosyl hydrolase
NCU00093		4.90881	5.80657	5.40394	49.7685	73.4743	78.9966	39.5859	hypothetical protein
NCU00096		16.7468	26.4612	31.9054	20.5708	19.9125	9.57398	6.38015	hypothetical protein
NCU00097	bek-1	1.16672	0.961351	1.12151	5.61104	7.31258	8.17788	7.8593	BEAK-1
NCU00110		23.2239	21.9499	22.432	25.7593	26.8635	37.0171	38.3709	hypothetical protein
NCU00111		50.523	41.8175	37.9022	25.7956	21.0246	29.6973	37.0872	hypothetical protein
NCU00118		12.2561	9.50161	10.0054	7.87047	14.7914	15.221	113.62	hypothetical protein
NCU00122	apr-16	211.182	207.048	218.076	157.286	131.379	123.21	119.039	aspartyl protease-16
NCU00125		12.8709	12.7072	11.3226	13.9696	12.0394	12.1919	26.2207	hypothetical protein
NCU00149		0.791553	0.305793	0.130308	3.22626	3.13345	1.64812	84.3546	hypothetical protein
NCU00163	alg-8	22.8049	25.0455	25.7504	25.2142	24.3629	29.2855	43.4748	dolichyl pyrophosphate Glc1Man9GlcNAc2 alpha-1,3-glucosyltransferase
NCU00170		108.914	106.319	110.281	113.634	88.5261	79.2219	59.753	DnaJ domain-containing protein
NCU00187	mig-11	2.62344	1.62364	1.79515	1.63671	1.61916	1.36447	10.5006	carboxyvinyl-carboxyphosphonate phosphorylmutase
NCU00193	gt22-1	41.4732	26.1896	24.0887	21.5895	16.4727	15.8154	21.2229	GPI mannosyltransferase 3
NCU00194	ota	156.341	192.779	203.925	199.704	280.847	305.939	308.659	ornithine aminotransferase
NCU00215		31.7945	25.5617	23.3235	21.8739	11.4401	12.1583	11.5961	hypothetical protein
NCU00218	adr-5	8.465	9.19623	9.90499	8.10269	11.7517	20.2182	18.1729	ADP-ribosylation factor family protein
NCU00220	nut2	27.0288	26.5529	26.8074	30.8446	33.0009	39.1295	42.1555	hypothetical protein
NCU00221		1.80791	1.28621	0.769225	1.54408	1.54916	2.04556	81.1783	hypothetical protein
NCU00237	pur-1	33.0812	42.791	41.9188	79.646	146.976	100.699	82.6722	purine-1
NCU00258	crp-15	548.642	554.198	537.043	388.649	318.026	370.193	244.706	40S ribosomal protein S7
NCU00262		22.435	21.0178	20.2036	32.4731	48.8558	86.5674	83.9785	hypothetical protein, variant 1
NCU00265		73.0673	43.2242	49.7868	8.30512	8.3458	1.42744	1.16144	hypothetical protein
NCU00267		4.82909	8.37665	6.55384	6.86812	9.93735	10.9472	260.916	hypothetical protein
NCU00272	cul-4	108.548	102.32	100.365	96.7383	96.6067	83.7816	74.0789	ubiquitin ligase subunit CulD
NCU00282	tah-5	78.2726	82.4173	74.7102	77.8272	163.447	236.774	286.597	hypothetical protein
NCU00293		40.5729	29.8522	27.4974	21.7309	13.0844	10.9853	8.68796	NADH pyrophosphatase
NCU00294	crp-74	1717.22	1581.82	1526.1	1135.6	957.397	1100.66	718.519	60S ribosomal protein L10a
NCU00297		0.706811	0.929321	1.49458	0.722561	3.01962	16.9275	15.1427	hypothetical protein
NCU00308		4.59718	5.08559	4.87851	5.83942	7.23015	16.8617	14.7369	NOL1/NOP2/Sun domain family protein
NCU00310		12.5578	15.5827	17.265	12.1304	13.8356	16.2861	33.9217	hypothetical protein
NCU00317	cpr-8	24.7841	22.0157	24.9991	21.3644	26.2212	53.7598	147.394	calpain-like protease palB/rim-13, variant 1
NCU00318		1.05851	1.21915	1.31425	2.25134	3.16869	6.18008	167.88	hypothetical protein
NCU00320		120.814	150.97	157.027	121.295	152.068	167.045	260.539	hypothetical protein, variant 1
NCU00321		164.208	125.156	134.228	131.32	62.7903	48.1038	23.877	hypothetical protein
NCU00331		14.7543	14.912	14.8306	17.4229	21.7545	29.3655	27.3124	hypothetical protein
NCU00332		73.6801	71.8011	69.66	65.108	74.9254	78.4167	146.275	hypothetical protein
NCU00339		0	0	0	0.01966	0	0.10655	1.42732	hypothetical protein
NCU00340	pp-1	386.917	428.675	456.163	475.707	368.815	287.821	227.849	transcription factor steA
NCU00344		44.9812	43.0509	47.8924	42.9078	43.7432	31.4484	30.7486	hypothetical protein
NCU00350	eph-2	86.8412	61.6744	62.1706	53.4364	29.2267	39.6934	23.5676	epoxide hydrolase-2
NCU00363		2.14914	2.06822	1.71352	46.814	75.7532	56.6021	24.1206	hypothetical protein
NCU00365		257.466	485.73	308.391	89.1133	47.9872	33.8849	28.9452	hypothetical protein
NCU00370		0.4177	1.96802	1.90816	2.7259	5.11398	16.6694	132.864	hypothetical protein, variant 1
NCU00377		56.9837	64.4881	60.9989	62.0579	64.9944	72.5743	111.529	LMBR1 domain-containing protein
NCU00379		68.6755	67.1808	64.7792	68.0799	66.1236	86.4385	115.276	hypothetical protein
NCU00385	des	349.372	312.771	312.901	250.909	179.449	172.611	134.668	ATP synthase subunit delta
NCU00397		112.211	86.3564	71.5858	42.2547	17.2297	20.4254	19.3233	hypothetical protein
NCU00409	phe-2	6.80122	5.0274	3.55378	3.68115	2.61305	3.54983	3.59673	chorismate mutase/prephenate dehydratase
NCU00410	erf1	301.896	266.303	258.647	271.98	206.434	200.669	166.475	eukaryotic release factor 1
NCU00416	znf-36	4.39835	5.02248	5.74846	6.16361	7.05036	7.91177	11.1277	zinc finger transcription factor-36
NCU00418	nuo14.8	182.145	166.331	147.013	150.351	133.099	127.055	99.5038	NADH:ubiquinone oxidoreductase 14.8kD subunit
NCU00423		118.875	129.623	131.808	133.512	147.786	127.542	233.616	hypothetical protein
NCU00425		0.0201517	0.0359889	0.0552651	2.80643	8.1789	15.8694	21.7554	hypothetical protein
NCU00427	rnp-7	24.5036	21.1018	21.9806	24.2312	21.5245	22.5609	60.435	YjeF_N domain-containing protein
NCU00430	trm-2	153.639	187.765	174.273	166.03	149.933	89.0209	92.1952	Na(+)/H(+) antiporter 2
NCU00444	tif-8	87.1197	92.5227	98.4627	109.688	110.499	114.518	112.673	transcription initiation factor-8
NCU00445		54.9291	67.3097	66.189	76.3583	100.875	87.9432	85.57	hypothetical protein
NCU00448		23.9541	27.3666	28.6436	31.7289	34.8232	37.3915	36.445	hypothetical protein
NCU00449		2.73319	3.62659	3.84052	2.50028	1.54952	2.24005	26.4006	hypothetical protein
NCU00454		44.8969	41.5048	40.4648	38.6569	43.0624	54.8032	71.4926	hypothetical protein
NCU00463	kyn-2	54.9141	53.4921	50.7819	35.5253	28.2042	26.7156	19.7883	Kynureninase
NCU00464	crp-63	779.63	741.674	733.86	538.562	460.851	505.567	340.816	60S ribosomal protein L32
NCU00473		20.6869	9.802	9.58256	7.36032	4.78784	3.08508	2.41022	hypothetical protein
NCU00474		0.239917	0.321758	0.631044	0.457563	0.62104	1.5512	8.59667	hypothetical protein
NCU00477	spr-14	1432.87	1287.79	1230.48	1138.5	925.479	945.854	641.158	serine protease-14
NCU00486		151.803	158.602	155.007	150.507	159.114	130.883	108.139	hypothetical protein
NCU00494		42.4717	40.8426	41.2841	46.8483	42.0097	29.9629	23.739	hypothetical protein
NCU00496		76.2079	49.9317	50.247	23.1628	7.11	1.49257	3.2704	hypothetical protein
NCU00497		54.0329	47.3222	45.6501	27.3791	12.1918	7.34543	10.8855	hypothetical protein
NCU00503		35.2163	32.6038	30.9842	48.5382	49.6565	61.9604	66.1561	nonselective cation channel protein
NCU00515		152.399	168.009	185.205	237.09	281.999	240.975	238.748	hypothetical protein, variant 2
NCU00522	met-17	38.6095	30.7919	34.221	28.246	24.8669	11.5492	8.19601	methionine-17
NCU00531		0	0	0	0.0580133	0.235479	0.10564	28.9852	hypothetical protein
NCU00534		2.42438	4.23288	3.70739	2.44517	1.14495	1.45632	20.7141	hypothetical protein
NCU00535		14.758	14.6546	14.1284	8.60838	4.85599	4.76985	4.15931	alanyl-tRNA synthetase
NCU00559		44.2762	70.8491	57.5456	183.357	258.223	372.325	204.964	hypothetical protein
NCU00563		4.22684	5.99457	7.5554	13.0495	11.0882	22.3926	56.3162	hypothetical protein
NCU00575	gki-2	287.422	350.229	361.39	393.09	437.889	619.902	538.232	glucokinase-2
NCU00582	cry	13.7635	7.41455	8.57008	8.39462	13.7302	15.8181	134.045	cryptochrome DASH
NCU00584		50.1316	32.772	31.6978	35.0239	25.0387	26.6672	19.5971	hypothetical protein
NCU00585	al-2	96.886	70.5292	63.0009	38.7581	23.434	24.9631	19.8812	phytoene synthase
NCU00590		76.7366	74.8512	72.5777	61.954	61.9214	57.9666	55.6522	hypothetical protein
NCU00596	lia-2	25.4474	19.4537	19.1799	16.704	15.2561	10.9726	11.004	lipoyltransferase
NCU00602	ppy-3	14.6259	14.3145	14.0562	15.3022	17.4844	19.5078	21.558	Siroheme synthase
NCU00609	och-1	46.2581	40.3156	38.2913	47.6494	56.6974	109.403	130.879	initiation-specific alpha-1,6-mannosyltransferase
NCU00611		153.093	184.05	196.345	265.403	386.656	309.928	465.881	hypothetical protein
NCU00617	plp-2	54.3116	56.5544	53.5725	50.3233	42.6233	43.4951	33.052	phosducin family protein
NCU00623	pmpr-1	81.9758	72.1796	75.2217	48.5406	37.3561	27.8157	34.5983	peroxisomal membrane protein-1
NCU00624	yif1	60.8798	52.8362	51.0714	57.0077	41.8183	37.657	33.2506	Yif1-like
NCU00627	spa-1	723.348	854.142	844.253	955.255	857.217	678.942	500.456	Septal pore-associated protein 1
NCU00628		29.9148	30.0641	32.6156	33.9508	42.4137	37.0352	53.945	hypothetical protein
NCU00633		63.0228	35.1001	33.7926	25.8015	14.7739	17.046	17.98	hypothetical protein
NCU00636	ats-1	352.113	309.125	292.008	282.259	239.843	237.873	186.911	ATP synthase-1
NCU00643	ard-1	42.2576	40.3863	35.7795	31.9869	28.4353	26.6934	26.2167	L-arabinitol 4-dehydrogenase
NCU00655	cel-4	131.662	103.92	109.927	64.217	48.9771	42.3405	43.4101	mitochondrial enoyl reductase, variant 1
NCU00660		61.4779	61.6521	61.4069	52.9448	40.746	33.4395	26.9534	glutamyl-tRNA amidotransferase
NCU00666		52.9819	48.8826	46.8968	57.3837	69.3051	70.3336	84.7061	hypothetical protein
NCU00674		8.90272	12.0086	11.5141	12.9391	15.161	7.76218	75.3985	hypothetical protein
NCU00676	apa-2	21.6788	19.6986	16.8326	17.9577	19.0355	18.6793	35.4581	F1-ATP synthase assembly protein
NCU00679		0.64305	0.757926	0.526016	0.583568	0.917061	1.14893	48.3982	hypothetical protein
NCU00680	mcd-1	232.448	188.602	201.965	143.193	116.433	111.686	104.034	2-methylcitrate dehydratase
NCU00685	ck-1a	875.475	914.707	930.884	1175.69	1202.41	1085.34	1000.97	casein kinase I isoform delta
NCU00689		97.757	100.498	92.1512	78.4867	66.5028	56.0663	63.4336	hypothetical protein
NCU00697		0.170478	0.232996	0.199425	0.50982	1.2512	1.61892	21.1318	hypothetical protein
NCU00704		0.348032	0.347948	0.403851	1.53132	4.37348	61.5332	39.418	hypothetical protein
NCU00708		0.470616	0.494679	0.628002	0.313568	1.00621	3.13754	6.51905	hypothetical protein
NCU00709	gh3-8	4.42409	7.88097	6.78642	4.81474	6.40768	13.6038	21.292	Beta-xylosidase
NCU00711	mdr-1	17.7979	15.9333	18.3103	17.1941	20.318	15.0215	97.7718	multidrug resistance protein fnx1
NCU00713	nic-8	117.492	112.878	99.8933	64.234	41.7373	28.4987	31.7121	isochorismatase family hydrolase
NCU00722		27.7627	27.6927	27.4911	18.6425	16.1166	12.4307	12.6743	amidohydrolase
NCU00723	znf-16	13.0424	16.3935	17.0333	13.5758	13.2337	13.0948	66.037	zinc finger transcription factor-16
NCU00724		2.31496	3.60596	2.19313	4.16555	7.81391	6.46722	27.3147	hypothetical protein
NCU00749	chc-1	166.783	143.389	134.93	123.671	114.655	56.2398	47.3083	conidiation at high carbon dioxide-1 protein
NCU00761	cea-4	8.72454	11.8844	13.9479	8.63756	15.8499	36.3809	45.9647	triacylglycerol lipase, variant 1
NCU00771		53.7227	50.0785	52.5621	56.4559	58.9796	59.1674	100.632	UBX domain-containing protein 7
NCU00773		3.13241	4.42268	4.62423	14.774	13.5957	48.2243	96.6478	hypothetical protein
NCU00774		211.675	226.739	214.718	215.049	186.761	164.538	124.983	hypothetical protein
NCU00775	tca-6	264.909	230.142	233.11	206.949	161.495	157.396	146.101	isocitrate dehydrogenase subunit 1
NCU00778	ves-2	55.9755	52.2391	46.5159	41.9333	37.7607	57.5498	165.354	vesicle-2
NCU00779		3.40988	16.5295	8.52105	27.1761	55.4907	271.093	278.256	hypothetical protein
NCU00780	ldh-4	19.7227	21.4532	21.2069	20.1336	21.4627	26.068	68.5305	lactate dehydrogenase-4
NCU00788		14.7806	16.7106	17.152	29.3302	47.5864	46.3475	68.0982	hypothetical protein
NCU00795	trm-14	0.227211	0.671736	0.554091	0.558847	0.745699	43.8288	65.8771	membrane bound cation transporter
NCU00797		2.57433	2.73365	3.50981	3.74059	46.8136	83.4932	59.4216	hypothetical protein
NCU00800		1.05484	1.72074	1.10159	1.3527	3.33152	9.21037	24.7255	hypothetical protein
NCU00801	cdt-1	113.518	75.1551	80.4311	82.2884	77.2296	105.315	317.477	MFS lactose permease
NCU00803		25.8185	27.9231	26.3401	16.6872	33.9444	66.7147	78.4764	MFS transporter
NCU00822		0.943141	3.28244	2.63649	4.12355	16.0759	25.0809	123.063	hypothetical protein
NCU00826		6.62437	7.90024	7.70586	22.9834	99.6294	185.367	142.879	hypothetical protein
NCU00827		46.1249	42.3313	40.0887	30.4526	22.5514	25.8871	22.1053	hypothetical protein
NCU00840		0.265466	0.219566	0.145192	0.911947	0.505681	0.428713	22.6814	hypothetical protein
NCU00843	ad-9	31.9052	28.4496	30.1913	29.9583	25.7621	21.6889	17.0958	Phosphoribosylglycinamide formyltransferase
NCU00844		21.3428	29.779	27.2096	67.2617	95.867	93.4849	68.884	hypothetical protein
NCU00847		45.1968	28.2726	31.0127	18.9107	24.0155	18.439	12.5701	hypothetical protein
NCU00857		4.68262	6.84618	7.24618	3.64856	4.11516	6.23901	116.446	hypothetical protein
NCU00860	trm-37	25.4536	23.5145	23.4964	25.24	29.6206	23.4416	77.0832	ZIP family zinc transporter
NCU00862		31.0128	22.1134	23.4158	21.5195	16.7215	9.48072	10.7002	hypothetical protein
NCU00863	trg-2	39.7256	50.2585	52.8994	37.1443	67.3956	100.363	112.432	transcriptional regulator-2
NCU00866		136.979	106.139	115.551	71.3055	43.7815	25.9069	20.6095	DUF1275 domain-containing protein
NCU00871		6.60226	7.39516	9.15949	8.51157	8.2993	31.9767	58.3895	hypothetical protein
NCU00881	ham-7	573.72	435.007	423.274	371.008	369.373	378.358	241.016	Hyphal anastamosis-7 protein, variant
NCU00885		0.681164	0.972789	1.56936	0.82086	2.31143	3.43916	27.6973	hypothetical protein
NCU00889	gtp-16	67.0763	61.6788	60.7048	60.7588	52.3143	51.04	47.6024	guanine triphosphate binding-16
NCU00891	xyd-1	97.1743	107.773	118.291	75.8272	69.3846	62.1543	52.5795	xylitol dehydrogenase-1
NCU00893	fol-4	20.9595	20.097	21.133	15.7945	12.7998	11.5506	9.13951	folate-4
NCU00898		64.4457	58.1711	57.8629	64.4981	87.2303	96.3017	162.914	hypothetical protein
NCU00901	uvs-6	33.0371	40.3073	44.2678	43.3664	47.977	52.6737	62.8752	UVS6
NCU00906		21.5405	19.5589	18.6131	28.3534	31.9984	49.3775	71.8698	hypothetical protein
NCU00915		134.124	125.886	125.633	100.77	80.6625	82.9749	70.3223	Aspartyl-tRNA synthetase
NCU00928		24.6945	28.6693	25.7353	27.7107	31.9237	35.6509	103.017	UPF0183 domain-containing protein
NCU00932		2.1328	2.30052	1.97866	3.67381	6.10919	9.32027	15.3754	hypothetical protein
NCU00937	gh79-1	36.0363	54.2333	46.9947	97.7138	660.931	1198.3	1044.38	beta-glucuronidase
NCU00939	dcc-1	103.923	118.648	120.995	149.499	201.764	199.076	163.55	development and carotenogenesis control-1 protein
NCU00943	tre-1	29.9608	46.352	40.8315	79.2965	213.392	207.095	443.765	Trehalase
NCU00947		63.958	107.606	119.397	84.6456	88.9609	55.1256	30.3265	hypothetical protein
NCU00954	pme-1	39.6868	37.5616	37.1747	45.5843	42.7819	45.1237	88.0904	protein phosphatase methylesterase 1
NCU00962	srb8	42.8452	43.8899	47.7415	34.6168	27.9894	19.4907	23.141	hypothetical protein, variant 1
NCU00974	grd-1	40.0324	38.8907	43.2064	39.8525	40.0947	48.1637	73.454	glutaredoxin-1
NCU00975		15.0153	17.3713	17.2323	15.1962	17.5621	24.0506	39.5538	hypothetical protein
NCU00985	gh2-4	40.7993	50.8531	66.2313	42.484	195.95	507.589	270.79	hydrolase
NCU00986		1.58596	1.62237	1.20301	1.7234	5.19862	7.73959	111.833	hypothetical protein
NCU00988	mfs-11	18.0173	39.0996	46.1125	59.9045	151.397	261.654	252.894	MFS quinate transporter
NCU00990		0.789092	1.63619	1.66784	2.31507	7.13462	12.8775	19.2445	hypothetical protein
NCU00994	apr-2	10.4222	6.87323	5.80872	5.47555	3.70882	2.2167	188.495	endothiapepsin
NCU00995		298.792	121.821	103.815	162.491	63.8655	17.5386	15.9916	hypothetical protein
NCU01000	dpp-9	23.6435	39.395	37.2509	45.715	86.7128	121.93	93.5607	dipeptidase-9
NCU01005	kpr-13	19.4532	18.7133	18.6867	20.2976	19.3312	15.8579	12.6947	kinetochore protein-13
NCU01006	cia84	75.4168	73.1445	70.0178	76.2614	67.9734	58.5912	54.4201	complex I intermediate-associated protein CIA84
NCU01009		6.7847	8.39296	7.80201	5.03242	6.18107	9.48187	135.095	hypothetical protein
NCU01012		1.011	0.965487	1.16911	1.88753	4.54735	8.29581	27.096	hypothetical protein
NCU01025		0.611913	1.07762	0.735902	1.48283	23.094	123.336	93.4854	hypothetical protein
NCU01032		39.1246	35.8393	32.5429	44.1151	42.1371	63.8722	59.3597	hypothetical protein
NCU01039		19.3169	25.5654	22.7343	65.5773	64.0035	76.7959	89.5063	hypothetical protein
NCU01042		0.0183372	0.0359889	0.0721065	0.446508	0.548968	1.66425	6.93128	hypothetical protein
NCU01048		3.65422	5.30958	5.04847	2.36144	4.11637	4.9383	21.2999	hypothetical protein
NCU01054		0.0731615	0.133086	0.325971	0.639995	5.24414	3.76814	18.3219	hypothetical protein
NCU01056		15.3403	15.4293	14.0042	18.0304	27.924	38.6812	75.5297	hypothetical protein
NCU01058		1.3063	0.988576	0.924713	0.697061	1.55284	2.57957	19.0393	hypothetical protein
NCU01059	gh47-3	2.09511	2.30429	1.44089	1.07811	1.78671	2.17565	11.7437	glycosyl hydrolase family 47 protein
NCU01065	tam-4	695.622	729.927	596.857	547.416	283.843	248.473	165.786	ammonium transporter MEP2
NCU01075		0.351614	0.621497	0.817018	0.255554	0.414876	0.810173	161.63	hypothetical protein
NCU01082		11.1054	13.972	13.2838	9.50881	13.1911	16.3286	28.2058	hypothetical protein
NCU01088		44.218	45.4457	60.7	75.5488	67.6889	108.069	193.677	hypothetical protein
NCU01097		427.072	290.63	301.476	221.753	132.336	66.8431	55.6326	hypothetical protein
NCU01104	arh-2	26.6716	20.231	19.9524	30.1311	24.1221	27.2494	53.115	ATP-dependent RNA helicase MSS116
NCU01108		48.9469	72.7163	80.9748	48.6875	22.5418	37.3685	580.083	hypothetical protein
NCU01109		0.775043	1.74732	2.77544	3.21237	2.24719	5.12255	7.39055	hypothetical protein
NCU01120	spo11	9.92866	9.07696	8.28025	6.04365	8.61555	8.24248	112.609	meiosis-specific topoisomerase Spo11
NCU01134	cyp450-4	0	0.0194194	0.0180266	1.86457	20.7083	45.9594	27.8789	hypothetical protein
NCU01142	nuo13.4	204.083	206.495	189.706	171.551	159.182	156.453	121.34	NADH:ubiquinone oxidoreductase 13.4kD subunit
NCU01144		49.0647	61.7273	67.7901	81.2494	110.347	155.89	110.211	hypothetical protein
NCU01146	srg-3	197.012	178.554	174.485	192.638	139.579	140.048	117.631	signal sequence receptor alpha chain
NCU01149		36.7353	30.5836	26.455	20.1442	13.2991	15.6614	11.6977	cupin domain-containing protein
NCU01151	mpr-1	47.5276	73.6896	56.2005	195.611	261.841	313.314	197.227	calpain-B
NCU01154	sub-1	128.898	113.233	102.249	107.369	85.0847	69.2029	62.8699	submerged protoperithecia-1
NCU01157	gcl-1	49.6445	44.0007	40.5685	29.6029	33.5225	33.5816	103.73	glutamate-cysteine ligase catalytic subunit
NCU01162	gel-1	41.0264	39.9539	52.9067	30.3469	68.4047	204.387	238.694	glycolipid-anchored surface protein 5
NCU01166	mcb	144.459	137.226	119.294	129.134	132.71	186.377	238.947	camp-dependent protein kinase regulatory chain, variant 1
NCU01169	nuo24	186.155	151.763	147.526	141.175	119.345	110.648	101.071	NADH:ubiquinone oxidoreductase 24
NCU01182		15.3589	14.251	13.7798	18.9903	23.0847	18.9337	63.963	hypothetical protein
NCU01185	ure-2	9.76457	12.081	10.8311	8.22591	38.502	63.7368	52.236	urease accessory protein UreF
NCU01201	rmt-1	47.9043	44.1127	40.9519	27.3964	23.4551	25.1063	19.6805	trm-112
NCU01207	vma-1	462.315	443.204	432.234	395.958	360.177	364.057	325.17	vacuolar membrane ATPase 1
NCU01214		12.9223	9.94364	7.42093	82.8727	257.669	519.24	384.761	hypothetical protein
NCU01216	hpth-1	152.007	160.608	166.257	187.442	197.848	189.465	169.274	ubiquitin ligase complex F-box protein GRR1
NCU01218		66.7022	60.9273	60.1427	48.2835	41.9603	47.7136	33.9749	hypothetical protein
NCU01221	crp-46	800.385	840.683	841.445	572.37	516.909	554.565	337.711	60S ribosomal protein L16
NCU01225	uce-13	79.6222	83.1094	77.8746	77.391	81.5057	98.0664	224.511	ubiquitin-conjugating enzyme-13
NCU01233	gcy-4	42.5489	23.3254	19.1148	11.5984	5.78432	4.90038	5.21173	glycerol dehydrogenase-4
NCU01240		224.54	193.576	177.249	151.725	110.799	113.419	157.03	hypothetical protein
NCU01245		24.6807	31.2534	30.6337	24.6989	30.0597	35.8311	70.3535	hypothetical protein
NCU01254	zrg-17	92.0792	76.2232	76.2648	73.1309	59.7419	56.0297	52.3806	Zinc transporter zrg17
NCU01279	enr-5	47.9241	47.6564	39.4056	52.7528	65.1275	85.7935	97.5783	endoplamic reticulum-5
NCU01291		227.407	212.635	216.082	174.228	146.612	115.793	110.676	hypothetical protein
NCU01301	crp-88	16.6025	17.1632	16.5394	13.9877	20.2632	28.2178	34.3253	cytoplasmic ribosomal protein-88
NCU01304	mnu-1	17.9594	18.3298	19.1935	17.3826	21.1543	25.0532	30.9231	mitochondrial nuclease-1
NCU01309		184.505	201.193	204.188	123.633	73.2353	45.2408	47.9901	hypothetical protein
NCU01313		0.85695	1.428	1.36735	1.34057	1.88275	2.70498	3.6232	hypothetical protein
NCU01324		57.0925	55.5738	66.3222	53.2653	38.684	37.3135	31.1074	hypothetical protein, variant 1
NCU01326		0.0604552	0.0177802	0	0.0193378	0.0415529	0.0222112	148.424	hypothetical protein
NCU01347		5.05075	5.53748	5.16102	4.721	4.52858	5.92518	13.1041	hypothetical protein
NCU01348	put-3	276.535	275.407	199.74	123.312	35.818	28.4995	22.6217	putrescine-3
NCU01353	gh16-1	569.934	213.616	221.207	176.13	28.3085	15.1694	14.8104	mixed-linked glucanase
NCU01357		19.3257	18.505	19.1466	18.694	43.913	63.5781	108.714	hypothetical protein
NCU01358		6.15362	10.1558	10.3511	7.67996	10.9607	15.7593	53.4001	hypothetical protein
NCU01365	dnl-3	24.957	30.6638	30.5395	30.2109	42.3259	36.5653	75.2122	DNA ligase-3
NCU01374	trm-64	19.3265	23.2375	24.4083	18.8773	32.4489	42.4688	60.8931	transport of metals-64
NCU01376	pho-2	13.8436	19.4028	20.7163	23.3318	24.9157	35.1714	42.8614	Alkaline phosphatase
NCU01398	thm-1	9.08209	8.0403	8.09884	8.84117	5.89404	16.0581	19.4819	thiol methyltransferase-1
NCU01402	iad-2	1.84268	2.67953	1.67551	4.62131	4.86809	6.76151	133.332	indoleamine dioxygenase-2
NCU01407		2.53646	5.31407	4.74938	49.7842	119.061	243.447	147.095	hypothetical protein
NCU01408	csn-3	51.8221	54.9713	54.4029	57.8675	49.672	63.7278	101.213	COP9 signalosome subunit 3
NCU01409		128.085	134.533	137.518	134.51	145.086	150.829	223.969	ran-binding protein
NCU01411	mdr-9	13.689	21.6401	21.9922	17.0657	22.9603	26.8786	106.507	multi-drug resistance-9
NCU01442		34.8872	48.0303	50.8196	45.0111	50.1159	63.7305	83.6227	DUF1671 domain-containing protein
NCU01444	gtp-19	91.1412	71.6134	71.3084	76.209	60.3149	51.6268	46.3774	rheb small monomeric GTPase RhbA
NCU01457	uth-9	34.8568	31.9854	32.4527	35.4769	39.3037	42.0839	123.815	ubiquitin terminal hydrolase-9
NCU01462		0.886638	0.763348	0.708134	0.642438	0.643524	2.32117	1044.7	hypothetical protein
NCU01469		17.3248	14.2745	12.1801	9.98558	8.6768	8.45429	9.64015	hypothetical protein
NCU01472		10.6462	13.5706	12.0381	13.9591	16.162	11.2006	85.8889	hypothetical protein
NCU01480		29.8037	29.2528	28.8303	28.7409	24.7575	18.3113	16.4152	anion exchange family protein
NCU01484	rho-1	2236.86	2099.48	1882.23	2274.19	2335.55	1789.87	1358.68	Rho-type GTPase
NCU01493		24.0053	34.4626	29.8749	28.8635	33.8732	83.2708	106.446	hypothetical protein
NCU01496	stc1	1.436	0.628408	1.44723	1.36948	14.9189	11.6598	181.161	siRNA to chromatin
NCU01498	prk-8	328.592	351.874	378.679	293.18	302.966	203.73	162.412	serine/threonine-protein kinase MAK
NCU01500	nic-10	69.1859	65.1374	55.0184	43.856	40.3099	37.0688	101.407	nicotinic acid-10
NCU01510	mup-3	149.678	170.215	185.203	151.515	338.017	468.375	543.071	meiotically up-regulated-3
NCU01511	ure-3	95.1999	85.5954	80.4575	61.8738	56.0756	53.5569	32.3691	urease accessory protein UreG
NCU01521		10.626	9.39224	8.16409	5.69609	4.60122	3.61577	2.75318	ThiJ/PfpI family protein
NCU01522	cdp-3	14.3617	11.6545	11.9208	12.4871	10.0675	8.81857	50.354	chromodomain protein-3
NCU01532		0	0	0	0	0	0.355234	666.292	hypothetical protein
NCU01562		20.3835	25.3757	23.5111	29.6813	81.7684	85.8076	81.6244	2,4-dichlorophenoxyacetate alpha-ketoglutarate dioxygenase
NCU01564	mic-4	102.918	110.393	116.555	117.191	117.871	99.0249	71.9874	calcium dependent mitochondrial carrier protein
NCU01566		0	0.0355604	0.145964	0.0173202	0.0432875	0.0651316	130.565	hypothetical protein
NCU01570		7.50552	7.44222	5.988	11.7607	9.98654	9.31607	23.2595	hypothetical protein
NCU01572		66.7451	79.2471	85.9246	33.0376	57.8204	54.8402	373.961	WD domain-containing protein
NCU01579		4.23144	2.9198	2.65766	1.03763	2.0249	9.13087	206.023	hypothetical protein
NCU01587		724.441	649.105	578.133	566.606	468.275	487.354	334.901	cofilin, variant 1
NCU01595	rrm-11	14.8841	14.6372	14.6164	16.2705	17.8049	31.0128	45.8253	rRNA maturation-11
NCU01612	msp-11	32.7627	32.0575	34.0432	35.464	43.3602	48.5757	60.879	pre-mRNA splicing factor ATP-dependent RNA helicase PRP43
NCU01633	sut-5	23.3767	19.9061	21.2775	88.5949	148.743	194.354	433.304	sugar transporter-5
NCU01646		73.2704	74.3642	75.6077	86.2376	94.1601	98.8005	115.153	hypothetical protein
NCU01659		161.047	142.169	150.994	143.888	91.7524	66.6012	68.1167	dDENN domain-containing protein, variant 1
NCU01672		1.94023	1.71102	0.87594	85.7473	423.559	452.858	490.541	DUF726 domain-containing protein
NCU01715		15.7073	17.6567	17.4866	20.7195	29.3005	33.1218	31.6454	hypothetical protein
NCU01717		0.51106	1.14924	1.17849	1.42761	10.5318	22.7099	34.1191	hypothetical protein
NCU01720		281.856	150.307	159.322	268.507	703.871	4001.87	1936.02	hypothetical protein
NCU01722		123.969	126.873	125.93	106.197	93.6371	64.0823	53.3153	hypothetical protein
NCU01724	trm-4	74.9755	67.5797	67.5885	58.4152	45.9402	40.4456	35.4584	Na/H antiporter
NCU01725		33.4969	40.2774	39.5284	37.3192	40.7652	44.6743	82.6527	hypothetical protein
NCU01731	ve-1	354.276	384.124	390.395	542.467	678.657	372.466	233.852	VeA-like protein
NCU01737		74.5451	83.5723	87.9506	84.3274	92.9412	85.7144	215.948	hypothetical protein
NCU01751	abc-23	106.086	93.1274	100.978	97.7486	71.4627	74.742	53.1353	ATP-binding cassette protein
NCU01757	ane-1	22.2466	27.4507	27.4329	24.567	29.5621	28.7625	189.236	asparaginase-1
NCU01759	mig-5	109.642	94.3799	78.1428	52.0288	38.0529	37.164	41.2452	aldo-keto reductase family 1 member C13
NCU01760		10.307	14.4387	14.8325	13.3238	19.8382	16.9703	201.248	pumilio-family RNA binding repeat protein
NCU01766		92.0812	88.3081	85.3813	80.5429	80.8341	76.3225	68.0063	hypothetical protein, variant 1
NCU01768		621.226	572.041	587.817	446.844	287.662	293.451	250.682	hypothetical protein
NCU01783	inl-17	35.506	35.6162	31.44	30.2615	28.2169	27.5371	25.0937	phosphatidylinositol N-acetylglucosaminyltransferase
NCU01785		21.0701	23.3551	21.8592	19.461	15.2184	20.2952	79.7291	hypothetical protein
NCU01790		22.2244	26.2368	26.3616	39.3776	47.8934	62.6179	74.2543	hypothetical protein
NCU01797	nrc-2	245.115	218.758	229.537	227.753	207.39	200.679	176.198	serine/threonine-protein kinase nrc-2
NCU01798		3.06366	3.93406	3.66828	5.20507	8.01281	8.55822	28.2504	hypothetical protein
NCU01802		0.794676	0.89458	1.04648	0.448203	0.839388	1.71338	5.69329	hypothetical protein
NCU01803	arg-17	42.4205	42.2283	41.7883	41.0496	33.7993	42.6675	84.0618	arginine-tRNA-protein transferase 1
NCU01813	sut-4	163.4	152.764	148.971	135.128	108.691	111.837	86.8565	high affinity glucose transporter
NCU01839	cea-7	66.4762	72.2799	72.6942	75.2452	160.553	196.347	182.274	carboxylesterase
NCU01840		23.7277	25.9224	23.7172	25.0893	32.9168	28.3931	95.1481	Septal pore-associated protein, putative
NCU01855		19.7871	13.9956	14.8064	14.8373	10.5171	11.3289	78.4874	hypothetical protein
NCU01866	ppm-9	1.65996	1.48921	1.05837	1.36586	1.34484	1.7791	13.1297	pentose phosphate metabolism-9
NCU01869		12.1026	12.0436	14.7473	10.587	8.07898	8.03703	112.609	hypothetical protein
NCU01876		0	0.0533406	0.0356406	0.0563179	1.52732	1.9445	12.3156	hypothetical protein
NCU01882	pup-3	337.349	371.115	268.406	235.144	251.515	105.831	87.0575	purine transporter, variant 1
NCU01888	tad-1	22.7949	24.7467	29.5561	37.1965	41.5124	54.6937	102.496	tRNA-specific adenosine deaminase
NCU01889		34.4955	29.8549	31.414	26.3777	22.7152	68.8557	111.525	hypothetical protein
NCU01891		46.8556	53.9987	51.4524	34.0028	55.1461	89.4175	143.346	hypothetical protein
NCU01897		40.2929	39.0384	34.1334	15.7343	9.40444	7.66895	9.89966	hypothetical protein
NCU01898		116.152	138.866	108.435	54.5147	29.9723	18.7504	18.3126	hypothetical protein
NCU01902	chi-1	130.388	78.5973	70.5063	90.968	66.1629	54.1867	35.0069	glucosamine 6-phosphate N-acetyltransferase
NCU01903	pig-2	123.138	110.94	125.886	197.839	325.787	603.634	582.385	pigment biosynthesis protein Ayg1
NCU01904	pgi-1	52.0657	40.3537	36.5628	34.9415	58.3095	116.758	151.376	pentose glucuronate interconversion-1
NCU01905	sodh-1	20.9062	21.2203	18.8227	23.8321	70.7807	115.7	137.044	sorbitol dehydrogenase-1
NCU01906	gcy-2	77.9497	56.3312	49.0927	25.2716	10.7883	11.7758	9.89653	Putative d-galacturonic acid reductase
NCU01936	polh	48.7393	47.3642	40.3837	38.5532	38.1629	36.1331	29.3738	sister chromatid cohesion protein Eso1
NCU01940	ptk-2	94.1847	99.1376	98.2236	126.887	176.742	154.854	225.645	serine/threonine protein kinase
NCU01945	isn-1	69.4064	64.9271	64.2771	96.6973	183.441	537.958	535.463	IMP-specific nucleotidase-1
NCU01947		54.3325	51.9315	52.305	59.7399	59.8479	63.5418	89.8199	hypothetical protein
NCU01949	un-16	790.1	841.225	808.221	567.488	499.385	533.172	354.587	40S ribosomal protein S9
NCU01957	eat-2A	82.8576	71.9381	55.6336	34.6601	4.79949	2.37922	6.65368	AR2
NCU01963	eat-6	64.0409	73.8632	72.2026	52.1719	48.1017	37.3318	40.1627	anaphase-promoting complex subunit Apc5
NCU01972		266.616	380.599	304.82	122.932	33.2286	14.6871	19.6383	hypothetical protein
NCU01974		25.5134	24.8	24.4037	23.5046	25.6083	31.2814	42.3209	Septal pore-associated protein, putative
NCU01980	trm44	11.6886	12.3822	11.6859	9.31402	12.373	17.5354	25.5217	hypothetical protein
NCU01988		0.0366743	0.0357747	0.0540798	1.91354	28.4679	103.229	51.4103	hypothetical protein
NCU01990		105.427	109.81	100.15	118.283	94.7911	66.3569	55.4222	UPF0016 domain-containing protein
NCU01993	eap-1	56.6064	65.7435	61.7453	84.5923	88.1241	93.74	99.0614	ethanolaminephosphotransferase
NCU01995		1.18333	1.70806	2.06391	1.88783	1.95368	2.20663	36.9365	hypothetical protein
NCU02022		46.7262	41.7298	41.8585	71.4272	35.0934	13.1493	10.0201	hypothetical protein
NCU02029		11.4953	16.3394	8.42263	57.9256	123.922	242.134	186.052	hypothetical protein
NCU02030		8.50982	10.8573	9.61814	27.0113	74.0145	164.879	222.431	hypothetical protein
NCU02031	cyp450-5	7.31416	7.20153	7.39535	4.88439	87.104	321.237	334.583	hypothetical protein
NCU02032	gh76-1	1.58354	2.82797	2.77783	2.64419	5.53659	9.14979	121.491	glycosyl hydrolase family 76 protein
NCU02033		82.5088	84.6639	82.4036	118.252	147.393	134.852	150.15	hypothetical protein
NCU02034	rid-1	2.14439	3.08724	2.76668	4.42623	6.08066	31.4323	41.1765	RIP defective
NCU02044	gtp-4	322.317	335.046	317.295	224.375	173.087	200.774	166.369	guanine triphosphate binding-4
NCU02055	nus-1	80.2547	77.0704	72.7475	69.3441	53.4337	42.9422	36.2823	uridine nucleosidase Urh1
NCU02056		40.1832	33.1103	32.8417	32.7024	30.4259	19.8452	20.2728	salicylaldehyde dehydrogenase
NCU02062	ham-12	3.00144	3.70438	4.38276	3.37008	5.35981	5.27135	22.3812	hypothetical protein
NCU02073	fem-5	5.19038	5.91906	7.83805	8.22609	6.98291	9.12502	14.2333	hypothetical protein
NCU02076	eif3E	138.049	136.632	142.911	173.872	174.61	229.584	321.077	eukaryotic translation initiation factor 4E
NCU02087		6.71952	6.98606	7.28525	3.1522	3.03936	514.669	1915.82	hypothetical protein
NCU02088		0.080607	0.0194194	0.0946678	1.17121	0.526377	0.4738	38.6932	hypothetical protein
NCU02100		69.4534	87.9143	88.5821	80.6526	161.301	191.636	261.095	LMBR1 domain-containing protein 1
NCU02108		31.0718	26.6203	26.3983	19.0333	15.0849	12.3194	11.2617	BolA domain-containing protein
NCU02118	ptr-4	14.0399	15.3339	13.6183	13.119	14.6412	15.9346	24.5355	palmitoyltransferase pfa4
NCU02128	adh-10	145.292	95.1313	119.9	83.0878	54.6652	36.3732	30.0182	alcohol dehydrogenase-10
NCU02134	tcf-6	131.051	110.786	117.448	108.923	177.789	243.039	272.486	transcription factor-6
NCU02142		52.2738	25.588	19.975	15.3891	10.5604	12.7248	15.2659	C6 transcription factor, putative
NCU02153		52.94	53.7772	48.9343	54.0409	64.4285	73.3374	80.2653	hypothetical protein
NCU02160	rac-1	359.182	332.198	302.127	354.36	302.388	259.252	198.908	small GTPase RAC
NCU02163		6.72925	6.1947	5.10026	8.53535	22.1406	13.9953	65.5565	hypothetical protein
NCU02170		19.9793	16.4909	16.0801	15.0378	17.3612	14.964	1867.65	hypothetical protein
NCU02174		27.1583	24.4561	20.2435	57.4719	78.6214	583.116	891.041	hypothetical protein
NCU02178	sad-1	0.754602	0.894543	0.727298	2.30798	3.77817	9.35747	54.0238	Suppressor of ascus dominance-1
NCU02179	ldh-3	45.3706	52.1493	52.8145	48.5112	156.257	290.395	353.58	D-lactate dehydrogenase
NCU02182	tay1	29.1057	25.4881	26.6938	23.8677	28.2702	22.2822	83.5309	Telomere binding protein
NCU02191		324.798	238.906	225.478	196.954	113.535	92.9872	83.2386	hypothetical protein
NCU02197		0.0916858	0.803966	0.287548	9.27961	39.6234	12.9266	6.23236	riboflavin aldehyde-forming enzyme
NCU02198		8.49149	11.5729	12.2748	3.77244	10.7662	121.211	166.151	hypothetical protein
NCU02202	stk-14	320.101	334.61	335.198	326.485	315.58	264.906	206.647	serine/threonine kinase IREI
NCU02206		1.6628	2.02266	2.55016	3.31882	61.9017	2152.5	2652.96	hypothetical protein
NCU02209	ods	384.761	330.236	341.495	329.562	256.24	181.789	147.658	fatty acid metabolism-4
NCU02215		0.388331	0.828051	0.646388	2.921	5.29709	7.78828	16.2643	hypothetical protein
NCU02216	gh76-6	55.0636	74.9869	78.2201	62.9482	74.8125	89.745	157.551	cell wall glycosyl hydrolase Dfg5
NCU02229		54.7404	46.6157	40.9928	37.1259	28.8809	31.2777	23.0041	hypothetical protein
NCU02247	dim-2	22.7973	22.6242	20.996	24.636	22.8316	26.1123	36.1748	DNA methyltransferase Dim-2
NCU02250	oli	1083.79	766.326	811.802	531.628	72.445	38.3887	32.5911	ATP synthase subunit ATP9
NCU02254	tas-1	19.4298	21.1666	20.3599	14.2411	13.6798	26.6811	230.444	tubulin-associated protein-1
NCU02257	pty-2	33.384	36.5633	38.6875	50.3048	74.1373	76.426	93.7674	protein-tyrosine phosphatase 2
NCU02258		7.81889	6.23112	6.89475	8.86366	9.90768	11.418	18.9184	hypothetical protein
NCU02259		27.9814	22.0287	24.6631	34.0411	39.2225	54.8647	86.8754	hypothetical protein
NCU02261		470.903	481.795	467.586	391.363	428.327	287.115	264.429	hypothetical protein
NCU02265	frq	46.1243	79.613	131.088	158.888	204.632	152.715	147.128	period clock protein FRQ
NCU02275		0	0	0	0	0	0.021128	11.6344	hypothetical protein
NCU02277		41.3351	44.7528	44.7695	33.5459	41.1743	55.0911	73.1094	VanZ domain-containing protein
NCU02284	rbg-26	3.58999	3.28545	3.47829	4.52727	5.18078	7.24438	8.1292	nucleolar ATPase Kre33
NCU02292		0.320618	0.496104	0.870592	0.190953	0.552437	0.681657	70.286	hypothetical protein
NCU02294		42.3973	39.5242	35.6808	41.9623	37.383	45.8229	76.4029	hypothetical protein
NCU02296	aln-1	95.2206	97.9501	93.5057	89.0515	53.7088	14.0284	13.7575	Allantoinase
NCU02300		0	0	0	0	0.0207765	0.0621277	1.18726	hypothetical protein
NCU02302	chol-11	26.2527	18.7085	15.5015	18.1978	10.3206	8.2363	6.35832	Phosphatidylserine decarboxylase
NCU02304		15.8788	12.7752	13.5902	11.361	10.2908	12.4896	18.363	hypothetical protein
NCU02307		333.159	599.014	584.917	583.222	323.919	169.22	118.122	hypothetical protein
NCU02323		0	0.0194194	0	0	0.0623294	0	16.485	hypothetical protein
NCU02340		0.0586407	0.214219	0.0712811	0.0543003	0.0614888	0.125931	33.8942	hypothetical protein
NCU02341		3.38671	3.82243	2.52973	3.58404	7.78591	9.66625	10.9183	hypothetical protein
NCU02344	gh61-12	45.9384	17.2175	22.0622	22.2021	8.50692	3.51446	3.76898	fungal cellulose binding domain-containing protein
NCU02346		2.54605	4.3463	4.31204	10.0432	16.583	12.7056	7.90759	hypothetical protein
NCU02347	sec7-1	76.2219	68.1827	69.2979	65.3395	56.2459	51.4638	40.051	Sec7-like-1
NCU02352	mic-11	25.867	23.1924	22.1514	19.5286	13.981	13.659	12.1796	solute carrier family 25 protein
NCU02353	cpr-3	47.1094	51.4249	45.4952	37.6744	40.9147	76.3188	90.9589	hypothetical protein, variant 2
NCU02357	nup-11	152.318	160.851	162.008	116.884	100.559	104.636	90.6003	importin subunit beta-3
NCU02361	fma-1	47.8414	52.3487	51.5959	29.6161	13.3235	8.68277	9.80604	formamidase-1
NCU02378		190.107	89.7001	98.8967	49.5999	44.4259	59.3723	86.8147	Integral membrane protein
NCU02379	mus-10	70.8883	73.8774	77.6204	82.0384	84.4602	90.2353	88.9025	mutagen sensitive-10 protein
NCU02385		42.124	33.8464	37.3627	34.1957	28.747	21.8794	17.767	hypothetical protein
NCU02391	sec24	235.065	214.194	226.09	248.913	197.846	172.441	149.674	protein transporter sec-24
NCU02393	mak-2	702.035	766.487	737.845	616.445	509.269	447.785	291.053	Mitogen-activated protein kinase 2, variant
NCU02394	oxr1	73.1901	70.7558	61.8773	77.1771	87.8003	91.0445	113.943	oxidation resistance protein 1
NCU02403	ubq-1	184.178	130.885	137.589	94.8203	119.163	77.4476	67.854	ubiquinone-1
NCU02405		118.073	115.236	94.6216	78.7727	65.2159	58.6167	49.727	hypothetical protein
NCU02406		38.0371	45.6724	43.8867	28.9135	28.581	25.5941	22.0604	nuclear protein
NCU02409		124.968	142.9	135.841	150.456	197.366	234.339	263.94	hypothetical protein
NCU02419	mrp-81	48.8895	53.7927	57.9732	53.9926	47.3152	40.6871	30.4382	mitochondrial ribosomal protein-81
NCU02431		91.7431	104.006	107.937	123.798	137.14	144.929	127.732	RING-14 protein, variant 1
NCU02450	ile-1	38.2585	38.3142	34.7048	56.3375	63.3222	78.9009	71.8932	Threonine dehydratase
NCU02451	mhr-2	59.319	53.3183	55.856	42.923	35.6864	39.7973	30.503	mitochondrial hypoxia responsive domain-containing protein
NCU02455	fkr-5	323.59	269.165	244.852	245.702	178.783	205.809	167.93	FKBP-type peptidyl-prolyl cis-trans isomerase
NCU02463		152.781	185.791	192.938	186.325	245.23	272.871	301.571	Bax Inhibitor family protein
NCU02466	apg-14	131.051	110.863	108.397	89.4269	76.1131	86.6108	117.518	SVP1-like protein 2, variant 1
NCU02468	gsl-20	212.831	212.916	219.077	195.579	134.391	127.257	123.145	longevity-assurance protein
NCU02492		205.689	206.204	219.129	153.729	99.7185	74.956	64.6686	hypothetical protein
NCU02493	pca-7	279.547	246.532	229.817	220.089	187.834	195.331	162.302	proteasome component C1
NCU02495		43.8548	45.3377	49.9046	44.7767	40.6353	33.3048	31.8449	CwfJ domain-containing protein
NCU02500	ccg-4	74.1096	257.64	203.656	3931.83	6548.55	5228.19	6871.94	clock-controlled pheromone ccg-4
NCU02509	crp-44	772.579	760.93	777.552	564.924	495.184	547.659	374.087	60S ribosomal protein L11
NCU02534	nuo49	202.984	176.332	186.263	169.077	138.792	127.115	113.39	NADH:ubiquinone oxidoreductase 49kD subunit
NCU02535		3.56954	4.74228	5.08398	5.01245	8.34968	12.7537	12.3329	hypothetical protein
NCU02549	pep	406.028	359.075	383.093	339.874	232.248	199.076	175.372	ubiquinol-cytochrome-c reductase subunit beta
NCU02559		38.5131	38.1506	39.532	31.7373	27.0111	27.2343	24.7374	hypothetical protein
NCU02562		0.128173	0.253273	0.298268	0.26588	1.06683	3.27664	22.7949	hypothetical protein
NCU02572	msp-15	79.1476	78.7308	72.4011	77.2202	67.1993	65.8172	49.8485	U5 small nuclear ribonucleoprotein component
NCU02582	sor-4	63.7322	77.2195	75.5666	84.924	116.063	137.646	125.777	RCO3
NCU02583	gla-2	79.5548	117.445	116.678	159.775	391.401	962.767	803.378	alpha-glucosidase, variant 1
NCU02593		0.0384421	0.129593	0.0372385	0.20295	0.126393	0.0836745	4.85411	hypothetical protein
NCU02600		4.3849	6.6074	5.78195	3.42142	6.67491	7.27391	16.4006	DUF1479 domain-containing protein
NCU02603		37.8322	30.1537	28.8253	26.1106	25.712	17.403	17.6367	oxidoreductase
NCU02609		44.8164	45.1913	49.3991	42.0418	64.9052	65.7973	91.0065	hypothetical protein, variant 1
NCU02614	nup-13	54.4259	43.1727	40.238	31.3193	22.7544	24.1626	24.2182	peptidyl-prolyl cis-trans isomerase H
NCU02635	gt62-2	89.7495	80.2237	79.2027	94.951	83.7578	104.566	120.141	mannan polymerase complexes MNN9 subunit
NCU02636	pex4	71.8548	70.4615	72.6292	79.7138	64.4047	57.2715	37.6878	ubiquitin conjugating enzyme
NCU02655		5.44272	6.80394	4.99058	83.5694	295.342	256.038	115.263	hypothetical protein
NCU02658	wal-3	25.1269	29.6409	29.681	36.3767	47.4161	58.8954	62.6869	cell wall-3
NCU02659		182.5	162.112	156.45	126.868	95.4254	82.5727	70.8792	hypothetical protein
NCU02663	lys-10	0.945092	1.82055	1.57244	1.254	1.93049	3.30016	9.13254	lysine-10
NCU02679	cea-1	94.7211	102.669	101.556	61.6014	56.2628	42.9242	38.2929	carboxylesterase
NCU02681		89.2826	82.4213	83.6821	91.7163	81.4117	85.7424	138.701	translocation protein
NCU02683	dno-3	25.9931	26.2517	24.5188	28.6526	28.3003	52.744	46.9358	hypothetical protein
NCU02688	uce-10	98.9001	114.22	111.523	135.144	174.629	169.65	169.05	ubiquitin-conjugating enzyme-10
NCU02696	mrpp-8	106.844	109.8	121.899	123.633	115.64	95.3986	81.7189	pre-mRNA-processing ATP-dependent RNA helicase prp-5
NCU02702	gki-1	41.3969	39.5131	39.4638	43.4481	69.713	183.94	407.827	glucokinase-1
NCU02706	sna-2	31.5973	26.9322	23.2498	29.5224	29.6354	34.7595	53.3137	protein transporter GOS1
NCU02720		48.2875	50.0987	53.9927	43.8517	57.1296	71.7689	122.772	hypothetical protein
NCU02721		0	0	0.0180266	0.077351	0.435679	0.613103	7.58174	hypothetical protein
NCU02722		28.7375	38.6782	33.3637	31.1418	63.7808	115.236	112.35	hypothetical protein
NCU02727	gly-3	69.2768	65.4757	68.5713	58.6044	55.2489	43.9031	31.3444	glycine-3
NCU02735		2.36644	2.47177	2.97122	2.77859	2.7257	5.45662	17.8858	hypothetical protein
NCU02740		2.12699	2.89881	1.25652	36.0793	58.7583	46.2759	18.632	hypothetical protein
NCU02745		296.818	309.906	300.635	322.138	294.555	200.083	187.833	hypothetical protein, variant 1
NCU02747		75.7181	73.6241	73.6693	74.267	73.5486	65.605	53.5416	DUF726 domain-containing protein
NCU02752	znf-47	59.8833	57.0548	60.2167	54.2227	38.944	29.3664	25.6669	zinc finger transcription factor-47
NCU02757	mrp-53	61.6554	60.5923	58.0681	62.902	46.0954	40.0994	35.1585	60S ribosomal protein L2
NCU02772		15.4578	11.4465	10.0322	6.88705	3.88258	4.23062	2.89931	hypothetical protein
NCU02783	aap-19	179.559	160.993	136.311	174.209	148.405	92.4638	66.435	general amino-acid permease GAP1
NCU02788	ric-8	35.7829	37.3712	35.7444	35.5379	33.5158	28.4748	26.078	RIC8
NCU02794	so	183.642	167.236	185.959	197.29	170.643	145.4	109.535	Fso1
NCU02796		44.2801	52.324	53.5196	48.0349	58.4742	56.6105	112.456	PHD finger domain-containing protein
NCU02797	pgi-2	1181.85	1180.02	1241.86	1115.51	870.435	750.289	564.898	pentose glucuronate interconversion-2
NCU02799		17.5344	20.2001	23.3899	16.83	20.4653	13.1763	127.9	hypothetical protein
NCU02801		57.6271	61.4788	54.0681	30.3562	18.6319	14.8234	16.6154	translocator protein
NCU02809		299.819	266.669	252.694	216.145	142.729	142.045	126.466	hypothetical protein
NCU02815	os-1	478.156	584.941	592.635	692.312	936.926	736.123	565.278	histidine kinase
NCU02817		0.0384421	0.362804	0.573768	0.259912	0.51629	1.37474	14.2991	hypothetical protein
NCU02818		0.0952682	0.308252	0.310728	0.358534	0.968181	1.82391	7.32258	hypothetical protein
NCU02826	trm-16	47.0097	47.3546	43.0304	42.0052	52.5534	50.0408	79.2248	sodium/calcium exchanger protein
NCU02834		57.2657	47.0322	45.067	59.0045	71.3902	81.9108	115.174	hypothetical protein
NCU02839	cpn-4	145.411	136.463	133.436	98.9092	74.8988	88.596	73.6092	T-complex protein 1
NCU02847		4.459	4.52374	2.55569	76.3944	134.003	171.92	45.0021	hypothetical protein
NCU02858		21.5334	25.2159	27.0764	21.1399	23.0414	14.1769	112.847	hypothetical protein
NCU02864		0	0	0.197467	0.449899	1.98266	1.32682	5.48813	hypothetical protein
NCU02868		0	0.0179945	0.0384238	9.34891	23.232	4.92686	2.30883	hypothetical protein
NCU02877		112.095	129.603	156.507	212.419	301.697	357.347	409.301	hypothetical protein
NCU02878		1.24514	2.03662	2.4031	3.30035	5.83974	5.11821	11.4272	hypothetical protein
NCU02884		23.5242	15.716	12.4865	19.6851	40.7688	70.3139	134.969	hypothetical protein
NCU02889		0.155723	0.455626	0.489344	1.42029	1.42179	2.46527	23.606	hypothetical protein
NCU02902		0.419375	0.800156	0.939761	0.897051	1.52584	0.85809	34.3459	hypothetical protein
NCU02904		101.821	61.7841	71.3448	33.3862	26.298	12.9277	17.2811	alpha/beta hydrolase fold protein
NCU02908		0.0751632	0.239553	0.2634	0.1746	0.126447	1.44081	7.28722	hypothetical protein
NCU02913	dnr-17	66.9517	72.3261	69.3984	83.4851	72.6783	53.2579	43.9893	DNA repair-17
NCU02930	mkr-3	6857.08	3373	1665.82	1290.16	278.607	601.46	319.656	pyridoxine-9
NCU02939		3.03021	2.79829	3.16497	1.6295	3.44931	201.428	290.5	hypothetical protein
NCU02944		3.271	4.58599	4.33053	4.23938	11.3131	16.9573	1894.05	hypothetical protein
NCU02946		70.0573	58.1194	57.0213	38.4243	20.8631	12.6447	9.62299	mitochondrial carrier domain-containing protein
NCU02959		14.8778	27.4564	17.5908	26.694	59.0596	127.097	101.788	hypothetical protein
NCU02963	pfo-1	27.8481	26.3269	23.3636	19.14	19.7402	15.8723	11.0667	c-myc binding protein
NCU02964		0.316848	0.237346	0.259844	1.62026	1.38631	2.74618	24.2684	hypothetical protein
NCU02974		24.1649	21.7924	20.1633	22.031	19.197	17.895	13.5522	hypothetical protein
NCU02989		55.1745	64.1746	68.6119	61.8362	42.6606	34.5418	25.7494	hypothetical protein
NCU02997	ce4-2	21.8819	21.1469	20.8242	14.4391	11.9037	7.40416	9.63939	polysaccharide deacetylase
NCU02998	nic-1	92.8391	85.3727	85.1373	73.3398	47.6621	30.6041	26.5929	nicotinic acid-1
NCU03003		9.1087	9.04638	8.68749	18.8173	136.957	573.205	440.265	hypothetical protein
NCU03009	djc-2	97.3647	87.0923	86.2338	79.2051	63.3992	55.1622	48.7714	zuotin
NCU03045		77.883	86.9584	80.719	92.0742	98.7263	120.272	134.284	cellular morphogenesis protein
NCU03068	pdx-3	46.7813	36.6745	33.238	22.8915	8.81258	8.66166	10.3273	glycerol-3-phosphate phosphatase 1
NCU03077	sgr-8	37.3398	39.5445	42.723	38.2647	37.033	61.0805	67.9162	hypothetical protein
NCU03079		74.5454	63.9692	61.4471	104.468	187.183	224.177	208.612	hypothetical protein
NCU03085	snr-8	40.6364	38.2356	37.1134	39.294	32.8193	30.9522	29.101	small nuclear ribonucleoprotein Lsm8, variant 1
NCU03092		81.5665	85.3438	85.0659	91.6776	105.725	115.483	148.544	nuclear localization sequence binding protein
NCU03095	tif-9	17.7291	18.9209	20.1574	26.0328	31.4137	32.8292	28.5946	transcription initiation factor-9
NCU03098	gh15-1	22.0706	21.0267	16.8801	32.3115	101.769	205.673	181.07	glycosyl hydrolase
NCU03110		48.1304	54.4244	50.3329	43.4899	20.3488	14.3496	19.2692	hypothetical protein, variant 1
NCU03122		35.7359	37.6008	38.0515	27.6733	35.0416	46.1023	71.5223	beclin 1, variant 1
NCU03127	ure-4	204.802	186.366	182.437	109.539	76.6619	83.4452	68.7575	urease Ure
NCU03130		90.8774	79.0473	74.1852	59.6849	57.1182	64.5395	146.124	hypothetical protein
NCU03132		192.266	148.405	169.918	220.18	154.349	121.157	68.1953	hypothetical protein
NCU03151		92.5102	70.6261	69.1049	49.1111	36.3336	51.135	138.272	Peroxisomal membrane protein
NCU03153		9.29201	16.198	7.33235	88.8164	152.306	181.101	94.323	hypothetical protein
NCU03160		4.99146	5.60371	5.03955	3.86711	6.24026	6.41543	9.85859	hypothetical protein
NCU03161		0.129941	0.295176	0.204373	0.322927	0.0649313	0.193228	69.0817	hypothetical protein
NCU03171		339.736	458.02	440.998	364.253	286.6	184.199	151.014	Small oligopeptide transporter
NCU03178		30.7829	35.1937	37.0867	42.6676	42.4521	48.1762	46.2076	hypothetical protein
NCU03189		1.31467	0.7363	1.00709	0.653815	2.33179	2.44596	14.1122	hypothetical protein
NCU03190	rec-7	0.439667	0.667172	0.695314	0.445244	1.8081	4.23858	43.4911	recombination-7
NCU03198		3.87776	11.7002	6.92332	30.1743	72.1572	136.902	147.368	hypothetical protein
NCU03205		40.9903	21.995	22.9953	9.14471	14.4538	24.6967	65.9585	hypothetical protein
NCU03211		49.9822	62.5291	63.2434	80.072	74.139	69.896	52.7625	hypothetical protein
NCU03213		10.7352	5.63982	4.32605	2.81885	1.92179	4.99829	35.0384	mannosylphosphorylation protein
NCU03216	ad-16	90.5186	98.2956	86.6961	94.6134	134.48	206.197	167.742	Adenylate kinase
NCU03218	vsp-5	67.6564	67.2491	62.514	62.6283	59.0379	70.7134	111.604	PX domain-containing protein
NCU03228	trm-24	15.5801	21.1293	18.7856	48.8885	57.3715	117.305	177.983	heavy metal tolerance protein
NCU03242	stk-21	3.74638	2.79259	3.20707	1.09266	3.16679	3.59548	155.885	serine/threonine-protein kinase CBK1
NCU03247		21.9261	23.5553	23.2806	148.102	216.339	978.517	1558.09	hypothetical protein
NCU03255	pht-2	36.1094	33.9712	38.6594	38.231	117.861	436.09	236.974	3-phytase A
NCU03257	tam-1	914.035	819.489	925.779	525.526	447.557	176.738	169.873	ammonium transporter MEP1
NCU03270		56.2412	67.1561	65.4082	73.7311	91.6821	102.414	114.684	hypothetical protein
NCU03271		9.4416	10.8866	11.6961	12.9352	18.0589	17.3795	20.1894	hypothetical protein
NCU03279		14.8847	24.8061	25.3503	27.2576	31.1704	55.7627	116.149	hypothetical protein
NCU03280		66.8904	62.4516	58.9108	56.4117	55.7126	37.305	33.5682	NUDIX domain-containing protein
NCU03284		135.554	160.885	173.405	170.113	190.099	273.722	243.328	hypothetical protein
NCU03309		132.34	124.502	111.385	93.5497	77.7169	83.1515	85.6978	Nedd8-like protein
NCU03310	phb-2	164.49	163.254	169.446	149.964	132.057	124.191	121.109	prohibitin-2
NCU03313		57.8178	69.0284	63.5191	47.5226	29.8403	30.877	28.845	hypothetical protein
NCU03322	lip-7	12.6004	14.4522	13.8957	9.86872	6.07745	3.5389	3.5261	lipase-7
NCU03331		26.7881	29.2771	19.4301	365.353	665.223	533.232	299.465	hypothetical protein
NCU03339	gtr-1	262.531	182.566	189.759	153.873	102.593	120.13	90.6395	glutathione reductase, variant 1
NCU03340	cox-15	283.35	257.325	233.586	221.341	166.813	148.253	124.138	cytochrome-c oxidase chain VIIc
NCU03352	aod-2	34.4701	38.4195	43.2777	38.8284	63.4674	71.8497	105.802	alternative oxidase-2
NCU03358		129.962	136.04	107.909	69.6116	42.5459	45.8836	43.98	ketoreductase
NCU03366		177.593	201.408	202.868	216.389	235.251	233.387	218.746	hypothetical protein
NCU03368		109.202	93.3234	83.4415	64.3517	47.5365	71.2298	168.633	hypothetical protein
NCU03369	mig-8	47.4571	29.5147	24.4394	17.5261	11.3646	11.7796	16.9049	pirin
NCU03376		1.26529	0.76684	0.375051	0.293586	0.0598078	0.405592	7.14041	hypothetical protein
NCU03384		4.65958	6.07833	5.90091	7.54434	9.64224	8.51556	11.3888	hypothetical protein
NCU03403		1.22154	1.88825	1.89358	3.97359	65.3931	123.027	196.001	hypothetical protein
NCU03413		0.710955	0.404567	0.488376	0.519204	3.36601	20.1867	155.956	hypothetical protein
NCU03416	tbf1	14.1425	13.8541	15.6177	12.8188	17.4096	17.0778	31.4056	telomeric repeat binding factor 1
NCU03417		24.5539	26.955	28.4109	29.2239	33.0413	39.8134	45.7123	hypothetical protein
NCU03437		18.9024	25.0837	27.0526	14.5372	19.6249	25.5838	124.968	hypothetical protein
NCU03441	apg-10	53.9144	59.0982	64.8541	67.8482	73.3287	77.1576	168.488	ATG18
NCU03446		0.0366743	0	0	0	0.103095	0.0222112	36.1926	hypothetical protein
NCU03462		4.85471	4.33719	3.30471	12.9521	20.3162	58.8326	124.866	leucine Rich Repeat domain-containing protein
NCU03465		47.9187	44.9429	44.1461	53.2646	53.9754	58.6423	71.7947	hypothetical protein
NCU03473		0	0	0.0180266	0.0173202	0.146383	0.724751	1.47942	hypothetical protein
NCU03474		0	0.186641	0.0384238	0.0589799	0.277032	0.125931	5.04947	hypothetical protein
NCU03484		18.6211	22.0986	17.5152	19.1539	8.81765	6.3887	6.93308	hypothetical protein
NCU03488	pyr-4	434.52	300.17	269.415	153.159	100.367	91.7799	81.4732	orotidine-5'-phosphate decarboxylase Pyr-4
NCU03497	trm-51	31.192	17.1514	19.6931	16.7173	18.1748	24.509	51.626	plasma membrane iron permease
NCU03498	trm-52	93.413	89.1687	94.1987	61.8157	68.4595	54.3496	51.4359	Lcc3
NCU03504	gsl-17	67.2967	56.998	53.9318	70.9829	55.3348	44.2979	31.3151	sphingosine-1-phosphate phosphohydrolase
NCU03507		19.2319	20.7419	22.2456	23.4925	27.3072	43.2913	34.4134	hypothetical protein
NCU03513		2.30254	2.99777	2.0431	0.580067	1.38726	1.34159	29.5485	hypothetical protein
NCU03533	het-6	28.5876	28.1277	28.5532	24.0364	14.561	9.48545	8.12175	heterokaryon incompatibility protein 6
NCU03540		0	0	0	0.01966	0	0.0629653	18.0454	hypothetical protein
NCU03541		0.25672	0.109392	0.0370322	0.358102	0.31517	0.68365	122.781	hypothetical protein
NCU03544		15.8958	15.8592	16.0191	16.3472	19.859	20.7563	24.4635	hypothetical protein
NCU03545	spc-5	25.9233	30.8364	30.2294	30.7967	40.6875	36.2787	49.055	hypothetical protein, variant 1
NCU03557	nat-1	63.9886	68.4595	63.7127	47.9416	44.1865	46.0963	32.5494	amino-acid N-acetyltransferase subunit Mak10
NCU03559	ucr-1	290.422	254.764	269.297	252.094	178.842	190.892	162.021	ubiquinol-cytochrome c reductase complex core protein 2
NCU03562		3.74492	7.79203	6.01803	5.93023	15.4372	31.4134	559.273	hypothetical protein
NCU03566		9.17515	5.30841	4.33234	2.48678	1.58564	2.66706	2.13324	short chain dehydrogenase/reductase, variant 1
NCU03570		1.57083	1.79208	2.46142	1.16035	1.68443	1.33248	31.5648	hypothetical protein
NCU03572		76.6147	73.6771	68.9401	83.6787	77.5597	128.958	158.169	SWI-SNF complex subunit
NCU03584	per-1	30.0509	60.2085	33.4624	1386.36	3407.71	5662.45	4843	Polyketide synthase
NCU03591	abc-18	236.897	193.954	195.891	114.126	92.1725	71.6704	80.1299	ATP-dependent bile acid permease
NCU03605		75.1023	78.275	68.3782	51.1381	33.7747	41.2332	35.7046	amidohydrolase
NCU03607	thr-9	74.0664	46.4721	43.9618	30.2396	8.75461	11.75	8.25515	threonine-9
NCU03631	mrs-9	35.9759	30.5124	27.402	32.1262	27.2981	31.0852	69.0633	mRNA surveillance-9
NCU03634		53.7899	37.8464	39.7483	38.3452	22.3957	21.9651	19.0756	hypothetical protein
NCU03639	tgl-1	5.75619	6.53877	6.00271	33.5013	94.8415	328.961	233.709	lipase
NCU03649		11.4245	12.6231	11.9729	12.3273	8.20832	8.69662	49.4176	hypothetical protein
NCU03681	spa-8	167.447	220.895	234.931	311.691	455.346	328.139	315.986	Septal pore-associated protein 8
NCU03682	nuc-13	7.90432	9.94958	10.6017	10.5754	13.5912	16.2979	17.3568	nuclease-13
NCU03697		25.6337	21.1674	22.0421	26.3272	39.454	49.9767	96.0267	FAD binding domain-containing protein
NCU03709		0.80929	0.763096	0.609049	5.05822	41.3835	79.2017	129.245	hypothetical protein
NCU03710	mic-39	167.853	172.788	168.87	130.501	107.279	83.2127	54.9244	mitochondrial carrier-39
NCU03715	kin-3	34.0272	30.0587	28.1243	21.7578	19.4343	21.7413	80.8322	kinesin family protein
NCU03717	eif4E-2	188	219.695	189.807	118.851	81.0762	96.1818	68.7363	translation initiation factor 4E
NCU03725	vib-1	417.366	354.867	372.971	261.328	153.849	127.551	105.593	VIB-1
NCU03728	tah-6	53.3159	45.4119	51.2775	65.3174	113.411	144.444	121.908	hypothetical protein
NCU03733		23.0849	29.8617	29.9612	18.2327	17.0577	13.6478	10.0459	hypothetical protein
NCU03736		102.555	76.0724	74.7213	62.4409	40.1532	24.2062	21.544	hypothetical protein
NCU03742	fru-2	61.0144	79.369	74.1145	53.0752	50.6191	35.2049	35.1359	hypothetical protein, variant 1
NCU03747		62.8319	64.5692	50.8331	53.3384	85.8742	98.327	132.552	hypothetical protein
NCU03755	mox-2	67.0004	77.9458	80.7833	59.0238	58.0556	39.8414	31.975	monooxygenase-2
NCU03756	phe-9	229.944	161.933	135.215	90.2059	26.5124	20.3629	21.2831	phenylalanine-9
NCU03761		20.9449	17.9674	18.0928	14.6976	20.8128	46.8955	69.9564	hypothetical protein
NCU03765	hel-3	33.1759	29.7661	31.8957	35.8995	40.492	44.0071	63.9972	helicase-3
NCU03767	mch-2	0.267608	0.348302	0.145758	8.09228	35.6861	218.228	184.464	mitochondrial chaperone-2
NCU03768	lpl-2	9.93016	11.8728	11.4405	17.8867	19.5752	24.8438	28.9883	lysophospholipase-2
NCU03771	chol-14	46.021	34.9495	33.8156	46.0024	70.6271	90.2188	95.9371	phosphatidate cytidylyltransferase
NCU03776	abc-9	360.466	174.44	177.986	68.7372	28.1756	17.0092	17.2211	ABC transporter-9
NCU03783	aap-15	146.413	144.337	142.233	153.161	118.88	102.746	99.7154	transmembrane domain transporter
NCU03785		5.20976	6.85159	6.00078	10.4293	23.1132	20.4669	28.1795	hypothetical protein
NCU03789	mdr-6	3.85592	3.77416	2.90292	6.22169	14.3947	29.5383	26.4845	multi-drug resistance-6
NCU03794	rbg-11	15.4871	16.2643	15.2171	20.0336	20.7167	25.2605	23.1178	periodic tryptophan protein 2
NCU03798	tim22	40.1985	39.1285	36.5216	30.6228	31.4476	26.3405	25.4903	mitochondrial import inner membrane translocase subunit tim-22
NCU03803		363.695	308.512	261.346	210.18	136.946	116.814	95.4467	sorbitol utilization protein SOU2
NCU03816		27.1811	21.3286	22.2537	18.6838	15.6459	8.59901	6.94144	hypothetical protein
NCU03820	div-28	21.5305	22.8393	23.2079	22.4447	29.2661	27.6688	67.011	nuclear division-28
NCU03823	stk-25	8.39078	9.19749	9.72555	9.26418	10.5756	13.2286	22.5139	ABC1 protein
NCU03827	mrp-9	58.5863	64.4191	75.8021	79.5069	85.848	74.0689	66.33	40S ribosomal protein S9
NCU03843		0.146463	0.214005	0.0576356	8.44676	27.5992	35.1433	19.5016	hypothetical protein
NCU03847		6.26141	8.04152	8.09188	9.07275	11.7865	11.4722	30.7292	hypothetical protein
NCU03863		44.0834	35.4799	38.834	36.6333	15.8689	8.29506	8.90396	hypothetical protein
NCU03883	vtc-1	31.5193	26.0395	26.5171	33.3555	31.8095	36.1804	48.1038	vacuolar transporter chaperone 1
NCU03884		17.5508	17.2467	18.4099	16.1192	19.5781	19.8434	30.7969	hypothetical protein
NCU03891	pmsr-2	70.1671	58.914	52.0342	42.6125	29.884	28.3874	25.3434	peptide methionine sulfoxide reductase-2
NCU03910		376.02	355.874	350.261	371.709	276.037	250.286	188.282	microsomal cytochrome b5
NCU03922	erg-13	423.246	263.595	245.33	199.354	64.3381	42.1892	53.0221	hydroxymethylglutaryl-CoA synthase
NCU03925		26.9661	27.117	24.0889	23.1023	21.3044	20.1992	17.3567	toxin biosynthesis protein
NCU03929	acs-2	151.431	169.834	174.291	157.406	146.882	184.153	275.933	acyl-CoA synthetase-2
NCU03938	aod-5	66.2341	72.9528	78.2642	501.863	916.206	690.896	459.908	alternative oxidase-5
NCU03947	ubi-6	331.064	334.576	352.272	321.211	304.178	268.97	250.847	ubiquitin-6
NCU03953	nuo19.3	210.649	188.45	193.899	178.291	144.477	145.471	118.007	mitochondrial NADH-ubiquinone oxidoreductase 20 kDa subunit
NCU03962		48.58	57.3034	55.1995	60.8847	66.693	66.6576	78.0955	hypothetical protein
NCU03963	nic-7	54.7264	43.8059	40.3151	36.5214	29.4149	34.2749	22.0479	5'-methylthioadenosine phosphorylase
NCU03967	vvd	10.9325	13.2249	10.998	11.0462	15.1226	23.6996	48.1597	vivid PAS protein VVD
NCU03970	rki-1	37.9863	28.4903	23.7345	17.7399	14.6807	16.3398	12.6036	riboflavin kinase-1
NCU03973	ala	69.8803	85.8013	90.1457	135.726	212.316	267.501	197.803	alanine aminotransferase
NCU03974		1.06596	1.6012	1.58923	0.955064	1.72617	2.43276	14.061	hypothetical protein
NCU03978		2.76813	3.39863	3.99484	4.2537	6.41999	16.6766	31.6716	carboxylesterase
NCU03984		0.640954	1.14746	1.41273	2.91428	6.19708	8.71709	47.142	hypothetical protein
NCU03988	crp-50	850.793	901.339	859.758	612.537	517.03	563.897	350.211	60S ribosomal protein L18
NCU03989	mic-16	32.5136	32.509	31.6985	29.0109	32.0183	36.1909	63.4014	ADP,ATP carrier protein
NCU04002	crc-1	67.1996	73.52	76.7874	67.5611	68.9482	59.4811	48.2174	SWR1-complex protein 4
NCU04009	eex-1	38.1127	34.9994	32.211	29.2778	27.2945	27.0989	28.191	exosome exonuclease-1
NCU04019	nic-5	176.447	156.212	150.893	127.919	120.256	87.1981	85.3196	nicotinamide mononucleotide adenylyl transferase
NCU04026		0	0	0	0.0173202	0.832912	5.60817	56.0209	hypothetical protein
NCU04029	gt4-2	2.72508	3.20959	3.54715	185.883	388.235	196.872	860.694	thioesterase
NCU04033	wal-4	0.490675	0.291469	0.571551	18.3629	194.738	97.1366	784.303	covalently-linked cell wall protein
NCU04034		296.821	269.416	194.844	201.346	166.656	122.998	71.6627	hypothetical protein
NCU04038		0.274636	0.381012	0.371147	3.90783	28.9888	34.3236	35.532	hypothetical protein
NCU04045		38.3049	35.5077	34.5148	33.4175	27.4361	16.6473	12.9721	hypothetical protein
NCU04050	cpc-1	1332.79	1036.77	982.641	866.374	634.287	511.2	481.663	cross-pathway control protein 1
NCU04061		24.7906	24.1686	22.7954	13.2702	13.6595	11.7929	10.4092	hypothetical protein
NCU04062	pex20	45.2577	47.5233	44.5191	55.0457	57.4579	59.657	94.5528	peroxisome biogenesis factor 20
NCU04066		14.3542	18.6567	17.8605	15.9909	28.0716	165.503	206.315	hypothetical protein
NCU04067		6.10772	6.36493	7.2867	4.3762	5.15355	7.85273	47.0836	hypothetical protein
NCU04074	nuo30.4	240.417	242.543	243.725	213.908	197.334	187.872	156.292	NADH:ubiquinone oxidoreductase 30.4 kDa subunit
NCU04076	trm-47	7.63857	10.6904	11.6813	8.40689	5.30412	3.7642	124.853	copper resistance-associated P-type ATPase
NCU04080	ptr-5	40.5558	38.6498	36.3601	42.2606	33.7546	24.7583	23.7734	palmitoyltransferase SWF1
NCU04085		13.2375	19.5972	19.5565	12.6007	15.1049	193.439	139.279	hypothetical protein
NCU04086		17.1217	17.271	17.3725	14.511	6.82998	7.4651	6.62796	hydrolase
NCU04089	cyp450-6	7.79819	14.2152	10.5149	8.88663	15.1504	39.6925	53.9949	pisatin demethylase
NCU04098		90.6966	69.188	71.7869	60.5001	53.1925	50.1121	50.0283	monothiol glutaredoxin-5
NCU04099	mcr-2	10.3205	12.1876	11.9866	10.683	17.1338	24.9513	30.2051	methylacyl-CoA racemase-2
NCU04102		42.2695	34.2735	30.4723	38.0413	40.2366	42.0232	69.0618	hypothetical protein
NCU04109	gst-2	204.758	146.634	113.786	82.7972	82.044	94.0345	108.817	theta class glutathione S-transferase
NCU04128		0	0	0.0178203	0.0583355	0.676256	1.28464	2.3238	hypothetical protein
NCU04129	gtm-1	34.0606	27.4815	26.3294	20.4136	7.55082	5.06744	3.36092	gamma-tocopherol methyltransferase
NCU04132		24.3711	25.5863	24.6485	49.8731	65.2082	82.3597	46.7823	hypothetical protein
NCU04134		1.0057	0.758644	1.20064	26.4214	63.2766	98.0492	273.071	hypothetical protein
NCU04135		49.8705	45.6883	44.8707	35.2208	33.164	34.1856	61.5098	hypothetical protein
NCU04140	fkr-2	1362.28	1338.37	1195.76	924.516	814.837	703.214	542.33	peptidyl-prolyl cis-trans isomerase fkr-2
NCU04144	soa-1	78.1219	68.9164	66.1134	59.7212	46.363	43.8181	42.103	sterol O-acyltransferase-1
NCU04155	eex-5	15.1255	15.8636	15.6058	18.7229	19.4569	25.5677	41.3204	exosome exonuclease-5
NCU04165		20.0267	17.6985	17.2667	22.313	23.665	36.0539	35.0409	low-temperature viability protein ltv1
NCU04171	mrp-21	43.1753	39.5038	43.1988	43.4745	34.3542	33.7232	24.1237	50S ribosomal protein L5
NCU04177	urm1	14.6203	12.2735	7.47359	11.0504	8.36919	11.608	88.1211	hypothetical protein
NCU04179	sah-1	177.042	181.528	152.822	111.729	63.1513	21.9925	24.243	C2H2 transcription factor
NCU04191	rai1	29.0515	25.8404	23.5027	25.7944	31.609	107.197	106.528	rai-1
NCU04194		40.1603	47.5991	44.9886	50.3135	135.245	242.935	203.484	hypothetical protein
NCU04196	tamt-1	10.3206	11.5743	11.5604	10.4223	9.50178	12.9029	31.7561	tRNA-adenine methyltransferase-1
NCU04197		32.8271	13.1321	9.64844	3.45163	3.69097	5.89971	7.13328	CipC protein
NCU04207		80.699	93.1067	85.6666	81.7697	79.5476	58.9978	48.2786	mechanosensitive ion channel family protein
NCU04216	ad-7	21.9422	28.0857	29.4635	18.7296	18.9661	33.9889	90.1426	amidophosphoribosyltransferase
NCU04218		100.846	87.5565	76.3366	36.9485	9.64697	10.4786	8.71286	RTA1 domain-containing protein
NCU04222		0.632069	1.82756	1.58393	0.720111	0.487452	0.19473	19.9822	hypothetical protein
NCU04228	pdo-2	74.386	78.1857	77.9525	62.3518	58.2821	34.4527	33.6825	phytanoyl-CoA dioxygenase
NCU04235		0	0	0	0	0	0.0207092	0.536887	hypothetical protein
NCU04237		25.6947	26.2602	27.2295	22.5942	33.221	49.7355	55.6721	phosphopantothenoylcysteine decarboxylase
NCU04245	tom70	147.83	136.559	145.222	134.95	120.45	108.694	108.383	outer mitochondrial membrane translocase
NCU04246	pab-2	191.171	170.733	140.422	79.3976	29.6541	30.7032	22.9711	hypothetical protein
NCU04249		23.1477	14.1253	14.8532	49.91	169.019	252.411	326.805	hypothetical protein
NCU04267		0.8623	0.621637	0.758569	56.0641	117.64	75.1273	31.9904	hypothetical protein
NCU04269	apr-6	18.0045	25.5632	30.1422	33.7595	135.536	492.434	1178.04	aspartyl proteinase, variant 2
NCU04281		63.5733	61.0179	56.551	71.5071	88.794	134.735	116.189	WD-repeat protein pop3
NCU04294	sad-2	0.241821	0.301947	0.056244	5.70871	6.5723	19.7967	40.1957	SAD-2
NCU04302	nup-22	48.182	47.5832	45.2333	47.2452	48.1757	60.0124	104.636	ubiquitin-conjugating enzyme E
NCU04303	asn-1	125.861	87.1742	88.7748	71.5736	45.6829	30.8914	29.4653	asparagine synthetase 2
NCU04304	por	690.352	676.217	660.31	669.785	527.769	501.66	474.285	outer mitochondrial membrane protein porin
NCU04307	phe-7	57.2974	46.1375	45.0158	46.1001	37.1687	27.5348	26.0187	phenylalanine-7
NCU04317		34.8712	32.4374	30.2197	20.8951	13.5484	15.1784	12.7087	DUF431 domain-containing protein
NCU04323	pyr-6	36.7689	26.6835	26.0367	19.2645	15.8795	15.1079	11.6708	dihydroorotase, variant 1
NCU04325		18.0509	18.5062	20.934	20.6734	19.0889	20.6493	45.6431	hypothetical protein
NCU04326	stk-29	19.3451	19.9306	22.6968	25.7884	29.1544	38.0957	102.224	protein kinase
NCU04334	cpn-9	32.9095	31.6732	31.43	34.4232	30.3779	48.8844	63.9592	chaperonin-9
NCU04338	hH4v	79.3794	63.9082	61.7925	67.7838	46.3226	35.7428	34.8849	histone h4-2
NCU04340		120.617	147.451	139.963	153.375	82.8784	53.6791	42.9062	acetyltransferase
NCU04356		0	0	0	0.322605	0.574868	1.06253	37.9998	hypothetical protein
NCU04365		0.0951746	0.0374139	0.072879	0.205934	1.63823	1.10394	4.68985	hypothetical protein
NCU04375		9.69944	9.09508	9.93857	9.47875	12.167	13.1953	96.3945	hypothetical protein
NCU04384		1.13457	0.642835	0.547805	0.597175	0.643417	1.10311	163.863	hypothetical protein
NCU04390	col-22	85.4546	106.88	113.246	195.091	327.587	405.795	448.425	fungal specific transcription factor, variant 2
NCU04391	mdr-4	2.91553	3.26768	2.06045	49.804	216.503	474.599	500.216	multi-drug resistance-4
NCU04393	hacd-4	1.07304	1.14678	1.04158	1.96293	2.26639	1.42719	7.36648	hydroxoacyl-CoA dehydrogenase-4
NCU04398		0.771882	0.556961	0.405602	3.65387	3.77263	7.19577	27.217	hypothetical protein
NCU04403	ubi-2	14.6573	9.48163	9.10935	5.84573	7.13189	10.7087	15.4171	ubiquitin-2
NCU04411	trp-4	51.4561	50.025	46.0125	43.1857	28.7567	29.3004	25.813	anthranilate phosphoribosyltransferase
NCU04415		411.238	487.506	512.442	359.124	551.202	810.626	1154.36	hypothetical protein, variant 1
NCU04419		61.1247	80.1975	94.8975	100.086	145.215	204.492	209.874	2-oxoglutarate-dependent ethylene/succinate-forming enzyme
NCU04421	anx14	34.8622	27.9636	27.362	43.1947	93.0081	87.9655	159.015	annexin XIV, variant 1
NCU04423		34.4081	33.6444	40.784	40.9067	47.108	48.1137	69.0596	hypothetical protein
NCU04429	mmp-1	31.4853	27.2721	30.4635	26.1807	32.9777	45.1587	68.1786	mitochondrial matrix protein-1
NCU04432		0	0	0	0.368835	0	0.0433392	2.6623	hypothetical protein
NCU04440		22.7322	22.1093	23.0899	80.3896	130.872	86.3356	55.7491	hypothetical protein
NCU04443		112.24	102.732	96.5828	72.6386	52.1613	59.9351	48.8249	quinone oxidoreductase
NCU04445		1.73252	2.48807	2.87434	0.995113	1.00876	5.10477	10.1569	hypothetical protein
NCU04450		55.1036	75.151	78.8639	77.394	100.124	146.786	152.968	hypothetical protein
NCU04452	mig-3	68.7444	29.0728	22.2952	14.9329	5.93288	2.70739	2.46429	12-oxophytodienoate reductase 1
NCU04455		10.2476	10.7951	11.6839	9.2539	8.6716	12.0981	27.0265	hypothetical protein
NCU04464		0.435944	0.807849	0.58427	0.305929	1.61451	38.7682	36.5653	hypothetical protein
NCU04468	aap-6	74.6772	65.7787	59.0062	54.0655	56.7069	44.7489	39.3999	proline-specific permease
NCU04472	dbh-4	557.314	464.396	446.988	181.601	108.401	81.5427	51.6073	DEAD/DEAH box helicase, variant 1
NCU04473	gt69-1	79.3005	59.905	61.3753	51.7676	39.7009	39.0235	29.6517	polysaccharide export protein
NCU04476		0.0586407	0.183148	0.10852	0.01966	0.26421	4.06756	45.254	hypothetical protein
NCU04477		0.0768842	0.091183	0.0714874	0.0543003	0.145489	0.614114	9.81084	hypothetical protein
NCU04478	pla-6	5.29836	4.19005	4.36839	2.28799	4.29446	4.08713	37.55	phospholipase-6
NCU04483		24.3066	19.1922	19.2361	14.5907	11.4251	12.4404	30.3713	sedoheptulose-1,7-bisphosphatase
NCU04484		0.0366743	0.0194194	0	0.23302	1.95435	3.30782	7.61797	hypothetical protein
NCU04487		331.118	320.101	344.877	203.368	87.1199	31.9873	18.8066	hypothetical protein
NCU04488		114.096	88.7946	84.584	85.8268	47.1124	42.9691	27.2501	hypothetical protein
NCU04490		22.7342	22.403	20.7303	7.02784	5.1743	2.79949	1.5974	hypothetical protein
NCU04494	ce1-3	32.2208	20.3361	22.7888	12.3649	10.6834	10.5705	21.044	Acetyl xylan esterase
NCU04497		15.432	9.01238	8.51462	10.9692	4.28021	2.16127	2.60944	hypothetical protein
NCU04499		9.74418	12.3147	11.9653	15.3517	16.7929	15.6209	24.263	hypothetical protein
NCU04513	uce-14	63.1891	65.5082	63.4446	62.4837	60.5794	82.1117	157.435	ubiquitin-conjugating enzyme-14
NCU04528	lacc	9.11215	11.6999	28.9785	144.398	373.708	465.671	223.55	laccase
NCU04534	nmp-1	73.253	69.1589	69.7158	73.637	58.5441	52.9411	40.3865	nuclear migration protein NudF-2
NCU04540	fwd-1	183.651	191.792	186.787	200.572	178.415	157.105	147.052	F-box/WD-40 domain-containing protein 1
NCU04547		0	0.179945	0.146583	0.232613	0.295261	1.26393	22.6716	hypothetical protein
NCU04550		28.4234	26.8798	29.1453	35.206	43.7113	44.8768	60.5903	hypothetical protein
NCU04555		5.54822	6.25972	5.66308	6.7462	9.16889	13.3726	82.0976	hypothetical protein
NCU04561	mld-1	2.9469	3.32818	3.4409	86.6669	172.609	249.701	261.273	melanization defective-1
NCU04566	prk-10	158.901	175.269	180.382	178.483	166.427	152.074	129.433	protein kinase SNF1
NCU04574		0	0.0177802	0.0356406	0	3.4918	6.43104	25.9195	hypothetical protein
NCU04581	kin-6	86.5092	84.3531	90.4741	93.287	79.471	57.0921	55.9705	kinesin-6
NCU04586		0.29679	0.308038	0.433718	0.287855	0.316877	0.407585	43.8607	hypothetical protein
NCU04592	cem-4	45.2294	30.3695	27.1472	29.1712	15.1481	7.68694	9.64782	condensing enzyme (mitochondrial)-4
NCU04594		138.437	112.446	94.7189	47.304	35.4658	34.6128	23.3296	4-carboxymuconolactone decarboxylase
NCU04595	prk-11	28.2544	28.9571	27.416	24.3976	20.029	20.7157	15.432	serine/threonine-protein kinase BUD32
NCU04597	mak-4	153.348	154.446	162.086	179.055	265.674	296.621	306.503	mitogen-activated protein kinase MAF1
NCU04600	pph-9	301.478	296.993	310.51	319.157	295.443	241.972	204.378	protein phosphatase-9
NCU04601		41.6611	41.3668	40.5212	34.3538	128.508	353.115	418.327	hypothetical protein
NCU04605		239.259	231.218	222.141	159.29	273.046	429.958	569.648	hypothetical protein
NCU04607		7.48519	7.97218	7.9809	34.2431	111.617	130.423	88.7335	hypothetical protein
NCU04608		0.684704	1.6255	0.966332	2.55901	5.32802	15.8756	18.4432	hypothetical protein
NCU04612	mek-2	251.786	275.84	310.823	256.892	238.352	226.929	177.606	Mitogen activated protein kinase kinase 2, variant
NCU04616		0.694572	0.402071	0.611366	2.20747	0.905637	0.25602	19.5664	hypothetical protein
NCU04622		60.6466	54.6806	54.7789	51.0768	41.5148	36.4077	31.2924	hypothetical protein
NCU04623	gh35-2	7.44474	11.1846	11.771	8.732	9.10988	19.0708	23.4486	Beta-galactosidase
NCU04625	pup-4	0.42305	0.544527	0.520514	0.502072	1.08753	4.33227	20.3098	Purine transporter
NCU04626	gpr-2	12.2349	11.429	8.87847	6.50025	19.5888	63.0412	77.1196	G-protein coupled receptor
NCU04631		0.225303	0.219566	0.199013	0.689744	1.03558	7.11507	7.15293	hypothetical protein
NCU04635		122.851	120.636	124.597	111.158	98.1414	194.685	746.552	hypothetical protein
NCU04638		27.6276	47.9866	45.0403	57.0234	126.074	147.328	476.106	hypothetical protein
NCU04641	fxr-3	22.9774	14.5531	14.3162	5.84607	4.08843	4.57723	3.97999	FAD-dependent oxidoreductase-3
NCU04650		202.749	230.374	239.34	281.826	298.922	274.955	191.271	hypothetical protein
NCU04656		137.592	139.974	148.897	83.4775	66.8613	63.1578	61.736	MFS transporter
NCU04657		81.5086	91.5044	75.5962	67.4827	34.1507	21.1072	17.7349	1-aminocyclopropane-1-carboxylate deaminase
NCU04662	apg-4	33.292	31.6019	32.3917	45.4077	47.8049	65.2616	59.2571	autophagy protein 5
NCU04663		45.1426	58.5036	68.8842	73.8834	86.1449	71.7257	65.7498	hypothetical protein
NCU04665		35.1802	41.1204	39.4104	32.8379	37.0873	53.4108	71.6642	hypothetical protein
NCU04667		223.829	307.598	371.248	242.275	328.719	1105.66	2238.74	hypothetical protein
NCU04669		93.9367	101.302	101.433	85.9115	141.841	216.022	234.887	hypothetical protein
NCU04674	gh31-3	34.3347	41.4386	41.3734	66.2685	111.061	197.58	131.343	Alpha-glucosidase
NCU04690		8.00906	8.33675	6.44843	4.4364	2.75646	2.34884	2.15834	hypothetical protein
NCU04695		3.10648	3.06201	2.56149	2.24018	2.66225	2.08789	9.11068	methyltransferase-UbiE family protein
NCU04708		0	0	0	0.077351	0.212995	0.685499	3.09377	hypothetical protein
NCU04710		0.0403035	0.0194194	0.0372385	0.131974	0.685971	6.67482	734.087	hypothetical protein
NCU04722		6.62615	10.2607	11.497	11.9516	25.5289	43.628	54.7743	hypothetical protein
NCU04723		2.46096	4.68461	4.17134	6.14916	12.5206	19.9508	31.3445	hypothetical protein
NCU04724		48.813	52.6797	51.9724	55.4157	57.6637	60.2493	94.1227	VHS domain-containing protein
NCU04726	gh3-9	108.145	113.314	118.05	115.676	111.673	109.819	81.9327	beta-N-acetylglucosaminidase
NCU04730	qde-2	238.309	289.732	307.907	295.473	372.925	433.127	499.901	post-transcriptional silencing protein QDE-2, variant 1
NCU04735		1.38257	1.21363	1.22078	1.30889	0.569771	0.365502	21.9042	hypothetical protein
NCU04744	dps-2	0.796959	1.29437	0.737294	0.675815	0.963764	0.532505	133.326	dihydropicolinate synthase-2
NCU04747	stk-31	150.444	135.771	137.262	156.531	141.582	116.936	98.0387	serine/threonine protein kinase Kin1
NCU04751		2.5347	0.509041	0.328601	1.83381	37.2714	111.913	79.6554	hypothetical protein
NCU04752		0.0365807	0	0	0.108601	0.0216438	0.469467	58.3879	hypothetical protein
NCU04767		129.914	172.013	159.986	116.97	87.9931	71.0531	60.8804	hypothetical protein
NCU04770		525.845	596.093	596.993	565.499	620.848	469.133	407.516	TATA-binding protein
NCU04775	nnt-1	14.8332	13.5318	12.3719	10.6252	9.30156	10.1617	6.87028	nicotinamide N-methyltransferase
NCU04801	csy	73.9481	55.2488	56.0704	38.6766	22.6932	19.9892	25.7719	chalcone synthase
NCU04810	stk-2	28.0181	29.7693	30.0734	24.7181	21.0312	20.0124	20.2811	serine/threonine-protein phosphatase 2A activator 1
NCU04824		27.3691	34.5076	37.4603	40.5187	57.912	60.8978	78.7154	hypothetical protein
NCU04826		261.279	256.513	260.335	284.138	230.308	189.055	133.076	hypothetical protein
NCU04834	phy-1	23.0217	31.144	30.4225	29.9005	43.9709	45.4101	55.1534	sensor histidine kinase/response regulator
NCU04835		57.7441	63.4446	65.0476	61.7992	39.5308	23.8758	27.3796	hypothetical protein
NCU04850	gh55-1	37.5964	142.735	89.4495	235.657	815.766	2393.47	2227.21	exo-beta-1,3-glucanase
NCU04851		30.0357	28.7588	27.6699	44.8967	49.0881	49.27	143.43	hypothetical protein
NCU04852		0.128313	0	0.1438	0.1937	0.355068	0.40074	10.9267	hypothetical protein
NCU04857	had-1	159.556	111.158	97.0147	75.097	48.9767	30.4192	35.8589	hydroxyacid dehydrogenase-1
NCU04860		0	0	0	0.0193378	0.257123	0.986361	2.47453	hypothetical protein
NCU04862		49.2759	31.4846	24.9687	13.2137	13.3319	7.25836	8.27429	hypothetical protein
NCU04866	ada-6	55.2058	35.3689	31.926	11.985	10.9598	9.51968	65.2543	All development-altered regulator ADA-6
NCU04870	ce1-1	0	0	0.0192119	0	0	0.105886	0.963425	Acetyl xylan esterase
NCU04874	aod-3	6.68672	4.93437	6.80464	5.65217	8.2427	13.4541	22.1057	alternative oxidase
NCU04883	gh18-4	92.1422	23.0436	24.7726	5.54118	5.19128	13.1892	26.3801	chitinase 1
NCU04901		0.833352	1.46719	1.43786	3.11011	4.75853	3.49169	4.14027	hypothetical protein
NCU04903	tpp-1	5.32678	5.25377	4.68216	5.55746	7.18316	12.334	14.1921	tripeptidyl peptidase-1
NCU04907		980.909	971.981	960.74	751.854	197.307	120.41	115.444	hypothetical protein
NCU04913		2.41195	3.62773	4.38465	4.35073	5.60877	7.7756	5.08093	hypothetical protein
NCU04917		8.80767	2.51199	3.65868	0.874729	0.809575	0.428222	18.0004	hypothetical protein
NCU04923	gcy-1	411.992	313.871	244.824	179.205	44.6148	27.0442	30.389	Gld1
NCU04924	cut-1	315.893	223.414	168.27	201.849	54.4228	19.4098	23.3062	HAD-superfamily hydrolase, variant 1
NCU04926		0.0550115	0.0177802	0.0192119	0.260556	0.124659	0.46681	69.2838	hypothetical protein
NCU04930	cea-6	1464.95	1203.71	1043.54	714.43	380.551	543.268	531.981	hypothetical protein
NCU04936	gld-1	151.924	125.776	128.149	107.343	85.5306	74.0045	65.7979	glucose dehydrogenase-1
NCU04938	bet-2	0.188535	0.148799	0.23723	12.0046	48.9484	40.6603	19.9313	choline dehydrogenase
NCU04939		5.77852	7.59608	7.17345	5.016	3.50056	8.51459	35.806	hypothetical protein
NCU04952	gh3-4	8.08357	14.7533	14.0727	82.4456	1076.82	2298.42	2334.79	beta-D-glucoside glucohydrolase
NCU04953	apr-7	4.85588	3.7691	3.30574	6.5112	10.2889	42.3765	53.7348	penicillopepsin
NCU04960		0.668228	0.820358	0.645308	2.6997	9.77671	14.9367	19.9088	hypothetical protein
NCU04961		0.763496	2.12994	2.16095	24.1317	42.2173	112.57	133.064	hypothetical protein
NCU04983	erg-3	67.7425	41.136	38.6756	47.9593	36.2906	18.7481	19.5481	lathosterol oxidase
NCU04987	gpr-10	121.364	110.89	107.462	58.4081	31.249	22.9389	29.1184	hemolysin-III channel protein Izh2
NCU04991	opt-2	2.77241	2.70594	1.82266	1.75034	1.35426	2.33505	13.8317	oligopeptide transporter-2
NCU04992		0.16857	0.455701	0.348173	0.787484	9.03778	7.15188	51.1268	hypothetical protein
NCU05009	nuo21.3c	178.921	163.579	150.973	139.843	122.554	120.937	103.617	NADH-quinone oxidoreductase chain I, variant 1
NCU05010		36.5931	33.8059	34.221	44.6508	42.135	45.9079	66.7625	hypothetical protein
NCU05014	thi-7	7.17291	6.31835	5.72756	4.52463	2.34741	2.04019	2.69977	thiamine-7
NCU05015		0.187001	0.392878	0.271378	4.08155	4.88865	8.21332	15.3504	hypothetical protein
NCU05016		31.0848	42.1891	47.4239	44.4852	61.3919	80.2893	80.2022	hypothetical protein
NCU05024	ff-11	4.18943	2.38314	2.51163	2.43221	2.93471	2.33128	20.4886	hypothetical protein
NCU05025	tah-8	17.8229	10.8428	10.7289	14.1616	9.88245	4.17953	2.51311	hypothetical protein
NCU05030		0.457868	0.761671	0.926877	1.61984	5.76689	857.452	1771.75	hypothetical protein
NCU05032	crp-80	932.014	861.603	818.32	518.942	385.179	461.532	286.996	60S ribosomal protein L40, variant 1
NCU05037	dps-3	14.3148	20.306	23.2946	16.8122	32.1436	66.91	70.8304	dihydropicolinate synthase-3
NCU05039		1.31491	1.82571	1.8007	4.53945	30.8479	70.9112	96.0166	hypothetical protein
NCU05042	bro-1	2.54418	2.7989	2.66585	35.5201	76.4782	42.9578	33.3168	bilirubin oxidase-1
NCU05043		0.35529	0.62363	0.598494	11.7391	69.5139	49.062	25.9453	hypothetical protein
NCU05046	ena-1	1212.64	1474.42	1530.23	929.4	952.702	416.892	445.36	calcium-transporting ATPase 3
NCU05048		0	0	0	0.0393199	0.314302	0.236741	4.17072	hypothetical protein
NCU05049		5.9436	1.50951	1.13104	1.63459	2.05132	1.59136	118.844	hypothetical protein
NCU05054		20.4712	30.1955	31.1362	28.3955	35.6791	49.9873	1127.15	hypothetical protein
NCU05055		0.0366743	0	0	0.623125	0.685662	1.55659	7.20098	hypothetical protein
NCU05071	mpr-3	1.08603	2.04047	1.71325	1.5613	2.81948	11.242	17.2325	metallo-endopeptidase
NCU05073		0.0550115	0.0891153	0	0.132296	0.294393	0.021128	4.75197	hypothetical protein
NCU05077		286.288	316.587	300.413	252.479	216.654	201.972	202.985	metal homeostatis protein bsd2
NCU05079	mfs-9	605.225	619.645	609.444	710.791	409.419	178.339	160.98	MFS peptide transporter
NCU05080		3.03686	2.19679	2.65092	1.7518	9.50584	422.135	825.829	hypothetical protein
NCU05082		0	0	0	0.0393199	0.0415529	0.231571	19.8755	hypothetical protein
NCU05085		0	0	0	0.167258	0	0.340042	105.302	hypothetical protein
NCU05089	mfs-2	112.566	60.1231	54.7971	39.6465	32.2198	31.1129	43.7181	MFS monocarboxylate transporter
NCU05092		1.55362	2.33152	1.36886	2.13987	13.4484	19.4928	21.0484	hypothetical protein
NCU05094		59.8675	67.4085	66.3074	65.1	143.879	323.186	266.67	short chain dehydrogenase/reductase
NCU05097		1.63547	1.30014	1.67103	0.87868	1.93024	6.98437	13.4245	hypothetical protein
NCU05098	chol-12	1.48487	2.03298	1.23307	1.10665	4.55814	20.0425	19.596	Phosphatidylserine decarboxylase
NCU05104	gh7-4	2.08813	3.04797	2.55269	3.89098	2.96812	15.6972	41.1689	exoglucanase 1
NCU05106		0	0.0359889	0.0540798	0.129956	0.529846	1.40481	1.47139	hypothetical protein
NCU05107		0.293067	0.55358	0.683886	0.581143	0.785624	1.77481	7.29524	hypothetical protein
NCU05147		1.66656	2.19865	1.78804	1.00065	2.07785	7.69914	9.72173	hypothetical protein
NCU05154	nca-3	57.4277	34.813	35.9878	142.372	194.267	290.821	418.204	calcium P-type ATPase
NCU05155		0.488954	0.239982	0.242024	1.07981	2.0908	4.01228	66.0119	hypothetical protein
NCU05163		15.5468	9.89449	10.7382	4.21317	2.40857	2.87918	2.73774	hypothetical protein
NCU05164		319.5	205.53	145.793	95.0311	72.6984	98.2427	100.45	short chain dehydrogenase/reductase SDR
NCU05165	pdx-7	179.924	149.602	128.375	76.1286	62.192	59.0523	58.5109	pyridoxine-7
NCU05172		0	0.166225	0.0891014	0.550107	1.02523	1.07346	4.07231	hypothetical protein
NCU05184		6.21292	7.08921	5.4142	12.6295	17.1186	29.8276	40.8003	hypothetical protein
NCU05190		0.201428	0.559886	0.667303	0.650186	11.7499	32.9246	21.7673	hypothetical protein
NCU05191		0	0.0179945	0.0732917	2.82938	809.129	6826.12	5369.06	hypothetical protein
NCU05193		10.2284	17.7135	16.575	26.2497	61.0845	103.786	99.0492	hypothetical protein
NCU05196	djc-3	44.9924	46.9132	50.3967	48.6665	43.4628	35.7804	28.8641	mitochondrial DnaJ chaperone
NCU05197		12.4648	12.9549	10.6492	9.59535	14.6443	16.2201	25.8747	hypothetical protein
NCU05201	trm-62	0.183372	0.519156	0.42837	0.657959	1.49411	3.36017	26.1437	transport of metals-62
NCU05202		20.9773	17.0156	16.6147	24.8561	26.2055	32.1247	47.4174	hypothetical protein
NCU05203		47.7902	50.8487	52.8733	64.0365	92.5696	86.6981	108.108	hypothetical protein
NCU05204	cul-1	151.438	162.928	166.981	181.396	184.409	192.272	224.604	Cullin 1
NCU05206	gna-3	81.9891	77.1617	73.3958	94.793	118.871	141.442	157.184	G-protein alpha subunit
NCU05212	ce4-3	7.44471	8.93054	7.3841	352.15	1039.88	937.328	322.924	glycosyl hydrolase
NCU05216		0.186954	0.186212	0.134483	1.55426	6.26947	11.4249	69.3607	methoxy mycolic acid synthase 1
NCU05218	hat-4	35.3035	37.123	41.1982	44.5379	46.9736	49.2285	45.8935	histone acetyltransferase esa-1
NCU05222		136.245	129.413	128.654	137.964	137.485	144.592	223.256	CTLH domain-containing protein
NCU05229		162.661	169.025	171.429	344.447	901.609	2053.77	2107.81	hypothetical protein
NCU05236		119.929	450.731	354.167	1507.29	3514.28	2382.6	1519.97	hypothetical protein
NCU05246	dnr-13	66.8792	69.4153	72.7729	89.463	114.477	138.558	113.618	DNA repair-13
NCU05250	div-76	38.8497	43.1804	44.5663	44.2171	53.2982	60.5357	85.4964	nuclear division-76
NCU05271		57.2283	67.4167	69.8932	68.4861	103.266	95.3545	204.999	hypothetical protein
NCU05278	erg-5	307.627	246.405	229.65	186.647	129.315	113.512	121.136	cytochrome P450 61
NCU05281		16.2084	14.2901	14.5942	16.1736	13.8977	13.8664	55.9145	hypothetical protein
NCU05288		722.018	708.663	687.261	612.076	542.531	564.895	464.925	rab GDP-dissociation inhibitor
NCU05299	nuo29.9	300.027	286.694	263.33	273.434	240.646	232.343	193.821	NADH:ubiquinone oxidoreductase
NCU05321		2.7316	3.30544	2.85914	9.37361	14.6393	11.1535	53.0237	hypothetical protein
NCU05358	mlh3-1	0.356918	0.580162	0.381443	2.15135	3.54672	18.7974	47.3371	hypothetical protein
NCU05373		46.2946	46.7554	47.0303	64.3312	237.669	237.966	324.357	hypothetical protein
NCU05383	col-24	20.3748	28.1838	28.5051	38.3744	43.2629	25.124	20.4422	fungal specific transcription factor
NCU05385		21.207	22.6031	25.031	22.5458	20.0355	23.0463	44.9951	hypothetical protein
NCU05390	mic-20	295.528	225.448	241.691	267.623	123.574	98.6426	99.2798	mitochondrial phosphate carrier protein
NCU05404	ghx-2	541.355	274.048	301.813	426.35	587.733	4289.37	8562.41	glycosyl hydrolase unclassified family-2
NCU05410	arg-5	16.9878	15.0584	15.7788	16.6494	19.3809	26.5213	42.1557	Acetylornithine aminotransferase
NCU05411		123.446	182.933	184.409	126.819	278.611	352.17	476.414	pathway-specific nitrogen regulator
NCU05414		16.3445	32.0976	32.6164	38.9542	66.9311	73.1323	84.654	hypothetical protein
NCU05419	but-1	71.9042	61.9152	62.3029	54.0178	50.2739	49.7214	55.988	hydroxymethylglutaryl-CoA lyase
NCU05423	tcf-29	15.3852	15.2623	15.1706	13.9022	12.0531	15.8961	27.1941	transcription factor-29
NCU05427	spr-8	71.1627	68.7409	70.3794	63.2083	56.1069	55.4546	51.7114	serine protease-8
NCU05454	glp-2	213.398	163.442	170.127	85.594	67.322	63.1188	88.2591	glycerol-3-phosphate dehydrogenase
NCU05457	cya-4	282.401	262.629	268.233	241.237	212.128	191.563	175.612	cytochrome c oxidase subunit IV
NCU05462		0.668552	0.913395	1.21434	0.963347	1.58065	6.84364	8.1174	hypothetical protein
NCU05463		0	0.0194194	0.0920909	4.46933	27.8064	16.2099	19.1743	hypothetical protein
NCU05467		0	0	0.0534608	0.117638	0.923078	4.05852	5.18361	hypothetical protein
NCU05469		0	0	0	0.337585	1.01559	4.4089	6.5697	hypothetical protein
NCU05470		0	0	0	0.0716205	0.425937	2.00038	3.01294	hypothetical protein
NCU05472		0	0	0.0178203	0.0393199	0.441536	6.03713	9.35588	hypothetical protein
NCU05479		0.168476	0.161307	0.184182	2.26761	2.06316	2.1658	7.46542	hypothetical protein
NCU05516	bio-2	24.4311	25.3146	26.0867	22.3668	20.5763	24.4458	60.5335	biotin-2
NCU05519		163.958	162.563	152.015	56.0707	28.7438	23.2298	27.496	MFS transporter
NCU05522		22.3278	17.7192	14.7242	11.9656	8.77102	12.0162	15.0002	PaaI thioesterase
NCU05523	tcf-11	18.8169	15.8077	16.5248	17.2749	17.8852	18.9227	89.8781	transcription factor-11
NCU05524		20.948	22.0026	26.131	15.0087	28.8871	17.9404	106.641	hypothetical protein
NCU05525		73.3843	63.5782	68.7492	52.1164	39.1729	21.8045	22.0442	DUF833 domain-containing protein
NCU05536	sgr-19	36.8672	35.9338	44.6568	57.6444	76.1399	66.439	54.8816	hypothetical protein
NCU05540		19.9382	19.2411	18.1301	22.9663	43.9325	81.533	75.4959	hypothetical protein
NCU05545		21.2083	16.4971	17.395	16.8598	20.6881	23.7718	56.4636	hypothetical protein
NCU05550		38.8837	44.8763	46.5731	56.9997	80.4818	90.6299	111.791	hypothetical protein
NCU05552	mrp-60	50.1012	48.3092	51.8889	50.5961	39.4727	36.6236	31.083	hypothetical protein
NCU05555		7.58568	8.61658	8.16908	13.8464	18.1746	17.9567	45.1028	hypothetical protein
NCU05558	kat-3	87.2266	86.6135	79.4752	65.9017	69.0647	52.8973	38.9544	ketoacyl thiolase-3
NCU05566		0	0	0.0932762	0.77169	0.249371	0.253609	55.7216	hypothetical protein
NCU05579		11.8017	15.1801	18.8715	17.372	22.0608	23.1281	41.6936	hypothetical protein
NCU05582	ubi-4	25.1703	25.0593	26.1958	28.0642	36.5223	33.5827	71.3473	ubiquitin-4
NCU05583		10.5497	10.2659	9.14391	6.87352	9.6046	13.5892	19.2694	hypothetical protein
NCU05584		3.62034	6.32393	5.80058	15.3076	35.6381	28.0624	19.8346	hypothetical protein
NCU05604	lacc-6	1.4926	2.22986	2.00576	2.05635	3.68815	4.26365	8.06686	laccase-6
NCU05606	ghx-4	189.105	199.3	214.153	163.346	120.095	109.949	78.0132	glycosyl hydrolase unclassified family-4
NCU05609		18.371	16.0445	11.3256	1.63266	1.42565	1.12364	1.16737	Proline-rich protein
NCU05613		0.278359	0.822212	0.706954	1.56192	3.19982	3.65544	7.03208	hypothetical protein
NCU05614		0	0.0355604	0	0.0173202	0	0	1.34001	hypothetical protein
NCU05618		2.70768	2.22344	2.21214	3.8245	4.41705	24.707	56.767	extracellular SCP domain-containing protein Pry1
NCU05620	pra-1	152.379	157.965	158.765	123.025	159.032	441.369	437.036	proteasome activator-1
NCU05624	ane-2	131.675	121.271	117.206	71.1249	29.5802	31.9297	27.5504	asparaginase-2
NCU05629		74.3239	43.0398	32.5836	11.8274	3.18663	1.05652	10.4147	hypothetical protein
NCU05630		13.1989	11.5108	14.4728	234.097	265.378	356.928	207.15	cupin domain-containing protein
NCU05638	stk-34	56.2125	51.1051	51.3326	45.7785	58.5923	59.847	95.2516	serine/threonine protein kinase-34
NCU05639		422.716	378.894	268.286	450.563	249.396	132.845	74.9978	hypothetical protein
NCU05643		0.463354	0.31032	0.461846	1.13104	13.9787	54.6367	49.2486	hypothetical protein
NCU05646		45.5921	57.9973	59.2725	53.4536	62.2436	61.3512	217.028	hypothetical protein
NCU05686	gh16-5	209.354	169.703	174.709	188.08	137.274	81.4729	86.4979	Cell wall glucanase
NCU05689	cox-4	235.196	205.645	213.634	182.559	136.258	135.224	138.187	cytochrome c oxidase polypeptide IV
NCU05691		11.0243	10.7893	10.6948	17.5875	31.3543	40.7226	70.5444	hypothetical protein
NCU05693		495.747	378.364	290.282	388.944	194.627	115.475	57.6562	interferon-induced GTP-binding protein Mx2
NCU05697		41.3083	42.0189	45.9788	53.464	60.4109	55.8185	68.4603	hypothetical protein
NCU05698		0.0201517	0.0956722	0.108313	0.0193378	1.55515	8.17328	7.79327	hypothetical protein
NCU05705		0.564304	0.720159	0.754394	5.49262	15.5458	10.5317	9.07351	hypothetical protein
NCU05707		0.582403	2.53527	0.93439	91.9027	186.59	67.2766	62.2405	hypothetical protein
NCU05710		0	0	0	0.0193378	0.0432875	0.35649	559.389	hypothetical protein
NCU05712	rcd-1	111.911	56.3801	53.1183	25.7635	9.43378	5.27369	2.71247	regulator of cell death
NCU05713		0	0	0	0.0692806	0.0432875	0.174686	8.95609	hypothetical protein
NCU05716		68.5652	66.8368	67.6671	74.8479	105	106.85	116.146	hypothetical protein
NCU05720	csc-1	143.054	174.576	174.464	237.195	311.3	310.225	239.158	chitin synthase export chaperone
NCU05723	kpr-11	321.03	290.869	295.981	327.051	243.792	147.499	133.368	kinetochore protein-11
NCU05726		128.396	154.05	150.189	197.503	220.603	206.664	207.624	mucin
NCU05751	ce3-2	0.485652	0.558246	0.370581	0.526521	0.583663	7.22108	25.637	cellulose-binding protein
NCU05754		0.0550115	0.0711208	0.0712811	0.0386755	0.104776	0.125093	42.4898	hypothetical protein
NCU05759		0	0.0177802	0	0	0.0216438	0.34137	58.1709	hypothetical protein
NCU05773		0.0182904	0.0179945	0	1.20738	7.04054	5.97584	19.1439	hypothetical protein
NCU05789	gh16-6	666.941	312.472	358.166	195.823	80.137	67.782	65.0232	secreted glucosidase
NCU05790	phy-2	11.71	14.5057	15.6401	39.5566	75.9769	65.2927	45.8172	phytochrome-like histidine kinase 2
NCU05811		0.0365807	0	0	0.700238	7.99411	69.8424	85.6201	hypothetical protein
NCU05812		7.74316	14.0268	13.1649	9.10825	14.8417	21.7976	384.299	hypothetical protein
NCU05821	pig-1	13.4809	11.3528	9.63336	44.1871	165.438	377.601	300.478	melanin pigment-1
NCU05825		2.15231	2.92789	2.42599	2.30067	9.51344	92.1054	71.7346	hypothetical protein
NCU05831		26.1682	35.3813	33.9259	74.3957	117.583	133.229	80.6615	hypothetical protein
NCU05832		372.551	310.894	294.836	353.125	187.244	123.074	101.761	hypothetical protein
NCU05842		3.96301	5.39124	6.12265	192.052	359.342	351.424	235.015	hypothetical protein
NCU05848	cyp450-11	63.1127	38.7812	35.0306	15.9878	0.921599	0.260281	0.877891	Cytochrome P450 monooxygenase
NCU05850		577.556	656.931	614.084	374.977	217.506	221.128	196.516	rubredoxin-NAD(+) reductase
NCU05862		1.50042	1.96029	2.11964	6.12453	19.9062	14.7058	5.54094	hypothetical protein
NCU05863		2.05872	2.32268	2.88045	2.19822	13.2108	43.1688	43.3377	hypothetical protein
NCU05866		1.04781	1.65354	1.74478	8.4235	85.4085	86.2763	54.3878	hypothetical protein
NCU05870		59.1688	50.3289	53.3554	9.60785	4.76291	2.74979	3.60076	hypothetical protein
NCU05872		1.5968	2.20074	1.73659	1.98729	3.64441	2.17646	53.185	hypothetical protein
NCU05873	gh13-6	35.2324	27.9558	25.5427	39.7381	56.2252	53.2695	83.1348	Amy1
NCU05877		0.0604552	0.129808	0.0540798	0.212309	1.96471	1.74642	24.7601	hypothetical protein
NCU05893		43.9431	45.511	49.0761	37.4703	26.3809	14.363	15.9546	AT DNA binding protein
NCU05917		31.5652	27.0027	27.7017	24.9908	16.9089	12.754	12.5754	hypothetical protein
NCU05918		0.0384421	0.0374139	0	0.01966	0.127287	0.979515	6.51518	hypothetical protein
NCU05923	cdh-2	15.1221	24.6558	26.1653	16.6143	14.4525	27.3043	337.588	cellobiose dehydrogenase-2
NCU05926		60.7189	55.108	54.1773	49.2439	40.8577	34.8287	38.0064	hypothetical protein
NCU05931		16.3393	15.277	12.7001	17.1218	13.9914	57.0394	53.3475	Putative beta-lactamase family protein
NCU05933		6.34758	8.86682	11.6801	10.4392	14.1171	14.6777	21.6081	hypothetical protein
NCU05938		0.109883	2.558	0.577365	0.129956	0.480648	5.39564	19.7526	hypothetical protein
NCU05941		55.8351	59.477	58.2426	42.4025	42.4446	40.7703	31.8334	PAP2 domain-containing protein
NCU05946		1.49069	2.1504	1.36422	39.358	89.5651	49.8013	283.89	hypothetical protein
NCU05948		177.419	195.949	179.622	85.4366	49.0472	11.3555	13.7445	hypothetical protein
NCU05968		59.6367	65.9215	68.6759	58.7023	74.686	88.9913	97.0251	hypothetical protein
NCU05969	gh61-9	150.216	107.512	116.689	79.0649	54.7904	47.6653	39.0012	endo-1,4-beta-glucanase
NCU05970	dsd-3	130.23	127.851	154.913	170.595	122.971	73.8034	54.4756	hypothetical protein
NCU05976		1.17226	1.04947	1.299	2.62263	4.30308	3.87277	6.54593	hypothetical protein
NCU05978		30.6178	39.8638	23.3076	320.661	651.23	748.802	453.598	hypothetical protein
NCU05984	dnr-3	16.537	13.6303	11.8981	11.9767	8.24856	6.37283	7.31839	formamidopyrimidine-DNA glycosylase
NCU05986		22.2605	18.6577	19.3318	15.3739	14.2905	10.9605	10.046	sucrase/ferredoxin domain-containing protein
NCU05990	mfs-23	220.153	364.595	369.002	159.328	106.758	70.5896	64.6589	cell surface receptor/MFS transporter, variant 2
NCU05994	tcf-10	221.776	238.607	221.94	202.53	146.642	96.0768	103.664	transcription factor-10
NCU06007		8.68784	7.34118	6.36205	5.36472	5.27372	6.62979	7.86252	hypothetical protein
NCU06019		8.37584	13.7127	17.5041	22.3353	72.0813	167.699	117.853	hypothetical protein
NCU06032	fam-5	27.3894	29.252	28.3798	25.828	36.5977	57.6306	64.8236	long-chain fatty acid transporter
NCU06038	mrp-59	77.9475	80.5313	80.2983	70.9434	62.1022	63.0925	55.8984	ribosomal protein L36
NCU06043		506.62	440.469	383.812	369.968	131.933	86.3927	82.3776	GPR/FUN34 family protein
NCU06045		1.64995	2.39797	1.87992	0.999708	3.45762	3.40473	72.9621	hypothetical protein
NCU06047	crp-9	531.84	538.795	537.2	385.966	346.614	368.823	235.352	40S ribosomal protein S2
NCU06057	gim-1	21.9319	21.9394	18.2919	23.5457	15.8208	12.1539	9.45643	GPI mannosyltransferase 1
NCU06059	trax	24.1198	21.6919	21.3406	23.7153	24.5416	28.4989	32.1412	TRAX
NCU06062	sit-9	36.3801	26.1007	23.3363	14.6641	15.5682	21.5993	23.5473	siderophore transport-9
NCU06067	cdc24	251.915	208.635	213.311	55.5888	42.3931	33.2517	32.1087	rho guanyl nucleotide exchange factor
NCU06069		9.70535	10.7841	11.3774	14.0373	17.2601	16.7706	15.9336	hypothetical protein
NCU06071	dpr-2	6.14438	7.64316	6.65035	5.76017	3.50262	10.4689	60.2974	dehydropantoate reductase-2
NCU06079		84.4476	70.7582	65.8264	47.3928	34.4509	24.4619	24.7033	hypothetical protein
NCU06081		985.336	1061.16	947.087	528.309	310.919	242.3	200.768	hypothetical protein
NCU06082		2.1741	5.20845	5.3609	3.63701	6.77005	15.7005	34.1331	hypothetical protein
NCU06083		89.1245	70.5506	56.216	31.8222	13.1907	9.28815	8.64347	hypothetical protein
NCU06085		32.4818	40.4901	39.454	27.1029	15.6465	8.76363	7.96722	LCCL domain-containing protein
NCU06098		4.68741	8.6106	8.27083	9.48678	11.4367	13.9971	97.311	hypothetical protein
NCU06101		173.795	136.485	130.485	128.197	113.84	110.95	90.2313	hypothetical protein
NCU06103	mif-1	42.3043	47.8247	51.1472	65.2219	63.884	53.6556	46.3307	mitochondrial translation initiation factor
NCU06106		5.06802	7.47076	5.93692	6.12171	4.89039	6.31279	51.4648	hypothetical protein
NCU06109		0.952635	1.21027	1.84887	1.07152	8.419	56.9884	35.1841	hypothetical protein
NCU06111	gtp-26	82.1868	61.4264	59.1778	41.0911	37.9911	32.3561	48.9813	guanine triphosphate binding-26
NCU06117		47.8057	53.5951	54.8921	57.7397	94.8089	135.152	114.818	hypothetical protein
NCU06122	gtp-24	267.692	281.435	318.533	213.899	193.999	175.786	127.755	guanine triphosphate binding-24
NCU06127		0.912757	1.37886	1.39634	0.749021	2.47288	8.12923	114.868	hypothetical protein
NCU06134		0.578961	0.354077	0.165949	0.0976554	0.254602	1.34152	9.7134	hypothetical protein
NCU06136		12.2464	9.56869	8.03375	7.63824	10.5509	21.1615	94.0246	hypothetical protein
NCU06137	cyp450-13	0.0549647	0.383862	0.0716938	0.663065	4.1835	8.56515	18.3359	cytochrome P450-like-13
NCU06142		35.3651	32.0768	33.2468	42.3748	57.633	169.169	148.407	hypothetical protein
NCU06147	sad-5	0	0.0177802	0	0.0783177	0.553224	2.24655	7.87327	hypothetical protein
NCU06152		3.03533	3.08854	2.86625	3.17048	7.62642	9.55971	17.1321	hypothetical protein
NCU06154		0.091639	0.125318	0.0180266	0.282318	2.31862	7.14528	30.7114	hypothetical protein
NCU06157		0.197795	0.293965	0.282252	0.747995	0.336	0.819531	31.9463	hypothetical protein
NCU06159		6.36795	8.82682	10.1057	7.4667	10.9079	17.9102	57.5353	MFS transporter
NCU06160		0.109883	0.143527	0.0576356	0.172667	0.319453	0.988772	4.34419	hypothetical protein
NCU06161		0.0366743	0.0179945	0	0	0.0207765	0.0429204	1.37292	hypothetical protein
NCU06164		0.0183372	0.0533406	0.0192119	0	0.0216438	0.0444224	2.69103	hypothetical protein
NCU06165		0	0.0177802	0	3.95075	3.45549	7.24991	16.0169	hypothetical protein
NCU06180		12.1092	10.9434	11.664	10.6785	11.7729	22.2291	28.1503	hypothetical protein
NCU06187	ad-4	141.054	119.464	133.602	93.7206	64.1541	45.6478	40.1182	Adenylosuccinate lyase
NCU06192	vps45	35.9963	32.5491	28.5228	28.556	22.2981	28.72	44.4765	vacuolar protein sorting-associated protein 45
NCU06205	rco-1	307.884	339.909	358.242	477.479	652.355	1025.27	850.063	transcriptional repressor rco-1
NCU06206		34.3454	19.5913	17.271	14.6031	23.3231	99.7472	112.797	hypothetical protein
NCU06212	vtr-6	36.9276	38.4308	35.3984	42.5452	39.6032	41.1139	75.6443	trafficking protein particle complex subunit 6B
NCU06216	cnd-4	65.613	62.7392	61.5389	70.1726	62.9589	44.3292	32.4594	nuclear condensin complex subunit 3
NCU06221		0.351708	0.0554084	0.183203	0.0393199	0.146302	0.127433	84.5435	hypothetical protein
NCU06248		23.6903	26.3277	30.2365	25.6323	26.9022	26.6791	55.781	hypothetical protein
NCU06251		506.235	576.979	557.733	467.233	805.451	954.973	1129.42	KH domain RNA-binding protein, variant 2
NCU06261	uc-8	179.151	144.207	127.627	92.8998	82.6028	89.8284	85.2399	uracil-8
NCU06266	hlm-2	28.3575	27.1545	27.794	34.256	34.395	36.9611	52.366	histone-lysine N-methyltransferase
NCU06276	irs-4	29.2145	23.3564	21.5571	24.0908	23.7928	22.5366	67.4504	Septal pore-associated protein, putative
NCU06283		46.5967	47.894	42.613	47.7726	57.211	59.0296	93.8623	hypothetical protein
NCU06287		0	0.0355604	0	0.177559	0.987089	1.33534	12.3899	hypothetical protein
NCU06302	ecd-1	12.7483	10.6257	10.0794	7.35157	10.6146	32.4834	126.947	early conidial development-1 protein
NCU06303	adh-5	17.0509	9.88208	6.43343	4.02631	1.49153	7.91221	17.7516	alcohol dehydrogenase-5
NCU06311	gua-4	43.6159	30.8879	27.8953	22.1519	14.6878	17.0264	23.7319	guanine-4
NCU06316		12.2308	15.0991	15.3515	29.1642	26.974	19.7176	95.3871	Argonaute siRNA chaperone complex subunit Arb1, putative
NCU06319	gh76-4	13.2347	14.1814	12.3467	9.43297	15.7935	35.8477	40.9913	glycosyl hydrolase family 76-4 protein
NCU06320		7.27343	8.04145	7.92007	8.83802	6.08954	9.67176	18.9382	hypothetical protein, variant 2
NCU06327	cyp450-29	2656.67	1329.08	1241.42	436.419	16.7557	2.42222	3.78593	benzoate 4-monooxygenase cytochrome P450
NCU06328		253.922	147.85	133.719	46.4741	2.36385	0.726672	3.58538	hypothetical protein
NCU06335		0.619082	0.943748	0.642525	1.07867	1.97367	2.76623	90.2821	hypothetical protein
NCU06359		7.68362	7.35317	6.57448	4.30527	1.68132	2.18498	1.24107	hypothetical protein
NCU06360	his-5	55.2685	50.2385	47.8668	45.8575	31.5238	23.9637	24.2576	Histidinol-phosphate aminotransferase
NCU06361	cly-1	409.072	405.249	448.46	436.26	636.166	772.949	737.377	cwl1
NCU06368		9.59728	10.0231	10.3096	12.6179	15.3002	20.755	20.0185	hypothetical protein
NCU06381	gh17-1	1.7744	1.69384	2.00204	20.9783	86.9397	133.137	281.933	GPI-anchored cell wall beta-1,3-endoglucanase EglC
NCU06382	abc-13	128.674	125.11	130.865	64.0157	43.6223	21.7197	24.1706	ABC transporter-13
NCU06390		28.7307	31.0452	30.6959	46.6827	66.4647	59.3082	44.9768	hypothetical protein
NCU06396		50.5992	45.7291	41.641	36.9902	39.6596	44.2531	60.6047	Got1 family protein
NCU06398		47.2156	44.9357	47.1071	46.0121	56.6442	70.1807	78.0557	hypothetical protein
NCU06400		28.902	16.6972	13.4563	6.13985	2.54596	2.99247	3.0711	amidohydrolase
NCU06406		327.927	317.303	301.762	301.342	259.703	201.83	173.542	hypothetical protein
NCU06407	vad-3	78.0055	96.4434	93.8703	95.1728	132.557	143.871	136.961	zinc finger transcription factor 1
NCU06417	uc-7	119.133	91.3393	77.6887	46.3457	39.8526	34.9474	29.5956	uracil-5-carboxylate decarboxylase
NCU06421	stk-41	0	0	0	0	0.0415529	0.507564	33.9133	serine/threonine protein kinase-41
NCU06433	ppi-5	77.3018	75.5254	68.9109	41.8531	25.6972	30.3217	28.3441	peptidyl-prolyl cis-trans isomerase pin-4, variant 1
NCU06434		0.131989	0.166225	0	0.199881	0.169681	1.11941	778.442	hypothetical protein
NCU06438	ser-1	51.3664	50.2398	48.1752	43.9306	46.7873	52.6061	69.7869	serine-10
NCU06445		24.0566	22.2478	24.0277	18.9629	17.2362	14.6658	14.7515	hypothetical protein, variant 1
NCU06448	ech-4	222.92	181.682	155.652	89.8352	81.2318	78.3463	80.0371	enoyl-CoA hydratase-4
NCU06449	trk	21.06	20.0679	18.2873	34.3609	62.735	59.6326	120.934	trk-1
NCU06470		18.0227	20.0876	16.7448	16.7185	18.2776	19.2991	286.248	hypothetical protein
NCU06506		74.4976	95.8294	98.3802	106.139	172.582	193.017	525.171	hypothetical protein
NCU06511		78.7248	80.2677	81.7004	110.61	198.875	280.961	332.659	hypothetical protein
NCU06513		16.5728	23.7355	27.4439	95.4668	137.538	67.8797	46.7401	hypothetical protein
NCU06518	ncbr-3	56.9959	52.4888	52.3404	267.886	742.549	1620.51	1436	NADH-cytochrome b5 reductase-3
NCU06519	mdr-3	16.9791	25.0074	24.0223	29.771	56.6281	79.4654	100.181	multidrug transporter
NCU06522	sut-2	7.35654	9.60652	9.92266	13.101	22.8079	41.955	29.5302	MFS maltose permease
NCU06532	pyr-1	82.3631	69.3199	74.6503	62.9599	40.3035	29.0948	35.0986	dihydroorotate reductase PyrE
NCU06539		16.6175	15.0311	14.5789	13.465	17.5736	20.0538	67.6275	hypothetical protein
NCU06540		107.465	125.685	137.62	142.936	150.656	160.207	158.171	topisomerase II associated protein
NCU06554	ser-10	69.9389	47.3232	49.0395	40.7738	26.8881	23.3037	28.0155	serine-10
NCU06555		15.0525	27.4377	15.784	438.406	1132.27	946.681	500.168	hypothetical protein
NCU06560		196.852	189.784	185.45	199.267	176.562	160.535	136.002	hypothetical protein
NCU06561	rdi-1	408.905	379.674	363.41	347.635	236.037	267.371	207.249	rho-gdp dissociation inhibitor
NCU06571		0.0183372	0.110388	0.0726727	0.0539781	0.129863	1.11153	11.4899	hypothetical protein
NCU06575		40.9817	102.251	192.613	266.255	481.284	297.658	148.483	hypothetical protein
NCU06583	stk-44	577.735	603.327	542.4	449.529	293.933	65.9012	82.1085	serine/threonine protein kinase-44
NCU06589		17.0518	11.6376	13.5921	7.02452	2.17211	2.15893	1.30932	hypothetical protein
NCU06593	prk-5	125.277	131.682	130.851	169.281	274.776	382.656	392.871	MAP kinase activator
NCU06598		63.8587	79.4336	81.1449	77.46	73.3656	62.3468	52.0583	hypothetical protein
NCU06606	fes-1	202.3	192.126	203.434	192.435	137.494	118.73	105.047	ubiquinol-cytochrome c reductase iron-sulfur subunit
NCU06614		47.4742	49.0124	44.1634	28.3777	11.0386	6.14972	10.3803	hypothetical protein
NCU06615		127.818	99.9018	84.9734	84.3526	75.3133	67.4733	49.3925	hypothetical protein
NCU06616		58.6985	48.353	44.7407	33.2781	26.2971	14.4514	11.8474	S-adenosylmethionine-dependent methyltransferase
NCU06618	mpr-7	2.92734	2.39698	1.92236	1.44344	3.59037	2.52683	34.7198	metalloprotease-7
NCU06619	mtr	14.395	10.3054	9.69963	9.87208	12.4036	11.1306	187.397	neutral amino acid permease
NCU06627		65.7285	65.8457	58.5367	48.6459	46.7523	43.643	36.25	hypothetical protein
NCU06631	exo84	85.9555	82.5781	81.7429	90.8644	83.1787	74.5055	62.0043	exocyst complex component exo84
NCU06641		0.415605	0.641699	0.672753	0.58679	0.516237	0.508719	9.51756	hypothetical protein
NCU06645		11.5484	7.48898	6.31155	16.7078	30.2199	73.6232	51.5732	hypothetical protein
NCU06646	rtf-1	14.022	10.4993	9.11647	16.9383	21.0796	77.0754	77.5461	RNA polymerase II transcription factor B subunit 5
NCU06666	inl	606.114	423.975	439.805	419.661	280.683	225.112	111.812	inositol-3-phosphate synthase
NCU06668		30.677	28.573	27.7949	20.1694	14.6362	10.1368	12.0966	hypothetical protein
NCU06669		1.1361	0.887632	1.12868	14.2979	93.7537	177.595	129.494	hypothetical protein
NCU06677	mspe-3	73.5513	58.2439	49.2122	52.9614	34.8232	39.6404	48.7311	microsomal signal peptidase-3
NCU06689		0.391777	0.294747	0.391544	0.22656	0.166319	0.213273	11.7922	hypothetical protein
NCU06699	trm-28	196.782	167.687	166.812	141.099	124.674	114.208	78.1719	cation diffusion facilitator 1
NCU06701	ccr-1	38.7249	42.3487	43.6157	44.9004	45.7067	50.9797	105.985	cephalosporin C regulator 1
NCU06702	yop1	555.749	550.238	519.023	514.401	409.393	434.527	305.781	yop-1
NCU06709		27.5833	28.9439	27.3212	31.2702	32.9769	45.1864	46.5089	hypothetical protein
NCU06725		0.287385	0.57571	0.346369	0.699832	1.99671	6.45627	123.561	hypothetical protein
NCU06741	cox-13	217.012	201.322	187.453	178.317	151.098	145.823	115.779	cytochrome oxidase-13
NCU06752		29.1513	28.108	25.4665	29.2222	33.5229	36.8267	58.6271	hypothetical protein
NCU06754	znf-1	21.3761	20.3949	21.5053	17.3109	20.2296	25.8433	62.1968	zinc finger transcription factor-1
NCU06756	uce-17	17.6352	13.1044	12.8315	10.2919	9.64927	11.1989	21.9236	ubiquitin-protein ligase
NCU06763		78.9146	89.8519	88.2348	76.0546	84.9651	95.9992	262.873	hypothetical protein
NCU06765		14.4599	13.7698	15.6248	13.9185	17.7008	16.5782	107.868	hypothetical protein
NCU06782	mpr-12	13.3178	12.0736	11.1322	11.7685	12.1878	16.0071	49.2925	zinc metalloproteinase
NCU06785	acu-20	306.093	310.876	296.399	299.662	338.943	489.61	587.714	acetate utilization-20
NCU06795		7.40589	9.52148	10.451	17.145	26.6689	25.1286	24.8118	hypothetical protein
NCU06807		0.0366743	0.0549798	0.0726727	0.0580133	0.0424202	0.0207092	33.5899	hypothetical protein
NCU06817		16.5272	13.1266	9.84632	7.45323	4.20142	5.31706	3.99923	hypothetical protein
NCU06822		0.14637	0.10832	0.125567	0.0559957	0.0415797	0.125512	9.57226	hypothetical protein
NCU06826	rec-11	5.00201	4.62604	4.85784	5.78291	5.98977	6.50339	11.1261	recombination-11
NCU06834	mpr-18	186.8	223.067	234.681	247.127	278.869	228.35	173.807	metalloprotease-18
NCU06837		35.3589	40.9747	38.9627	51.6297	66.5009	96.0094	112.87	hypothetical protein
NCU06841		5.67876	5.17019	4.85754	4.68826	9.21873	14.2913	30.213	hypothetical protein
NCU06846	mfs-6	41.7221	38.3029	35.6015	40.8815	38.77	33.294	24.3996	MFS myo-inositol transporter
NCU06853		25.1817	30.6701	28.7721	35.6958	38.1786	40.2953	74.2366	hypothetical protein
NCU06877		125.23	117.496	111.922	97.8677	89.377	89.3822	82.6247	CRAL/TRIO domain-containing protein
NCU06887		0.0182904	0	0	0.0173202	1.41216	2.86731	4.6838	hypothetical protein
NCU06888		0	0.0388389	0	0	0.0848404	0.937923	6.94192	hypothetical protein
NCU06894	nup-28	34.0033	37.48	40.2651	45.1939	67.6308	69.7006	87.4284	hypothetical protein
NCU06897		0	0	0	0.01966	0.149772	0.103546	4.85057	hypothetical protein
NCU06905	tnr-2	51.486	98.124	67.2582	1000.73	2578.12	4301.17	3772.9	Tetrahydroxynaphthalene reductase
NCU06913		6.41384	15.0642	15.5626	45.7808	82.3348	92.7059	66.342	hypothetical protein
NCU06914		93.9312	80.2099	80.3327	55.906	47.5885	56.1241	42.9312	histidyl-tRNA synthetase
NCU06917		0.0366275	0.0938187	0	0.11094	0.513406	2.04955	12.1243	hypothetical protein
NCU06918	pup-2	220.468	217.474	219.778	117.492	50.487	17.6434	17.1005	purine permease-2
NCU06928		39.3439	39.8833	36.1059	45.2959	39.8948	51.8038	64.3472	hypothetical protein
NCU06937		3.1157	2.68353	3.22515	13.5951	34.0549	29.6317	46.2022	hypothetical protein
NCU06942	vps4	123.889	121.52	118.33	129.36	110.329	94.8712	73.9153	vacuolar protein sorting-associated protein VPS4
NCU06953		0	0.0533406	0	0.472433	0.802622	1.62227	3.55036	hypothetical protein
NCU06957		14.026	15.6327	17.0582	14.7981	14.9754	17.537	27.936	hypothetical protein
NCU06960	ech-1	32.9358	32.9024	32.1557	26.1439	23.6182	25.4082	20.9399	enoyl-CoA hydratase/carnithine racemase
NCU06964	tdo-1	0.549226	0.795807	0.368157	0.456596	0.162903	0.360332	9.84958	taurine dioxygenase-1
NCU06974	his-4	20.8212	20.9766	19.9177	17.2636	19.0997	41.5669	55.6356	histidinol-phosphatase
NCU06976	ro-1	239.757	212.758	224.155	186.585	175.979	138.971	125.855	dynein heavy chain, variant 1
NCU06977		439.61	556.712	558.892	804.014	2051.4	2409.97	2097.18	hypothetical protein
NCU06981	wsc-2	100.344	84.2684	75.9079	102.179	235.665	324.875	346.562	Cell wall integrity and stress response component 2
NCU06983		246.819	166.105	137.416	122.661	34.0724	20.4281	18.8555	hypothetical protein
NCU06988	div-58	20.3944	21.2726	20.6688	19.5651	19.1189	18.3468	298.91	nuclear division-58
NCU06989		247.389	201.618	216.779	243.244	215.544	173.691	139.605	hypothetical protein
NCU06992	dnr-15	17.4567	20.8085	21.1582	25.1833	25.2037	24.441	31.4466	DNA repair-15
NCU06993		19.2883	21.2008	23.1911	23.6833	20.9514	27.0367	52.0623	Ash2-trithorax family protein
NCU06997		163.632	135.185	131.388	113.362	85.0013	100.548	118.334	hypothetical protein
NCU07003		306.076	250.588	245.487	322.847	271.346	146.805	109.205	hypothetical protein
NCU07008	cao-1	27.6955	28.4699	32.2667	16.394	6.63355	3.36012	2.05457	carotenoid oxygenase 1
NCU07017		660.021	417.854	336.497	483.932	308.455	173.299	126.973	hypothetical protein
NCU07043		0.917592	1.13638	0.97365	0.860715	1.70941	1.81875	214.105	hypothetical protein
NCU07055		0.408534	1.27402	1.253	0.660596	4.71357	14.3845	20.6498	monooxygenase
NCU07063	apr-8	443.076	335.05	265.942	231.055	226.16	142.037	119.602	hypothetical protein
NCU07072	gt35-1	27.414	23.9441	23.5122	15.3558	9.34716	7.27404	6.37578	galactose-1-phosphate uridylyltransferase
NCU07075	cax	66.8995	69.5433	75.4686	96.3941	115.927	134.789	139.703	calcium/proton exchanger, variant 1
NCU07076	gh81-1	7.2081	12.8444	14.0615	8.29711	8.96821	9.6459	54.955	endo-1,3-beta-glucanase
NCU07077		7.61402	6.52484	6.36193	9.15823	9.37438	7.34184	174.743	hypothetical protein, variant 1
NCU07089	nmr-2	0	0.0355604	0	0.0173202	0.148904	0.657944	36.2415	nitrogen metabolite regulation-2
NCU07091		1.03921	1.43751	1.13373	16.5322	82.2021	122.868	172.073	hypothetical protein
NCU07098		31.3409	19.1698	17.0337	18.9438	6.78234	4.32579	5.54073	hypothetical protein
NCU07103		0	0	0	0.0193378	1.05281	0.255529	4.12003	hypothetical protein
NCU07104		0	0	0	0.391241	1.89084	9.96675	8.43326	hypothetical protein
NCU07105		0	0	0	0.869965	2.30824	4.68349	10.2271	hypothetical protein
NCU07106		0	0	0	0.420176	3.39932	7.16226	6.58034	hypothetical protein
NCU07107		14.6968	20.0311	23.8103	20.0419	41.0892	79.4239	96.0856	hypothetical protein
NCU07112		62.4513	51.5847	60.3443	40.4292	23.6292	16.806	17.1857	hypothetical protein
NCU07116		0.509199	0.990783	0.992809	4.35164	7.07769	7.24298	7.55394	hypothetical protein
NCU07119	nps-2	17.1055	15.7513	18.2007	9.38662	16.6056	33.7548	44.4387	nonribosomal peptide synthase 2
NCU07123		416.444	500.45	497.98	332.13	247.371	176.379	135.061	hypothetical protein
NCU07126		52.0512	44.3186	46.4219	35.994	34.2252	33.8248	29.2143	hypothetical protein
NCU07134	gh16-9	5.90402	5.64226	5.64924	5.9911	9.38873	11.1123	15.0187	hypothetical protein
NCU07143	ppm-11	13.0868	15.592	17.7743	20.3325	55.0769	189.042	68.8934	pentose phosphate metabolism-11
NCU07148		0	0	0	0	0	0.170772	1.32717	hypothetical protein
NCU07152		0.0201517	0.0194194	0	0.253646	2.76696	2.75059	42.9955	hypothetical protein
NCU07154		53.0728	70.0949	74.5874	105.383	184.973	173.825	131.239	yippee family protein
NCU07157		9.49574	9.53521	9.51111	10.5686	12.7752	14.173	22.7277	hypothetical protein
NCU07164		8.21736	7.88855	5.42974	5.09438	7.39674	11.1558	18.598	hypothetical protein
NCU07171	arp2	234.618	189.28	175.179	162.166	122.226	138.523	109.08	actin-6
NCU07176	amt	22.4156	41.9412	54.1526	34.0188	201.801	1093.68	1063.3	amidinotransferase
NCU07177		0.0384889	0.0760385	0.0356406	0.0559957	0.634649	3.0088	12.0487	hypothetical protein
NCU07178		200.56	171.201	210.143	183.86	175.811	277.763	350.102	hypothetical protein
NCU07183		0.0916858	0.0179945	0.0384238	0.103921	1.74916	7.19044	45.6601	hypothetical protein
NCU07186		0.858858	0.467743	0.403438	0.412596	2.57695	3.95318	14.5395	hypothetical protein
NCU07191	doc-1	204.099	187.177	188.156	235.973	140	89.7869	62.8401	determinant of communication 1
NCU07192	doc-2	807.425	539.71	574.436	614.429	283.717	166.541	103.326	determinant of communication 2
NCU07195		0.983585	1.68229	1.58275	29.2965	91.9408	186.854	106.881	hypothetical protein
NCU07212		0.0384421	0.116517	0.198806	1.12213	2.02701	5.63358	20.1847	hypothetical protein
NCU07214		0	0	0	0.218897	3.26675	4.63695	3.79465	hypothetical protein
NCU07218		0.567699	1.00497	0.586228	0.970367	1.53647	4.14897	6.93079	hypothetical protein
NCU07222		0.4527	0.110388	0.107128	0.154296	0.338575	0.520562	5.62694	hypothetical protein
NCU07226		0	0	0	0.288499	1.12572	1.64504	25.1001	hypothetical protein
NCU07232	hsp30-2	2.86298	2.3059	2.78729	2.78294	3.59817	1.47594	21.4945	heat shock protein 30-2
NCU07237		7.12781	7.99886	6.33964	4.51955	9.77447	5.5551	49.9273	hypothetical protein
NCU07240		148.299	95.7166	87.4692	61.6145	41.9166	50.2229	47.3387	aflatoxin B1 aldehyde reductase member 2, variant 1
NCU07245		1.58414	0.625987	0.856575	1.44057	1.09578	1.69097	6.33557	hypothetical protein
NCU07254		5.16889	7.44305	6.06056	59.244	86.1741	99.6314	386.941	hypothetical protein
NCU07255		69.3925	95.621	103.029	119.313	109.093	74.8822	43.1695	hypothetical protein, variant 1
NCU07264	uce-8	51.9845	55.215	45.8159	40.4362	36.5475	48.5375	119.182	ubiquitin-conjugating enzyme-8
NCU07272		0.815206	1.22421	1.04278	0.762738	7.20488	9.61579	46.0563	hypothetical protein
NCU07276	abc-19	25.9649	35.2005	35.2235	43.5077	44.4177	45.0751	110.719	ABC transporter-19
NCU07280	stk-50	309.94	268.532	264.263	285.418	239.749	220.687	204.273	serine/threonine-protein kinase gad8
NCU07281	gpi-1	460.579	437.158	436.475	263.268	225.762	209.574	189.277	glucose-6-phosphate isomerase
NCU07287		342.771	345.285	296.879	475.022	846.075	1059.88	1121.44	hypothetical protein
NCU07289	tif-2	87.6374	81.635	87.207	111.314	136.234	128.951	165.907	transcription initiation factor-2
NCU07298		32.1615	30.0384	30.8653	19.5053	13.2427	7.65456	9.44541	CAIB/BAIF family enzyme
NCU07302		0	0	0	0.01966	1.92649	2.98053	21.863	hypothetical protein
NCU07306		0.0384421	0	0	0	0.0432875	0.109973	51.934	hypothetical protein
NCU07312	sgr-24	4.32743	5.64545	6.30776	3.91656	9.41423	18.0605	20.8835	hypothetical protein
NCU07320	inl-21	91.4508	75.2747	61.493	67.6695	60.681	53.3089	41.7136	phosphatidylinositol transporter
NCU07322		57.4909	72.1547	79.7158	175.812	379.644	387.013	377.043	glyoxalase
NCU07333		176.877	208.546	221.671	110.863	100.218	69.4069	60.6491	hypothetical protein
NCU07334	uc-5	189.912	208.246	163.703	155.561	168.001	85.5108	85.8156	uracil permease
NCU07335		39.2094	42.8619	41.1399	23.5125	11.9696	12.8283	10.7588	hypothetical protein
NCU07338	gt32-2	430.608	443.507	489.884	254.484	111.868	63.0285	49.1513	alpha-1,6-mannosyltransferase Och1
NCU07342		18.7291	14.2307	13.1264	9.88735	8.76035	7.9807	7.27862	hypothetical protein
NCU07370		0	0.0535549	0.0538735	0.0519605	0.10475	0.322827	3.79216	hypothetical protein
NCU07379	tcf-5	225.308	139.374	148.132	76.1621	58.8093	48.106	41.3485	transcription factor-5
NCU07402	pdx-6	87.5738	78.8901	72.7125	64.928	52.1179	58.4772	47.7893	pyridoxine-6
NCU07404	gh38-1	90.9953	74.1503	75.1012	60.2192	57.0592	37.5167	34.6963	alpha-mannosidase
NCU07410		26.9055	46.1292	50.0376	94.246	127.646	120.731	90.9173	hypothetical protein
NCU07411	polt-1	17.528	21.3718	22.4524	21.5582	25.9211	26.8041	27.6808	DNA-directed DNA polymerase theta
NCU07413	pyr-12	99.0556	66.7646	53.5741	35.343	13.8981	14.5225	13.6796	pyrimidine-12
NCU07418	znf-56	90.0336	97.367	104.608	103.02	115.764	109.046	145.934	zinc finger transcription factor-56
NCU07430	mad-1	205.407	149.412	145.481	154.356	109.994	85.0571	82.2395	MADS box protein
NCU07433		0.164754	1.02431	0.456539	0.849338	0.727417	3.40934	7.86499	hypothetical protein
NCU07445		12.821	11.9078	12.6873	13.1037	11.1819	18.3552	25.1655	hypothetical protein
NCU07447	rpn-16	38.9316	35.1602	32.1322	40.4677	43.4026	41.923	87.7904	regulatory particle, non-ATPase-like-16
NCU07448		2.91576	4.11391	4.57034	16.7151	69.0504	67.9752	62.4304	hypothetical protein
NCU07451		176.087	167.428	154.309	150.647	119.595	131.795	102.86	methionyl-tRNA synthetase
NCU07456	rib-5	84.7775	70.4252	62.7549	32.0911	20.7893	30.6002	31.9821	riboflavin synthase subunit alpha
NCU07461	polb-1	3.3948	2.75795	2.7212	4.13321	6.74568	14.1428	11.4036	DNA polymerase POL4
NCU07462		0.533265	0.820358	0.722557	18.2594	31.9437	15.1154	10.2367	hypothetical protein
NCU07467		300.235	232.963	204.091	155.973	165.262	103.494	87.2612	hypothetical protein
NCU07473		47.4219	45.4093	46.7479	54.4533	85.5198	107.868	104.731	glycosyltransferase family 28 domain-containing protein
NCU07475		0.0384421	0	0.0356406	0.0393199	0	0.186802	4.4188	hypothetical protein
NCU07477		56.4318	70.4184	68.0142	134.285	374.64	455.177	156.094	hypothetical protein
NCU07480		0.630156	1.00351	1.40959	4.76103	7.03776	4.10176	16.0041	hypothetical protein
NCU07482	dnr-7	16.6775	12.0476	12.8407	11.2355	3.23769	2.23024	3.26941	uracil-DNA glycosylase
NCU07484	gh18-8	4.29165	2.13793	3.03496	3.53159	13.6691	66.7189	43.5279	Chitinase
NCU07494		36.5542	33.692	30.7701	26.0067	22.4063	19.8774	22.5918	hypothetical protein
NCU07499		0	0	0.0960594	0.863655	1.73536	1.81015	0.408375	TOS1
NCU07508		0.580359	1.23483	1.11224	1.44812	2.10639	2.51661	36.0455	Type-2 protein geranylgeranyltransferase subunit, putative
NCU07514		84.0452	88.2203	92.7047	78.2984	80.6399	103.394	139.678	hypothetical protein
NCU07516		37.4367	44.2016	49.5073	38.1599	43.3468	51.9067	149.659	RING finger membrane protein
NCU07523	cgl-1	177.515	75.5638	78.4535	68.2561	81.5312	438.799	924.025	Conidia beta-glucanase gene 1
NCU07532		364.844	513.18	553.999	52.2837	25.7493	13.4446	10.6055	hypothetical protein
NCU07536	mpr-14	18.0921	21.2945	23.4625	20.724	39.8242	44.7174	43.9458	metalloprotease-14
NCU07537		7.24192	7.90929	7.28854	10.3435	25.3824	54.1438	46.2293	hypothetical protein
NCU07538	gpr-27	11.7001	11.9129	11.9874	73.2354	303.367	696.99	376.479	hypothetical protein
NCU07547	po-2	21.8702	17.0543	18.0235	19.5829	20.6641	26.4699	51.8927	phosphoprotein P0-2
NCU07556	crf8-1	64.9081	58.2822	55.5564	61.0394	63.2399	71.683	107.455	TBP associated factor
NCU07558	div-53	58.5862	55.3728	56.8924	62.0019	68.3199	66.484	78.5482	sporulation protein RMD1
NCU07559		6.56956	7.46486	7.74829	6.4712	9.11259	12.8377	93.597	hypothetical protein
NCU07563		18.7237	24.9199	22.0843	25.5319	31.5246	135.408	107.045	hypothetical protein
NCU07567	cpn-5	199.65	203.514	188.564	151.575	118.326	125.275	100.499	T-complex protein 1 subunit theta
NCU07574		80.2351	86.4535	92.6188	79.4007	74.5035	92.9647	166.607	hypothetical protein
NCU07586	sah-9	7.32981	5.78166	5.85811	5.35335	4.97472	6.47769	34.9616	hypothetical protein
NCU07587	div-16	50.973	56.3174	62.9953	66.9881	60.5659	63.0312	164.221	Swi6
NCU07607	sut-16	31.2845	30.9847	34.571	25.7254	39.6432	98.4208	145.279	sugar transporter-16
NCU07613		0.873843	0.670702	1.09679	2.18494	6.8252	18.5272	9.74239	hypothetical protein
NCU07618		173.822	241.539	270.239	546.356	736.397	518.61	344.488	hypothetical protein
NCU07619		7.63412	11.1612	13.7784	38.385	98.8114	91.1966	80.0775	FAD binding domain-containing protein
NCU07621	tzn-1	10.3972	9.04719	10.9871	4.0568	5.77404	39.5041	83.2486	zinc-regulated transporter 1
NCU07626		3.12087	1.84977	1.73581	0.968968	0.546447	1.66302	16.657	Thermoresistant gluconokinase
NCU07661		40.0655	31.2323	40.0889	13.0626	10.0345	18.1556	94.906	hypothetical protein
NCU07664		1.523	0.831972	0.675123	0.994919	2.34047	1.91929	19.4817	hypothetical protein
NCU07671		6.05585	4.70513	3.88647	10.6843	19.7736	16.7244	42.1964	hypothetical protein
NCU07675	tah-10	35.4684	23.029	26.8465	18.829	9.67913	6.81676	7.05971	hypothetical protein
NCU07679	cnd-1	43.0215	40.928	39.2367	53.5945	49.787	62.017	73.0024	nuclear condensin complex subunit Smc2
NCU07696		8.47554	8.70968	9.28323	5.51311	5.95752	35.5683	92.0728	hypothetical protein
NCU07697	tca-4	278.132	271.133	275.112	215.006	169.041	163.767	136.28	isocitrate dehydrogenase subunit 2
NCU07699		20.6658	22.6785	23.3536	25.9944	29.376	34.3727	51.4071	hypothetical protein
NCU07703		12.0072	14.508	13.7548	12.1825	25.7259	46.9343	65.3357	hypothetical protein
NCU07705	clr-1	99.9316	133.405	125.926	140.141	166.105	212.959	234.565	C6 finger domain-containing protein, variant 1
NCU07709	trm-32	2.13491	3.80486	3.48425	3.90143	17.484	92.3009	152.038	cation efflux system protein czcD
NCU07710	iml1	26.2025	25.9717	25.4336	23.0701	25.1446	38.0245	46.9514	vacuolar membrane-associated protein iml-1
NCU07712	drh-8	15.8505	18.1477	17.0736	17.5537	22.3338	23.9838	27.4804	ATP-dependent RNA helicase dbp-10
NCU07726	bcp1	21.7915	19.133	19.2486	20.702	18.4994	14.5499	10.2391	bcp-1
NCU07730		20.6014	29.88	29.626	81.1889	102.748	105.95	90.4541	hypothetical protein
NCU07735	tcg1	331.982	326.851	304.46	452.178	487.404	526.84	1083.2	Grp1p
NCU07736	pep5	464.533	265.074	296.862	105.744	13.5859	4.69684	7.57314	Pep5 homolog
NCU07737		322.976	136.456	153.465	75.564	9.53932	3.19314	3.05821	Salicylate hydroxylase
NCU07742		21.536	24.626	26.7207	21.1104	28.2752	26.8127	48.02	poly(p)/ATP NAD kinase
NCU07760	gh61-2	36.9015	17.5635	17.4527	16.2753	5.95945	2.90306	6.09751	endoglucanase IV
NCU07766		15.8731	28.9665	22.7032	34.8298	115.916	167.595	171.046	hypothetical protein
NCU07773	thk-1	64.9024	50.8352	45.5301	37.3112	28.9045	28.8007	34.6542	thymidylate kinase-1
NCU07776	acw-5	235.82	125.535	150.873	167.698	225.08	892.37	1322.2	anchored cell wall protein 5
NCU07779	ccr4	142.536	144.826	150.125	147.316	120.819	106.769	104.789	glucose-repressible alcohol dehydrogenase transcriptional effector, variant 1
NCU07789		0.662827	1.01338	1.1075	18.8658	243.724	1114.68	1231.76	hypothetical protein
NCU07793		70.8758	62.9381	65.5341	61.3664	52.0551	47.4202	42.4049	hypothetical protein
NCU07802		247.519	196.855	184.661	225.545	183.342	100.54	50.1006	hypothetical protein
NCU07804		291.985	259.754	266.235	209.554	90.0814	83.2903	67.447	hypothetical protein
NCU07808		171.828	72.5405	46.571	25.6181	21.2198	26.3345	32.874	hypothetical protein
NCU07810		3.00783	2.77766	3.04353	9.22405	17.4925	157.672	59.0124	hypothetical protein
NCU07811		37.4387	39.6359	40.4451	30.0628	11.4473	13.1956	8.74454	hypothetical protein
NCU07815		28.7601	22.4087	22.5395	20.0513	14.4946	9.31106	7.60858	hypothetical protein
NCU07823	scy-1	60.9076	73.7277	51.0995	198.743	256.732	542.667	447.723	scytalone dehydratase
NCU07826	crp-25	580.145	570.203	544.528	373.79	325.972	373.858	235.052	40S ribosomal protein S19
NCU07843	vps22	41.2541	42.9526	41.9676	37.58	41.7554	53.5892	60.8638	vacuolar protein sorting protein Vps22
NCU07844		20.4633	22.7905	23.3506	18.7358	21.9474	36.4002	38.4124	hypothetical protein
NCU07851	cha-3	51.4822	42.3558	39.0704	36.0492	36.9425	30.5834	26.7714	superoxide dismutase 1 copper chaperone
NCU07856		40.4049	42.4458	41.7872	60.7433	93.3728	94.6459	125.556	hypothetical protein
NCU07861		0.645192	0.833536	0.876094	0.374887	0.844229	0.517977	708.803	hypothetical protein
NCU07865		62.3424	65.851	63.2682	73.6238	80.7574	91.2954	87.176	THO complex subunit Tho1
NCU07869		100.828	211.265	240.976	305.069	505.556	553.717	456.111	INSIG domain-containing protein
NCU07884	mic-27	5.2889	5.00299	5.10796	7.06192	6.3881	7.98636	10.6026	mitochondrial oxaloacetate transporter
NCU07885	ter-1	20.1119	18.5736	19.4859	21.9701	21.36	23.3636	59.7484	WD repeat containing protein 82
NCU07898	gh61-13	21.1207	25.7502	21.3277	11.8258	5.93708	5.79522	4.37148	endoglucanase IV
NCU07899		17.8099	13.5894	11.8699	9.42804	5.85081	3.7367	3.4753	CAIB/BAIF family protein
NCU07905		10.3452	10.7411	11.8587	14.7486	158.659	310.79	303.823	hypothetical protein
NCU07908		0	0	0	0.314534	0.0424202	0.50781	163.686	hypothetical protein
NCU07922	eef3	904.782	896.711	945.723	880.314	604.128	483.856	383.184	elongation factor 3
NCU07932	prp-2	134.064	96.7897	101.46	73.1842	68.4136	51.1213	78.1615	propionate-2
NCU07938		3.38716	2.31485	2.46467	2.20249	2.93497	4.26736	13.7109	MFS transporter
NCU07940		20.1953	20.4489	20.6076	19.2983	17.6548	17.2275	147.076	hypothetical protein
NCU07953	aod-1	50.7717	41.6029	44.4341	42.1575	35.6614	29.761	25.4339	alternative oxidase
NCU07960		105.11	91.7326	83.9937	94.6678	90.1878	61.0722	49.6543	MFS transporter
NCU07974	gh61-15	136.33	154.151	126.9	689.055	2380.4	2959.8	1258.76	glycosyl hydrolase family 61-15
NCU07975	dnr-12	21.7026	20.8369	24.0699	27.9012	29.364	36.3516	38.969	DNA repair-12
NCU07978		0.659947	1.69209	1.94345	3.5147	13.7628	145.942	240.949	hypothetical protein
NCU07981		0.130081	0.276753	0.320676	0.78789	1.58184	9.26831	79.4236	hypothetical protein
NCU07983		0.358966	0.315452	0.315109	0.791003	1.0071	0.576191	21.0459	hypothetical protein
NCU07984	div-42	29.455	30.7563	33.9923	45.9726	40.9712	31.9607	23.1205	nuclear division-42
NCU07990		3.08981	3.41269	2.74757	3.3468	4.93332	6.34444	26.2865	hypothetical protein
NCU07993	lcm-1	35.1453	35.1009	31.5894	28.2131	26.9606	31.5287	40.3001	leucine carboxyl methyltransferase 1
NCU07997		527.226	534.271	540.186	618.379	520.539	391.08	335.635	hypothetical protein
NCU08000	far1	96.6702	108.678	112.164	97.2121	126.769	152.603	147.507	cutinase transcription factor 1 alpha
NCU08002	car-2	187.622	150.938	167.288	148.091	103.154	90.1793	65.0401	carnitine-2
NCU08007		51.8121	40.6585	42.4855	28.2724	21.2391	21.0682	12.7546	PfkB family carbohydrate kinase
NCU08011		4.43694	5.0485	6.20829	17.0047	21.7882	38.8067	43.4613	aminotransferase
NCU08023		120.837	106.982	108.524	123.765	112.504	97.0404	68.0942	cytohesin-2
NCU08028		8.33286	8.72587	8.36701	7.45276	5.92139	5.08127	3.68869	hypothetical protein
NCU08039		0.130034	0.422133	0.333549	0.177559	0.146383	0.511478	10.2138	hypothetical protein
NCU08044		86.4389	72.6969	70.0484	52.2266	26.8523	18.9879	19.0719	oxidoreductase
NCU08050		27.4821	43.6338	38.826	61.4621	107.755	97.5748	82.1692	hypothetical protein
NCU08052	aqp	5.77453	4.92973	4.8074	153.116	880.849	1724.92	1737.87	aquaporin
NCU08053		99.9671	73.9218	68.8894	73.2561	43.7085	36.5327	27.6963	hypothetical protein
NCU08063	kpr-18	68.3524	63.8308	74.9184	63.7985	69.3081	58.6316	44.9671	kinetochore protein-18
NCU08064	mup-2	47.7073	44.4142	45.9727	31.8787	41.3767	79.3262	107.421	meiotically up-regulated-2
NCU08069		9.54558	7.15927	7.15548	11.9418	38.6366	64.2882	148.708	hypothetical protein
NCU08073		0.419421	0.162947	0.0754559	0.511863	2.30855	3.4758	11.342	hypothetical protein
NCU08074		0.0550115	0.329525	0.202827	0.145581	0.557003	0.921893	5.62099	hypothetical protein
NCU08080		0	0	0	0	0	0.0222112	2.00268	hypothetical protein
NCU08083		0.0549179	0.145381	0.130927	4.10582	1.87354	1.66176	26.096	hypothetical protein
NCU08086		0	0.0177802	0	2.54722	15.3686	108.174	130.488	hypothetical protein
NCU08089		0.0366743	0.0371996	0	0.0389977	0.465809	7.14948	135.356	hypothetical protein
NCU08091		84.274	95.6527	92.3496	69.4155	77.4174	111.71	185.419	hypothetical protein
NCU08094	fol-1	49.6024	36.063	33.93	25.7051	18.5344	19.6384	16.2321	folate-1
NCU08097	gh55-5	6.19714	9.01036	7.82032	5.47727	7.13417	10.2304	75.8017	exo-beta-1,3-glucanase
NCU08100		1.32398	0.906194	0.824696	0.678477	1.44748	2.45263	8.20403	hypothetical protein
NCU08123		15.0886	19.1578	21.4129	17.9498	29.0107	41.5899	85.1428	hypothetical protein
NCU08130		384.696	361.745	376.842	290.18	199.016	181.184	170.024	hypothetical protein
NCU08134		25.4718	17.1066	15.6256	7.98409	7.25548	5.98071	7.51067	hypothetical protein
NCU08147	ph7	643.569	732.999	663.819	550.745	324.255	218.397	164.467	Na or K P-type ATPase
NCU08152	sut-6	1.09571	2.83271	2.84009	20.7423	105.976	242.859	969.413	sugar transporter-6
NCU08153	pho-12	3.74707	5.82973	6.53901	7.39859	26.6791	59.1406	94.8052	phosphodiesterase/alkaline phosphatase D
NCU08155		290.69	414.736	514.261	131.303	74.7907	33.4482	34.187	hypothetical protein
NCU08158	dsp-4	14.0404	13.8959	13.07	16.5657	11.7282	10.9248	7.89774	dual specificity phosphatase
NCU08164	adh-14	38.238	36.5247	40.3893	20.2245	14.4976	11.1037	10.4273	retinol dehydrogenase 13
NCU08172		7.67515	9.86999	10.7923	10.9488	28.1811	34.8109	42.3387	hypothetical protein
NCU08174		42.0394	49.3808	50.3584	52.1869	51.8393	48.3606	39.3178	hypothetical protein
NCU08182		0.109836	0.143956	0.0960594	1.89749	4.73094	9.21235	5.15686	hypothetical protein
NCU08183		86.39	32.7078	27.6869	9.61881	3.29357	2.92042	3.05593	hypothetical protein
NCU08184	sgr-28	30.5002	9.43132	6.75815	2.26808	1.20804	0.780279	0.902	hypothetical protein
NCU08191		19.2199	28.224	30.4664	19.2276	25.8224	42.1875	83.1546	hypothetical protein
NCU08194		24.8439	23.8805	24.3507	21.64	19.6367	51.7606	61.3158	hypothetical protein
NCU08199		28.9371	34.8719	37.4563	33.6791	41.7294	87.9446	111.897	6-hydroxy-D-nicotine oxidase
NCU08221	dlh-3	0	0	0	0	0	0.192145	15.3711	dienelactone hydrolase-3
NCU08222		0.0183372	0	0	0.995351	1.42282	2.72537	59.8617	hypothetical protein
NCU08225	trm-34	189.259	210.363	199.859	102.366	76.1222	51.9623	41.2296	high affinity nickel transporter nic1
NCU08249		0	0	0	7.33191	34.3615	8.14728	2.67637	hypothetical protein
NCU08272	cyb-4	89.666	91.0799	94.6713	62.2385	43.1573	38.1386	32.6729	cytochrome b2
NCU08274		25.6107	19.9996	18.2308	16.4237	7.68999	6.96476	7.34094	hypothetical protein
NCU08292		176.384	167.35	152.65	136.127	49.592	19.3393	15.4328	hypothetical protein
NCU08315		20.2308	25.7752	27.0167	26.7985	38.2216	42.2006	38.9751	monooxygenase
NCU08316		40.0494	28.4156	30.5118	50.6537	58.8287	80.679	143.599	DUF221 domain-containing protein
NCU08333		702.743	699.032	618.235	388.784	235.034	162.142	144.396	bleomycin hydrolase
NCU08342	csn-7	50.6002	57.2949	56.4865	54.196	67.9013	80.716	119.476	COP9 signalosome complex subunit 7a
NCU08349		0.0182904	0.0355604	0	0.182239	0.358404	0.874222	4.45493	hypothetical protein
NCU08358		354.81	226.821	181.767	127.022	74.7916	96.8094	92.3529	hypothetical protein
NCU08361		0.985217	1.7148	1.2318	2.09988	1.29204	1.79905	23.0178	Short chain dehydrogenase
NCU08366		115.216	125.709	85.7573	62.9012	39.0637	26.7988	26.0155	hypothetical protein
NCU08372	tagl-3	10.8974	5.13476	4.38147	8.09856	10.6079	12.0289	55.7505	triacylglycerol lipase-3
NCU08375	nit-12	44.5485	41.5173	38.6057	29.5756	22.6667	23.6643	18.7751	molybdopterin synthase small subunit CnxG
NCU08380	csp-6	293.205	260.035	256.536	327.151	233.167	184.354	144.797	plasma membrane phosphatase required for sodium stress response
NCU08384	xr	36.5459	48.5499	42.2087	99.8252	96.5285	97.7994	58.3854	xylose reductase
NCU08388	csn-8	35.0444	41.8959	42.6264	43.1427	49.3079	48.5936	91.0641	COP9 signalosome complex subunit 12
NCU08391	spa-7	82.3364	89.3468	95.227	162.171	225.967	157.987	105.703	Septal pore-associated protein 7
NCU08398	aep-2	0.919688	1.50428	1.63452	1.78953	8.37841	46.0082	28.5316	aldose epimerase-2
NCU08399	pks-4	46.6914	58.4305	64.2796	51.0336	82.6281	116.836	96.9704	polyketide synthase 4, variant 1
NCU08404		8.99758	7.59762	6.02548	4.28793	4.69547	5.39662	9.41185	hypothetical protein
NCU08407		63.5503	55.6151	50.7038	23.6618	5.00862	3.38866	2.73847	MFS transporter
NCU08432		6.78899	6.1961	8.28665	4.65938	3.59446	5.05716	40.1385	hypothetical protein
NCU08433		84.1584	76.5763	68.7973	44.5051	24.6583	17.868	19.7986	hypothetical protein
NCU08435	rrp3	418.387	515.684	480.331	389.505	436.309	301.55	156.83	RNA-dependent RNA polymerase
NCU08436		34.1396	30.0004	28.4505	24.7316	17.4527	16.8703	14.7813	alpha/beta hydrolase
NCU08439	abc-2	4.5656	2.61012	2.73603	0.803431	0.667609	0.887421	8.62714	leptomycin B resistance protein pmd1
NCU08455		60.3758	20.7815	16.2755	9.2941	6.38708	4.43768	2.25682	hypothetical protein
NCU08456		11.8355	14.8445	15.5355	12.6877	7.88054	5.45776	3.25543	hypothetical protein, variant 1
NCU08471	tca-9	425.665	379.349	370.708	323.269	243.779	246.75	228.019	succinyl-CoA ligase beta-chain
NCU08473	gh71-4	10.9361	9.55415	8.65298	11.4759	28.996	43.8072	50.7899	alpha-1,3-glucanase
NCU08476		40.1543	40.9152	44.191	51.2835	58.1405	57.9426	82.5737	hypothetical protein
NCU08477	ypt-1	244.499	225.082	217.986	233.1	206.288	192.373	176.5	small GTP-binding protein
NCU08485		20.3275	19.5969	20.2636	18.6286	10.4099	10.1213	9.63414	WD repeat protein
NCU08491		35.0912	49.0345	44.141	70.9185	126.573	219.699	180.3	hypothetical protein
NCU08512	hsf-1	112.525	108.801	119.964	110.725	92.5006	72.161	60.4044	heat-shock transcription factor-1
NCU08524		19.2598	21.1663	18.6281	44.666	70.2566	69.7491	50.6265	hypothetical protein
NCU08535	acc-1	156.624	125.337	109.841	71.9354	149.201	356.201	511.657	acetyl-CoA carboxylase-1
NCU08539		0.201522	0.134511	0.131906	0.0563179	0.0797437	0.447083	7.5921	hypothetical protein
NCU08553	rpo-22	144.248	133.02	131	194.916	257.572	251.435	282.722	DNA directed RNA polymerase II 15 kDa subunit
NCU08555		4.72618	5.5441	5.97029	19.8513	45.8689	35.9718	46.455	hypothetical protein
NCU08556		46.688	58.8043	60.4381	73.804	111.506	83.9345	76.8967	hypothetical protein
NCU08558		5.31781	8.34167	7.59504	5.78641	12.2141	10.7718	23.5349	Septal pore-associated protein, putative
NCU08559		11.3223	12.907	12.3646	10.8499	13.2689	14.878	41.2583	hypothetical protein
NCU08565	dow	241.072	246.818	270.213	223.948	204.251	157.107	124.718	hypothetical protein
NCU08568	ad-19	89.9062	73.1236	62.7603	37.6233	29.8548	34.175	37.3382	adenine-19
NCU08569		0.0989442	0	0	0.171293	0.33676	0.193402	177.913	Septal pore-associated protein, putative
NCU08602		154.777	151.163	149.868	154.836	189.367	205.013	227.475	hypothetical protein
NCU08608		0.456236	0.848756	0.82521	1.0066	0.934636	9.51356	160.162	hypothetical protein
NCU08609		34.4672	32.6972	32.7359	30.0721	25.9362	23.3332	23.9552	Mn2+ homeostasis protein Per1
NCU08615	ty-2	0.699693	0.679252	0.755167	11.98	38.8243	45.7746	79.0306	Tyrosinase
NCU08628	slx4	12.6659	13.5332	15.1487	14.0328	13.7111	7.50362	6.55724	hypothetical protein
NCU08636		1.60425	1.53446	1.87638	3.96002	9.16436	12.0256	9.43242	hypothetical protein
NCU08639		0.080607	0.0549798	0.0576356	0.132618	0.253708	0.677152	5.18799	hypothetical protein
NCU08645		0.0550115	0.0194194	0.0180266	0	0.0199359	2.17736	17.7776	hypothetical protein
NCU08657		981.392	648.283	370.645	67.9576	29.7625	0.567396	0.584865	hypothetical protein
NCU08658	znf-50	5.30705	10.6411	8.30689	10.1986	31.8277	52.051	33.1525	zinc finger transcription factor-50
NCU08683	rho-2	74.6963	66.8263	62.8399	97.7283	174.195	211.377	193.591	RHO family GTPase Rho2
NCU08686		37.7079	42.0756	46.4193	40.2926	44.6569	49.8226	197.95	hypothetical protein
NCU08688		14.9958	21.1431	22.0294	33.3502	62.5426	48.8846	32.7289	hypothetical protein
NCU08691		14.1956	10.1278	10.069	44.6078	53.6713	87.5448	179.712	EF-hand calcium-binding domain-containing protein
NCU08715		136.476	161.41	142.11	96.3797	43.7188	34.3757	32.9971	hypothetical protein
NCU08716	cyp450-21	14.2905	11.2283	12.3218	8.5028	2.03739	0.756811	0.410606	CND11p
NCU08717		1.88307	2.16561	2.7359	1.74526	5.25262	3.55148	16.9887	hypothetical protein
NCU08722		0	0.0194194	0.0712811	0.0389977	0.525643	2.61572	11.0757	hypothetical protein
NCU08723		0	0	0	0	0.457323	2.77241	20.4827	hypothetical protein
NCU08728	mrp-16	61.9072	53.435	51.7513	43.2565	37.2538	38.6565	34.1174	mitochondrial ribosomal protein S19
NCU08731	div-21	13.7749	12.4925	13.4824	11.1655	14.7629	18.4727	38.8287	anaphase-promoting complex subunit 10
NCU08739	apr-10	5.82655	5.66186	5.02859	1.29488	6.85196	234.045	387.771	endothiapepsin
NCU08746		12.2664	85.4166	127.354	319.792	731.897	1376.76	629.283	starch binding domain-containing protein
NCU08747		13.439	8.64755	8.11506	8.53017	13.1756	50.6606	59.2415	monooxygenase
NCU08756		1.31188	1.35552	0.858739	6.87446	34.5411	34.3054	173.522	hypothetical protein
NCU08757		0.0366275	0	0.145345	0.0779954	0.33093	0.215613	42.0324	hypothetical protein
NCU08774		0.675861	1.03565	0.656118	0.519824	0.927724	2.42022	16.843	hypothetical protein
NCU08780		0.207012	0.269628	0.169351	2.97618	39.0242	134.189	86.131	hypothetical protein
NCU08790		0.765311	1.88533	1.81864	1.51921	1.75398	4.40086	8.74771	hypothetical protein
NCU08794		46.4743	37.967	34.7195	32.6723	25.8611	37.6008	52.099	UPF0041 domain-containing protein
NCU08802		0	0	0	0.0559957	0.107352	1.15105	4.49328	hypothetical protein
NCU08805		6.84576	6.37812	7.81776	9.00269	4.8884	0.902932	0.838274	hypothetical protein
NCU08812		3.61494	8.65634	3.61747	80.0664	215.258	124.666	85.7798	hypothetical protein
NCU08813		2.3973	6.09906	3.20169	49.392	116.028	76.1191	66.7777	hypothetical protein
NCU08814		0	0	0.0356406	0.0889406	0.167973	0.595224	80.9581	hypothetical protein
NCU08818		0.115373	0.162304	0.0356406	3.0281	4.12619	46.5083	92.0927	hypothetical protein
NCU08824	mol-3	45.9905	43.2273	37.9124	30.7312	27.9234	27.1542	86.5777	molybdopterin binding domain-containing protein
NCU08832		0	0.0357747	0	1.00003	0.483143	0.893501	14.7124	hypothetical protein
NCU08833		0	0	0	0	0.0857078	0	110.507	hypothetical protein
NCU08834		0.0201517	0	0	0.0386755	0.0831058	1.27964	9.58826	hypothetical protein
NCU08835		0.080607	0	0	0.108601	0.0848404	0.426373	2.99551	hypothetical protein
NCU08836		0	0	0	0	0.145516	0.872373	15.6062	hypothetical protein
NCU08837		0	0	0	0.799718	0.4216	0.854841	4.79472	hypothetical protein
NCU08838		0.0201517	0.0748278	0.183976	0.136975	0.98893	1.42	5.26625	hypothetical protein
NCU08841		70.2288	80.508	80.1635	88.8873	153.301	161.395	195.634	hypothetical protein
NCU08844		139.868	100.44	100.264	109.856	192.707	298.751	290.914	hypothetical protein
NCU08847		2560.2	3258.01	3731.25	2550.76	1767.54	1024.84	717.994	hypothetical protein
NCU08853		0.393732	0.42028	0.437121	0.509523	1.88101	2.81153	5.39056	hypothetical protein
NCU08857		34.0954	59.2319	54.8947	52.5468	59.3582	106.479	126.854	hypothetical protein, variant 1
NCU08878	div-17	119.261	118.88	125.583	144.082	168.098	173.421	192.663	TEM1
NCU08881		1.48246	1.31611	1.00888	0.88102	1.49302	0.772076	63.8262	hypothetical protein
NCU08888		184.634	151.916	151.167	110.279	78.8424	95.8529	78.9018	phenylalanyl-tRNA synthetase subunit beta
NCU08891		37.6823	39.2429	40.7715	29.8375	27.9593	42.6055	87.7263	hypothetical protein
NCU08894		137.861	129.913	131.811	108.028	85.7819	90.7458	79.9143	glutamyl-tRNA synthetase
NCU08900		17.2764	6.90382	5.5707	2.93068	1.50254	0.795544	0.810238	FMN binding oxidoreductase
NCU08912		0	0	0	0.374887	0.253681	0.556146	6.73918	hypothetical protein
NCU08916		0.0183372	0.0537691	0.147769	0.0739603	0.929069	1.23913	4.19524	hypothetical protein
NCU08917		0.137433	0.0194194	0	0.0389977	0.511671	1.80963	10.7549	hypothetical protein
NCU08920	abc-24	466.285	438.185	461.669	339.512	289.028	306.832	266.767	ATP-binding cassette sub-family F member 2
NCU08926	apg-2	127.015	142.148	143.348	141.785	180.953	166.75	199.911	ATG2
NCU08930	nuo21.3a	229.878	181.916	158.398	168.978	132.803	135.162	112.443	NADH:ubiquinone oxidoreductase 21.3kD subunit A
NCU08932		1.29336	1.2875	1.44863	1.60826	1.70954	5.66782	237.623	hypothetical protein
NCU08933		0.401225	0.589066	0.977502	1.96859	6.37788	35.8486	131.263	cellular nucleic acid-binding protein
NCU08934		33.1801	43.2839	42.6434	38.12	46.1853	91.8499	83.5854	hypothetical protein
NCU08940	qcr7	239.678	234.538	244.948	212.427	180.925	160.457	153.839	ubiquinol-cytochrome c reductase complex protein
NCU08944	nat-6	67.4942	53.9893	53.0716	49.6796	44.9023	49.7235	69.8115	N-acetyltransferase-6
NCU08945	exr-7	30.891	34.1397	35.9072	33.0874	38.2343	34.1245	68.3318	exoribonuclease-7
NCU08959		77.0354	70.109	71.2432	78.9818	94.6357	94.0327	123.031	hypothetical protein
NCU08962		181.32	153.673	165.965	173.998	137.741	107.842	84.1673	hypothetical protein
NCU08976	fam-1	52.2629	34.6299	30.2343	22.4416	18.8441	16.5904	70.602	fatty acid metabolism-1
NCU08982		25.4593	25.5519	23.8131	25.3331	25.7065	66.0309	70.8409	hypothetical protein
NCU08986		241.842	333.718	341.868	375.499	592.943	913.509	1038.18	hypothetical protein, variant 1
NCU08988		30.1606	29.6782	28.0454	17.8521	34.3787	74.2434	141.436	hypothetical protein
NCU08991	scon-3	521.651	499.275	443.682	534.478	496.937	648.941	847.741	sulfur control-3 protein
NCU08995		59.2469	54.9527	56.0702	66.5027	80.8328	115.353	331.195	dual specificity phosphatase
NCU08996		10.3089	15.2059	15.2207	8.87538	11.0752	21.4661	34.9854	hypothetical protein
NCU09000	fyv-10	71.6677	95.8543	91.5221	88.5265	115.071	135.746	159.423	fyv-10
NCU09026	fea-2	1.59285	2.88911	3.25248	4.45357	19.2593	61.789	50.7938	feruloyl esterase-2
NCU09029		6.12054	8.04951	6.83844	4.68828	13.8797	308.138	271.093	hypothetical protein
NCU09031		130.443	131.18	108.047	176.594	111.885	39.788	25.982	hypothetical protein
NCU09033	pdr-1	57.3227	65.7499	70.0938	60.9807	71.6558	70.8866	163.258	pectin degradation regulator-1
NCU09049		211.154	213.578	263.306	224.063	358.183	945.741	1918.3	hypothetical protein
NCU09050		3.97778	4.843	6.34155	3.19784	4.81594	6.39944	23.9273	FAD binding domain-containing protein
NCU09055		4.08612	5.40551	9.62159	1.84518	1.43128	38.3922	247.592	hypothetical protein
NCU09059		2.03526	3.43514	3.1154	1.50657	8.37306	20.6395	25.2209	hypothetical protein
NCU09062		30.3318	35.1909	35.6736	38.8995	48.0586	56.6194	55.2957	hypothetical protein
NCU09072		10.028	14.5939	11.9391	160.204	405.007	733.584	670.355	hypothetical protein
NCU09074		0.351657	0.108749	0.160382	0.389868	1.18535	1.97817	31.8042	hypothetical protein
NCU09093	drh-19	0.269376	0.349941	0.407973	10.5841	24.4289	43.1919	139.824	DEAD box RNA helicase-PL10B
NCU09097		119.357	140.835	157.015	250.304	393.694	293.179	279.313	hypothetical protein
NCU09098	mdr-17	19.2876	14.2996	13.9258	14.6844	14.7948	35.9367	48.0279	tetracycline transporter
NCU09100		26.2666	22.94	20.7468	20.4047	15.1189	11.4952	12.0934	hypothetical protein
NCU09101		111.388	131.449	143.891	126.545	104.22	89.5679	70.3316	hypothetical protein
NCU09115	cyp450-23	27.3238	31.2985	26.9465	41.045	37.5332	51.5949	85.5878	cytochrome P450 52A11
NCU09121	vsp-8	128.708	134.834	137.315	159.692	158.139	127.234	112.238	vacuolar sorting protein-8
NCU09122	uce-11	103.88	109.812	105.177	114.131	145.627	146.15	167.005	ubiquitin-conjugating enzyme-11
NCU09123	camk-1	386.499	386.501	362.927	386.024	350.675	256.957	235.858	Ca/CaM-dependent kinase-1, variant 2
NCU09124		70.3058	81.9321	80.8975	55.2218	37.4297	27.6793	30.1635	hypothetical protein
NCU09126		3.34877	7.96466	6.2644	5.79798	4.8382	5.77882	34.98	hypothetical protein
NCU09133	acw-7	444.38	387.363	414.355	239.984	89.7093	69.6167	72.4841	ACW-7
NCU09136		258.044	232.861	254.635	201.41	188.728	191.906	158.991	hypothetical protein
NCU09137	cha-4	9.14031	10.6729	11.485	16.63	25.2759	19.8005	38.5751	hypothetical protein
NCU09138		73.4808	69.9293	60.1438	43.9341	38.2528	39.0164	30.9322	peroxisomal dehydratase
NCU09141	mig-9	149.062	123.76	119.624	40.4561	16.3299	11.0222	12.4604	pyridoxal reductase
NCU09152		1596.62	1629.2	1752.57	1021.88	1205.28	999.235	796.676	hypothetical protein
NCU09171		53.3538	67.7697	58.5712	143.052	314.105	423.463	306.117	hypothetical protein
NCU09172		2.61596	4.25374	3.85164	4.82479	16.2551	31.0054	20.0694	hypothetical protein
NCU09173		70.9354	61.9963	45.4654	33.2804	33.1636	29.6759	17.8111	hypothetical protein
NCU09180		0	0	0.0192119	0.093298	0.695297	1.47413	2.27429	hypothetical protein
NCU09181		0.100759	0.108749	0.165949	0.203916	0.800941	0.739034	28.7637	hypothetical protein
NCU09185	cyp450-24	29.6501	34.4859	32.0148	56.0464	334.783	895.806	914.57	hypothetical protein
NCU09186		5.65536	7.24838	8.19318	11.7916	14.4937	22.1256	18.2956	hypothetical protein
NCU09187		120.33	107.997	71.2047	52.0679	34.8973	35.4115	55.1723	hypothetical protein
NCU09190		0	0	0	2.17792	1.63997	1.38878	13.2888	hypothetical protein
NCU09192	inl-14	160.908	143.284	134.608	125.811	104.364	102.731	95.1782	inositol-14
NCU09193		107.39	123.355	120.559	392.41	601.632	685.284	433.19	hypothetical protein
NCU09196		28.1521	30.7391	27.1584	21.0216	21.5649	19.8339	143.436	hypothetical protein
NCU09208	tcf-9	28.8538	30.1074	28.5509	31.7066	33.7681	31.8617	60.629	transcription factor-9
NCU09209	gao-1	30.5844	19.6322	15.2319	2.18129	3.92314	0.473309	1.18134	galactose oxidase-1
NCU09211	sad-3	1.89183	2.72909	2.38539	7.99046	14.5867	11.3212	24.0591	suppressor of ascus dominance-3 protein
NCU09213		17.0421	17.0812	16.2517	10.522	6.61465	4.87641	3.45877	hypothetical protein
NCU09223		427.554	379.959	371.747	447.092	342.417	287.023	219.845	protein disulfide-isomerase
NCU09227		49.3532	53.5541	55.1125	28.675	21.8525	14.6949	11.2236	kelch repeat-containing protein
NCU09232		0.371766	0.596732	0.728442	0.704834	1.68887	4.69934	10.9841	hypothetical protein
NCU09238		11.5609	14.0193	14.0163	35.5474	88.6799	79.3365	33.0676	hypothetical protein
NCU09242		0.397455	1.0045	0.822532	2.34262	5.14142	5.76079	6.05263	hypothetical protein
NCU09249	pfo-4	68.0089	62.9286	59.3797	57.833	39.8556	41.3495	38.178	prefoldin subunit 2
NCU09251		43.7152	47.8429	50.3806	54.9134	78.6379	102.393	104.069	hypothetical protein
NCU09253		53.3215	31.932	35.5796	25.1399	20.1437	16.9978	22.3632	DUF907 domain-containing protein
NCU09255	acu-17	23.522	19.1337	20.9338	14.7028	13.1621	11.6894	9.91198	acetate non-utilizing protein 9
NCU09256		11.6169	12.7736	14.2256	10.759	14.9667	15.9874	102.05	hypothetical protein
NCU09260		11.9161	12.7617	11.5342	32.1704	49.3508	64.5453	54.0604	hypothetical protein
NCU09264	met-25	34.5069	32.202	30.9311	30.9687	22.775	18.3178	18.6361	methionine-25
NCU09271		22.8142	38.3213	29.9749	53.0175	69.3957	97.2474	128.218	hypothetical protein
NCU09278		278.957	174.648	155.154	43.8009	13.5877	12.8257	9.3927	oxidoreductase
NCU09279	lacc-3	3.26886	4.45708	4.44682	78.4837	1001.76	655.611	112.779	laccase-3
NCU09280		6.00482	6.37376	5.61181	30.892	128.72	297.689	244.719	hypothetical protein
NCU09287	sut-18	661.093	699.101	707.416	484.816	481.929	202.67	183.752	sugar transporter-18
NCU09293		10.1039	12.8017	11.611	10.6891	10.0995	41.4789	73.8402	hypothetical protein
NCU09294		39.9473	26.8545	26.1191	39.8591	18.4204	7.30233	5.46651	hypothetical protein
NCU09295		48.7745	36.6475	38.7232	59.057	34.4073	21.2719	13.506	hypothetical protein
NCU09308		14.7818	16.1207	15.8146	13.6974	12.8413	13.2594	257.343	glycoprotease
NCU09314		0.117188	0	0	0.0193378	1.092	8.46151	15.1725	hypothetical protein
NCU09317	mrs-8	53.9818	56.8559	58.3794	50.7001	53.4859	54.7158	112.713	mRNA surveillance-8
NCU09318	dnh-2	8.62134	9.21605	8.49043	10.73	13.0814	17.0832	23.7163	DNA helicase-2
NCU09333	ace-1	413.061	365.26	368.819	365.699	331.98	287.824	242.242	Zinc finger transcription factor ace-1
NCU09336		86.355	79.6963	81.172	85.9474	115.485	137.083	141.176	hypothetical protein
NCU09350	apr-14	49.8407	42.3112	20.5329	1701.05	3463.31	4967.4	3626.42	aspartyl protease-14
NCU09356		294.595	385.916	405.13	307.213	196.421	202.429	116.844	hypothetical protein
NCU09362		49.5912	61.8417	67.4381	119.431	142.959	98.1093	74.6949	Septal pore-associated protein, putative
NCU09363		8.16147	9.56875	9.70612	9.55541	7.06929	6.31903	36.5148	hypothetical protein
NCU09365		9.58627	9.67221	9.09802	8.32924	19.6874	43.8202	86.5631	hypothetical protein
NCU09371	rib-7	199.755	195.644	171.07	113.635	81.0132	91.2037	80.0268	riboflavin-7
NCU09373	mlh-2	0.168383	1.54472	0.706023	0.362782	0.168027	0.487591	50.227	MUTL-2
NCU09379		0.305816	0.307684	0.110324	1.3054	15.5078	114.861	76.5224	hypothetical protein
NCU09384	msh5	7.77481	8.39735	7.33222	7.79325	13.1948	12.4996	35.9754	hypothetical protein
NCU09391	phe-8	6.28294	3.78726	2.04858	167.443	219.279	275.978	180.163	phenylalanine-8
NCU09407	lpl-4	47.7447	63.8956	60.996	111.25	124.507	193.166	178.991	patatin family phospholipase
NCU09408		24.2814	27.95	28.7471	30.7705	41.2238	52.8041	58.9209	hypothetical protein
NCU09412		2.26843	4.06348	3.52357	9.91707	22.0436	28.4458	45.1522	hypothetical protein
NCU09416	lip-9	2.51485	1.97423	1.24523	12.0938	31.2928	36.3907	23.8942	lipase-9
NCU09418		0.593299	1.02492	1.03226	1.03537	0.955439	1.38343	140.599	hypothetical protein
NCU09423		0.269142	0.0746135	0.110324	0.871854	0.724001	1.37344	277.483	secreted protein
NCU09430		17.4415	13.1538	9.79474	2.76563	2.0251	0.923886	2.01291	hypothetical protein
NCU09434	sms-2	0.0384421	0.0895438	0.124742	140.11	645.503	175.271	675.006	meiotic silencing suppressor 2
NCU09440		2.57676	2.67527	3.78134	1.76178	3.25484	5.15436	67.3446	hypothetical protein
NCU09441		4.01801	4.92046	6.16194	3.76421	7.36751	11.328	107.835	hypothetical protein
NCU09455		0	0	0.056244	0	0.578513	0.551048	5.36032	hypothetical protein
NCU09459		1.38085	1.50745	1.59938	1.06261	1.40829	2.90275	64.0548	hypothetical protein
NCU09469		245.413	249.03	262.774	260.143	243.457	213.526	169.936	EF hand domain-containing protein
NCU09474		32.6293	33.5462	30.4602	19.572	22.5039	26.2549	45.8356	acetyltransferase
NCU09475	crp-13	1040.33	1036.83	964.501	689.143	606.213	706.914	450.827	40S ribosomal protein S5
NCU09478		12.4237	10.7695	9.28722	10.8663	4.83895	6.08872	3.7984	hypothetical protein
NCU09480		64.7156	61.1785	56.7187	48.7039	56.2182	69.8304	100.312	heme/steroid binding domain-containing protein
NCU09485	hsp70-6	128.175	116.004	115.345	114.569	74.6876	83.6689	70.4186	chaperone DnaK
NCU09487		0.080607	0.197221	0.0576356	0.311337	6.37004	15.1046	38.1726	hypothetical protein
NCU09502	spa-4	61.2813	89.0093	89.7308	108.746	129.989	118.828	97.1156	Septal pore-associated protein 4
NCU09504		18.6092	14.3418	14.3921	21.4245	21.028	21.8354	61.0902	hypothetical protein
NCU09514		18.3388	14.7634	20.8808	17.1503	36.8204	75.9257	85.9905	hypothetical protein
NCU09533		34.5964	49.7872	53.1503	47.2092	100.084	235.851	320.638	NAD binding Rossmann fold oxidoreductase
NCU09536		98.1048	64.372	64.5356	111.208	81.9335	75.6317	591.325	hypothetical protein
NCU09545	met-13	14.7057	16.0276	15.918	15.9065	16.9052	18.554	87.0676	methylenetetrahydrofolate reductase 2
NCU09546	eif4E-3	47.9729	52.402	51.5693	56.421	57.7493	62.7456	98.8235	translation initiation factor eIF4E3
NCU09548	eli-2	4.53553	3.22181	2.64678	3.50448	2.90395	4.7744	36.1101	platelet-activating factor acetylhydrolase
NCU09556	sgr-29	28.8232	30.6116	26.8525	147.356	195.101	180.053	148.507	hypothetical protein
NCU09562		12.1682	5.18126	4.97561	5.38008	2.61772	0.979443	1.21758	hypothetical protein
NCU09574		0.278406	1.28774	0.509227	1.59739	6.85914	102.627	243.873	hypothetical protein
NCU09575	cea-2	29.0829	71.5364	70.2208	261.646	425.729	1081.09	666.648	sterol esterase
NCU09579	adh-13	97.531	86.4317	79.5049	47.3431	34.5989	29.4528	27.1774	retinol dehydrogenase 12
NCU09594		24.1438	24.2092	27.2434	22.2604	27.0195	30.4539	44.9824	seryl-tRNA synthetase
NCU09605		0.335279	0.424201	0.276066	0.621108	1.2436	2.02577	18.4588	hypothetical protein
NCU09612		0.0914986	0.684384	0.595286	0.316958	1.70447	16.44	54.019	hypothetical protein
NCU09623		0.968741	1.10905	0.878675	3.33183	6.55367	0.811502	121.261	hypothetical protein
NCU09630		5.65444	7.18329	6.72491	4.40341	5.66204	8.45743	19.781	hypothetical protein
NCU09631		9.20631	13.8052	12.8797	12.6205	20.2553	23.4986	39.8612	hypothetical protein
NCU09633		2.79653	7.63823	4.00327	26.4541	33.6915	27.9203	23.051	hypothetical protein
NCU09672	gh16-14	5.51091	6.73451	5.74993	4.42417	6.39354	9.70416	129.002	glycosylhydrolase family 16-14
NCU09676		25.9491	25.8469	27.7946	25.2611	17.7655	54.1672	100.164	hypothetical protein
NCU09677		55.6853	69.9744	76.7529	55.8393	54.1213	47.115	36.6539	UPF0187 domain membrane protein
NCU09683		6.00093	7.0309	6.82545	4.18143	9.52462	15.3628	33.3191	hypothetical protein
NCU09692		134.601	98.6902	98.1945	88.8027	183.49	293.674	423.806	phosphatidic acid phosphatase beta
NCU09700	cpn-6	150.819	147.372	144.766	111.304	90.0039	96.6658	81.1275	T-complex protein 1 subunit beta
NCU09704		0.0567325	0.0717636	0.0920909	0	0.169681	0.0621277	38.9578	hypothetical protein
NCU09705	aep-4	26.8154	32.4558	29.7303	24.6059	30.608	56.3187	81.0012	aldose epimerase-4
NCU09716		102.781	127.381	137.584	116.085	153.345	225.862	210.087	hypothetical protein
NCU09718		28.7904	42.1425	35.569	18.7125	10.1208	7.09691	5.5631	N(4)-(beta-N-acetylglucosaminyl)-L-asparaginase
NCU09726		0	0.0194194	0.0192119	0	0.0649313	2.45273	34.9027	hypothetical protein
NCU09730	kin-1	264.037	260.067	287.413	276.97	191.03	161.605	148.934	kinesin heavy chain
NCU09731	mus-8	172.642	150.745	145.535	162.014	125.914	116.506	114.287	mus-8
NCU09734		325.907	35.2999	21.077	3.89687	3.62075	3.11621	5.40269	hypothetical protein
NCU09735		25.912	17.4446	15.1947	14.8027	11.7037	6.76106	8.90108	Short-chain dehydrogenase
NCU09736		21.3713	27.1016	26.8196	29.6233	40.4956	45.7959	42.1417	hypothetical protein
NCU09739	fld	94.2166	88.6527	86.9632	54.0257	25.7823	13.0607	14.9087	ADA-7
NCU09741		266.656	297.027	317.942	228.383	162.781	121.113	114.658	NADPH-cytochrome P450 reductase
NCU09742	div-56	18.1173	18.6324	18.2039	12.4901	16.3138	20.5341	1336.17	sporulation-specific protein
NCU09743		0	0.0371996	0	0.0193378	0.0632235	0.634997	5.48523	hypothetical protein
NCU09760		135.738	129.481	127.608	122.359	90.5046	60.8271	60.3881	hypothetical protein
NCU09765		0	0	0	0	0	4.38025	943.497	surface protein 1
NCU09766		0.292833	0.567653	0.564492	0.374887	0.380047	0.569345	94.386	hypothetical protein
NCU09773	opt-1	5.24526	4.21035	5.9533	1.94595	3.27943	4.7846	24.9402	oligopeptide transporter-1
NCU09779		18.5573	19.998	18.9485	19.0157	16.2702	9.59417	8.41198	oxidoreductase
NCU09781		0.0183372	0.0355604	0	0.143241	0.425096	14.0222	181.767	hypothetical protein
NCU09793	dbh-5	1.20889	1.65764	1.39233	1.7774	2.64044	11.563	33.2062	DEAD/DEAH box DNA helicase
NCU09795		41.7021	53.245	49.9103	36.5552	24.8996	17.292	15.3064	hypothetical protein
NCU09799		16.3113	12.7887	12.2273	8.37351	14.3944	40.1837	58.9798	hypothetical protein
NCU09805	gh13-2	6.42836	28.6522	36.0887	165.444	325.604	801.676	412.57	Alpha-amylase
NCU09807		17.8627	20.5111	22.9727	19.8315	31.0285	31.275	39.0972	hypothetical protein
NCU09811		28.9996	31.9681	30.4109	25.8555	16.0867	14.7742	9.18845	MFS transporter
NCU09820		10.4775	10.0206	11.9772	11.4334	53.0799	96.9744	101.265	hypothetical protein
NCU09823	gpr-39	213.747	177.385	181.964	55.5707	20.1775	14.1008	16.549	hypothetical protein
NCU09824		67.7667	67.6378	68.7742	57.76	35.2413	26.8159	29.5519	hypothetical protein, variant 1
NCU09835		0	0	0	0.0393199	0.292605	0.782965	44.6286	hypothetical protein
NCU09837		0	0	0	0.248238	0.406054	0.955066	3.55702	hypothetical protein
NCU09844		56.6008	63.7943	67.8684	54.8603	81.0564	120.731	120.195	amidohydrolase
NCU09851		0	0.0179945	0	0.411114	1.5744	3.09347	1336.79	hypothetical protein
NCU09869	sec3	110.014	121.221	127.995	117.617	112.431	92.2823	84.0057	exocyst complex component Sec3
NCU09874		377.197	253.093	251.097	206.317	122.499	81.4711	69.1953	hypothetical protein
NCU09875	gt2-3	0	0	0	11.69	28.7827	6.73881	3.36457	capsule polysaccharide synthase Cps1
NCU09877		33.2717	37.41	35.1102	39.9191	37.4845	42.5488	62.0423	hypothetical protein
NCU09887		69.1005	66.8232	61.9944	59.5447	37.8829	29.61	37.1432	Drp1p
NCU09888		141.423	156.444	145.723	90.2457	96.5928	78.4016	74.0239	hypothetical protein
NCU09895	the-1	128.356	127.801	133.542	139.282	122.705	102.582	74.6763	thioesterase-1
NCU09909	urt	236.584	202.722	187.111	157.812	140.262	51.2418	38.6908	urea active transporter
NCU09911	fol-8	48.4255	32.2865	30.5528	21.5597	12.4819	11.6714	11.674	Formyltetrahydrofolate deformylase
NCU09913		3.17434	3.94511	4.71657	3.50198	11.2575	14.8379	21.179	major royal jelly protein
NCU09917		1.44345	1.20436	1.14042	22.1728	54.1216	33.6534	33.6985	hypothetical protein
NCU09923	gh3-7	3.14832	4.34023	3.67291	2.6822	2.61624	6.01115	19.0135	Beta-xylosidase
NCU09926		0.192445	0.160879	0.223997	0.207951	1.40656	16.717	172.256	hypothetical protein
NCU09933		6.01202	6.36289	7.88553	5.53035	5.81478	29.4063	30.8834	ion channel protein
NCU09937	gh76-5	87.3569	95.5139	111.214	81.956	127.458	1317.72	3133.8	Putative cell wall glycosyl hydrolase
NCU09939		0.300185	0.46019	0.279056	3.34695	2.48493	2.96261	20.3403	hypothetical protein
NCU09947		1.93007	1.81734	1.30534	1.32446	1.59113	1.171	48.6021	hypothetical protein
NCU09948		0.0365807	0.0357747	0.0360532	0.134958	0.510858	1.51146	24.5534	hypothetical protein
NCU09950		0	0.0179945	0	0.117315	0.332504	0.899263	3.86222	hypothetical protein
NCU09952		0	0.0177802	0	0.114009	2.66315	7.96425	14.3993	hypothetical protein
NCU09953		0.428405	0.147588	0.254743	1.5431	3.06906	3.62129	9.53299	hypothetical protein
NCU09957		1.71566	3.20536	3.06453	2.71766	8.59492	6.69135	25.3053	hypothetical protein
NCU09958		15.0666	16.5375	18.3036	17.3381	33.0999	45.8385	140.678	hypothetical protein
NCU09961		0	0	0	0.376905	0.485745	6.96565	234.355	hypothetical protein
NCU09971		6.77355	4.64429	5.72572	6.39013	8.80031	9.52335	16.4353	hypothetical protein
NCU09980		94.1312	101.429	98.4953	96.552	84.0378	66.5356	52.1708	DUF255 domain-containing protein
NCU09981		0	0	0	0.179899	0.0839999	0	7.5473	hypothetical protein
NCU09986		31.7884	40.8834	27.7462	25.0535	43.0713	73.6657	132.901	hypothetical protein
NCU09992	spr-9	57.3589	50.7992	52.5328	41.2211	49.924	53.1368	208.263	serine protease-9
NCU09994		132.441	133.838	130.748	126.204	122.505	108.586	76.7228	hypothetical protein
NCU10001		66.7236	67.5113	68.8649	67.786	56.6361	47.4846	38.9304	Septal pore-associated protein 16
NCU10004	stk-56	0.0183372	0.0177802	0	14.1636	17.9501	25.5884	33.8311	serine/threonine protein kinase-56
NCU10005		0	0.0179945	0	6.17591	17.2778	50.2164	83.6542	hypothetical protein
NCU10010		0.615827	0.42598	0.496095	1.21161	2.95724	6.7232	87.9711	hypothetical protein
NCU10019		0.316848	0.724686	0.683526	2.71506	6.21429	24	46.8502	hypothetical protein
NCU10037		0.58627	0.962851	0.924105	1.00334	2.45598	2.95608	12.0056	hypothetical protein
NCU10045	ce8-1	17.388	20.8917	18.6237	13.5876	27.2545	75.6541	76.3023	pectinesterase
NCU10049	apg-16	15.5253	18.5793	22.932	33.9412	51.1082	41.1243	39.5192	autophagy-16
NCU10052		3.98646	5.46535	6.96866	5.15534	4.99487	4.04874	134.852	hypothetical protein
NCU10055	nop-1	143.206	147.171	149.774	111.852	449.084	1067.36	1465.45	opsin-1
NCU10058	rg-1	744.195	744.348	717.418	624.483	457.752	482.026	400.303	ragged-1
NCU10062		16.2529	21.6016	23.1997	31.8212	66.4618	110.993	70.6314	hypothetical protein
NCU10070		40.9701	44.6505	43.8976	42.0203	45.2847	74.298	120.885	hypothetical protein
NCU10073	abp-1	239.198	227.064	229.384	247.333	224.088	201.294	153.428	actin binding protein-1
NCU10142		14.6669	17.6654	17.3742	14.4647	15.3094	6.20051	5.04265	hypothetical protein
NCU10144		0.860856	0.821429	0.864665	0.998504	1.77381	3.97229	99.4895	SAM-dependent methyltransferase
NCU10184		5.89364	5.93154	5.84168	4.3361	5.90852	7.46814	79.0211	hypothetical protein
NCU10186		3.67806	3.44192	2.44664	78.1764	102.701	50.3559	13.6632	hypothetical protein
NCU10220	rbg-41	12.548	10.3414	7.29093	7.00523	4.99191	5.27299	4.64754	POS9-activating factor FAP7
NCU10226		19.6524	11.8104	10.7546	8.43688	6.47367	5.16291	2.93564	mmf1
NCU10237	gdp-2	122.806	113.455	96.4314	57.7585	49.2931	47.3704	49.7092	glycerophosphoryl diester phosphodiesterase-2
NCU10239		35.3057	20.7576	18.1482	14.9047	7.27011	4.8452	5.55585	hypothetical protein
NCU10258		203.867	204.702	205.354	234.294	249.494	282.428	318.154	transcription factor
NCU10291		48.377	58.9792	61.4118	32.4273	60.0851	60.2752	258.392	hypothetical protein
NCU10301		5.56005	7.19989	6.10711	7.15624	8.22538	8.75592	14.1474	hypothetical protein
NCU10304		1.80787	1.38577	1.61946	3.44125	5.34429	5.58266	9.08284	hypothetical protein
NCU10344	cyp450-28	1.03111	4.30805	3.43459	2.4084	12.5168	51.5815	63.7382	cytochrome P450 98A3
NCU10351	pdx-8	20.1959	15.3074	15.5165	15.2556	10.8175	9.87865	10.0224	pyridoxine-8
NCU10381		122.479	126.44	121.837	122.659	121.053	116.819	83.2133	oligonucleotide transporter
NCU10393		0.426497	1.51692	0.80332	13.2612	95.9108	100.697	67.6938	hypothetical protein
NCU10397	pik1	103.39	115.508	120.844	116.031	105.662	92.7802	83.8279	phosphatidylinositol 4-kinase PIK1a
NCU10400	pla-8	82.341	80.9787	84.5668	71.4712	133.336	163.735	225.893	phospholipase-8
NCU10457		1.29532	1.43804	1.41134	4.06018	12.766	114.05	145.594	hypothetical protein
NCU10458		6.15269	8.83684	10.123	6.78037	16.8681	54.6356	56.253	hypothetical protein
NCU10470		3.77601	4.18795	3.81725	2.16253	3.31782	4.19283	160.455	hypothetical protein
NCU10507		7.8285	7.23561	6.4981	5.50949	28.4607	593.662	520.333	hypothetical protein
NCU10512		20.1133	11.2481	9.66235	5.46046	2.39818	1.3739	1.36479	DUF895 domain membrane protein
NCU10518	whi-2	315.081	267.869	272.672	246.909	192.047	176.797	176.229	general stress response protein Whi2
NCU10521	gst-4	60.5093	31.7911	20.2133	14.407	12.189	11.9499	15.0993	glutathione S-transferase-4
NCU10538		199.582	131.289	81.9254	48.7367	18.8457	15.741	21.4261	hypothetical protein
NCU10539		47.5482	35.5158	31.4145	39.9776	9.08519	2.54549	3.08568	hypothetical protein
NCU10546	cou-1	5.64486	8.15146	7.03764	14.6976	27.0361	34.938	72.5357	coumarate-1
NCU10547		1.01505	1.55131	1.70893	1.14026	2.7335	5.64652	23.0846	hypothetical protein
NCU10567		59.0387	37.5387	38.2309	22.9454	18.6355	24.9412	62.6114	hypothetical protein
NCU10597	fgr-1	8.76848	9.86128	10.2541	9.59619	9.61106	9.0199	48.7179	hypothetical protein
NCU10622	trn-6	18.2745	19.9482	17.9655	22.25	27.4157	33.4106	64.3281	tRNA-processing-6
NCU10641		12.658	14.2592	18.6591	12.5202	48.0798	270.967	385.67	hypothetical protein
NCU10651		5.74573	7.57431	6.94652	308.748	582.408	259.306	131.755	chitin binding protein
NCU10683		16.0125	14.3196	14.0924	9.49561	7.87791	7.5267	6.69491	NRS/ER
NCU10687		533.995	247.994	258.918	277.372	98.14	29.7825	19.74	hypothetical protein
NCU10715	osb-5	118.096	100.644	96.1485	97.8499	75.6425	67.0556	58.3365	oxysterol-binding protein-5
NCU10721	mic-41	48.3038	39.9921	37.75	33.3653	22.8585	24.9433	21.0304	solute carrier family 35 member B1 protein
NCU10762	alg-7	41.37	35.0328	39.0396	38.1635	26.4428	24.4894	19.6472	UDP-N-acetyl-glucosamine-1-P transferase Alg7
NCU10772		2.30273	4.21496	4.07698	4.05645	12.6023	14.8227	16.5749	hypothetical protein
NCU10789	uce-18	82.9581	76.7769	75.9287	83.8311	88.9952	96.6803	124.099	ubiquitin-protein ligase Sel1/Ubx2
NCU10809		66.4508	53.249	50.4228	49.4156	28.5045	20.2973	23.794	hypothetical protein
NCU10828		0.0366743	0.217284	0.0918846	0.278283	0.192219	0.508719	6.86819	hypothetical protein
NCU10861		0.641422	0.529886	0.478121	0.463184	0.816567	152.132	2968.46	hypothetical protein
NCU10883		101.41	90.9326	87.7405	77.637	53.9323	41.1913	37.8923	hypothetical protein, variant 1
NCU10895	msh4	17.4451	18.9633	20.4396	12.1312	15.243	22.5984	84.5083	mutS ortholog 4 protein
NCU10905		126.492	119.106	127.537	110.707	88.3923	67.2401	48.3306	SH3 domain-containing protein
NCU10907	apr-13	215.47	198.861	188.554	114.713	110.541	110.342	139.453	PEPAd
NCU10932		1.19963	1.71704	1.88519	1.02098	0.459818	1.22722	54.2315	hypothetical protein
NCU11012	rpo-12	46.6302	51.3167	44.3375	49.4101	43.4816	57.8625	168.178	DNA-directed RNA polymerase I
NCU11030	cyp450-30	50.7554	42.4363	39.1021	30.4275	19.7525	23.3711	20.9731	hypothetical protein
NCU11046		33.8251	33.9435	29.7482	82.8514	163.598	226.809	186.377	hypothetical protein
NCU11098		19.2507	14.4234	14.699	14.3337	9.60645	6.98558	9.20534	UPF0052 domain-containing protein
NCU11109		194.135	158.929	155.184	129.805	126.945	123.49	179.085	ORM1
NCU11185	pph-6	42.4659	45.8961	45.3817	49.4847	55.7677	58.3445	278.349	protein phosphatase-6
NCU11197	rpo-27	20.6913	19.2432	17.3653	16.5549	21.7415	26.2633	70.0078	RNA polymerase-27
NCU11212	nat-2	37.5813	32.5356	30.7765	26.8962	18.2734	20.2717	17.4622	N-acetyltransferase-2
NCU11215		26.7706	25.7183	27.8816	29.9856	33.6858	35.0855	118.417	RING-10 protein
NCU11216		0.883205	0.711255	0.382422	1.04231	0.908441	3.4602	870.112	hypothetical protein
NCU11234	trl-3	9.62743	6.03875	6.03679	5.88066	4.03224	3.72358	3.45114	translation-3
NCU11240		8.87665	10.7811	9.29267	9.33814	12.1464	15.1091	18.7705	hypothetical protein
NCU11249	gpc-1	36.8442	31.5997	27.2628	37.8308	31.7133	21.2592	14.3451	glutaminyl-peptide cyclotransferase-1
NCU11293		1.76733	3.25923	3.15148	2.71749	6.6345	7.90736	9.32446	hypothetical protein
NCU11306	cyp450-32	108.417	135.577	123.145	740.289	1589.12	2097.85	1629.69	cytochrome P450 2C30
NCU11309		9.99204	47.3475	54.3042	61.4364	191.003	297.333	317.145	Integral membrane protein
NCU11311	tim8	55.3302	51.1858	45.5289	61.4619	61.8538	68.02	95.3483	small zinc finger protein Tim8
NCU11331		10.8592	14.6592	12.9813	24.5463	90.2337	78.1989	94.0225	hypothetical protein
NCU11340		144.918	79.8961	20.0324	4.34925	1.47062	1.54415	8.31216	hypothetical protein
NCU11346		4.03859	4.57241	2.86361	56.4251	97.7756	78.1578	39.4031	hypothetical protein
NCU11347		16.1016	15.4188	8.4667	180.129	337.552	278.036	168.967	hypothetical protein
NCU11363		8.37234	14.1608	11.8837	64.4194	156.965	196.939	166.681	FAD binding domain-containing protein
NCU11364		31.266	51.7173	49.1365	170.225	444.05	622.4	482.276	ketoreductase
NCU11375		19.5135	17.8852	17.2354	14.1964	11.9607	8.98686	9.10592	Integral membrane protein
NCU11381	erg-19	103.456	92.3549	93.2233	98.8514	95.1402	87.359	57.9355	Diphosphomevalonate decarboxylase
NCU11406		30.2135	33.4765	31.4663	34.5687	41.5242	48.3521	45.9533	MOSC domain-containing protein
NCU11415	inl-7	16.2264	17.275	17.3659	15.231	9.70992	7.22389	7.87814	inositol-7
NCU11427		121.621	110.583	119.163	106.197	83.5493	82.1925	66.382	CUE domain-containing protein
NCU12025		4.46802	6.27534	6.9423	4.9905	6.53316	5.32799	31.1518	hypothetical protein
NCU12026		0.714163	0.951237	0.986523	2.96972	33.7103	92.8058	59.4084	hypothetical protein
NCU12028		1.67774	2.47725	2.55326	1.85921	8.22936	14.5854	73.071	hypothetical protein
NCU12035		4.38061	4.87957	4.86865	3.26463	3.54151	2.83975	63.19	hypothetical protein
NCU12045		0.0201517	0	0	0	0	0.0222112	0.852991	hypothetical protein
NCU12067		68.0102	48.8331	45.3247	52.8499	38.4025	37.312	19.7835	hypothetical protein
NCU12069		0.31652	1.56457	0.532767	0.409206	1.31172	5.32223	22.7636	hypothetical protein
NCU12084		55.4629	53.4782	52.8188	32.8244	20.637	17.8479	14.2713	hypothetical protein
NCU12086		0.0366275	0	0	0.0193378	0	0	25.7736	hypothetical protein
NCU12097		12.8797	13.8623	12.8371	10.2299	12.8938	13.0424	30.0794	hypothetical protein
NCU12099		0.873936	0.843372	0.405396	1.23399	2.05423	1.89865	6.94425	hypothetical protein
NCU12107		6.04925	6.97145	8.79679	4.79891	11.7819	30.6591	40.2028	hypothetical protein
NCU12131		30.7909	28.7613	22.2972	17.327	17.3893	19.0564	25.573	hypothetical protein
NCU12137		0.0182904	0.0956722	0.0732917	0	0.0632235	0.171436	8.19482	hypothetical protein
NCU12144		0	0	0.0180266	0.0193378	0.159487	0.254865	11.1889	hypothetical protein
NCU14001		0.728917	1.36289	1.27984	2.56096	3.32336	4.05279	2.57947	unspecified product
NCU14003		1.70943	1.39211	0.965713	2.87848	3.73661	4.17482	305.515	unspecified product
NCU14013		1.5881	2.17844	1.95008	1.68999	3.83998	81.7031	129.728	unspecified product
NCU14022		2.35695	3.00759	3.30795	9.23185	11.636	18.7768	10.9377	unspecified product
NCU14029		31.7058	5.91955	4.66345	2.91202	1.19443	0.873976	0.989271	unspecified product
NCU14032		44.5585	54.8437	60.6408	76.2479	113.933	93.8103	89.9523	unspecified product
NCU14050		1.1045	0.598547	0.762473	0.787697	0.675671	0.558557	92.176	unspecified product
NCU14052		0.919594	1.2994	0.930332	2.58013	2.73354	5.00933	8.24838	unspecified product
NCU14054		2.55437	4.98917	5.13021	3.1166	8.27768	8.59988	20.3225	unspecified product
NCU14057		0	0	0	0	0	0.0207092	1.78348	unspecified product
NCU14066		0.0183372	0	0	0.151311	0.365625	0.447502	3.10053	unspecified product
NCU14068		2.12834	2.40951	3.52248	3.9341	7.56277	7.05639	4.81738	unspecified product
NCU14071		2.99082	4.96098	5.42544	3.88022	4.77665	8.09099	12.0298	unspecified product
NCU14086		7.17511	5.41336	4.5247	3.03318	3.98627	2.96778	67.247	unspecified product
NCU14087		0.0403035	0.0568333	0.161002	0.0193378	2.4148	2.84111	32.5099	unspecified product
NCU14096		0.575328	0.162518	0.125361	0.252892	0.415609	0.193228	27.7033	unspecified product
NCU14098		1.31901	1.06721	1.18895	2.71973	0.850395	0.355234	19.4611	unspecified product
NCU14101		0.0182904	0.0535549	0.0719001	1.44169	4.06135	3.33286	3.94661	unspecified product
NCU14106		8.49755	7.87153	6.73966	5.94075	4.58831	2.36864	2.01997	unspecified product
NCU14119		35.2251	44.311	41.2381	33.7091	73.2002	146.358	164.985	unspecified product
NCU14124		0.78188	1.91423	1.13414	2.56352	9.81574	56.8364	42.1442	unspecified product
NCU14132		14.0971	17.1452	16.3053	33.9284	102.355	138.389	104.597	unspecified product
NCU14133		1.91593	2.95468	2.45051	5.92027	10.0512	11.1752	10.7742	unspecified product
NCU14141		50.3216	43.4145	40.2402	32.3809	24.3681	18.9416	19.3331	unspecified product
NCU14142		2.0239	2.74124	2.33673	2.36473	2.58289	2.1429	7.45837	unspecified product
NCU14147		7.82773	5.97362	4.28552	4.2812	3.00407	1.95467	2.25239	unspecified product
NCU14153		41.7339	37.77	32.5961	47.5595	29.8844	18.2007	13.554	unspecified product
NCU14156		97.2328	95.8448	94.4109	51.7551	49.6331	48.2942	40.8513	unspecified product
NCU14162		0.0914519	0.170071	0.257061	0.612884	1.17371	8.49435	749.421	unspecified product
NCU15283	tRNA(arg)-32	10.4445	11.7734	9.77914	6.07513	4.43722	3.84902	3.03496	tRNA-Arg
NCU15340	tRNA(arg)-34	0	0	0.0178203	0	0.168	0.384464	2.65472	tRNA-Arg
NCU15616	Fsr-95	0.554806	0.514741	0.459116	1.73184	5.66416	6.85653	4.98338	rRNA
NCU15647	Fsr-100	0	0.0194194	0	1.82526	15.5719	15.4107	7.5592	rRNA
NCU16006	ndh-2	47.2972	34.7985	30.1041	28.1743	17.9251	6.07015	6.70834	NADH dehydrogenase subunit 2
NCU16007	ndh-3	16.6634	11.8601	9.12401	9.92478	6.45035	2.41055	2.43789	NADH dehydrogenase subunit 3
NCU16012	ndh-5	135.962	77.6979	52.8568	69.6055	49.1589	18.3464	25.3227	NADH dehydrogenase subunit 5
NCU16303		1.17584	2.08081	1.69452	1.58634	3.50179	4.22944	4.52088	hypothetical protein
NCU16305		0	0.0177802	0	0	0.0649313	0.917633	10.2539	hypothetical protein
NCU16330		8.11529	7.68478	7.18237	7.31169	7.04569	8.35989	14.0938	hypothetical protein
NCU16341		1.17283	2.31445	1.28299	15.8895	236.117	1033.7	916.225	hypothetical protein
NCU16347		121.183	108.631	115.613	172.284	240.518	454.846	497.875	hypothetical protein
NCU16350		0.470757	1.77892	2.29063	0.166936	0.696218	11.4887	17.2611	hypothetical protein
NCU16357		0.0549647	0.107753	0	1.24639	3.04949	5.27589	3.18608	hypothetical protein
NCU16362		2.47958	2.99456	3.32053	1.78525	3.60932	20.79	24.3334	hypothetical protein
NCU16364		19.023	17.6037	15.5938	18.9996	11.8449	8.27351	7.82224	hypothetical protein
NCU16368		59.608	41.6845	36.9361	29.8256	23.3646	22.1569	18.0798	hypothetical protein
NCU16372		3.52837	3.17044	2.67862	2.11522	2.16242	3.19275	5.6854	hypothetical protein
NCU16375		83.4852	74.2729	67.6975	67.2459	56.9951	55.3386	86.4478	hypothetical protein
NCU16386		31.2192	39.8803	41.1206	30.9588	35.3824	34.5469	89.9087	hypothetical protein
NCU16391		44.3427	55.9838	60.1607	49.8797	73.4622	72.7199	110.186	hypothetical protein
NCU16418		16.6451	17.2514	14.1391	25.4496	49.3426	82.1143	71.6994	hypothetical protein
NCU16440		0.0768842	0.0713351	0.0192119	0.190309	0.565435	0.280571	5.42706	hypothetical protein
NCU16444		0	0.0551941	0.0948741	0.0346403	0.724922	1.72773	3.93819	hypothetical protein
NCU16446		4.8939	3.23689	3.43243	2.91142	3.17601	3.66431	6.71121	hypothetical protein
NCU16449		12.6079	14.0642	16.277	13.6609	19.0689	18.5008	38.4959	hypothetical protein
NCU16454		71.2381	77.69	84.7639	91.1796	122.513	151.644	197.002	bacilysin biosynthesis oxidoreductase bacC
NCU16460		1437.18	1572.7	1506.6	1463.27	1179	710.364	605.281	hypothetical protein
NCU16482		0	0	0	0.0559957	0.255389	0.554644	2.09025	hypothetical protein
NCU16488		0	0.0568333	0.0712811	0.0393199	0.449315	0.772668	6.78879	hypothetical protein
NCU16490		13.6645	16.1843	14.2016	13.2416	25.1433	21.4487	40.1997	hypothetical protein
NCU16497		31.6858	29.6988	28.4239	27.7078	20.2757	20.6772	19.7605	hypothetical protein
NCU16502		3.93505	3.29047	3.8346	3.47436	6.71282	8.25683	12.3676	hypothetical protein
NCU16506		18.5293	27.4984	25.8189	25.5773	34.8635	60.4537	65.223	hypothetical protein
NCU16509		0.615172	0.91168	0.831602	0.798429	1.43427	1.39171	16.282	hypothetical protein
NCU16538		4.82912	5.57311	5.00854	4.37897	12.9933	34.2368	47.0538	hypothetical protein
NCU16539		1.64632	2.01296	2.01276	1.68934	4.77133	5.5909	6.17573	hypothetical protein
NCU16541		183.474	171.468	161.022	177.74	155.403	131.817	106.713	hypothetical protein
NCU16600		0.183138	0.287269	0.406994	0.194557	0.0216438	0.23056	54.2269	hypothetical protein
NCU16614		0	0.0194194	0.0356406	0.247916	0.250292	4.81617	7.64791	hypothetical protein
NCU16623		3.90971	6.16357	6.74674	4.67373	9.14495	10.9372	51.0677	hypothetical protein
NCU16624		22.3865	21.0766	18.8164	18.0861	16.3171	12.9693	13.0825	hypothetical protein
NCU16638		44.7455	43.9604	40.7227	41.1883	31.3682	23.9124	19.9578	DSBA family oxidoreductase
NCU16639		0.153956	0.0776777	0.0712811	0.0779954	0.0398719	0.0414184	16.7583	hypothetical protein
NCU16641		50.5986	44.2598	37.3061	31.9167	28.6756	27.3862	31.688	hypothetical protein
NCU16646		20.0716	19.9858	22.2554	23.2845	19.7581	15.5608	10.7422	hypothetical protein
NCU16648		0.903118	0.799803	0.704489	0.765593	2.40168	4.30486	42.2077	hypothetical protein
NCU16657		14.0216	14.3041	14.0722	11.4227	7.87623	8.52828	5.92618	tryptophanyl-tRNA synthetase
NCU16668		5.70827	7.35913	9.58729	6.41867	11.6224	11.015	21.0429	hypothetical protein
NCU16677		8.66624	8.96171	9.67902	12.2393	16.4415	16.3385	16.9769	hypothetical protein
NCU16680		3.1283	3.61274	4.10227	2.51606	2.33736	2.05755	15.8978	hypothetical protein
NCU16681		21.0802	16.4069	14.6447	8.89518	3.98091	4.44183	10.2321	hypothetical protein
NCU16683		180.457	194.417	178.456	59.5772	43.6858	39.5791	44.8414	hypothetical protein
NCU16705		0	0	0	7.42795	26.7498	20.6985	32.7652	hypothetical protein
NCU16724		0.232701	0.46589	0.439698	0.464235	0.925653	1.2054	17.8628	hypothetical protein
NCU16745		1.65339	0.560566	0.622848	1.25728	0.797552	1.08131	93.6223	hypothetical protein
NCU16746		1.64917	0.957076	0.766701	2.99373	3.75139	4.73592	9.08598	hypothetical protein
NCU16751		17.024	26.7153	21.2369	79.4117	140.559	180.913	131.877	hypothetical protein
NCU16765		6.93907	8.89175	8.82899	8.13667	10.0662	20.1933	21.0996	hypothetical protein
NCU16770		40.2008	35.5052	31.2807	22.09	24.3277	23.9452	17.9645	hypothetical protein
NCU16776	SPA6	98.2383	141.491	180.158	227.347	186.605	160.416	97.0375	Septal pore-associated protein 6
NCU16779		23.2114	24.7048	25.202	23.0788	17.9896	17.8765	12.4461	hypothetical protein
NCU16787		1.99538	1.1388	0.772627	1.31465	2.48692	2.5151	26.6983	hypothetical protein
NCU16789		1.06763	1.30666	1.2342	1.10723	0.978576	1.51128	26.1914	hypothetical protein
NCU16805		30.9125	35.1238	40.6278	10.0388	6.53189	1.99717	3.80268	hypothetical protein
NCU16806		306.653	293.06	279.675	239.702	191.105	137.444	87.8312	hypothetical protein
NCU16807		110.141	82.0946	73.2663	62.0106	28.7692	24.9042	17.4354	hypothetical protein
NCU16844		171.236	146.496	148.632	134.045	92.6449	92.4844	75.3712	hypothetical protein
NCU16851		70.5351	69.0266	75.735	63.9192	43.6991	37.8098	24.9044	hypothetical protein
NCU16854		0.547922	0.958501	0.85674	0.498984	1.17773	1.84438	6.57861	hypothetical protein
NCU16856		25.1531	23.7395	19.6324	12.8626	9.26853	9.66862	24.4634	hypothetical protein
NCU16859		8.12618	7.6523	5.8541	5.81675	3.81315	2.45452	1.87833	hypothetical protein
NCU16860		0.982051	1.12291	0.93765	1.74131	4.13024	1.37324	81.7861	hypothetical protein
NCU16889		4.85613	5.99449	6.09107	4.69179	6.48194	10.9273	12.7161	hypothetical protein
NCU16897		0	0.0893295	0	0.114653	0.984674	2.78723	45.957	hypothetical protein
NCU16898		1.22178	0.839992	0.810638	1.67966	1.78666	7.08737	6.31618	hypothetical protein
NCU16906		0.0915922	0	0.0538735	0.596124	0.906504	2.0215	4.16174	hypothetical protein
NCU16917		109.231	132.302	128.2	68.0397	41.5104	38.9778	29.823	hypothetical protein
NCU16920		2.46516	4.28276	3.03967	18.3711	140.491	264.308	227.619	hypothetical protein
NCU16960		0	0.395803	0.074477	4.54543	43.0572	168.669	257.949	hypothetical protein
NCU16961		0.316614	2.27539	1.12084	62.2286	283.373	540.445	614.084	hypothetical protein
NCU16988		3.76879	4.31305	4.19801	3.85931	5.5866	9.31123	10.0218	hypothetical protein
NCU16992	mfa-1	15.83	31.4655	26.5532	1100.18	1554.36	1039.7	997.428	pheromone mfa-1
NCU16999		2.52929	3.98727	4.55581	4.33922	5.02327	7.08182	8.96632	hypothetical protein
NCU17024		14.8117	16.6655	17.7435	15.5373	23.4762	32.0095	29.0679	hypothetical protein
NCU17042		0.468849	0.998021	0.837416	0.896729	1.40882	3.2174	9.72827	hypothetical protein
NCU17043		1.65633	1.37084	1.22138	3.67487	4.08364	6.41354	6.2082	hypothetical protein
NCU17050		40.5973	47.4639	44.3374	23.7162	4.56266	2.8787	5.18724	hypothetical protein
NCU17064		8.03336	11.3801	10.8769	10.0782	16.9582	55.085	178.95	5-nitroimidazole antibiotic resistance protein
NCU17073		0.282035	0.618573	0.350184	0.352565	0.851342	0.932017	8.89953	hypothetical protein
NCU17083	lpl-3	6.72797	7.85534	8.4402	6.60608	7.56251	12.4518	18.7497	lysophospholipase-3
NCU17086		0	0.431224	0.0901331	1.21412	12.4039	84.5932	47.9331	hypothetical protein
NCU17108		20.7766	22.1287	23.355	20.6633	23.8059	29.7584	37.9862	hypothetical protein
NCU17186		0.340535	1.2044	0.655552	1.75287	3.06371	6.13147	8.69127	hypothetical protein
NCU17187		0	0	0	0.0759779	0.448475	0.432136	4.66689	hypothetical protein
NCU17203		0.128267	0.232214	0.0192119	0.138561	0.0831058	1.48351	28.2278	hypothetical protein
NCU17205		22.9474	35.786	30.1084	12.8073	13.9615	16.2414	597.894	hypothetical protein
NCU17215		18.2528	23.3732	23.6444	55.45	145.257	210.59	75.5888	hypothetical protein
NCU17216		3.02717	3.50275	3.33269	2.26261	2.92199	3.27898	11.0812	hypothetical protein
NCU17224		40.8387	48.1833	49.3451	26.6531	13.0164	10.0783	10.5783	hypothetical protein
NCU17225		1.15756	1.72552	2.96525	1.91897	2.62518	5.11001	24.7867	hypothetical protein
NCU17231		36.5996	32.5988	26.7313	20.6712	19.6804	19.8999	24.7708	hypothetical protein
NCU17240		8.14127	7.41	8.46911	8.24126	8.16985	9.70013	18.4247	Septal pore-associated protein, putative
NCU17257		6.36584	6.00985	6.65031	3.06765	1.90202	2.78806	69.5687	hypothetical protein
NCU17264		0.260256	0.296601	0.222193	0.175651	0.524722	0.423788	31.4882	hypothetical protein
NCU17285		4.08713	4.18652	4.15748	3.93249	6.23911	7.42666	90.5713	hypothetical protein

## Sheet: WT_Light
DEGs in the WT strain during sexual development: Genes with differences in mRNA accumulation in at least one time point during sexual development in light
Gene ID	Feature	WTL -2	WTL -1	WTL 0	WTL +1	WTL +2	WTL +4	WTL +6	Product Description
NCU00004		61.8013	73.5526	75.2372	49.0663	55.6334	96.4446	147.17	universal stress protein family domain-containing protein
NCU00008	gsl-4	82.5612	79.7967	76.7598	55.3456	48.8365	51.1581	68.6994	longevity-assurance protein 1
NCU00009		0	0	0	0.266869	0.0424699	12.8316	29.0457	hypothetical protein
NCU00018	cdc48	539.93	500.36	538.23	517.734	490.143	430.73	338.002	cell division control protein Cdc48
NCU00022		27.3637	27.9027	27.6327	30.1801	35.5815	65.2084	52.1131	hypothetical protein
NCU00033		11.4347	12.867	11.601	12.6537	15.3681	23.1487	35.1311	Integral membrane protein
NCU00034		79.5255	64.1982	59.2219	73.4185	83.9153	123.512	146.208	prenyl cysteine carboxyl methyltransferase Ste14, variant 1
NCU00037	paa-1	33.835	33.7782	33.2029	39.0587	31.2931	28.0235	21.5253	polyadenylation factor subunit 2, variant 1
NCU00043	pph-3	435.237	497.712	605.812	520.952	449.549	358.818	311.845	serine/threonine-protein phosphatase PP1
NCU00060		96.0444	75.6767	85.2206	73.7331	74.0343	60.2827	55.1543	WW domain-containing protein, variant 2
NCU00064		278.706	277.853	270.044	310.664	268.163	214.777	176.034	hypothetical protein
NCU00074		78.8859	77.0034	75.5406	71.6251	77.9171	170.038	178.181	hypothetical protein
NCU00078		74.3791	68.7471	70.5924	53.5829	48.0133	47.155	45.7844	hypothetical protein
NCU00083		170.558	167.173	174.071	236.925	198.974	236.041	336.008	hypothetical protein
NCU00085		30.8035	25.9194	28.8287	105.613	193.529	146.711	66.6338	hypothetical protein
NCU00086	gh76-8	2.67601	1.77809	1.90989	14.6909	40.0866	40.6235	16.1033	glycosyl hydrolase
NCU00087	ppm-1	81.7945	74.1655	77.6618	75.7011	85.5587	69.8556	50.3051	6-phosphogluconolactonase
NCU00088	npp-1	32.564	32.0035	31.0606	13.2006	13.3315	14.229	9.67918	nitrophenylphosphatase-1
NCU00093		3.94364	5.18726	3.83571	65.7417	93.0468	46.4921	23.0952	hypothetical protein
NCU00096		18.4767	21.0691	19.2907	15.7649	14.2615	8.65673	5.32533	hypothetical protein
NCU00100	sah-13	108.966	111.665	92.8028	83.3662	93.1161	83.4801	64.8626	hypothetical protein
NCU00107	mipr-1	35.0332	32.0018	32.6953	25.5113	22.8725	25.0203	19.1392	mitochondrial inner membrane protease-1
NCU00108	stk-13	39.8692	34.6561	39.0351	29.7425	23.4867	19.3702	11.458	serine/threonine-protein kinase
NCU00109		53.7773	47.8032	50.4503	46.1993	48.0466	42.7353	34.5727	TipA protein, variant 1
NCU00118		3.02516	3.37496	2.70955	10.5206	15.7877	96.3645	99.2831	hypothetical protein
NCU00144		96.9223	101.425	110.597	70.0087	49.9208	41.6832	34.0183	hypothetical protein
NCU00145	hH3v	58.5382	58.6926	63.1212	53.9194	34.986	27.1908	30.0481	Histone H3
NCU00146	enr-6	64.2794	65.866	65.3665	63.4159	70.9886	85.2181	171.043	endoplamic reticulum-6
NCU00149		0.657434	0.500587	0.568059	7.12996	4.43081	13.3779	129.19	hypothetical protein
NCU00150	his-7	36.7586	37.3828	37.3458	41.5938	40.4922	30.0218	20.7047	phosphoribosylformimino-5-aminoimidazole carboxamide ribotide isomerase, variant 2
NCU00154	dpp-6	97.9237	82.2845	78.4492	87.2199	86.38	64.4999	42.4644	xaa-Pro dipeptidase
NCU00157	csn-1	75.8868	67.0527	61.2932	57.596	60.4516	55.9339	119.59	COP9 signalosome subunit 1
NCU00162		63.2629	72.5645	68.5996	57.8102	46.1934	40.1139	36.3673	hypothetical protein
NCU00170		95.8847	102.787	108.878	95.2137	79.1188	60.1824	52.9682	DnaJ domain-containing protein
NCU00175	tpd-1	88.4121	96.4526	83.4329	1405.06	3440.98	2521.97	1242	terpenoid-1
NCU00177	ad-2	40.308	59.8353	72.9198	92.5557	108.075	115.768	87.5422	phosphoribosylformylglycinamidine cyclo-ligase
NCU00188	apg-1	354.902	337.695	361.454	276.283	299.093	244.722	222.258	ATG1 protein
NCU00194	ota	138.165	153.545	138.659	198.518	251.733	335.294	263.477	ornithine aminotransferase
NCU00195		72.8794	58.6052	68.9523	101.871	142.353	172.431	200.944	MFS transporter
NCU00200	trp-1	38.4846	44.5097	46.6333	63.1975	56.1797	58.9464	44.9154	anthranilate synthase component II
NCU00213	cdc27	48.7285	50.0123	51.2113	50.2663	45.8127	51.7871	80.4627	nuclear protein bimA
NCU00214		33.3944	33.7178	36.1379	30.1355	23.9654	19.1828	16.5013	hypothetical protein
NCU00215		24.8082	20.9356	28.925	12.2763	11.1764	9.04288	8.65815	hypothetical protein
NCU00220	nut2	27.4241	31.5555	31.311	33.3236	35.9986	46.0933	45.7794	hypothetical protein
NCU00221		1.5814	0.920293	1.28506	2.28769	1.14304	18.1912	128.145	hypothetical protein
NCU00236	fpo-1	87.0858	81.6559	71.9906	29.5326	39.4215	27.2463	21.8824	flavoprotein oxygenase-1
NCU00242	sna-10	150.027	118.358	124.993	113.111	96.1521	94.4487	85.7434	snare complex-10
NCU00243	mal3	177.377	145.705	157.972	156.55	150.6	131.519	111.68	microtubule-associated protein RP/EB family member 1
NCU00245		19.9591	15.3052	17.7513	5.64634	3.76267	3.31653	2.23314	hypothetical protein
NCU00258	crp-15	549.389	571.775	601.059	280.049	361.888	332.759	195.031	40S ribosomal protein S7
NCU00260	adh-15	49.4526	41.4295	38.0615	20.0267	16.5589	20.2439	31.3862	oxidoreductase
NCU00265		123.003	46.7224	61.1838	3.8613	1.70328	2.14567	2.07448	hypothetical protein
NCU00267		4.64216	3.85652	2.89615	6.16036	4.52276	122.311	244.585	hypothetical protein
NCU00272	cul-4	100.581	96.6062	98.2697	89.1041	87.9505	64.7883	62.4603	ubiquitin ligase subunit CulD
NCU00273	nup-2	99.1293	99.7227	108.74	100.247	70.0999	52.8881	44.5704	hypothetical protein
NCU00279		11.0735	12.1541	12.5508	12.4605	9.6309	11.0917	32.4903	hypothetical protein
NCU00282	tah-5	78.7424	94.5002	76.0544	80.632	126.978	242.962	255.867	hypothetical protein
NCU00293		51.1527	50.7437	56.8147	19.3243	18.6995	11.0484	8.28392	NADH pyrophosphatase
NCU00294	crp-74	1337.74	1268.86	1315.23	801.081	1043.08	834.003	515.292	60S ribosomal protein L10a
NCU00302	gsl-3	50.7363	49.6245	57.8946	48.0843	47.6848	35.7091	26.2982	3-ketodihydrosphingosine reductase tsc-10
NCU00304		56.5393	34.0607	35.3253	39.0871	28.8571	14.2575	11.5702	hypothetical protein
NCU00308		4.49164	6.40999	5.36417	8.07807	7.94674	21.4592	14.4473	NOL1/NOP2/Sun domain family protein
NCU00309	wsc2-1	102.369	209.527	127.016	1861.74	2339.7	2183.49	1065.59	WSC domain-containing protein
NCU00310		13.9365	16.1097	14.8788	12.7767	12.8114	23.2957	42.8537	hypothetical protein
NCU00311	vts1	221.889	215.544	207.115	227.359	186.422	163.986	129.228	VTS1
NCU00312		3.3567	2.58935	2.27746	3.85806	3.11224	6.02175	11.2089	hypothetical protein
NCU00317	cpr-8	26.7683	21.6827	21.6093	20.705	19.4258	76.6712	80.7178	calpain-like protease palB/rim-13, variant 1
NCU00318		1.16353	1.55852	1.62845	2.95814	2.69027	48.0444	198.646	hypothetical protein
NCU00320		121.766	133.97	122.627	177.618	152.86	260.64	374.507	hypothetical protein, variant 1
NCU00321		136.483	70.2903	70.59	75.0798	61.6395	23.4307	14.8052	hypothetical protein
NCU00322		66.1087	111.406	85.5779	697.537	749.29	850.685	667.035	hypothetical protein
NCU00332		81.7501	54.0466	56.0369	56.128	63.1407	96.7135	153.555	hypothetical protein
NCU00334	exr-5	37.595	35.8106	40.8147	37.6836	30.9063	22.4318	18.1432	exoribonuclease-5
NCU00335	msp-2	59.8276	59.7491	56.6234	57.796	54.9563	49.6648	45.5311	pre-mRNA-splicing factor cwc15
NCU00340	pp-1	300.671	294.041	285.663	381.554	292.673	216.958	166.968	transcription factor steA
NCU00347	pex26	128.501	116.341	115.562	109.783	96.6843	73.6779	85.7285	peroxin-26 Pex26-Penicillium chrysogenum
NCU00350	eph-2	87.4458	65.2053	70.8603	27.7714	26.381	31.8171	15.518	epoxide hydrolase-2
NCU00358		52.6764	41.2671	37.5753	46.1542	41.3123	28.5495	15.3436	hypothetical protein
NCU00359	yaf9	24.3837	22.4336	26.8554	24.7799	25.7758	27.5388	43.094	YEATS family protein
NCU00363		1.1562	1.15327	0.931734	55.3249	77.7052	27.6675	11.7531	hypothetical protein
NCU00365		184.231	187.94	127.648	65.8803	52.446	29.493	24.7263	hypothetical protein
NCU00370		0.942705	0.915426	0.732104	7.9459	5.30599	61.5968	164.664	hypothetical protein, variant 1
NCU00377		73.2277	64.1064	64.3274	55.5375	60.5254	73.06	121.978	LMBR1 domain-containing protein
NCU00379		73.5063	60.9658	56.5958	66.5542	65.4469	95.5505	118.705	hypothetical protein
NCU00380		6.12994	16.4733	5.80203	52.3522	25.4807	73.2974	153.908	hypothetical protein
NCU00382		147.897	127.36	108.184	105.555	68.8767	97.0534	153.374	hypothetical protein
NCU00385	des	241.62	220.636	246.654	196.722	205.683	155.007	109.084	ATP synthase subunit delta
NCU00386	msp-5	25.0431	24.1029	26.9083	19.4278	15.1162	34.6773	181.062	hypothetical protein
NCU00396	msp-5	111.246	119.418	124.48	104.318	78.9909	62.0639	58.5722	pre-mRNA-splicing factor rse-1
NCU00397		70.3689	69.4663	61.6842	19.5815	19.6338	18.066	13.0312	hypothetical protein
NCU00406	vel	165.778	177.204	184.169	194.062	152.413	99.5583	71.3395	protein kinase CHM1
NCU00407		16.5644	16.3515	16.6684	20.1123	15.3414	6.71781	7.78877	hypothetical protein
NCU00410	erf1	307.09	266.273	305.539	219.053	188.995	155.291	134.991	eukaryotic release factor 1
NCU00414	ad-15	227.218	195.01	209.661	192.82	197.526	157.005	96.8142	Adenosine kinase
NCU00418	nuo14.8	128.398	121.728	129.543	126.473	134.358	114.781	78.0389	NADH:ubiquinone oxidoreductase 14.8kD subunit
NCU00423		129.233	137.278	131.372	122.137	119.282	132.512	279.007	hypothetical protein
NCU00425		0.0741843	0.132105	0.107596	8.52421	10.5988	25.6921	19.4444	hypothetical protein
NCU00426		16.4911	16.6723	19.311	6.24461	4.21882	3.60208	4.04613	hypothetical protein
NCU00427	rnp-7	26.9567	31.89	33.1556	24.1848	20.775	25.2826	97.955	YjeF_N domain-containing protein
NCU00446	aacs-1	16.7102	16.6216	18.1364	23.5152	21.6793	31.9493	27.8895	acetoacetyl-CoA synthase-1
NCU00449		4.26693	4.28204	3.54252	1.35152	1.86965	4.38551	38.4404	hypothetical protein
NCU00463	kyn-2	42.1007	40.2553	38.8416	29.3358	27.7342	19.767	13.6604	Kynureninase
NCU00464	crp-63	787.003	813.998	853.346	403.572	492.971	472.594	274.809	60S ribosomal protein L32
NCU00471		35.4175	31.0267	33.0424	24.8043	29.3892	18.4664	12.9532	hypothetical protein
NCU00473		23.2982	22.6114	25.3964	7.22284	4.17642	2.67084	3.80652	hypothetical protein
NCU00474		0.434391	0.499881	0.329771	0.929297	0.994322	5.18537	10.3055	hypothetical protein
NCU00477	spr-14	1415.91	1176.96	1173.58	1008.87	935.682	610.127	499.227	serine protease-14
NCU00488	PP2A-A	247.505	231.007	268.18	261.674	234.348	188.688	169.239	protein phosphatase PP2A regulatory subunit A
NCU00489	crp-10	899.77	963.2	989.266	492.803	610.133	522.066	304.248	cytoplasmic ribosomal protein 10
NCU00493	cvc-4	182.508	186.503	203.079	170.814	161.691	122.402	102.813	coatomer subunit delta
NCU00494		52.7045	47.1142	51.7509	42.6295	40.9479	22.9399	19.8625	hypothetical protein
NCU00496		31.9554	18.3987	28.1887	5.70003	1.97583	2.22606	3.03696	hypothetical protein
NCU00497		34.6803	31.4824	33.4188	13.4116	8.34825	7.0837	7.13047	hypothetical protein
NCU00499	ada-1	987.071	913.185	950.837	663.231	583.552	381.716	289.477	all development altered-1
NCU00505	snr-12	115.903	121.628	121.559	119.802	96.1866	74.182	59.6455	small nuclear ribonucleoprotein-12
NCU00506	pkr1	68.662	48.9121	51.3115	49.7754	55.5937	82.7661	96.8848	ER membrane protein
NCU00512	cul-5	15.7923	15.0595	15.9208	22.1841	26.7134	36.4125	37.8682	hypothetical protein
NCU00513		142.553	127.145	119.016	147.215	139.213	99.2944	69.7008	phosphotransferase enzyme family domain-containing protein
NCU00522	met-17	28.308	26.3037	28.6705	23.9519	13.793	10.1761	8.67488	methionine-17
NCU00525		0	0	0	0	0.0626912	0.117338	4.62572	hypothetical protein
NCU00531		0	0	0	0.261472	0.288009	7.27347	36.7566	hypothetical protein
NCU00534		2.03498	1.5708	1.55514	1.19643	1.30699	5.02	26.7271	hypothetical protein
NCU00535		10.4103	8.56069	7.23691	6.66112	5.97255	4.31787	2.26804	alanyl-tRNA synthetase
NCU00542	mic-36	45.3151	62.1086	55.4516	58.4243	73.6986	93.3026	125.743	mitochondrial carrier-36
NCU00552	al-1	1149	1022.26	1043.33	266.543	196.353	83.7111	66.7525	phytoene desaturase
NCU00559		66.9889	74.9565	65.4071	178.827	238.099	241.999	177.305	hypothetical protein
NCU00563		4.81713	5.3911	4.72682	17.6167	12.3529	42.5606	48.39	hypothetical protein
NCU00572	gh64-3	38.6342	40.8696	29.9575	30.2311	30.0956	42.9301	151.175	thaumatin family protein
NCU00579	osb-6	152.42	123.277	120.797	116.201	112.356	109.916	183.073	oxysterol-binding protein-6
NCU00584		152.054	194.26	157.51	49.6219	50.8322	30.6196	23.7884	hypothetical protein
NCU00585	al-2	791.142	725.278	718.849	160.692	125.125	87.789	72.9491	phytoene synthase
NCU00596	lia-2	38.4237	30.2204	34.2313	15.1677	17.0332	13.2022	11.2298	lipoyltransferase
NCU00607		9.87169	19.1478	15.2585	173.371	1298.72	3844.6	2692.06	hypothetical protein
NCU00617	plp-2	59.0929	63.4282	64.2089	44.3807	44.435	39.2587	38.5156	phosducin family protein
NCU00624	yif1	70.1947	68.4279	73.6733	53.0019	41.376	35.7984	30.3595	Yif1-like
NCU00628		28.923	27.9096	30.558	31.4894	31.3812	31.8425	62.6042	hypothetical protein
NCU00629	emp-3	219.545	190.72	157.397	143.19	142.665	166.431	324.068	6-phosphofructokinase
NCU00630		34.1207	33.7892	32.5894	33.898	26.6477	24.8294	14.8387	hypothetical protein
NCU00633		29.3751	23.2331	24.1474	19.4887	16.5759	18.508	15.4785	hypothetical protein
NCU00636	ats-1	236.892	231.146	230.055	236.445	259.655	206.216	151.866	ATP synthase-1
NCU00655	cel-4	87.0503	70.5354	65.263	56.8396	60.119	47.1024	32.9886	mitochondrial enoyl reductase, variant 1
NCU00657		26.6111	30.9809	32.0934	25.4649	18.9271	15.2756	12.1017	hypothetical protein
NCU00660		65.9006	59.9173	63.0784	48.0547	41.0287	31.5952	26.1848	glutamyl-tRNA amidotransferase
NCU00669	ti-3	74.5401	82.4921	84.8545	71.6608	68.1379	60.6387	45.2862	tiny-3
NCU00674		10.9541	7.94165	8.89118	11.4264	8.77358	21.1882	90.7933	hypothetical protein
NCU00676	apa-2	14.0227	14.6154	15.7753	22.149	23.1679	24.9633	47.8556	F1-ATP synthase assembly protein
NCU00679		0.552519	0.681044	0.2939	0.801229	1.00667	9.91132	100.298	hypothetical protein
NCU00680	mcd-1	173.944	165.317	165.971	118.655	114.2	83.9192	65.7128	2-methylcitrate dehydratase
NCU00688		4.00195	3.78025	2.84722	3.6145	3.29486	5.46896	8.27004	hypothetical protein
NCU00697		1.49849	1.94543	1.42884	2.55723	2.37456	6.75563	28.1537	hypothetical protein
NCU00698		0.49033	0.383602	0.382586	1.47601	1.85788	1.86518	8.45965	hypothetical protein
NCU00700	gpr-15	41.8321	41.835	34.1763	56.8859	51.0759	53.0572	110.569	hypothetical protein
NCU00704		0.151607	0.305131	0.180163	2.35335	6.28935	25.4542	31.0616	hypothetical protein
NCU00708		0.584869	0.366487	0.577754	0.420114	1.25478	5.74759	11.3568	hypothetical protein
NCU00709	gh3-8	5.96915	4.65408	3.54766	3.48054	7.27719	18.0247	18.9532	Beta-xylosidase
NCU00711	mdr-1	22.6546	29.0686	26.183	21.9329	19.7054	35.3814	128.862	multidrug resistance protein fnx1
NCU00716	ncw-5	41.309	46.3679	32.6392	85.2995	316.349	973.302	907.98	non-anchored cell wall protein 5
NCU00722		18.5242	17.3796	18.1416	13.5865	11.577	9.80084	9.06627	amidohydrolase
NCU00723	znf-16	21.8358	19.7496	19.5873	14.1119	12.8662	22.8042	106.35	zinc finger transcription factor-16
NCU00724		2.43597	3.92211	2.38153	10.5758	8.63891	16.4877	35.8956	hypothetical protein
NCU00725		112.882	117.1	122.367	121.721	113.155	98.0812	70.8615	epsin-3
NCU00730		4.23576	4.67202	4.45385	2.74855	2.85048	6.5341	12.0619	hypothetical protein
NCU00749	chc-1	137.762	132.699	130.238	69.7285	49.4347	27.7259	19.7432	conidiation at high carbon dioxide-1 protein
NCU00751		89.6218	90.2806	82.4953	68.0674	84.8775	57.2047	38.9653	hypothetical protein
NCU00753		63.7288	58.3887	65.2066	65.8419	56.6299	38.5758	31.2485	hypothetical protein
NCU00759		100.076	72.3053	54.1656	54.5189	54.1507	53.5079	51.8272	hypothetical protein
NCU00768		122.045	122.067	132.662	126.231	121.686	153.738	208.879	mRNA binding post-transcriptional regulator
NCU00771		56.9203	55.8379	61.3197	72.7192	76.2319	69.1957	110.846	UBX domain-containing protein 7
NCU00773		2.3262	2.37477	2.13122	19.5991	10.3072	67.7004	102.383	hypothetical protein
NCU00778	ves-2	43.7961	38.5921	43.794	35.7373	31.5205	78.5523	195.34	vesicle-2
NCU00779		1.72203	9.64739	3.22693	31.3409	33.8047	309.731	182.432	hypothetical protein
NCU00780	ldh-4	17.5951	17.4696	15.7885	20.4371	19.8793	32.0441	98.6633	lactate dehydrogenase-4
NCU00788		17.7907	17.6171	18.6729	30.4342	32.3104	52.8362	80.229	hypothetical protein
NCU00792		20.1975	30.0651	32.8238	63.6409	72.113	87.9042	61.4711	branched-chain-amino-acid aminotransferase
NCU00793	tps-1	326.547	325.933	347.299	349.967	312.923	433.795	658.845	trehalose phosphate synthase
NCU00800		1.55015	1.37908	1.33465	1.87983	6.31322	20.2694	31.0205	hypothetical protein
NCU00801	cdt-1	65.7753	72.1004	78.4165	66.2297	68.2498	351.772	314.3	MFS lactose permease
NCU00821	sut-15	1709.22	799.231	695.565	515.804	422.003	267.652	167.845	sugar transporter-15
NCU00822		0.961287	1.59258	1.20647	18.7182	90.0368	76.216	156.37	hypothetical protein
NCU00824	hda-3	14.857	12.3595	12.1693	11.907	10.4039	17.8475	23.6293	histone deacetylase RPD3
NCU00826		5.22887	5.22203	5.20571	29.5398	75.5651	206.59	77.8008	hypothetical protein
NCU00834		2.2367	2.6819	1.92105	4.05749	6.79463	10.1757	12.7209	hypothetical protein
NCU00840		0.957823	0.77804	0.917021	1.65673	0.331726	2.99012	30.0333	hypothetical protein
NCU00843	ad-9	35.6282	40.5469	43.9052	27.0563	25.9362	23.5654	15.1992	Phosphoribosylglycinamide formyltransferase
NCU00844		18.3668	23.1859	25.7878	53.1438	86.8757	61.3292	58.2326	hypothetical protein
NCU00847		44.5645	50.3635	64.6635	26.357	26.9658	16.9959	10.9947	hypothetical protein
NCU00848		505.572	279.692	384.398	17.5846	13.7189	11.8758	11.097	integral membrane protein TmpA
NCU00850		52.0709	38.3672	41.9633	2.90329	3.31126	2.66746	2.08883	hypothetical protein
NCU00854		16.1995	18.2019	16.3315	14.902	14.0347	10.4602	9.97322	hypothetical protein
NCU00857		5.71662	6.0964	4.99942	3.30855	2.90156	59.7056	143.929	hypothetical protein
NCU00859		66.6186	54.1662	68.7517	22.429	68.608	309.935	448.876	hypothetical protein
NCU00860	trm-37	29.5705	38.431	35.5018	25.4546	24.7376	29.9242	118.479	ZIP family zinc transporter
NCU00866		91.0301	113.513	153.907	46.263	34.2521	17.4863	15.9503	DUF1275 domain-containing protein
NCU00871		1.90806	2.80796	1.92714	8.0773	10.5722	80.0298	54.4339	hypothetical protein
NCU00885		0.489579	0.487307	0.415664	1.64353	2.23847	7.5669	30.9055	hypothetical protein
NCU00889	gtp-16	72.0222	62.6052	64.7413	50.5637	48.7094	46.691	44.4369	guanine triphosphate binding-16
NCU00890	gh2-1	22.4844	17.6172	17.1425	14.0473	13.3277	13.8937	17.4687	Beta-mannosidase
NCU00893	fol-4	17.5198	19.3925	18.3763	14.4303	12.337	9.79966	8.71393	folate-4
NCU00898		66.9982	58.703	54.8776	64.0254	79.4138	90.0314	192.046	hypothetical protein
NCU00904	ldh-2	193.722	215.237	287.831	88.3867	93.067	62.9084	56.3747	D-lactate dehydrogenase
NCU00914	stk-16	117.286	126.817	128.066	104.26	88.2498	69.2896	52.4653	serine/threonine protein kinase
NCU00915		95.0875	94.7967	102.202	77.6052	74.9971	65.016	54.3529	Aspartyl-tRNA synthetase
NCU00916	trm-15	448.52	299.365	382.665	241.453	200.494	174.754	171.01	membrane bound cation transporter
NCU00917		56.2121	51.3656	53.6468	46.7869	40.1526	40.4813	39.0185	hypothetical protein, variant 1
NCU00920		31.7294	40.0042	40.9657	31.3746	25.8363	21.5513	16.2306	isoleucyl-tRNA synthetase
NCU00921		52.0217	49.0326	47.5293	47.4227	45.1871	35.5817	29.5531	hypothetical protein
NCU00924	gpit-2	57.4018	56.8457	62.1263	62.8084	61.9951	42.2806	37.6025	glycosylphosphatidylinositol transamidase 2
NCU00927	kin-5	57.9195	59.5947	61.6207	57.8544	43.4065	54.9413	138.851	kinesin-5
NCU00928		29.8213	27.5911	24.469	30.4133	33.0625	38.0376	131.742	UPF0183 domain-containing protein
NCU00932		0.831501	0.772621	1.02658	4.02394	4.83817	9.57145	17.0509	hypothetical protein
NCU00940		1.05695	1.32258	1.22453	2.87327	1.98342	3.69974	4.57244	hypothetical protein
NCU00943	tre-1	71.7352	78.4113	60.9173	117.494	173.343	358.473	388.812	Trehalase
NCU00945	col-20	75.4284	77.3884	86.1578	80.4668	50.5527	25.8181	19.9445	fungal specific transcription factor
NCU00949		3.33454	4.31839	4.52822	4.6493	5.14884	7.49869	8.10097	hypothetical protein
NCU00954	pme-1	39.3035	39.5427	41.2879	62.6318	48.4306	56.6206	125.295	protein phosphatase methylesterase 1
NCU00959	tca-10	190.727	216.356	221.433	192.272	217.63	169.153	148.954	succinate dehydrogenase iron-sulfur protein
NCU00969	nuo17.8	187.379	180.742	199.701	198.016	201.149	162.745	112.56	NADH:ubiquinone oxidoreductase 17.8kD subunit
NCU00973		2.10864	2.12986	2.02781	4.70815	3.61705	5.52815	5.94789	hypothetical protein
NCU00974	grd-1	41.349	38.7981	37.3886	35.0615	34.3683	45.0186	86.0866	glutaredoxin-1
NCU00975		24.1859	19.5034	21.042	16.0544	17.4393	28.1306	59.6002	hypothetical protein
NCU00978	div-13	72.6739	65.753	71.5929	66.449	58.9113	40.4106	37.3054	checkpoint protein kinase
NCU00986		0.64062	0.656222	0.548311	7.50171	7.32614	28.0087	131.105	hypothetical protein
NCU00988	mfs-11	18.5034	17.6443	13.9318	78.7299	155.029	187.491	284.65	MFS quinate transporter
NCU00990		1.13724	1.16579	1.0249	6.80954	9.29791	13.6381	36.0088	hypothetical protein
NCU00992		8.74079	9.6469	9.61961	56.1826	52.2036	39.83	26.4157	hypothetical protein, variant 1
NCU00994	apr-2	3.31358	2.0745	1.46087	4.09243	3.15924	31.0823	286.021	endothiapepsin
NCU01000	dpp-9	14.2987	16.2089	12.8305	53.3679	84.1215	85.7865	59.1052	dipeptidase-9
NCU01002	cvc-5	119.38	117.197	115.93	119.117	123.151	109.022	78.5005	coatomer subunit epsilon
NCU01006	cia84	77.1219	73.9615	80.7745	73.5154	61.4037	52.2544	51.2365	complex I intermediate-associated protein CIA84
NCU01009		6.07053	7.56374	5.92001	5.89974	6.42459	32.9375	243.979	hypothetical protein
NCU01012		0.756602	1.44923	1.0916	2.31344	4.26615	13.7463	29.9189	hypothetical protein
NCU01042		0.360621	0.313559	0.450697	1.55833	1.00955	5.51476	6.62252	hypothetical protein
NCU01045	grn	13.0277	12.208	10.92	7.53485	6.99149	30.0139	49.3164	Ribonuclease T1
NCU01048		10.338	11.1299	8.8932	11.7569	13.6441	46.5856	88.8098	hypothetical protein
NCU01054		0.0192613	0.16391	0.127062	1.97584	7.10545	12.6544	24.3464	hypothetical protein
NCU01056		11.5443	13.2638	13.5874	44.5999	36.9545	42.0524	78.7003	hypothetical protein
NCU01058		5.96198	6.94689	6.54058	5.81253	5.75836	12.1168	31.4133	hypothetical protein
NCU01059	gh47-3	8.52667	6.18106	7.56815	3.10336	2.43223	4.76973	17.611	glycosyl hydrolase family 47 protein
NCU01075		0.22549	0.332394	0.0906407	0.785942	1.24571	21.2777	259.347	hypothetical protein
NCU01078		39.7704	37.9613	44.6806	42.4062	35.8052	33.8369	26.6388	D-mandelate dehydrogenase
NCU01082		11.7093	12.4089	13.906	11.4968	14.7308	22.8637	38.4252	hypothetical protein
NCU01093	stp-3	0.340118	0.274186	0.497441	3.16117	2.27938	3.1569	11.4095	serine-threonine protein phosphatase-3
NCU01095	mdr-7	335.804	364.483	454.483	81.1112	31.9015	16.0638	15.4834	multi-drug resistance-7
NCU01097		182.899	191.745	207.2	97.7521	57.777	40.796	35.8332	hypothetical protein
NCU01108		43.6144	42.0534	25.7766	33.4716	20.5368	269.635	583.183	hypothetical protein
NCU01109		2.79729	3.56185	2.71989	12.0981	7.31451	15.9331	18.7387	hypothetical protein
NCU01112		26.2988	18.2756	18.8115	12.8796	9.01827	17.019	54.0254	lipid binding protein
NCU01118	kpr-19	49.585	49.2499	47.6712	48.1893	51.4721	67.4315	71.4826	kinetochore protein-19
NCU01120	spo11	3.49082	4.38717	3.46803	4.781	8.37513	32.3563	129.734	meiosis-specific topoisomerase Spo11
NCU01122		99.3416	98.1892	89.0676	78.9763	63.0228	59.3767	56.3737	hypothetical protein
NCU01134	cyp450-4	0.303741	0.0530655	0.144023	6.91665	27.8611	37.5517	26.4406	hypothetical protein
NCU01145		118.468	130.275	163.604	175.678	105.31	60.2999	56.1801	hypothetical protein
NCU01151	mpr-1	19.9466	41.8292	24.983	192.757	218.111	218.892	124.083	calpain-B
NCU01160	drh-4	122.789	123.285	128.155	124.834	105.686	105.553	76.9264	ATP-dependent RNA helicase dbp-5
NCU01161	ask-4	84.3108	83.4091	85.8819	84.3562	79.2301	70.496	64.7669	actin polymerization protein Bzz1
NCU01162	gel-1	53.1106	49.9727	33.704	41.5923	70.776	201.374	257.194	glycolipid-anchored surface protein 5
NCU01166	mcb	119.538	128.962	128.018	177.152	139.188	194.517	332.408	camp-dependent protein kinase regulatory chain, variant 1
NCU01169	nuo24	126.845	126.805	133.78	106.41	115.955	87.0869	72.7427	NADH:ubiquinone oxidoreductase 24
NCU01173		1.13705	1.15082	0.988201	1.71372	1.47267	2.58804	9.17759	hypothetical protein
NCU01177	ned-4	41.4524	38.0486	38.3042	33.6226	36.3474	27.6228	16.2837	NAD-epimerase/dehydratase-4
NCU01179	tom40	90.8155	100.405	106.629	74.8561	74.2634	62.8086	57.9622	outer membrane translocase 40 kDa subunit
NCU01180	uth-8	37.244	34.6633	33.8004	43.6705	43.784	44.5252	85.7784	ubiquitin terminal hydrolase-8
NCU01182		21.5433	24.9176	23.5294	28.6234	23.4189	25.2228	61.4113	hypothetical protein
NCU01185	ure-2	6.27435	5.81371	6.66586	10.903	37.4889	56.6989	38.0709	urease accessory protein UreF
NCU01192	pold-1	55.4222	64.0449	65.973	64.517	44.8606	34.3125	25.4914	DNA polymerase delta catalytic subunit
NCU01193		102.63	146.267	133.461	304.573	294.91	131.593	58.541	hypothetical protein
NCU01195	am	207.272	246.389	320.029	234.744	251.643	263.839	831.824	Glu/Leu/Phe/Val dehydrogenase
NCU01207	vma-1	430.708	366.884	376.022	333.397	357.752	301.312	282.81	vacuolar membrane ATPase 1
NCU01211		87.7857	59.7005	65.1475	65.7871	61.7326	46.4216	32.0979	hypothetical protein
NCU01214		9.15841	8.68382	11.065	111.996	155.906	500.663	270.615	hypothetical protein
NCU01215	the-3	36.1029	34.8385	37.9661	30.2562	30.5698	24.1462	24.8046	thioesterase-3
NCU01219	grd-2	308.61	314.928	318.561	236.527	278.501	209.427	161.413	glutaredoxin-2
NCU01221	crp-46	895.373	950.438	968.862	432.951	563.811	485.152	293.734	60S ribosomal protein L16
NCU01224	rpt-2	203.449	192.647	199.322	210.731	178.729	157.725	141.852	26S protease regulatory subunit 4
NCU01225	uce-13	86.1376	75.5649	78.5397	74.6113	88.4023	112.853	281.733	ubiquitin-conjugating enzyme-13
NCU01227	tca-8	265.861	248.587	260.264	251.202	241.233	218.879	186.032	succinyl-CoA ligase alpha-chain
NCU01233	gcy-4	105.657	74.5455	73.4409	24.9563	20.4809	14.7467	14.5473	glycerol dehydrogenase-4
NCU01240		294.068	259.979	267.004	129.26	129.667	137.053	184.247	hypothetical protein
NCU01241	mic-2	42.6795	59.3327	64.3086	60.7753	41.7262	35.8647	25.4951	mitochondrial carrier protein
NCU01245		21.613	27.0429	26.7302	24.0243	30.094	37.9166	80.543	hypothetical protein
NCU01247	coh-3	58.83	65.3101	68.2489	70.0063	45.2089	32.7351	27.3336	hypothetical protein
NCU01249	nup-6	366.557	333.665	351.261	334.064	320.688	292.662	255.535	importin alpha subunit
NCU01254	zrg-17	105.751	103.456	112.984	76.7584	65.3044	50.4317	49.1682	Zinc transporter zrg17
NCU01255	mga-3	135.607	136.108	148.671	135.812	122.11	97.8546	88.4883	mitochondrial dynamin GTPase
NCU01266	plc-2	146.35	151.133	154.614	272.046	166.68	54.2938	45.08	phospholipase C-2
NCU01267	ptr-3	46.824	51.9026	54.7158	71.4518	71.6207	76.174	95.3396	palmitoyltransferase pfa3
NCU01270	rpd	48.4975	54.1866	40.8407	185.267	279.344	400.328	348.397	ribose-phosphate pyrophosphokinase II
NCU01279	enr-5	71.6196	49.5424	54.7717	58.5924	72.6321	92.686	125.066	endoplamic reticulum-5
NCU01292		23.2918	22.1176	21.0311	50.3539	109.055	136.841	123.078	hypothetical protein
NCU01294		27.3728	38.9438	35.4895	227.563	272.622	89.4539	50.872	hydrolase
NCU01309		98.3263	84.3278	93.8668	62.7356	56.1946	40.0601	32.6506	hypothetical protein
NCU01311		21.7638	22.7563	20.5346	34.2017	41.8015	52.1529	49.0607	hypothetical protein
NCU01318	sec23	262.32	276.962	300.563	257.25	200.144	146.432	141.2	protein transporter sec-23
NCU01332	vma-3	418.777	383.747	395.397	353.796	357.546	307.104	273.22	vacuolar ATP synthase proteolipid subunit
NCU01333	erg-4	127.519	120.341	126.973	94.6677	73.0531	51.2108	44.7209	Delta(24(24(1)))-sterol reductase
NCU01336		63.232	66.5475	65.0139	64.7888	57.5315	46.6898	38.0941	hypothetical protein
NCU01337	fol-3	15.3417	15.9012	16.3764	15.7417	15.5421	14.3513	10.2206	folate-3
NCU01343		45.2477	46.9956	46.1243	41.5723	42.2231	29.1655	24.014	TPR repeat protein
NCU01348	put-3	189.339	151.263	120.439	74.5432	51.1244	28.0643	19.5938	putrescine-3
NCU01357		24.1886	15.9018	9.58195	27.0165	47.041	108.829	119.731	hypothetical protein
NCU01358		11.4607	13.3504	9.83512	11.7033	14.6016	35.2194	76.2095	hypothetical protein
NCU01365	dnl-3	29.16	26.1721	28.5813	32.4851	31.6378	46.7605	85.959	DNA ligase-3
NCU01374	trm-64	11.8573	11.1138	10.4167	14.9034	32.2779	38.502	49.7311	transport of metals-64
NCU01376	pho-2	17.1117	19.5415	18.4873	24.3843	26.6548	49.5427	46.7072	Alkaline phosphatase
NCU01401	tob38	33.5064	35.1758	36.3954	27.3027	19.2985	18.2225	18.6567	mitochondrial outer membrane protein
NCU01402	iad-2	2.71454	3.47971	3.02963	21.3873	13.3552	43.132	149.806	indoleamine dioxygenase-2
NCU01403		49.6174	40.4464	51.0702	20.7885	13.9566	9.08357	6.04858	GPI anchored protein
NCU01407		1.84801	4.69218	2.97597	69.751	121.851	161.247	109.44	hypothetical protein
NCU01408	csn-3	54.2489	51.74	47.03	54.1685	54.7237	67.8323	117.529	COP9 signalosome subunit 3
NCU01409		138.413	121.494	122.918	115.634	122.459	153.58	256.555	ran-binding protein
NCU01411	mdr-9	15.0672	15.329	16.4885	21.1362	20.2562	41.2787	150.136	multi-drug resistance-9
NCU01422	mbf1	242.929	272.278	267.148	259.101	185.304	158.817	137.946	multiprotein-bridging factor 1
NCU01423		5.48484	6.16192	4.42787	11.4715	13.21	10.1933	26.1929	hypothetical protein
NCU01424		353.875	333.141	331.242	144.403	161.364	169.459	110.63	DUF636 domain-containing protein
NCU01426		35.5229	35.88	39.3133	54.279	56.5097	65.1202	44.3494	hypothetical protein
NCU01427	al-3	660.765	452.996	596.259	139.615	134.292	122.746	100.608	geranylgeranyl pyrophosphate synthetase
NCU01430		34.5888	33.8293	29.3806	17.15	16.5799	25.3895	43.2812	hypothetical protein
NCU01438	naf-1	696.512	774.158	867.073	639.805	741.73	572.539	457.173	nucleosome assembly protein
NCU01444	gtp-19	94.0772	100.826	100.856	54.2987	47.1397	43.7678	32.9703	rheb small monomeric GTPase RhbA
NCU01457	uth-9	39.4701	51.1286	51.7875	41.2952	39.4163	41.938	181.796	ubiquitin terminal hydrolase-9
NCU01462		0.358362	0.577321	0.399546	1.03932	0.952162	245.063	1666.37	hypothetical protein
NCU01463		16.9751	13.0941	18.0752	17.3272	18.6488	8.80585	6.24535	hypothetical protein
NCU01465		91.8609	103.41	101.828	97.8385	86.5391	108.605	177.904	hypothetical protein, variant 1
NCU01468	eif2B-delta	45.1621	49.5805	51.5093	59.009	60.7628	58.1917	55.5384	translation initiation factor eIF-2B subunit delta
NCU01472		11.62	13.2248	13.5014	24.3465	17.746	37.5569	111.796	hypothetical protein
NCU01480		33.9018	34.5595	32.3376	28.9831	21.9633	20.4893	20.545	anion exchange family protein
NCU01484	rho-1	1902.73	1846.06	1772.37	1838.83	1937.8	1341.56	877.588	Rho-type GTPase
NCU01490		8.94488	6.92014	7.27295	10.0949	10.8764	14.7797	16.6601	hypothetical protein
NCU01495		0.641636	1.49151	0.509642	2.3296	14.2018	263.199	221.448	hypothetical protein
NCU01496	stc1	1.8324	3.36903	2.44327	3.91463	11.7406	69.8355	192.303	siRNA to chromatin
NCU01498	prk-8	335.463	373.285	341.001	235.595	200.997	159.765	133.059	serine/threonine-protein kinase MAK
NCU01500	nic-10	51.4886	47.2969	49.6598	35.1566	42.3832	45.175	166.296	nicotinic acid-10
NCU01521		6.07338	4.80766	4.52636	4.10484	3.88405	2.49345	1.71388	ThiJ/PfpI family protein
NCU01522	cdp-3	15.9229	16.8157	16.6798	21.5637	12.7154	21.7012	56.2538	chromodomain protein-3
NCU01531		0	0.0175452	0	0.97125	0.952789	1.19713	4.22373	hypothetical protein
NCU01532		0	0	0.0180731	0.220722	0.14568	110.96	954.946	hypothetical protein
NCU01540	pho-6	177.074	153.509	154.477	140.241	148.783	120.716	100.925	SPX domain-containing protein
NCU01541		108.129	95.0364	88.0948	48.2267	43.0938	38.5463	40.0098	hypothetical protein
NCU01546	ppy-5	34.16	39.6841	42.6951	54.5067	50.8514	59.0477	58.2021	porphyrin-5
NCU01549		108.907	116.603	116.983	102.629	91.6206	67.9052	46.9695	hypothetical protein
NCU01561		0.171921	0.681579	0.20494	5.07393	5.63391	8.73917	6.95639	hypothetical protein
NCU01562		7.17631	8.2088	7.76794	29.6366	89.2807	67.9596	51.4789	2,4-dichlorophenoxyacetate alpha-ketoglutarate dioxygenase
NCU01564	mic-4	91.9201	102.122	99.0868	114.686	105.84	79.766	60.9315	calcium dependent mitochondrial carrier protein
NCU01566		0	0.0355203	0.0539383	0.017692	0	15.5562	218.582	hypothetical protein
NCU01570		11.4145	11.6474	13.5193	11.9803	9.89253	14.1438	25.7637	hypothetical protein
NCU01571		43.771	42.8031	38.3365	36.9155	34.576	34.2096	31.9679	hypothetical protein
NCU01572		47.7458	58.3895	50.467	48.1026	54.8155	150.067	540.687	WD domain-containing protein
NCU01579		4.69154	3.94184	4.13584	1.93198	5.01291	117.364	301.936	hypothetical protein
NCU01580	tcf-14	32.0472	32.218	29.6521	26.5121	22.8382	27.3657	62.669	transcription factor-14
NCU01596	rpn-6	94.126	84.9987	91.1841	101.666	88.3488	75.1632	60.9185	26S proteasome non-ATPase regulatory subunit 11
NCU01606	atp-4	263.744	249.064	270.689	269.932	313.781	240.053	169.84	ATP synthase subunit 5
NCU01608		19.2819	18.5508	16.9624	17.8579	30.566	45.3656	107.324	hypothetical protein
NCU01611	car-1	156.722	160.364	137.146	129.244	132.538	102.969	86.317	carnitine-1
NCU01614	snr-22	73.384	66.6546	69.9717	76.6589	67.4783	58.0852	44.6667	small nuclear ribonucleoprotein-22
NCU01633	sut-5	80.8565	57.5409	58.3454	91.6462	148.081	195.72	419.84	sugar transporter-5
NCU01634	hH4-1	1205.02	1147.54	1174.79	1437.96	1178.3	846.469	560.853	Histone H4
NCU01635	hH3	2560.55	2514.63	2629.09	3427.96	2912.92	2013.91	1564.72	Histone H3
NCU01644		107.356	115.252	124.759	88.7864	77.8826	65.8609	61.5628	intracellular protein transporter UsoA
NCU01650	mrp-45	26.8597	31.0945	33.2356	29.6274	28.5883	19.275	16.0123	hypothetical protein
NCU01672		0.473629	0.440091	0.400951	118.595	329.41	391.737	405.935	DUF726 domain-containing protein
NCU01673		16.6309	20.3883	20.1019	23.9203	27.3144	28.9874	42.748	hypothetical protein
NCU01674	sec17	282.962	250.766	290.207	267.353	241.976	163.903	106.981	alpha-soluble NSF attachment protein
NCU01692	cit-1	381.831	411.77	421.764	562.634	527.553	439.23	353.092	mitochondrial citrate synthase
NCU01702	nup-7	125.683	121.652	131.369	118.642	90.9516	69.6487	56.3526	nucleoporin-7
NCU01704		109.327	123.36	116.864	91.885	94.2534	56.2814	43.9269	NADP:D-xylose dehydrogenase
NCU01717		0.585094	0.831674	0.491311	2.65313	14.2985	20.6773	38.3284	hypothetical protein
NCU01724	trm-4	75.1224	70.9868	79.2827	52.9648	42.632	37.7489	31.3824	Na/H antiporter
NCU01725		35.8881	36.5579	35.4175	43.6495	41.1648	50.4619	94.1993	hypothetical protein
NCU01731	ve-1	350.571	357.461	332.06	376.156	439.828	228.151	153.65	VeA-like protein
NCU01737		77.8207	82.358	87.1474	75.1148	82.344	99.6135	313.604	hypothetical protein
NCU01739		85.7575	71.0674	78.9173	64.8916	63.5717	60.9976	50.2855	hypothetical protein
NCU01751	abc-23	103.597	107.032	98.6683	82.9294	67.1605	51.6599	46.2682	ATP-binding cassette protein
NCU01754	adh-1	100.164	194.324	230.928	289.804	512.649	434.253	378.134	alcohol dehydrogenase I
NCU01756	arp-3	196.593	178.756	206.495	190.163	196.667	180.31	121.82	actin
NCU01757	ane-1	27.323	28.0666	25.2781	25.9607	26.5138	57.0057	348.097	asparaginase-1
NCU01759	mig-5	79.6438	58.7433	58.1019	37.1707	49.5631	35.1324	32.0387	aldo-keto reductase family 1 member C13
NCU01760		10.5596	12.3	12.3031	15.6209	14.5342	62.1941	232.14	pumilio-family RNA binding repeat protein
NCU01763		69.8295	59.1913	59.0347	54.6126	56.9431	51.3628	35.6032	hypothetical protein
NCU01766		103.469	99.7427	102.714	72.6418	80.3715	59.8615	54.0165	hypothetical protein, variant 1
NCU01771	rad57	32.159	34.3331	38.847	47.611	52.2445	48.9954	47.0017	DNA repair protein rhp57
NCU01780		9.63568	12.953	12.8913	13.6959	18.0483	23.9397	38.6023	hypothetical protein
NCU01783	inl-17	38.8985	36.9181	39.2303	35.4537	31.0949	28.2012	24.7831	phosphatidylinositol N-acetylglucosaminyltransferase
NCU01785		20.9915	30.7205	36.5198	18.938	18.181	31.7452	93.7232	hypothetical protein
NCU01791	ens-10	77.4246	71.7302	71.2552	76.3356	72.324	53.1125	42.877	endosome-10
NCU01795	znf-11	84.5411	90.9361	89.309	90.1344	83.8655	74.201	55.0015	zinc finger transcription factor-11
NCU01798		3.70672	3.82048	4.37374	6.71418	6.75193	19.1168	26.4749	hypothetical protein
NCU01802		0.851855	0.890036	0.816323	1.31071	0.994165	5.28698	6.131	hypothetical protein
NCU01803	arg-17	39.0135	36.0328	37.4201	48.6798	44.4304	58.9223	102.803	arginine-tRNA-protein transferase 1
NCU01810	mic-7	58.2479	60.0288	56.1633	66.9277	60.1405	38.2504	34.0112	hypothetical protein
NCU01813	sut-4	174.174	147.615	134.749	118.963	111.284	81.2304	75.8299	high affinity glucose transporter
NCU01820	rbg-42	228.006	237.009	240.281	243.126	217.432	173.113	133.25	exportin-1
NCU01821	ala-6	115.527	109.587	127.586	84.1738	70.4391	64.1762	52.7245	alanine-glyoxylate aminotransferase
NCU01840		28.9281	26.3454	25.9691	25.4678	28.0187	38.6949	81.8743	Septal pore-associated protein, putative
NCU01845		118.424	125.71	118.432	129.2	75.3127	47.2418	48.0207	phosphoglycerate mutase family domain-containing protein, variant 1
NCU01846		150.284	190.227	166.251	131.378	114.596	90.3719	72.3596	hypothetical protein, variant 1
NCU01853	bet-1	41.7223	35.3546	13.9776	1.15418	1.20636	2.18601	6.52568	choline dehydrogenase
NCU01855		26.6404	30.2715	29.0826	13.0328	12.6812	33.0633	115.114	hypothetical protein
NCU01857	drh-20	58.5663	54.0874	47.4916	41.3563	41.2351	39.9648	35.87	DEAD/DEAH box RNA helicase
NCU01858	div-25	16.8954	17.1324	17.7611	15.678	11.8127	5.91121	7.53935	chromosome segregation in meiosis protein 3
NCU01861		65.5124	41.3344	27.8631	17.4578	16.3788	101.975	281.435	short chain dehydrogenase/reductase family protein
NCU01865		10.7527	13.4449	14.3596	14.6236	16.5349	19.5193	20.1261	hypothetical protein
NCU01866	ppm-9	4.61778	3.36976	2.96926	7.75258	6.64587	8.32821	17.3112	pentose phosphate metabolism-9
NCU01869		5.84914	5.89166	7.34157	5.77821	7.06187	27.3855	145.793	hypothetical protein
NCU01873		25.576	33.155	21.8147	42.3315	66.7609	70.3279	100.587	hypothetical protein
NCU01874		0.975102	0.855928	0.68953	0.531686	1.23814	4.11782	16.1556	hypothetical protein
NCU01876		0	0.0175452	0	0.130736	3.64135	9.38921	16.2076	hypothetical protein
NCU01877		0.0378074	0.074326	0	2.17132	18.7008	14.7317	23.3809	hypothetical protein
NCU01881		535.705	421.798	295.501	304.301	326.654	203.263	165.197	Septal pore-associated protein, putative
NCU01882	pup-3	200.337	217.018	223.247	197.843	194.076	109.895	79.7398	purine transporter, variant 1
NCU01883		66.7703	72.4987	61.2199	87.3742	86.8391	92.0565	132.399	SH3 domain signaling protein
NCU01888	tad-1	23.0954	31.9423	35.0902	42.3464	39.7598	57.2904	96.6434	tRNA-specific adenosine deaminase
NCU01889		32.4203	28.7848	30.4771	27.0256	24.2731	94.2765	129.623	hypothetical protein
NCU01891		65.3099	32.3297	29.0995	39.6647	56.8941	115.567	152.182	hypothetical protein
NCU01893		257.361	198.422	165.887	92.1592	87.9582	128.285	150.233	hypothetical protein
NCU01902	chi-1	81.5095	64.5806	68.2713	67.9097	57.435	41.908	22.8683	glucosamine 6-phosphate N-acetyltransferase
NCU01904	pgi-1	34.9245	24.9026	22.9442	27.0265	72.3993	137.649	129.652	pentose glucuronate interconversion-1
NCU01905	sodh-1	24.8259	15.3562	14.9374	19.5539	65.3376	126.88	122.5	sorbitol dehydrogenase-1
NCU01906	gcy-2	28.6547	23.9636	19.3494	8.50434	9.65564	10.8202	6.74771	Putative d-galacturonic acid reductase
NCU01907	syn-5	91.8719	101.145	93.8075	100.101	81.0089	62.5907	51.773	syntaxin-5
NCU01908		45.9781	44.8634	43.5933	52.4605	54.7637	80.5246	84.1477	hypothetical protein
NCU01911		119.85	113.347	115.475	120.084	155.687	168.899	170.42	GDP/GTP exchange factor Sec2p
NCU01913	mrpp-2	64.5561	67.8831	73.6188	72.5211	64.4531	49.8224	43.3701	pre-mRNA splicing factor
NCU01918	arp-13	118.218	103.643	122.308	112.455	112.819	99.112	71.7538	actin-related protein-13
NCU01927		160.002	149.891	147.375	150.883	124.393	103.419	81.6307	hypothetical protein
NCU01928	dsc-5	76.1241	63.7554	62.6293	53.5313	45.2934	40.9868	48.3765	DSC E3 ubiquitin ligase complex subunit 5, putative
NCU01936	polh	40.0919	41.3595	41.1781	37.1268	33.9814	27.5902	25.2021	sister chromatid cohesion protein Eso1
NCU01939		193.215	220.885	236.591	204.92	196.386	162.04	134.69	nonsense-mediated mRNA decay protein
NCU01940	ptk-2	121.073	141.936	125.148	117.808	125.153	159.97	254.106	serine/threonine protein kinase
NCU01945	isn-1	74.4032	60.1035	62.7684	75.5207	175.097	366.222	247.858	IMP-specific nucleotidase-1
NCU01949	un-16	849.47	871.772	898.46	434.165	552.491	507.282	311.072	40S ribosomal protein S9
NCU01954	msp-14	36.8737	32.3639	36.9653	26.5529	24.3182	24.8269	21.7438	pre-mRNA-splicing factor cwc-24
NCU01956	eat-2	175.479	169.24	180.396	146.513	130.394	110.592	105.778	cytoskeleton assembly control protein Sla2
NCU01963	eat-6	66.7674	68.3178	67.4992	52.5709	42.1826	35.4722	40.0571	anaphase-promoting complex subunit Apc5
NCU01967		39.5372	35.8304	30.1189	40.2105	50.306	48.902	109.95	hypothetical protein
NCU01968		207.246	135.633	115.832	128.924	133.495	150.878	274.443	MFS transporter
NCU01971		24.5958	22.4467	23.6716	23.5813	13.5732	9.27805	7.2525	hypothetical protein
NCU01972		223.33	207.015	124.583	60.4592	24.348	19.1355	20.3428	hypothetical protein
NCU01973	set-8	47.774	42.6539	36.741	36.9761	38.1913	48.431	77.7202	SET-8
NCU01982		24.149	28.7947	28.7051	29.7367	30.4182	31.6941	40.4575	hypothetical protein
NCU01988		0.11474	0.124106	0.220501	3.21472	24.7521	65.7823	43.8264	hypothetical protein
NCU01990		128.299	135.323	128.8	112.252	90.0645	58.1366	56.3988	UPF0016 domain-containing protein
NCU01991	tbf2	66.1073	65.8187	71.6225	67.1119	55.2429	40.0691	37.6093	Telomere binding protein
NCU01992	cvc-3	308.366	311.913	350.605	321.279	279.978	185.116	139.189	coatomer subunit gamma
NCU01995		0.962641	1.25652	0.858605	2.25259	1.41668	11.3952	38.1325	hypothetical protein
NCU01997	abc-10	51.6637	51.4932	48.792	44.039	36.345	30.6658	26.2193	ABC transporter-10
NCU02019	fxr-2	9.15852	8.09788	7.35664	6.06023	6.0302	13.0346	23.0937	FAD-dependent oxidoreductase-2
NCU02026		103.995	106.254	125.794	65.5293	59.3574	55.3428	51.2453	hypothetical protein
NCU02029		1.47302	7.55484	2.59722	54.0616	94.7787	218.356	120.047	hypothetical protein
NCU02030		8.95442	12.359	9.58374	31.3742	63.8003	194.771	199.485	hypothetical protein
NCU02031	cyp450-5	18.3333	13.0167	14.3892	9.13328	79.9166	296.047	270.272	hypothetical protein
NCU02032	gh76-1	0.96189	0.837109	0.949537	1.43182	3.29681	24.527	131.936	glycosyl hydrolase family 76 protein
NCU02033		77.6688	78.1107	72.9302	110.928	114.375	114.208	144.854	hypothetical protein
NCU02034	rid-1	2.18802	2.53616	2.44013	8.07638	9.49892	39.8623	39.0745	RIP defective
NCU02037		0.0385227	0.0359501	0	0.0530759	0.167072	0.384338	5.43951	hypothetical protein
NCU02046		203.622	146.523	259.484	514.164	407.507	183.106	71.7185	hypothetical protein
NCU02052	tif-4	29.3826	30.8466	31.7229	31.3759	27.3441	40.1086	61.9444	transcription initiation factor-4
NCU02055	nus-1	73.6117	82.1008	79.6712	50.2771	45.9875	34.1917	27.6666	uridine nucleosidase Urh1
NCU02056		38.4412	56.1452	54.1921	31.6165	27.4964	19.9365	17.0592	salicylaldehyde dehydrogenase
NCU02062	ham-12	3.48074	2.91705	2.35088	3.4952	3.76369	6.51291	37.6113	hypothetical protein
NCU02063	mipr-4	19.0802	20.9966	21.2106	17.065	19.6009	27.5324	32.0402	mitochondrial intermediate peptidase
NCU02085		9.39495	10.8457	9.72454	10.7565	8.48665	11.548	161.512	hypothetical protein
NCU02087		18.0902	13.4681	15.376	6.70495	4.87715	1122.35	1146.25	hypothetical protein
NCU02088		0.37864	0.126532	0.113462	1.95244	0.250218	3.89592	56.318	hypothetical protein
NCU02092		10.0641	8.3913	8.05161	13.4745	14.3192	23.5494	20.6371	hypothetical protein
NCU02097		430.163	242.524	286.862	35.9262	54.6944	61.3934	113.795	Short chain dehydrogenase
NCU02098	dnr-19	24.4006	22.2782	23.6559	56.3091	66.2024	112.818	84.6208	G/U mismatch-specific DNA glycosylase
NCU02100		75.6496	69.9091	57.0392	91.4904	137.873	216.736	269.29	LMBR1 domain-containing protein 1
NCU02115		24.672	26.3973	29.2055	24.2364	24.5615	33.4531	57.0219	hypothetical protein
NCU02118	ptr-4	19.3416	15.8243	15.1204	17.1638	18.3352	27.1049	28.8629	palmitoyltransferase pfa4
NCU02119		8.66357	10.338	10.9097	10.2659	12.2455	11.5558	16.8672	capsule protein
NCU02139	anx4	179.075	168.706	172.48	188.015	179.281	121.201	70.1638	annexin ANXC4
NCU02153		52.7652	52.7394	48	57.5107	60.4413	75.706	85.8109	hypothetical protein
NCU02160	rac-1	355.268	317.481	367.076	305.572	297.341	217.252	135.54	small GTPase RAC
NCU02161	cen-T	40.7066	36.1353	37.747	36.1988	29.9801	25.0468	22.2404	CEN-T
NCU02163		4.65198	5.89819	4.12193	13.0682	16.85	18.2936	94.0971	hypothetical protein
NCU02170		59.9174	72.5824	83.4618	46.7588	36.1285	511.828	2096.9	hypothetical protein
NCU02174		62.3534	46.9483	58.0575	80.0446	96.6307	1352.98	846.523	hypothetical protein
NCU02178	sad-1	0.339515	0.894166	0.563586	3.67452	4.08861	24.7585	53.2173	Suppressor of ascus dominance-1
NCU02179	ldh-3	58.0294	74.9344	61.6461	66.6744	146.841	354.745	312.647	D-lactate dehydrogenase
NCU02190	osb-4	176.244	184.412	117.306	75.2661	63.473	43.7436	41.1004	oxysterol-binding protein-4
NCU02197		0.245241	0.58871	0.572256	138.654	167.116	33.4873	12.199	riboflavin aldehyde-forming enzyme
NCU02198		2.8854	3.26978	1.79401	3.28791	13.3619	167.693	228.898	hypothetical protein
NCU02202	stk-14	395.725	405.83	433.65	367.342	299.547	239.854	225.739	serine/threonine kinase IREI
NCU02209	ods	311.514	353.733	416.582	399.642	324.084	135.463	108.84	fatty acid metabolism-4
NCU02216	gh76-6	44.048	51.9115	45.6401	67.928	85.414	113.898	213.527	cell wall glycosyl hydrolase Dfg5
NCU02219		97.6108	84.4192	82.7285	113.857	105.974	74.1388	44.2574	hypothetical protein
NCU02220	mig-7	8.68008	7.58941	6.78962	63.2781	115.372	78.5709	34.9961	menadione-induced gene-7 protein
NCU02232	dnp-1	33.3194	38.204	37.4719	27.5884	23.02	13.8172	9.39428	DNA primase small subunit
NCU02238	mfs-18	41.1193	40.1075	31.7192	73.0867	123.18	170.656	186.147	pantothenate transporter liz1
NCU02248		40.0267	37.2341	42.9897	40.6708	39.8787	30.6258	24.6776	hypothetical protein
NCU02250	oli	950.008	750.374	1024.7	191.692	153.316	70.2088	53.1918	ATP synthase subunit ATP9
NCU02254	tas-1	17.6246	18.451	16.2511	12.5076	16.6038	66.0713	378.19	tubulin-associated protein-1
NCU02257	pty-2	39.9224	45.728	37.1937	48.4045	64.8685	68.8932	85.1754	protein-tyrosine phosphatase 2
NCU02261		494.078	403.918	447.672	405.82	408.509	272.734	248.801	hypothetical protein
NCU02262	mind-3	24.7031	23.0053	28.171	22.5365	17.5488	11.4809	10.0109	hypothetical protein
NCU02263	sec14	344.792	293.526	327.401	279.987	241.581	160.796	121.326	SEC14 cytosolic factor
NCU02265	frq	366.397	424.044	397.078	389.274	433.351	556.127	631.437	period clock protein FRQ
NCU02268	sec34	65.5334	58.2194	63.5109	61.0259	57.2271	47.2134	43.6457	hypothetical protein
NCU02271		10.9241	9.97079	12.172	9.9712	9.03483	14.2764	24.146	YagE family protein
NCU02275		0	0	0	0	0	1.96315	15.4092	hypothetical protein
NCU02277		37.4777	43.4465	42.9018	42.2102	52.6186	76.8893	98.6152	VanZ domain-containing protein
NCU02281		57.9555	60.8882	55.9872	67.6998	62.6734	70.2169	125.007	hypothetical protein
NCU02291	gcd-1	40.9845	40.7358	41.0411	30.4124	33.0047	22.2252	19.9119	glutaryl-CoA dehydrogenase-1
NCU02292		0.454368	0.403573	0.454603	0.503787	0.55525	9.27571	145.127	hypothetical protein
NCU02294		46.8745	49.5332	50.8916	44.9406	40.7294	44.5157	101.914	hypothetical protein
NCU02299		98.3444	84.1609	94.6353	110.964	95.1306	41.8525	28.4535	NADP-dependent leukotriene B4 12-hydroxydehydrogenase
NCU02300		0	0	0	0	0	0.0212182	6.02295	hypothetical protein
NCU02302	chol-11	57.5765	26.6715	35.1811	16.9835	8.14074	6.93143	5.24671	Phosphatidylserine decarboxylase
NCU02303		6.04728	6.5574	6.53102	4.03616	3.71939	1.99645	1.92028	hypothetical protein
NCU02307		617.418	534.072	369.243	394.816	305.219	161.025	108.353	hypothetical protein
NCU02323		0.242304	0.222118	0.0892416	0.0761645	0.1036	2.36476	28.085	hypothetical protein
NCU02340		0.0378074	0.140362	0.0358652	0.0557742	0.0202213	5.16769	46.671	hypothetical protein
NCU02341		3.69614	3.34659	2.71809	5.5991	7.68878	13.3946	16.3846	hypothetical protein
NCU02343	gh51-1	26.6357	26.4405	23.7917	20.6234	21.3794	17.635	16.8666	alpha-L-arabinofuranosidase 2
NCU02349	gt24-1	47.0024	49.8973	50.6496	35.019	32.774	31.2381	25.9361	UDP-glucose:glycoprotein glucosyltransferase
NCU02352	mic-11	31.4096	30.9449	31.2974	20.6615	16.7878	16.8489	12.7652	solute carrier family 25 protein
NCU02353	cpr-3	45.8972	40.8658	39.9673	35.882	55.6087	83.8802	94.6244	hypothetical protein, variant 2
NCU02357	nup-11	149.048	136.545	140.188	103.153	102.951	97.453	83.3943	importin subunit beta-3
NCU02361	fma-1	30.1181	23.5697	23.3343	20.7938	18.401	10.4858	8.5603	formamidase-1
NCU02364	znf-29	97.03	90.4732	95.8201	77.9686	87.6759	76.0794	46.3691	zinc finger transcription factor-29
NCU02369	gh28-1	1.58377	1.5705	2.20464	5.12279	11.2586	5.613	5.40441	Polygalacturonase
NCU02371	rbd-2	47.7914	47.8331	52.3209	39.5138	38.2539	35.0594	23.6208	rhomboid protein 2
NCU02372		18.7133	20.0766	19.5097	23.6811	21.2985	15.3044	11.9662	N(6)-adenine-specific DNA methyltransferase 2
NCU02373	nuo40	253.597	214.933	244.632	206.005	249.353	188.229	127.339	NADH-ubiquinone oxidoreductase 40 kDa subunit
NCU02375	uth-3	82.4185	80.5223	89.3004	68.8454	65.7674	48.8834	49.0121	ubiquitin terminal hydrolase-3
NCU02383		0.889361	1.11043	0.917583	2.76384	1.74786	2.93443	5.93931	hypothetical protein
NCU02385		41.6743	41.5342	47.2974	35.9302	28.6306	19.9289	15.3485	hypothetical protein
NCU02388		47.4659	47.0449	47.2449	25.1286	29.8705	27.4944	18.7013	hypothetical protein, variant 1
NCU02393	mak-2	598.683	488.118	595.121	469.191	468.806	319.378	185.575	Mitogen-activated protein kinase 2, variant
NCU02394	oxr1	69.9689	67.827	66.8379	85.9742	88.1414	81.5391	117.096	oxidation resistance protein 1
NCU02399		260.547	226.795	230.108	246.441	220.396	159.738	144.302	hypothetical protein
NCU02400	mcp-2	130.66	142.507	150.984	184.235	182.801	162.346	145.037	metacaspase-2
NCU02401		26.2132	26.6586	28.8519	19.9884	21.832	17.586	15.4742	regulatory factor Sgt1
NCU02402	rhc18	57.6491	60.0557	64.7883	56.5294	44.2454	27.9486	22.0275	hypothetical protein
NCU02407	dpd-1	319.055	306.61	328.886	314.696	341.709	258.833	207.243	dihydrolipoyl dehydrogenase
NCU02409		121.34	111.127	114.446	146.546	180.374	339.744	321.07	hypothetical protein
NCU02410		55.613	50.0384	47.7542	35.9538	40.8274	29.9571	28.7678	hypothetical protein, variant 1
NCU02413	rrg-2	128.396	132.442	121.582	91.6951	89.0018	77.5693	65.8258	transcription factor prr1
NCU02415	mpr-13	83.7762	82.8087	83.8703	60.2184	64.5649	46.8557	35.7739	zinc metalloproteinase
NCU02419	mrp-81	48.5085	50.1091	53.5502	55.5159	46.2793	35.2656	25.5504	mitochondrial ribosomal protein-81
NCU02421	cog-6	81.5079	78.4551	82.3075	63.3052	70.641	54.1577	39.5784	hypothetical protein
NCU02429		42.8719	35.1168	40.0136	28.5204	24.8545	23.1151	16.0168	hypothetical protein
NCU02433	cpr-1	180.664	193.75	178.104	172.85	161.493	136.566	129.086	ATG4 protein
NCU02435	hH2B	1818.67	1726.59	1930.87	2585.21	1656.73	746.6	424.65	Histone H2B
NCU02437	hH2A	1380.17	1360.08	1470.92	2002.43	1315.17	608.292	270.877	Histone H2A
NCU02450	ile-1	38.1968	47.1936	56.1874	61.1055	61.7181	64.5245	54.7754	Threonine dehydratase
NCU02455	fkr-5	306.005	280.565	314.279	211.199	190.465	176.222	138.199	FKBP-type peptidyl-prolyl cis-trans isomerase
NCU02461		36.9211	35.7299	35.7273	36.2776	33.9202	29.4016	21.5888	hypothetical protein
NCU02463		130.29	123.281	114.178	168.97	217.436	260.548	278.523	Bax Inhibitor family protein
NCU02466	apg-14	112.566	96.4747	93.4267	80.7302	79.5417	77.4652	158.785	SVP1-like protein 2, variant 1
NCU02470		78.4676	101.817	84.6166	871.431	896.89	833.805	567.864	hypothetical protein
NCU02472	nuo20.8	111.037	109.104	116.087	103.325	117.768	95.6215	70.2257	NADH:ubiquinone oxidoreductase 20.8kD subunit
NCU02473	nup-12	57.7201	72.6062	80.021	78.2032	59.014	42.1845	38.2951	nucleoporin-12
NCU02487		8.45533	9.39	11.2699	7.81368	5.20008	6.78262	40.7144	hypothetical protein
NCU02490		96.6943	103.585	124.663	98.6817	83.9117	80.4849	60.2942	DnaJ domain-containing protein
NCU02492		233.525	201.989	351.739	126.392	105.219	58.0228	56.2025	hypothetical protein
NCU02495		42.9257	45.7247	46.5187	37.9314	32.4164	34.2949	29.1603	CwfJ domain-containing protein
NCU02499	znf-5	28.37	24.6018	24.586	16.4306	19.4603	24.682	41.7356	zinc finger transcription factor-5
NCU02500	ccg-4	350.96	1515.44	1568.15	62116.7	43272.9	54339.8	68381	clock-controlled pheromone ccg-4
NCU02505	suc	554.194	574.407	579.971	375.731	387.566	359.058	254.826	pyruvate carboxylase
NCU02508	snr-23	87.8843	95.3146	98.9234	107.803	89.2164	64.6447	56.2009	small nuclear ribonucleoprotein-23
NCU02519		55.9684	47.8544	52.3364	56.3975	40.4701	27.3531	21.3175	hypothetical protein
NCU02524	rho-5	29.7851	34.7009	34.9077	44.8944	50.2208	56.9897	43.7394	rho GAP domain-containing protein
NCU02527		9.5414	13.9434	14.5127	29.3948	21.6262	22.7023	21.949	hypothetical protein
NCU02534	nuo49	161.613	153.971	172.662	132.5	136.588	105.455	92.4009	NADH:ubiquinone oxidoreductase 49kD subunit
NCU02535		4.87114	5.34246	4.78935	6.06404	6.72546	12.9882	15.7143	hypothetical protein
NCU02538	cvc-6	103.17	108.29	117.013	84.7147	89.3257	77.4982	58.6516	coatomer zeta subunit
NCU02539	cdc54	48.7898	58.1094	58.1363	43.7004	31.52	19.6297	22.9843	cell division control protein 54
NCU02550	gh36-1	72.9511	75.55	69.3868	80.5815	84.4465	148.681	130.518	Alpha-galactosidase
NCU02553		20.9593	20.6587	21.2905	18.4768	19.6962	22.5081	32.5626	hypothetical protein
NCU02555	arp-4	88.9934	89.7702	98.1565	90.9528	71.1905	62.0913	48.1607	actin
NCU02559		39.926	37.1877	38.4727	30.6584	30.4257	27.2673	21.3585	hypothetical protein
NCU02561		47.2689	56.1937	57.982	50.1678	42.1195	36.9956	26.9528	hypothetical protein
NCU02562		0	0.129249	0.110107	0.371232	3.74753	14.4822	29.4443	hypothetical protein
NCU02567		76.3552	86.8433	79.3583	70.3099	63.9623	104.654	144.224	hypothetical protein
NCU02572	msp-15	87.2788	95.5075	95.1991	72.7167	67.3309	62.0612	45.462	U5 small nuclear ribonucleoprotein component
NCU02583	gla-2	124.356	113.355	86.5488	191.353	568.946	802.718	682.075	alpha-glucosidase, variant 1
NCU02584		2.24224	1.89379	1.79091	1.22219	0.761594	0.572646	60.3035	hypothetical protein
NCU02591		68.8223	70.7875	73.8245	65.1585	54.0925	50.925	44.8182	glycerol:H+ symporter
NCU02592	chs-9	105.57	111.476	127.883	201.843	155.485	108.616	77.3938	chitin synthase-9
NCU02593		0.112896	0	0.0711685	0.20212	0.33313	1.10285	5.86907	hypothetical protein
NCU02595		80.6687	72.0317	72.1738	61.4542	68.0568	56.3075	34.9351	hypothetical protein
NCU02598		39.9299	34.9309	33.4939	21.238	16.8627	19.987	22.2222	hypothetical protein
NCU02608		28.2569	27.7214	27.4089	15.6123	16.322	13.4913	11.4309	hypothetical protein
NCU02609		42.5733	44.6578	41.3863	48.274	52.4186	86.1686	87.3377	hypothetical protein, variant 1
NCU02614	nup-13	35.9949	34.5228	33.8921	23.2968	20.6766	19.945	19.2345	peptidyl-prolyl cis-trans isomerase H
NCU02627		26.888	20.2402	21.1172	10.5584	9.56322	12.6358	42.4631	hypothetical protein
NCU02630	hsp78	28.911	25.2559	25.0156	31.6657	29.3279	34.5616	42.3331	heat shock protein 78
NCU02631	drc-1	26.9564	25.6332	27.314	20.2327	19.2907	14.0029	8.78134	DNA replication complex GINS protein psf-1
NCU02636	pex4	79.8206	92.6239	83.7802	70.5487	62.0552	44.4445	31.3222	ubiquitin conjugating enzyme
NCU02655		0.555078	2.54323	0.259715	82.82	209.381	141.77	61.1341	hypothetical protein
NCU02656		5.53874	8.11037	6.95734	14.1557	16.0496	10.2776	5.80846	hypothetical protein
NCU02657	eth-1	145.149	199.886	245.312	153.914	138.052	122.168	74.7841	S-adenosylmethionine synthetase
NCU02658	wal-3	26.7164	37.4384	36.4447	36.7064	51.768	68.0875	61.3525	cell wall-3
NCU02665	dga-1	80.1925	76.2625	70.0544	62.5434	68.9437	88.9164	149.276	diacylglycerol acyltransferase-1
NCU02668	ghx-3	529.272	544.996	596.766	638.947	435.796	268.791	161.718	glycosyl hydrolase unclassified family-3
NCU02671	msn-1	357.188	394.633	363.397	198.133	230.246	213.629	167.617	cutinase G-box binding protein
NCU02679	cea-1	76.6187	66.4221	67.4863	45.293	37.6488	30.4469	25.737	carboxylesterase
NCU02681		88.2693	100.632	103.082	94.2519	82.6605	95.7997	183.687	translocation protein
NCU02687	dra-4	25.8891	29.165	27.0319	28.4389	21.9753	15.4286	11.4732	activator 1 41 kDa subunit
NCU02689	amyc	131.506	130.422	134.556	138.057	111.249	77.2288	64.0411	LIM and Rho-GAP domain-containing protein
NCU02693	erg-26	113.039	116.632	121.946	114.064	102.749	86.9151	63.4069	Putative sterol-4-alpha-carboxylate 3-dehydrogenase, decarboxylating
NCU02700		36.1466	31.3977	24.1226	19.4049	14.8407	12.3557	19.0412	hypothetical protein
NCU02702	gki-1	60.5632	51.699	44.1134	81.1429	155.686	310.275	350.096	glucokinase-1
NCU02706	sna-2	36.1018	33.1842	34.016	35.5549	38.1966	37.9499	58.8047	protein transporter GOS1
NCU02710		1.00452	1.58749	1.68911	4.27455	7.94365	10.4348	9.73717	hypothetical protein
NCU02717	msp-17	55.0907	51.2182	52.017	47.7317	37.5413	41.213	32.2193	pre-mRNA-splicing factor clf-1
NCU02720		46.8072	53.6571	52.2741	44.9278	56.1731	78.8764	142.183	hypothetical protein
NCU02721		0	0.0194028	0	0.203909	0.458746	1.46203	9.34905	hypothetical protein
NCU02727	gly-3	50.6458	49.7663	53.6921	49.2725	49.6776	32.0934	20.0203	glycine-3
NCU02735		2.58765	2.68506	2.27998	2.68192	2.47268	7.23398	21.0337	hypothetical protein
NCU02739	tcf-8	313.729	267.481	249.422	219.576	217.702	224.82	216.56	transcription factor-8
NCU02740		0.691364	2.23945	0.585581	43.3929	52.9308	23.6372	7.63524	hypothetical protein
NCU02742	nup-14	58.339	64.4809	65.9842	61.8858	44.2434	35.2383	31.4853	hypothetical protein
NCU02743	vps26	91.8287	83.7881	80.5881	78.5246	77.4177	78.14	66.6794	vacuolar protein sorting protein 26
NCU02745		257.024	226.509	229.976	241.61	196.038	178.929	137.793	hypothetical protein, variant 1
NCU02752	znf-47	59.3585	61.3875	63.7944	47.9139	36.2757	25.7404	18.1182	zinc finger transcription factor-47
NCU02755		128.268	157.173	132.265	99.9697	84.9263	66.5316	47.3264	PAP2 domain-containing protein
NCU02757	mrp-53	62.0154	66.5841	72.2044	59.2783	48.8877	41.4482	38.5069	60S ribosomal protein L2
NCU02771	ppy-1	118.279	101.848	96.3991	71.4609	79.0445	66.3741	42.6264	uroporphyrinogen decarboxylase
NCU02772		7.75098	7.61116	6.8736	5.44371	4.46513	3.50092	2.08517	hypothetical protein
NCU02776	cdc6	25.7933	29.6943	30.5161	21.9773	14.9402	11.0719	10.6341	cell division control protein Cdc6
NCU02779	atg-10	17.9511	16.9489	16.8899	13.4259	13.0361	10.2336	9.30792	hypothetical protein
NCU02781		159.364	139.887	146.529	134.681	145.33	118.442	105.233	hypothetical protein
NCU02784		43.3904	47.9573	59.5212	62.887	65.8709	46.9388	30.797	hypothetical protein
NCU02790		175.254	181.42	204.806	67.1679	59.6026	35.04	43.9544	hypothetical protein
NCU02794	so	154.488	170.239	189.72	165.508	153.688	118.973	90.512	Fso1
NCU02795	hda-2	4.77308	5.93856	5.84996	6.01968	5.75529	5.53902	15.8662	histone deacetylase phd1
NCU02796		49.8743	61.09	59.6958	58.9751	55.9006	79.2792	149.583	PHD finger domain-containing protein
NCU02797	pgi-2	1127.15	965.155	1282.57	995.916	901.571	588.924	467.632	pentose glucuronate interconversion-2
NCU02799		19.3169	17.4895	17.8737	16.4638	15.8371	37.6369	142.398	hypothetical protein
NCU02801		91.1239	80.5191	57.7314	49.8531	46.879	30.4685	29.1006	translocator protein
NCU02806	nfh-2	1637.64	1498.08	1716.73	1233.35	1226.42	1028.58	720.133	14-3-3 family protein 7
NCU02808	nup-15	127.71	141.343	143.552	120.127	92.2177	73.4697	70.5896	hypothetical protein
NCU02817		0.19013	0.28602	0.220215	0.0743756	0.724663	6.75506	21.9257	hypothetical protein
NCU02818		0.0566548	0.142219	0.0934333	0.0764577	2.42499	5.68072	9.78692	hypothetical protein
NCU02828	cnd-5	75.803	73.5681	80.5122	65.8473	52.1728	34.1159	35.8343	condensin complex component cnd2
NCU02834		84.6098	72.1451	70.7652	68.7482	76.6077	102.047	139.927	hypothetical protein
NCU02837		308.526	259.639	272.496	263.642	239.949	204.058	178.947	pre-mRNA branch site protein p14
NCU02840	rpt-1	132.139	130.849	137.384	151.876	131.615	115.051	98.3449	26S protease regulatory subunit 7
NCU02846		40.7563	33.5451	32.1702	26.772	32.9453	51.5787	60.1247	hypothetical protein
NCU02847		2.87299	2.84813	2.28304	100.692	169.031	71.2366	20.8322	hypothetical protein
NCU02858		24.7004	24.2043	23.2285	22.5171	16.5847	32.0392	159.99	hypothetical protein
NCU02864		0	0.0175452	0	2.16684	2.00201	4.47009	8.17261	hypothetical protein
NCU02878		1.48348	1.80276	1.23648	6.31657	5.00191	7.65379	12.6052	hypothetical protein
NCU02884		36.0531	12.4753	13.8852	22.9068	47.0305	74.084	128.722	hypothetical protein
NCU02887	trm-68	117.905	87.839	66.8932	43.058	35.9546	53.3596	79.3131	voltage-gated potassium channel beta-2 subunit
NCU02889		0.132458	0.41226	0.276389	2.67871	1.47815	9.09387	30.9917	hypothetical protein
NCU02900		0	0	0.0177921	0.0734662	0.270206	0.542997	4.75156	hypothetical protein
NCU02902		0.679745	0.737653	0.490743	1.27468	0.976361	5.58772	38.8477	hypothetical protein
NCU02908		0.0376948	0.0526356	0	0.172103	0.393327	2.48645	6.47099	hypothetical protein
NCU02914		0.0946509	0.0895837	0.109832	0.205405	0.188773	1.343	5.91427	hypothetical protein
NCU02941		35.2888	33.8305	27.1207	23.0727	27.6114	21.8866	16.3054	hypothetical protein
NCU02943	tim50	67.5145	68.0287	71.4205	74.2679	70.3666	56.4677	47.5612	mitochondrial import inner membrane translocase subunit tim-50
NCU02944		3.69068	2.62326	3.06379	6.27579	7.44592	576.606	4918.8	hypothetical protein
NCU02946		82.7797	70.8653	79.4886	29.0593	21.6548	13.4581	12.1524	mitochondrial carrier domain-containing protein
NCU02950		81.3059	135.9	106.569	113.319	95.1639	63.7747	43.4244	hypothetical protein
NCU02956	apr-4	171.076	153.607	148.925	223.971	188.486	275.276	426.123	aspartic proteinase
NCU02962		23.9494	22.7862	24.6697	29.129	28.9689	11.4352	8.09106	hypothetical protein
NCU02964		0.189338	0.373024	0.0367024	1.46128	0.82834	21.8276	19.3763	hypothetical protein
NCU02965	dno-1	17.0526	20.6942	19.3092	16.1681	10.7388	5.77463	5.47066	origin recognition complex subunit 1
NCU02966	msp-20	36.591	42.6483	42.3129	36.1164	29.7781	24.3212	19.5344	pre-mRNA splicing factor prp46
NCU02970		57.3308	61.3535	56.8371	43.808	40.8937	34.5467	24.2008	hypothetical protein
NCU02974		19.757	19.5644	21.6927	19.3404	16.4312	13.171	11.8179	hypothetical protein
NCU02976		52.1699	50.1508	44.0571	44.9847	39.3467	36.8466	31.3816	hypothetical protein
NCU02979	ad-13	86.2998	103.081	103.49	139.551	131.072	152.709	91.5209	adenine-13
NCU02989		52.7534	52.653	74.052	47.6933	37.4692	25.2516	17.3488	hypothetical protein
NCU02990		49.7553	44.8717	47.2713	46.3102	35.5225	28.0046	20.2973	hypothetical protein
NCU02991		22.4066	16.752	20.7139	12.4204	10.1283	9.12452	5.2744	hypothetical protein
NCU02998	nic-1	83.5736	78.0625	83.1059	65.8334	52.5937	30.3923	23.7039	nicotinic acid-1
NCU03000	gh61-8	3.89094	3.40509	2.79769	4.32941	5.48236	10.6887	18.284	glycosylhydrolase family 61-8 protein
NCU03003		5.52553	5.04421	5.27308	15.9912	146.289	432.228	311.162	hypothetical protein
NCU03006	erg-6	163.315	156.429	170.603	186.251	144.04	62.0779	43.4291	sterol 24-C-methyltransferase
NCU03014		3.31701	2.31678	2.70626	3.86767	4.40845	8.18936	8.79635	hypothetical protein
NCU03029		27.3552	33.7111	34.459	30.2516	30.1142	24.7809	18.3007	hypothetical protein
NCU03038	crp-21	704.595	750.116	758.838	398.421	507.348	454.018	267.87	40S ribosomal protein S13
NCU03050	arp-15	155.54	148.831	153.172	132.676	139.554	125.601	87.6536	actin-related protein-15
NCU03052		0.172223	0.110844	0.0567309	1.20276	1.33886	4.25678	7.83032	hypothetical protein
NCU03057		17.9197	18.3329	19.8833	12.6709	14.4675	9.05363	6.78774	hypothetical protein
NCU03058		40.7931	43.3725	44.4175	40.6951	38.9542	31.2582	26.6231	hypothetical protein
NCU03061	trl-2	100.226	106.561	118.472	94.5695	98.3554	95.942	70.502	translation-2
NCU03068	pdx-3	30.2072	25.4743	33.4145	14.4693	10.4145	9.49301	8.95606	glycerol-3-phosphate phosphatase 1
NCU03070		137.517	134.396	108.253	180.63	126.671	61.9175	42.6468	hypothetical protein, variant 1
NCU03073	pole-4	37.6688	41.1139	40.0282	35.1426	25.6814	20.856	18.5788	hypothetical protein
NCU03076	pcd-2	73.1003	75.1941	64.5321	73.2103	94.1954	99.4868	132.979	pyrroline-5-carboxylate dehydrogenase-2
NCU03077	sgr-8	37.8238	42.0771	44.9379	46.2846	47.1229	63.8803	67.1365	hypothetical protein
NCU03079		132.109	133.714	152.398	196.471	175.53	273.203	264.666	hypothetical protein
NCU03081		21.4408	21.9528	20.2904	24.8304	30.6568	32.5344	31.8566	hypothetical protein
NCU03084	pur-4	66.0291	61.0564	65.9057	43.3419	40.7664	39.3177	21.4005	purine-4
NCU03085	snr-8	38.3474	34.0297	35.4524	34.4828	31.3524	27.5991	24.5523	small nuclear ribonucleoprotein Lsm8, variant 1
NCU03087		72.7186	55.7186	54.2076	59.8998	68.1748	98.5628	139.981	diploid state maintenance protein chpA
NCU03091		268.581	230.883	199.344	223.582	224.986	178.829	159.792	hypothetical protein
NCU03094	mrp-40	39.2151	41.4185	45.2549	38.0261	35.092	29.6965	20.4179	hypothetical protein
NCU03097	mic-38	153.059	119.707	130.329	84.1124	93.2416	84.721	71.3672	nucleotide-sugar transporter
NCU03103		42.6872	42.0995	47.8968	36.2428	24.641	18.2016	16.2193	hypothetical protein
NCU03110		60.7682	66.6611	67.0755	40.8544	20.0183	15.3771	21.6672	hypothetical protein, variant 1
NCU03121		67.4783	91.7362	62.321	124.67	90.5764	445.257	311.174	hypothetical protein
NCU03122		29.5777	28.9553	27.54	32.2935	36.56	53.4782	89.6562	beclin 1, variant 1
NCU03123		23.282	23.256	22.1231	25.5951	19.9876	31.2764	43.1058	hypothetical protein
NCU03126		358.267	358.472	372.544	442.559	367.673	211.071	176.39	hypothetical protein
NCU03130		56.1479	60.8577	52.8367	49.4136	56.3231	73.3695	188.284	hypothetical protein
NCU03131	fxr-6	22.2027	25.2812	25.9084	72.2548	87.7809	71.5581	36.5862	FAD-dependent oxidoreductase-6
NCU03132		171.921	165.735	125.562	186.485	143.474	80.3432	44.5007	hypothetical protein
NCU03136		93.7545	95.3779	84.2143	83.4124	77.6858	97.3707	146.572	hypothetical protein
NCU03137	div-47	76.7586	81.1573	92.5823	117.63	119.106	101.021	80.4943	nuclear elongation and deformation protein 1
NCU03142		50.3056	58.0307	66.2556	119.132	128.933	145.167	117.416	hypothetical protein
NCU03153		6.57078	14.4803	6.73344	85.9598	127.155	77.2309	29.0451	hypothetical protein
NCU03161		0.0758035	0.126394	0.12986	0.33796	0.103367	9.44783	88.7208	hypothetical protein
NCU03163		9.86734	15.2557	14.1465	287.147	1010.66	789.856	205.925	stress responsive A/B barrel domain-containing protein
NCU03166	ad-3A	54.9006	60.0617	67.4237	72.5825	87.5801	91.9744	71.7968	phosphoribosylaminoimidazole-succinocarboxamide synthase
NCU03171		215.95	220.598	182.822	257.427	217.706	146.438	98.802	Small oligopeptide transporter
NCU03178		29.2548	27.4831	29.1547	42.9313	39.9439	51.9358	52.3124	hypothetical protein
NCU03181	ce5-4	9.71313	8.3586	8.04919	18.0345	25.0656	29.9585	27.1055	carbohydrate esterase family 5-4
NCU03186		39.3798	39.5925	39.8825	23.5466	24.9948	19.6113	22.0363	ankyrin repeat and BTB/POZ domain-containing protein
NCU03189		1.56422	1.64399	1.40331	1.63365	2.49103	8.23565	16.5691	hypothetical protein
NCU03190	rec-7	0.438984	0.839414	0.723808	0.768807	1.50422	18.9084	62.7739	recombination-7
NCU03194	ad-3B	69.5569	77.3417	76.5107	64.4404	64.9481	54.8472	52.8488	phosphoribosylaminoimidazole carboxylase
NCU03198		2.44364	6.55585	3.38823	90.7181	76.2848	173.58	96.9451	hypothetical protein
NCU03200	stk-10	316.235	294.668	273.774	270.659	223.643	216.952	204.744	serine/threonine-protein kinase sck1
NCU03205		50.7546	26.1466	29.3373	14.7653	19.2067	33.8452	61.5986	hypothetical protein
NCU03212	kpr-22	91.298	91.9305	97.2251	74.8314	62.1652	55.621	52.9691	kinetochore protein-22
NCU03213		3.05624	3.78358	4.2308	4.25419	2.0414	10.9198	53.7486	mannosylphosphorylation protein
NCU03218	vsp-5	77.1113	60.9246	65.4892	64.3116	66.5109	76.4127	124.834	PX domain-containing protein
NCU03219	spr-3	92.0483	114.027	119.757	173.761	131.311	104.634	71.3284	Kex2
NCU03220		101.897	109.394	122.293	327.038	275.99	153.81	82.638	hypothetical protein, variant 2
NCU03223		96.9685	98.139	107.353	66.873	58.0121	45.5894	50.0878	sn-1,2-diacylglycerol cholinephosphotransferase
NCU03226	mrs-3	59.6036	59.6242	59.5459	59.2984	52.1314	40.5314	34.1805	mRNA surveillance-3
NCU03228	trm-24	20.6984	19.7364	23.6704	54.8302	49.0187	162.304	178.246	heavy metal tolerance protein
NCU03242	stk-21	3.62357	3.08314	3.89568	1.66364	2.83299	33.3784	208.092	serine/threonine-protein kinase CBK1
NCU03247		17.0395	35.3522	15.4503	152.904	398.629	1673.83	994.122	hypothetical protein
NCU03250		2.03559	3.15846	2.74997	5.9505	7.11884	10.7994	17.7204	hypothetical protein
NCU03257	tam-1	461.492	459.987	589.002	364.8	327.191	152.485	101.611	ammonium transporter MEP1
NCU03261	msp-23	63.7586	66.8124	65.0653	71.5062	63.3463	55.9842	47.9662	splicing factor U2AF 23 kDa subunit, variant 1
NCU03265		6.22732	6.59664	6.72646	7.01932	5.05043	2.79704	2.49395	hypothetical protein, variant 1
NCU03270		78.137	88.7857	78.7409	86.9129	79.9679	115.827	138.337	hypothetical protein
NCU03279		12.5094	13.6314	11.7153	77.0006	50.6257	111.879	124.267	hypothetical protein
NCU03280		70.3334	62.4557	60.5932	52.6804	53.6509	38.2532	28.5552	NUDIX domain-containing protein
NCU03284		93.0629	114.054	109.099	166.498	218.635	260.978	219.111	hypothetical protein
NCU03297	ccp-1	126.508	119.961	160.807	93.0958	39.9759	27.4349	25.8387	cytochrome c peroxidase, variant 1
NCU03299		26.7538	19.7818	21.6257	16.6313	17.467	18.7297	35.3912	hypothetical protein
NCU03304	pcb-3	145.689	134.481	135.19	143.524	139.389	122.926	89.2819	proteasome component PUP3
NCU03313		56.6054	47.7939	39.788	37.4866	36.7688	38.3103	20.5873	hypothetical protein
NCU03319	vtr-2	262.369	251.089	258.976	211.488	204.293	197.889	129.951	COPII-coated vesicle protein SurF4/Erv29
NCU03322	lip-7	14.6642	11.7602	11.0941	6.93406	6.5231	4.00807	4.37891	lipase-7
NCU03331		13.7931	19.4237	12.1554	330.55	423.812	312.952	129.616	hypothetical protein
NCU03336		96.4389	97.0457	96.003	98.7479	95.7647	108.937	135.06	hypothetical protein
NCU03337	recQ-2	33.3817	33.6738	35.5899	38.8599	34.5844	24.733	21.6921	ATP-dependent DNA helicase recQ, variant 1
NCU03339	gtr-1	321.309	364.324	443.535	187.354	166.026	134.711	95.1734	glutathione reductase, variant 1
NCU03340	cox-15	206.048	193.576	203.737	165.928	181.918	138.026	107.996	cytochrome-c oxidase chain VIIc
NCU03342		45.3471	42.4562	42.0215	35.1054	33.7669	30.7667	28.4967	hypothetical protein
NCU03352	aod-2	40.5124	58.3319	62.0505	47.5875	62.0762	65.1358	139.11	alternative oxidase-2
NCU03358		99.1244	90.7169	89.6482	50.4456	67.0854	38.2682	25.8248	ketoreductase
NCU03373		19.3431	8.78566	1.90126	2.25701	0.227189	0.373651	0.163927	hypothetical protein
NCU03376		0.3587	0.204005	0.271641	0.281569	0.123588	2.40832	6.71479	hypothetical protein
NCU03379	kpr-23	37.1146	45.6627	46.2443	52.8099	43.3156	69.5067	87.6493	kinetochore protein-23
NCU03384		4.96866	6.09542	7.35652	8.51336	9.14215	8.18899	15.9973	hypothetical protein
NCU03387	sec18	116.264	127.454	141.196	118.182	101.492	67.6939	40.634	vesicular-fusion protein SEC18
NCU03394	mrp-15	58.4993	58.4513	68.3712	57.9795	54.4511	44.4407	32.635	ribosomal protein S15
NCU03403		2.15552	1.63455	1.44923	6.35442	57.7055	134.831	211.095	hypothetical protein
NCU03413		1.77925	1.64047	1.58988	1.79232	12.7411	78.2594	173.674	hypothetical protein
NCU03417		29.4997	36.0964	33.9105	33.9945	38.7136	42.2469	55.4092	hypothetical protein
NCU03421	znf-23	11.5786	11.4734	12.9631	11.1188	11.7708	25.2398	28.8979	zinc finger transcription factor-23
NCU03429		1.05823	0.895164	1.39947	1.22911	1.99519	3.2786	5.32	hypothetical protein
NCU03430		4.0477	3.95087	4.18764	11.4167	9.90527	16.9515	24.8187	Septal pore-associated protein, putative
NCU03436	tng	104.818	114.178	125.507	112.705	105.053	82.0449	73.4887	serine/threonine-protein phosphatase ppe1
NCU03437		16.5951	17.6081	14.0408	14.5355	19.0919	36.575	159.558	hypothetical protein
NCU03441	apg-10	87.535	67.7866	77.7653	72.2201	73.1231	79.6465	236.292	ATG18
NCU03446		0.0192613	0.0757537	0	0.0353839	0.0619108	3.20468	63.6559	hypothetical protein
NCU03451		54.3176	42.7991	52.1169	12.7548	9.20546	9.18226	5.13762	hypothetical protein
NCU03462		19.623	31.1654	26.5082	35.1911	28.7961	124.779	139.675	leucine Rich Repeat domain-containing protein
NCU03463	vph-1	251.376	239.636	260.331	220.018	192.447	160.655	151.83	vacuolar pH-sensitive ATPase 1
NCU03465		47.2163	48.0312	48.2647	54.5742	54.586	59.0057	75.9559	hypothetical protein
NCU03469		0	0	0	0	0	1.86154	24.6236	hypothetical protein
NCU03473		0	0	0	0.0368797	0.33461	0.478208	4.83584	hypothetical protein
NCU03474		0.0946509	0.142219	0.346164	0.128331	0.147241	0.898389	14.1505	hypothetical protein
NCU03475		0.171507	0.087726	0.0912026	0.371232	0.417366	1.35241	9.431	Hemolysin
NCU03482	hel-1	52.9382	55.8919	56.3835	51.4944	39.5955	31.4235	26.6519	RuvB-like helicase 1
NCU03484		17.2016	17.5706	16.0487	14.64	9.05398	5.05259	4.83816	hypothetical protein
NCU03488	pyr-4	550.148	926.138	833.324	119.541	96.3335	85.4352	59.1437	orotidine-5'-phosphate decarboxylase Pyr-4
NCU03495	pph-7	19.8025	21.1969	21.206	20.2453	17.3965	23.8971	50.9837	protein phosphatase-7
NCU03499		0.149686	0.559622	0.399821	9.09915	7.23234	10.0377	10.8135	hypothetical protein
NCU03504	gsl-17	64.5298	58.4198	65.091	70.2791	55.9397	34.6984	22.8047	sphingosine-1-phosphate phosphohydrolase
NCU03507		17.6635	16.4217	18.812	20.5546	25.5008	33.9839	33.0194	hypothetical protein
NCU03513		2.06015	1.42344	1.89208	0.81505	0.996425	3.15762	31.5415	hypothetical protein
NCU03525	oar1	41.6307	31.557	31.0204	26.1449	20.8939	18.9347	14.3161	3-oxoacyl-[acyl-carrier-protein]-reductase
NCU03526	ubi-9	77.8729	73.3893	78.4167	83.6086	67.483	64.7587	47.4655	ubiquitin-activating enzyme E1 3
NCU03527		43.7258	40.843	37.0723	19.8391	12.016	10.7916	22.0127	hypothetical protein
NCU03528	pold-4	52.648	46.7757	44.2419	51.6258	47.1149	35.2244	25.6392	DNA polymerase delta-4
NCU03531		0.884656	0.645214	0.781295	0.953528	0.850979	1.62856	12.4036	hypothetical protein
NCU03532		0.0941608	0.222118	0.0909216	0.431786	0.290037	0.405556	5.77179	hypothetical protein
NCU03539	un-24	332.964	331.318	363.548	269.165	192.86	99.3545	68.8467	ribonucleoside-diphosphate reductase large subunit
NCU03540		0.0770453	0.0179751	0.164602	0	0.0212349	2.7896	30.8196	hypothetical protein
NCU03541		0.920441	0.560359	0.944028	0.430907	0.415495	20.9627	196.566	hypothetical protein
NCU03551		47.4552	57.6469	52.9372	46.0944	37.2251	57.3015	162.691	hypothetical protein
NCU03559	ucr-1	243.572	276.427	311.083	223.061	208.356	165.339	135.137	ubiquinol-cytochrome c reductase complex core protein 2
NCU03561	mic-15	24.3633	35.202	42.0946	42.2319	50.455	52.702	31.6587	mitochondrial carrier protein
NCU03562		3.66119	6.66935	5.6952	16.6676	10.0395	207.797	632.265	hypothetical protein
NCU03570		1.13441	0.971347	0.989032	1.02647	1.4362	5.44271	43.2446	hypothetical protein
NCU03572		91.9874	90.1208	92.1994	86.3243	81.104	122.638	167.071	SWI-SNF complex subunit
NCU03584	per-1	40.6329	71.1948	45.3605	3840.64	3382.34	6834.26	2825.47	Polyketide synthase
NCU03597	pola-2	33.8343	41.2983	40.2324	33.6913	26.1767	20.9133	15.8042	DNA polymerase alpha/primase associated subunit
NCU03602		94.3086	71.4764	75.9465	56.221	44.5351	43.0077	69.945	hypothetical protein
NCU03605		82.7935	60.1373	66.7683	37.5552	36.3147	29.8355	30.1685	amidohydrolase
NCU03606	rpa-1	94.9422	85.5242	96.5307	73.6006	59.3261	44.2115	32.0929	replication factor-A protein 1
NCU03607	thr-9	20.4193	22.2178	24.8112	13.6597	11.4065	7.85194	5.14416	threonine-9
NCU03611	chs-1	462.569	451.709	428.314	368.312	353.856	311.071	287.067	Chitin synthase
NCU03622		70.8862	87.0159	77.221	75.9162	77.3671	54.2905	43.2574	UBA/TS-N domain-containing protein
NCU03631	mrs-9	27.4554	29.9716	30.4939	32.7978	30.8701	39.5348	91.2941	mRNA surveillance-9
NCU03637		160.686	163.723	175.875	144.374	120.622	105.366	85.7266	CaaX prenyl protease Ste24
NCU03641	gh3-1	9.36413	8.40919	7.87659	35.3613	56.7966	77.871	64.6829	beta-glucosidase 2, variant 1
NCU03646		93.9149	133.741	129.757	360.377	512.334	268.713	174.546	hypothetical protein
NCU03649		14.6854	15.4841	16.5323	15.659	11.9865	28.6876	62.0842	hypothetical protein
NCU03651	mdh-2	107.674	213.182	247.443	765.911	887.035	564.5	441.026	malate dehydrogenase-2
NCU03652	snf2-1	30.4933	32.4221	28.1433	38.5566	36.1744	50.3941	56.3346	Snf2 helicase-1
NCU03654		17.5245	16.8875	14.7767	24.1904	26.5993	65.413	69.0387	hypothetical protein
NCU03658	spp-1	26.9112	27.9631	27.9456	21.9971	24.1939	27.7189	49.2799	secretory pathway protein-1
NCU03659	prk-3	67.944	53.1487	64.2343	51.0437	46.6904	38.5942	34.4248	serine/threonine-protein kinase
NCU03668		61.3829	67.1771	68.4441	61.0822	47.6123	35.3287	33.6465	WD domain-containing protein
NCU03684		200.743	148.814	139.534	117.002	129.124	117.345	144.876	hypothetical protein, variant 1
NCU03686	tah-3	238.731	226.431	201.288	559.833	536.276	651.492	711.813	oxidase assembly protein 2
NCU03704	uth-2	61.8515	50.5164	50.6128	47.5009	41.391	38.4966	30.7027	ubiquitin terminal hydrolase-2
NCU03709		0.903427	0.651217	0.655081	8.86529	42.1736	78.8249	200.521	hypothetical protein
NCU03710	mic-39	129.143	139.266	136.54	108.006	86.34	53.7089	40.1962	mitochondrial carrier-39
NCU03715	kin-3	20.3206	20.9611	19.4976	26.6861	20.6808	29.7821	88.2109	kinesin family protein
NCU03716		29.1834	28.9614	31.579	20.099	20.1661	19.8825	11.9602	hypothetical protein
NCU03717	eif4E-2	124.951	109.218	86.6182	84.3635	82.3161	67.0148	43.8337	translation initiation factor 4E
NCU03719		29.735	33.8725	31.7299	27.9367	31.3957	45.5554	100.507	RING finger protein
NCU03725	vib-1	210.367	261.277	248.416	143.975	117.666	88.551	75.8314	VIB-1
NCU03731		341.361	364.5	222.377	103.085	116.066	95.8822	162.096	HAD superfamily hydrolase
NCU03733		21.8726	16.532	15.3578	15.5976	15.9208	9.83388	5.45481	hypothetical protein
NCU03736		55.7227	53.3057	59.2455	26.1033	25.3524	24.5345	17.137	hypothetical protein
NCU03740	dsc-1	49.6383	43.3173	44.0536	43.0078	42.9037	41.848	80.905	DSC E3 ubiquitin ligase complex subunit 1, putative
NCU03741		120.579	89.4218	77.9437	81.0079	112.654	226.608	241.028	NAD kinase/ATP NAD kinase
NCU03747		45.4393	38.4904	34.1995	47.634	60.3469	131.359	131.66	hypothetical protein
NCU03752		46.4482	32.841	38.5026	44.7874	35.5855	26.3335	18.0064	EBP domain-containing protein
NCU03754		18.4906	18.2576	18.0333	23.1138	21.6572	44.3782	41.839	hypothetical protein
NCU03755	mox-2	38.9167	41.2279	39.2437	43.9071	44.441	30.5479	25.7505	monooxygenase-2
NCU03758		34.5728	34.79	40.7376	53.4425	48.7103	54.6481	136.291	hypothetical protein
NCU03762		4.34883	4.41895	4.97761	6.13578	6.48126	10.6394	18.4707	hypothetical protein
NCU03763	pold-2	25.6263	29.0573	32.6205	26.9533	18.8958	14.9306	11.8703	DNA polymerase delta subunit 2
NCU03765	hel-3	32.0968	37.5974	35.1547	46.1844	40.3655	44.9386	82.7784	helicase-3
NCU03767	mch-2	0.377925	0.591857	0.672019	32.6006	56.9352	408.921	245.954	mitochondrial chaperone-2
NCU03770	dfg5	141.23	143.471	142.318	137.152	116.936	108.932	100.354	cell wall glycosyl hydrolase Dfg5
NCU03777	mrp-66	82.3657	81.4665	87.9523	75.0811	70.8041	62.6505	62.6019	mitochondrial 3-hydroxyisobutyryl-CoA hydrolase
NCU03783	aap-15	182.068	186.531	188.73	151.44	129.618	81.3219	104.701	transmembrane domain transporter
NCU03786	stp-7	236.258	229.886	241.805	193.083	178.695	160.365	130.811	serine/threonine protein phosphatase 2A
NCU03789	mdr-6	2.99461	3.83693	3.50088	8.44603	15.3019	24.4147	24.6693	multi-drug resistance-6
NCU03795	cdc12	229.73	222.441	236.414	242.065	225.763	146.904	105.036	cell division control protein 12
NCU03800	ens-1		124.299	128.795	121.135	126.229	119.134	80.7767	endosome-1
NCU03803		219.98	165.126	119.588	116.936	132.98	91.1118	61.7241	sorbitol utilization protein SOU2
NCU03809	med-6	28.0412	31.2499	29.0446	29.4966	27.4491	29.0588	55.2147	hypothetical protein
NCU03811		66.4729	66.7374	70.6267	74.7701	55.1409	45.9069	37.7086	hypothetical protein
NCU03816		19.7927	19.3525	20.9759	15.2335	16.6077	7.06492	7.68503	hypothetical protein
NCU03820	div-28	25.2874	23.9579	23.1367	21.7188	27.5126	35.0176	74.1333	nuclear division-28
NCU03823	stk-25	12.4167	14.5904	14.9792	13.0773	13.5825	17.6428	22.4794	ABC1 protein
NCU03843		0.169024	0.258636	0.235782	9.55787	22.93	14.1123	22.1686	hypothetical protein
NCU03844		19.8965	17.9635	18.8591	21.0684	17.6169	23.1954	33.3182	hypothetical protein
NCU03846		54.6876	56.95	56.8716	48.7998	41.3676	34.8312	32.0172	DRAP deaminase
NCU03847		9.49486	11.7294	11.3217	13.2438	12.9212	18.5718	44.1683	hypothetical protein
NCU03850	ugh-1	32.8482	32.4786	32.6187	34.4457	35.0043	24.9214	16.7827	ureidoglycolate hydrolase-1
NCU03863		35.8643	23.3102	20.1654	24.1254	11.4943	7.94122	8.98749	hypothetical protein
NCU03879		4.48314	2.66512	1.93578	1.07201	1.12064	0.596519	0.547537	hypothetical protein
NCU03884		15.4592	17.6159	16.5893	19.6579	21.0126	23.1687	28.8185	hypothetical protein
NCU03891	pmsr-2	64.6861	62.7039	52.5058	48.0708	42.6934	38.959	33.22	peptide methionine sulfoxide reductase-2
NCU03906		174.069	169.938	178.947	169.267	178.017	128.595	95.6201	BSD domain-containing protein
NCU03910		328.526	305.285	367.156	314.832	296.404	200.886	151.329	microsomal cytochrome b5
NCU03914	gh5-4	44.4252	45.1817	49.2802	32.9171	37.0888	29.1495	25.4828	glucan 1,3-beta-glucosidase
NCU03915		70.4556	74.9302	73.432	69.7883	74.892	63.1056	45.8833	hypothetical protein
NCU03921	mch-3	16.0153	19.0844	18.5727	45.9291	35.7279	40.4957	33.6961	mitochondrial chaperone-3
NCU03922	erg-13	275.746	184.542	273.529	106.283	57.8602	47.4872	54.2707	hydroxymethylglutaryl-CoA synthase
NCU03924	dnr-18	66.8022	61.0634	65.7736	48.286	32.0961	22.906	30.2097	DNA repair-18
NCU03929	acs-2	143.022	147.719	136.458	125.097	134.926	215.499	242.334	acyl-CoA synthetase-2
NCU03937		135.976	133.889	141.29	117.835	116.778	83.7474	63.6491	intermediate filament protein
NCU03938	aod-5	61.139	77.9884	72.796	738.786	876.427	478.011	281.835	alternative oxidase-5
NCU03944		84.6335	85.5025	98.2405	67.2728	70.5727	50.9953	35.2598	WD repeat containing protein 2
NCU03947	ubi-6	386.113	389.645	392.441	296.858	281.958	256.22	261.002	ubiquitin-6
NCU03949	npd-1	47.0805	38.6667	36.2702	30.3926	33.5618	27.4539	18.2806	FMN-dependent 2-nitropropane dioxygenase
NCU03953	nuo19.3	161.576	154.332	161.673	143.71	147.101	132.586	98.6091	mitochondrial NADH-ubiquinone oxidoreductase 20 kDa subunit
NCU03954	tbg	99.4385	102.723	107.814	114.193	88.8867	85.8152	69.6003	tubulin gamma chain
NCU03963	nic-7	29.7945	32.5209	42.4806	36.7646	36.5383	23.9419	15.3835	5'-methylthioadenosine phosphorylase
NCU03967	vvd	2956.72	2829.36	1927.88	1813.38	1709.41	1007.56	824.283	vivid PAS protein VVD
NCU03970	rki-1	27.6287	24.7401	26.7791	19.3512	19.9989	16.1634	11.0455	riboflavin kinase-1
NCU03971	rnp-4	57.6646	58.4089	60.6246	59.0757	58.9016	55.9888	42.5453	mRNA cap guanine-N7 methyltransferase
NCU03973	ala	149.8	164.853	165.702	267.449	242.231	266.254	201.403	alanine aminotransferase
NCU03974		1.37939	1.49077	0.984279	1.35777	2.09755	10.5209	12.9262	hypothetical protein
NCU03976		0	0	0	0	0	0.876031	12.3407	hypothetical protein
NCU03977		0	0	0	0.0353839	0	0.0938707	1.33113	hypothetical protein
NCU03978		4.48501	4.58225	4.19102	4.04839	7.52561	18.9208	34.6867	carboxylesterase
NCU03980	cpn-7	121.491	113.921	121.06	90.6352	90.2516	95.2455	66.5153	T-complex protein 1 subunit epsilon
NCU03982	grp78	778.621	849.252	939.493	688.99	554.752	450.34	401.984	glucose-regulated protein
NCU03984		0.810773	0.673184	0.581665	3.93958	8.98299	16.3022	52.4861	hypothetical protein
NCU03988	crp-50	989.861	1019.07	1002.59	478.258	610.209	523.449	304.471	60S ribosomal protein L18
NCU03989	mic-16	26.1271	29.8543	26.1969	28.1164	30.7142	35.7305	75.0899	ADP,ATP carrier protein
NCU03992	fim	177.958	171.929	164.337	190.418	194.924	208.253	263.325	fimbrin
NCU03995	ti-4	87.6549	85.615	98.1692	90.1761	86.4045	80.7907	61.6998	tiny-4
NCU04001	ff-7	106.865	90.7373	105.025	106.772	108.238	85.2414	68.432	female fertility-7
NCU04002	crc-1	72.9316	72.2823	75.6392	65.9181	62.6951	58.217	50.217	SWR1-complex protein 4
NCU04003	erp-1	114.376	124.695	131.669	111.11	112.499	95.1417	66.3799	Erp1-like-1
NCU04010		46.4371	45.0278	48.7218	45.0362	46.7382	43.5989	33.8117	malonyl CoA-acyl carrier protein transacylase
NCU04018	un-13	22.0509	24.8491	25.4045	25.0289	26.7636	18.2873	15.6884	hypothetical protein
NCU04019	nic-5	139.84	145.585	131.918	118.769	111.427	104.378	89.29	nicotinamide mononucleotide adenylyl transferase
NCU04020		97.6701	105.082	112.748	98.0696	88.2155	83.3036	60.1842	lysyl-tRNA synthetase
NCU04024		54.0117	57.9406	56.1978	56.0403	67.9507	84.2499	84.298	hypothetical protein
NCU04026		0	0	0	0.241082	1.81799	43.8323	39.4223	hypothetical protein
NCU04029	gt4-2	2.74953	2.72003	2.44301	304.133	167.655	561.431	656.544	thioesterase
NCU04033	wal-4	0.188924	0.442379	0.180719	45.4247	258.542	251.513	971.669	covalently-linked cell wall protein
NCU04035	hir-1	90.6495	95.8235	102.563	102.272	86.7231	70.6264	60.8249	hir-1
NCU04038		0.300277	0.398722	0.347844	4.67007	22.5303	34.592	30.0363	hypothetical protein
NCU04040	tum-2	26.4746	29.1089	33.1508	28.6449	26.2692	23.8017	17.1108	tRNA-U-methyltransferase-2
NCU04045		38.414	40.3039	42.9257	30.0105	24.3257	12.5372	10.8192	hypothetical protein
NCU04051	abc-17	79.663	84.3316	81.7572	83.7569	84.2487	64.1037	55.61	GCN20
NCU04061		29.4854	25.5181	27.3785	14.0764	16.9869	10.4788	11.4008	hypothetical protein
NCU04062	pex20	54.7148	56.3914	47.4442	58.3814	58.939	64.9604	127.293	peroxisome biogenesis factor 20
NCU04065	trm-7	39.8917	38.0896	34.299	40.7717	45.7331	53.156	88.9397	potassium channel protein
NCU04066		19.1521	18.6339	15.289	27.9907	28.9104	140.522	161.481	hypothetical protein
NCU04067		2.86509	3.32047	3.91488	3.47085	4.31455	29.1261	42.547	hypothetical protein
NCU04076	trm-47	5.92451	6.56887	6.5487	10.5742	6.48255	21.6992	174.889	copper resistance-associated P-type ATPase
NCU04080	ptr-5	42.5394	42.0609	48.6493	45.7176	33.3817	24.1858	19.5885	palmitoyltransferase SWF1
NCU04081	gtp-20	11.8021	15.7358	15.7796	12.1553	11.8683	8.30377	6.79389	guanine triphosphate binding-20
NCU04084	fxr-1	19.2586	16.522	17.9317	9.68997	9.15761	4.31018	4.52281	FAD-dependent oxidoreductase-1
NCU04085		11.3279	8.63396	7.58883	12.5095	21.2215	161.866	107.921	hypothetical protein
NCU04086		15.4875	12.3375	12.572	7.43281	7.81681	5.33463	4.64244	hydrolase
NCU04089	cyp450-6	12.2557	11.6867	8.91569	22.369	22.0601	53.0073	50.0114	pisatin demethylase
NCU04099	mcr-2	9.47474	9.10167	7.77608	10.8832	17.6616	30.7937	36.9862	methylacyl-CoA racemase-2
NCU04100	vps1	265.326	237.043	306.112	267.377	235.253	161.8	127.606	vacuolar sorting protein 1
NCU04102		34.2164	42.04	39.8029	41.562	41.0971	49.4322	89.2215	hypothetical protein
NCU04105		40.1285	56.5421	56.8526	49.8997	52.1818	104.917	100.849	hypothetical protein
NCU04112		20.0228	22.4866	22.9838	36.0917	34.1093	45.6326	63.7644	hypothetical protein
NCU04115	clt-2	122.36	124.598	135.502	122.088	114.816	98.6694	72.9368	clathrin light chain
NCU04121	ap1-2	145.786	159.725	167.125	134.709	127.749	106.443	93.3879	AP-1 complex subunit gamma-1
NCU04129	gtm-1	22.3535	19.2364	19.8791	13.5372	8.76926	6.03245	4.96255	gamma-tocopherol methyltransferase
NCU04130	acy-1	26.6279	33.7374	24.7826	102.183	126.14	107.531	74.243	acylase-1
NCU04131	kpr-12	51.0799	49.0503	51.6442	45.0402	35.7634	19.4093	12.6162	kinetochore protein-12
NCU04133	mpr-19	143.455	124.801	106.294	142.855	148.535	211.57	230.353	peptidase family M28
NCU04134		0.550224	0.323674	0.32894	27.9553	38.4266	183.075	242.423	hypothetical protein
NCU04135		32.488	36.0711	37.2231	33.8419	31.251	42.3294	63.7708	hypothetical protein
NCU04140	fkr-2	768.642	762.173	704.341	642.534	720.521	541.164	385.276	peptidyl-prolyl cis-trans isomerase fkr-2
NCU04144	soa-1	86.5524	67.1098	62.8096	59.8258	52.1426	45.6231	36.4083	sterol O-acyltransferase-1
NCU04155	eex-5	22.2304	25.7717	27.3977	22.0982	25.0142	27.6634	52.9852	exosome exonuclease-5
NCU04160		120.148	131.326	116.944	126.37	107.404	162.357	237.361	hypothetical protein
NCU04171	mrp-21	44.1557	57.3391	61.8843	42.8914	39.2153	29.9239	23.7669	50S ribosomal protein L5
NCU04173	act	1391.77	1248.19	1420.61	1219.42	1258.88	990.621	742.936	actin, variant 1
NCU04177	urm1	11.542	10.0183	10.9675	11.8587	9.12359	20.5015	125.555	hypothetical protein
NCU04179	sah-1	419.025	421.258	363.903	156.624	73.2516	40.6855	33.3845	C2H2 transcription factor
NCU04192	apr-18	271.574	228.487	263.217	194.958	154.968	154.994	122.148	vacuolar aspartyl aminopeptidase Lap4
NCU04196	tamt-1	9.79588	15.2285	14.1998	10.2392	10.4607	17.4341	35.5183	tRNA-adenine methyltransferase-1
NCU04198	cac-1	52.55	50.4653	56.5948	39.3114	31.2183	28.6006	19.9671	chromatin assembly-1 protein
NCU04205	apr-17	25.8065	27.1254	24.1748	285.323	533.629	429.709	182.291	aspartyl protease-17
NCU04216	ad-7	17.5407	26.3973	27.4457	15.8107	21.6873	43.6545	108.997	amidophosphoribosyltransferase
NCU04218		35.8005	50.4952	37.1236	20.8152	10.1298	9.31683	8.82362	RTA1 domain-containing protein
NCU04222		0.0559395	0.125104	0.0177921	0.134021	0.0202213	3.76089	42.4473	hypothetical protein
NCU04224		88.1352	88.0969	87.3843	90.3705	83.1882	116.393	190.452	hypothetical protein, variant 1
NCU04228	pdo-2	64.9678	55.1683	51.8299	48.233	47.5216	36.9583	35.9142	phytanoyl-CoA dioxygenase
NCU04230	acu-3	306.024	266.225	215.631	178.708	217.224	120.055	101.746	isocitrate lyase
NCU04232		296.508	213.107	225.504	262.875	217.799	143.826	86.2395	hypothetical protein
NCU04233		0.534764	0.233522	0.380625	0.433898	0.328295	1.27092	5.86214	hypothetical protein
NCU04236		0	0.0179751	0	7.76754	14.1107	12.6191	43.6653	hypothetical protein
NCU04241		103.351	90.657	101.731	86.7136	76.0364	65.5583	60.7894	TBC1 domain family member 22A
NCU04246	pab-2	70.3457	50.8832	50.5064	36.6689	26.1613	16.9961	14.6251	hypothetical protein
NCU04247	ro-4	48.6624	57.9915	63.1912	47.0456	39.2164	30.3118	26.8975	centractin
NCU04254		267.117	252.872	237.064	177.439	147.57	114.987	100.787	hypothetical protein
NCU04267		0.507446	0.585458	0.492148	96.1847	98.1496	32.5891	14.0029	hypothetical protein
NCU04269	apr-6	20.7598	18.6654	16.4584	25.6112	47.1876	704.24	1184.72	aspartyl proteinase, variant 2
NCU04272	znf-55	953.2	872.804	885.991	926.17	825.033	755.468	567.246	zinc finger transcription factor-55
NCU04274	sts1	395.424	352.816	320.161	224.514	209.093	219.9	201.085	nuclear envelope protein Cut8
NCU04278	pas	16.7242	20.6081	19.4866	24.6619	27.4589	31.5495	37.0607	PRC2 accessory subunit
NCU04289		47.2138	49.7879	57.0787	36.5492	34.3713	27.1329	23.7778	hypothetical protein
NCU04291		94.6753	96.7249	99.3504	56.2874	65.5397	47.3006	34.8384	hypothetical protein
NCU04294	sad-2	0	0.0194028	0.0903654	11.1276	3.9908	31.362	31.2256	SAD-2
NCU04297		13.5779	14.7826	13.9155	39.2329	45.4224	35.9862	28.593	hypothetical protein
NCU04301	pex19	65.9125	62.3383	56.9344	56.3817	59.8346	56.0653	103.25	peroxin
NCU04302	nup-22	57.4896	49.293	52.995	54.7434	62.6088	75.1777	122.77	ubiquitin-conjugating enzyme E
NCU04309		24.2433	18.1517	19.1853	12.0043	11.3518	25.2711	89.9076	phosphoribulokinase/uridine kinase
NCU04312	nudf-1	61.5634	55.138	70.1491	40.6309	40.442	34.0091	23.2633	nuclear migration protein NudF-1
NCU04317		28.3162	24.4509	22.7759	20.4969	18.1549	17.9257	13.1204	DUF431 domain-containing protein
NCU04320	taf-2	46.7816	49.0194	47.8301	43.6543	36.856	35.0068	35.1962	transcriptional co-activator
NCU04321	mrc1	23.4966	24.0492	27.039	20.2978	12.1249	6.76493	6.97888	Mrc1-like-1
NCU04322		20.3564	20.3107	22.8746	16.9442	12.9078	9.19922	6.39395	hypothetical protein
NCU04323	pyr-6	28.0348	28.5139	31.1947	23.7239	23.9934	18.8325	11.3973	dihydroorotase, variant 1
NCU04325		16.6522	17.3489	17.9255	18.2886	16.5041	26.1135	60.1957	hypothetical protein
NCU04326	stk-29	44.7341	42.1229	44.2613	45.945	38.4112	63.1054	130.984	protein kinase
NCU04327	drl-1	89.7888	103.352	106.13	67.7684	47.3396	25.0626	30.1071	DNA replication licensing factor MCM2
NCU04337	svf1	327.714	288.22	290.034	232.614	267.16	214.943	141.083	survival factor 1
NCU04338	hH4v	84.2084	75.9431	70.9647	51.3309	44.1546	38.39	35.3389	histone h4-2
NCU04340		110.125	170.172	138.645	80.1314	86.4717	38.9408	30.5375	acetyltransferase
NCU04347		54.4041	64.4198	63.5194	89.3167	85.6424	137.704	157.987	pyruvate formate lyase activating enzyme
NCU04356		0	0.0539252	0.0361461	1.38447	1.46604	6.78767	42.7193	hypothetical protein
NCU04357		0	0	0	0.146639	0.0404425	0.160902	3.81548	hypothetical protein
NCU04358		41.4115	43.5595	40.0068	43.4244	38.7219	30.5058	25.5104	repressor protein
NCU04365		0	0.0175452	0.0720113	0.797621	1.0574	2.57076	6.08989	hypothetical protein
NCU04375		8.24297	7.57581	8.95851	9.96812	10.7283	20.6994	97.9176	hypothetical protein
NCU04384		5.42323	5.67775	6.19003	1.82228	0.952628	31.0885	224.572	hypothetical protein
NCU04391	mdr-4	4.93981	8.87064	5.97595	166.112	256.198	613.513	357.511	multi-drug resistance-4
NCU04398		2.78447	4.3121	2.82124	16.9027	11.1198	38.8186	41.7476	hypothetical protein
NCU04404	cvc-1	200.491	200.516	223.137	158.953	143.126	130.49	104.052	coatomer beta subunit
NCU04406	ves-5	168.257	131.012	134.246	87.0213	76.1852	69.962	89.7027	vesicle-mediated transporter Vid24
NCU04411	trp-4	43.3961	40.5888	48.6494	52.746	39.3985	29.6304	23.2903	anthranilate phosphoribosyltransferase
NCU04412	mrp-24	39.3972	45.8926	52.0468	44.7738	43.0197	37.3285	28.3748	hypothetical protein
NCU04413		67.1823	58.5974	54.3908	75.4397	87.6578	90.2646	104.937	UPF0132 domain-containing protein
NCU04414	rpt-5	191.769	169.328	188.325	179.638	165.459	139.596	135.178	regulatory particle, ATPase-like-5 protein
NCU04421	anx14	50.5867	48.654	44.0846	66.9695	79.7053	91.1562	176.071	annexin XIV, variant 1
NCU04423		40.5547	44.5336	47.3968	39.9241	42.97	53.4746	76.921	hypothetical protein
NCU04426	div-4	33.2254	30.7152	33.1422	26.4108	24.4747	21.4686	17.5773	cell division protein kinase
NCU04429	mmp-1	23.2564	24.5089	24.2357	27.8585	33.7808	40.6531	75.3762	mitochondrial matrix protein-1
NCU04432		0	0	0	0.540666	0	0.092749	13.5196	hypothetical protein
NCU04440		18.1547	25.3427	22.1494	92.5202	75.8245	58.5138	35.8172	hypothetical protein
NCU04445		0.604693	0.523964	0.276108	3.24024	1.55917	10.4809	12.0398	hypothetical protein
NCU04450		64.6379	68.8754	62.1364	81.484	112.873	156.541	131.111	hypothetical protein
NCU04452	mig-3	317.552	276.803	271.259	61.1574	37.34	17.6577	11.5173	12-oxophytodienoate reductase 1
NCU04459	ada-19	79.0125	72.3427	73.4845	71.7966	67.1217	64.4124	54.7484	SAGA complex subunit
NCU04464		0.85208	0.601437	0.637008	0.662984	3.56694	47.8612	35.1115	hypothetical protein
NCU04468	aap-6	71.5013	71.4063	83.3384	52.3367	48.5465	36.2941	37.0404	proline-specific permease
NCU04472	dbh-4	281.542	220.366	239.101	86.1987	54.8057	49.0836	32.289	DEAD/DEAH box helicase, variant 1
NCU04473	gt69-1	61.9518	58.6137	62.8692	43.4292	39.0888	35.562	28.255	polysaccharide export protein
NCU04476		0.0941608	0.0179751	0.0722867	0.400016	0.394027	9.40312	52.1901	hypothetical protein
NCU04477		0.0936343	0	0.0722923	0.355622	0.0637048	4.23441	11.9165	hypothetical protein
NCU04478	pla-6	7.97147	5.24181	6.07889	4.90535	5.08856	9.68305	55.1543	phospholipase-6
NCU04481	maa-2	18.2291	20.3932	21.0552	21.6445	23.95	27.6786	35.5932	mitochondrial ATPase-2
NCU04482		793.456	607.04	734.017	238.244	311.84	44.6614	24.9485	hypothetical protein
NCU04484		0	0.0179751	0.0711685	1.6984	2.11574	8.92014	7.11548	hypothetical protein
NCU04487		138.1	123.313	125.743	62.6662	51.7214	10.5832	5.08463	hypothetical protein
NCU04488		78.4392	54.4456	69.6434	51.9957	47.4765	29.689	18.111	hypothetical protein
NCU04493		170.391	161.861	172.639	73.3277	56.6578	59.1416	42.4088	hypothetical protein
NCU04494	ce1-3	7.14064	6.14159	6.16766	7.33227	9.87063	8.7444	25.4836	Acetyl xylan esterase
NCU04497		45.9857	22.3098	37.7417	3.70272	3.69613	1.44293	3.1262	hypothetical protein
NCU04499		17.586	15.2068	16.7414	16.9001	15.1253	21.0465	27.7293	hypothetical protein
NCU04505	div-32	47.7516	39.426	38.8311	38.3031	41.2272	53.0818	73.8809	nuclear division-32
NCU04506		37.8238	38.5414	32.0127	40.642	48.5391	63.4658	63.3326	hypothetical protein
NCU04513	uce-14	63.117	54.299	53.1581	60.085	63.905	85.4416	155.697	ubiquitin-conjugating enzyme-14
NCU04516		359.626	309.883	342.501	382.313	234.997	167.926	121.78	hypothetical protein
NCU04520		29.3399	28.1229	28.002	25.2171	23.6852	39.7325	266.392	hypothetical protein
NCU04522		4.86561	4.10995	4.4865	5.87911	9.08637	8.73739	22.2667	hypothetical protein
NCU04525		22.6639	25.1625	24.3492	75.5544	79.319	135.969	101.803	hypothetical protein
NCU04528	lacc	3.7411	4.02193	4.34052	155.828	421.606	353.028	170.034	laccase
NCU04531		101.971	100.529	97.7344	136.459	154.286	281.803	309.02	hypothetical protein
NCU04534	nmp-1	87.6169	70.5008	85.6301	64.3889	54.2249	50.4625	32.1611	nuclear migration protein NudF-2
NCU04541	ens-14	84.5474	65.2807	65.1796	78.1864	85.9874	103.283	122.997	endosome-14
NCU04545		274.573	228.731	252.263	98.2313	75.5296	62.0844	55.3853	hypothetical protein
NCU04547		0.0753896	0.0350904	0	0.256399	0.352104	6.3581	28.9705	hypothetical protein
NCU04550		39.3181	35.37	39.9619	45.7836	46.9858	52.0471	67.7724	hypothetical protein
NCU04555		9.80454	9.36334	6.84319	12.0188	13.1084	30.7205	158.994	hypothetical protein
NCU04561	mld-1	1.94654	3.61358	2.10843	227.33	222.779	313.882	228.16	melanization defective-1
NCU04574		0	0.0539252	0	0.201504	4.55635	26.0379	23.8854	hypothetical protein
NCU04576		18.9892	18.4486	21.5974	28.1697	16.5329	19.1446	66.2152	hypothetical protein
NCU04581	kin-6	82.141	84.0085	85.3842	83.4919	59.5002	46.4406	48.1534	kinesin-6
NCU04583		16.7705	13.9007	16.3696	44.9261	29.066	54.6513	63.1885	acetyltransferase
NCU04586		2.06236	3.00222	2.50295	5.56362	4.48978	19.0815	65.5742	hypothetical protein
NCU04589	het-17	12.2251	11.4241	10.5186	11.5635	9.51707	4.92077	4.94055	heterokaryon incompatibility-17
NCU04592	cem-4	72.0332	66.6282	57.5706	26.2445	13.152	11.3437	11.1942	condensing enzyme (mitochondrial)-4
NCU04594		42.8453	32.6998	28.512	30.2889	33.8509	22.5203	16.8231	4-carboxymuconolactone decarboxylase
NCU04595	prk-11	24.7415	24.7633	25.0721	23.6794	23.8452	19.8353	14.2642	serine/threonine-protein kinase BUD32
NCU04600	pph-9	302.243	280.025	320.176	276.794	275.862	191.784	175.489	protein phosphatase-9
NCU04601		28.4532	28.1375	27.9282	45.8931	184.018	487.322	304.833	hypothetical protein
NCU04606	nup-24	45.3765	52.1861	53.075	55.0343	48.8013	35.2723	29.9023	pre-mRNA splicing factor
NCU04607		5.38348	4.30306	4.87363	52.2832	94.7729	75.8873	43.8795	hypothetical protein
NCU04608		0.46945	0.610692	0.629268	1.64743	5.0245	16.0399	15.2744	hypothetical protein
NCU04609		29.9635	38.1958	41.063	43.7663	40.0018	29.5	22.0067	hypothetical protein
NCU04612	mek-2	260.301	240.575	257.728	213.248	213.431	185.824	150.957	Mitogen activated protein kinase kinase 2, variant
NCU04613		47.8526	43.8425	43.1987	47.2971	43.8528	33.6223	20.1724	HAD superfamily hydrolase
NCU04614	crp-87	67.521	72.0565	65.3035	76.2569	66.5399	71.0572	153.946	cytoplasmic ribosomal protein-87
NCU04616		1.88533	1.80151	2.38625	7.783	0.973867	2.30223	421.003	hypothetical protein
NCU04618		80.0909	62.5725	72.5986	31.4391	41.8417	32.9745	24.989	hypothetical protein
NCU04622		100.629	71.9276	95.2295	38.1288	39.2609	30.3578	23.3216	hypothetical protein
NCU04623	gh35-2	10.7286	11.0437	9.46633	10.1116	11.7633	22.5478	25.579	Beta-galactosidase
NCU04625	pup-4	0.133174	0.331396	0.509384	0.720577	0.746755	13.9043	19.0354	Purine transporter
NCU04626	gpr-2	20.0394	14.5114	14.6617	9.59921	21.1152	46.4828	79.2453	G-protein coupled receptor
NCU04631		0.0556382	0.0544933	0.108157	1.63998	1.48447	7.60848	8.07242	hypothetical protein
NCU04633		104.868	96.5469	101.584	97.2917	89.416	107.099	163.017	RING finger protein
NCU04635		311.232	269.203	142.047	223.748	141.954	508.102	1002.74	hypothetical protein
NCU04638		40.498	45.1431	40.4989	70.7103	109.668	191.804	537.762	hypothetical protein
NCU04642	ad- 12	65.7085	52.1708	56.3847	48.3558	47.9856	42.1124	40.6943	adenosine deaminase, variant 1
NCU04643		50.7579	48.2955	52.9286	55.5126	52.9979	41.9735	30.0095	peptide-N4-(N-acetyl-beta- glucosaminyl)asparagine amidase A
NCU04648	nic-13	80.1698	76.2975	79.3728	57.5152	59.7039	49.3094	43.3204	nicotinic acid-13
NCU04653		109.648	84.0145	78.7631	40.9143	40.6457	48.3179	48.584	LCCL domain-containing protein
NCU04656		122.763	139.007	128.141	76.7506	73.1084	62.442	67.1109	MFS transporter
NCU04662	apg-4	33.6938	36.9194	38.5372	55.2561	60.7562	62.4321	57.1482	autophagy protein 5
NCU04665		36.2192	31.5028	33.7776	28.0916	37.742	46.8406	65.1044	hypothetical protein
NCU04667		282.955	300.895	160.415	197.212	310.616	1263.74	1836.84	hypothetical protein
NCU04692		50.1977	47.8087	42.7957	58.0045	65.1856	121.039	119.014	hypothetical protein
NCU04695		6.12146	4.23708	3.96881	4.56451	5.16895	8.68937	13.5369	methyltransferase-UbiE family protein
NCU04698	spe-4	32.9003	31.8446	30.184	24.1767	24.2464	23.7118	17.5235	spermine/spermidine synthase
NCU04708		0.0750883	0.0194028	0	0.328339	0.657994	2.77637	7.0934	hypothetical protein
NCU04710		0	0	0.074804	0.573938	1.30084	172.782	892.864	hypothetical protein
NCU04713		19.06	23.0142	19.6151	34.1254	29.5548	48.1713	59.6019	hypothetical protein
NCU04718		250.096	265.791	219.132	290.585	386.762	476.878	441.292	hypothetical protein
NCU04722		9.59503	9.82281	8.67224	15.5367	22.3103	51.8034	50.0499	hypothetical protein
NCU04723		4.03765	5.10544	4.73762	6.78344	11.5161	25.6713	29.8633	hypothetical protein
NCU04724		39.5775	38.9508	38.3737	49.843	52.3787	55.4192	121.554	VHS domain-containing protein
NCU04726	gh3-9	140.245	136.582	140.044	111.931	100.959	99.7247	71.3459	beta-N-acetylglucosaminidase
NCU04730	qde-2	196.928	177.469	182.724	234.488	302.141	366.143	483.833	post-transcriptional silencing protein QDE-2, variant 1
NCU04734		5.27304	4.17079	4.51582	5.28114	3.64202	4.26957	12.8193	hypothetical protein
NCU04735		0.284628	0.802141	0.404289	1.32482	0.247567	4.20903	23.6308	hypothetical protein
NCU04740		23.9429	23.9454	25.7824	25.2092	16.8401	7.63798	7.79484	hypothetical protein
NCU04744	dps-2	0.88394	1.09446	0.985976	0.988033	0.890955	28.7489	188.51	dihydropicolinate synthase-2
NCU04747	stk-31	169.049	166.675	173.652	147.168	125.048	104.273	88.1759	serine/threonine protein kinase Kin1
NCU04751		2.72708	6.44289	9.25433	4.12571	41.6604	98.907	58.7429	hypothetical protein
NCU04752		0	0.0890156	0.0189103	0.25939	0.147474	10.5314	78.4284	hypothetical protein
NCU04757		172.945	130.145	137.778	120.725	113.521	110.983	92.0313	hypothetical protein
NCU04761		103.538	100.114	110.365	101.104	91.3087	97.3315	219.809	hypothetical protein
NCU04767		164.961	162.439	131.523	96.0655	85.0477	58.3728	49.5725	hypothetical protein
NCU04773		30.9948	33.7856	30.4706	24.6709	27.8481	32.2794	53.9651	hypothetical protein
NCU04775	nnt-1	11.2303	13.4069	13.2859	9.17641	8.86647	7.67704	5.01023	nicotinamide N-methyltransferase
NCU04786	snf2-2	147.067	98.7793	96.8277	44.5801	50.4656	46.5044	44.945	Snf2 helicase-2
NCU04791	mig-10	47.2617	36.225	38.1984	14.8136	14.1978	32.839	74.9538	short chain dehydrogenase/reductase, variant 3
NCU04794		64.4922	64.2375	65.5606	56.4049	56.5954	50.4327	47.8671	hypothetical protein
NCU04795		64.7927	65.2347	65.1906	80.3814	92.7198	171.288	155.192	hypothetical protein
NCU04800	ubi-10	68.0327	55.0037	56.8937	53.6086	46.4515	45.9556	92.0531	ubiquitin-10
NCU04801	csy	76.649	54.5094	56.6387	48.6415	32.6081	23.2952	31.696	chalcone synthase
NCU04802	pex11	217.756	186.227	167.703	203.955	219.63	163.952	84.7869	peroxisomal biogenesis factor
NCU04814		108.089	95.3373	90.2354	110.333	114.86	118.199	213.074	DUF21 and CBS domain-containing protein
NCU04817	cox-16	26.2796	27.7973	29.7969	23.1017	18.783	15.7966	14.9093	electron transfer protein 1
NCU04821		0.0566548	0.0738961	0.0189103	0.0188945	0.0827555	0.174811	13.1924	hypothetical protein
NCU04823	adh-12	398.208	174.285	167.3	89.5872	61.2175	35.6526	31.5711	alcohol dehydrogenase-12
NCU04824		50.4628	44.8962	47.5206	53.8807	55.3724	64.3295	103.245	hypothetical protein
NCU04826		290.889	309.5	332.947	247.96	226.18	156.58	104.437	hypothetical protein
NCU04835		53.0397	55.179	55.6621	46.4563	31.3067	22.7914	23.7035	hypothetical protein
NCU04850	gh55-1	79.8389	113.716	59.409	183.579	856.513	1992.55	1721.16	exo-beta-1,3-glucanase
NCU04851		42.7529	54.7049	55.4276	59.7465	56.5235	74.629	177.477	hypothetical protein
NCU04852		0.0955914	0.0776114	0.0367024	0.358943	0.960271	2.34918	97.8083	hypothetical protein
NCU04856	gln-2	762.103	752.456	954.75	1031.55	1393.13	855.679	539.021	Glutamine synthetase
NCU04857	had-1	102.542	90.6134	101.385	65.4547	57.6091	45.9782	34.5872	hydroxyacid dehydrogenase-1
NCU04860		0	0	0	0	0.313142	3.04727	2.52195	hypothetical protein
NCU04869		0	0	0	0.603303	0.0404425	1.36254	5.08342	hypothetical protein
NCU04870	ce1-1	0	0	0	0	0.0625343	1.25967	1.09968	Acetyl xylan esterase
NCU04871		2.03825	1.82929	2.24393	2.63577	2.19031	5.09462	7.32188	hypothetical protein
NCU04874	aod-3	5.26198	5.92144	9.23942	9.30923	8.56081	17.2134	28.327	alternative oxidase
NCU04881		67.6122	60.9609	77.7239	122.06	124.232	58.832	40.4112	hypothetical protein
NCU04886	mdr-11	21.5269	18.8245	18.6135	15.3697	19.18	30.5229	34.9712	multi-drug resistance-11
NCU04887	gt71-1	68.5719	66.9276	67.1294	76.8974	70.4355	105.192	159.885	hypothetical protein
NCU04897		21.9234	25.3766	24.1754	36.8513	21.1955	46.4074	158.03	hypothetical protein
NCU04900		0	0.0179751	0	0.0755782	0.0212349	0.369868	12.1764	hypothetical protein
NCU04902	trm-5	17.4514	16.8315	20.0164	20.2961	25.4491	33.6244	31.0304	sodium-hydrogen antiporter
NCU04903	tpp-1	6.01704	6.59466	7.26036	7.81874	8.87182	12.9428	15.6555	tripeptidyl peptidase-1
NCU04907		723.55	433.293	438.853	255.073	170.778	95.6787	70.5702	hypothetical protein
NCU04910		1215.79	822.063	959.397	491.63	514.076	239.225	139.624	hypothetical protein
NCU04917		0.0753896	0	0	0.412629	0.0849398	6.40109	18.5866	hypothetical protein
NCU04923	gcy-1	382.321	259.584	188.792	39.361	34.5053	24.5928	40.1672	Gld1
NCU04924	cut-1	547.504	229.076	189.215	74.906	42.5063	19.8866	24.5145	HAD-superfamily hydrolase, variant 1
NCU04926		0.0376948	0.0355203	0.0542192	0.478586	0.272076	13.1531	82.6987	hypothetical protein
NCU04928		23.3949	20.2214	20.1937	110.153	57.1463	327.724	410.535	hypothetical protein
NCU04931		249.937	266.791	185.25	518.873	548.852	1375.63	1530.51	hypothetical protein
NCU04938	bet-2	0.0188474	0.0582085	0.0756412	19.7348	42.1263	21.468	44.554	choline dehydrogenase
NCU04939		11.5959	9.33626	7.6687	10.9224	8.33372	26.2842	40.3709	hypothetical protein
NCU04947	gh55-6	5.83944	8.17452	9.67154	20.4219	22.3435	43.1219	52.5111	LysM domain-containing protein
NCU04950		3.88865	5.59258	3.50261	2.91967	3.964	230.366	263.831	hypothetical protein, variant 1
NCU04951		1588.95	1823.16	1436.56	2054.14	3565.76	5592.59	4794.74	hypothetical protein
NCU04953	apr-7	4.94221	4.08985	4.68116	8.80878	17.4066	53.5184	55.0595	penicillopepsin
NCU04960		0.663984	0.400871	0.635316	4.66147	6.70942	15.052	14.7998	hypothetical protein
NCU04961		0.883338	0.626981	0.527732	10.5562	32.6045	93.7537	71.5115	hypothetical protein
NCU04987	gpr-10	73.3931	61.7928	63.5077	21.9474	22.6075	17.6761	19.3935	hemolysin-III channel protein Izh2
NCU04991	opt-2	2.72451	1.87566	1.72031	1.82556	1.84467	6.24761	14.6338	oligopeptide transporter-2
NCU04992		0.488148	0.563353	0.471557	2.36616	13.6246	23.6619	72.4676	hypothetical protein
NCU04997	gh10-3	2.02396	2.28936	2.63982	2.40695	2.70072	4.67021	39.1165	xylanase
NCU04998		4.48904	4.41109	4.22517	6.16727	6.90055	14.0274	19.8157	hypothetical protein
NCU05004		15.0971	11.424	9.30991	8.74941	8.91723	20.2354	33.8293	hypothetical protein
NCU05005		25.4946	21.9934	21.5582	19.174	13.4218	55.1347	90.5733	HHE domain-containing protein
NCU05009	nuo21.3c	124.03	130.577	139.928	118.09	125.285	105.851	79.0794	NADH-quinone oxidoreductase chain I, variant 1
NCU05023		125.067	154.07	172.718	281.961	378.871	225.979	178.162	hypothetical protein
NCU05024	ff-11	2.72252	3.31438	4.02476	2.73804	2.78192	6.11119	25.9939	hypothetical protein
NCU05025	tah-8	25.123	22.9181	23.5936	14.285	8.43657	2.46284	2.28345	hypothetical protein
NCU05035	vad-12	17.3291	15.9865	14.3013	16.9117	10.9542	20.1036	39.1276	hypothetical protein
NCU05037	dps-3	9.07616	6.60604	5.7606	10.4803	38.3756	51.1173	45.7279	dihydropicolinate synthase-3
NCU05039		1.16676	2.24187	1.27706	10.2055	25.3305	107.681	58.1518	hypothetical protein
NCU05042	bro-1	2.93243	4.16088	2.96618	33.8747	70.1376	80.3519	41.8085	bilirubin oxidase-1
NCU05043		2.04488	2.69965	2.25269	9.731	86.8038	41.0533	23.2759	hypothetical protein
NCU05046	ena-1	1363.33	1082.68	1147.83	600.692	502.715	358.5	333.418	calcium-transporting ATPase 3
NCU05048		0	0	0	0.50405	0.953095	1.60047	31.8707	hypothetical protein
NCU05049		21.9495	9.14084	10.2856	8.64222	7.14519	25.0223	211.197	hypothetical protein
NCU05053		14.4427	17.1965	19.031	13.5312	12.1569	17.0748	40.2245	hypothetical protein
NCU05054		27.9472	36.431	32.2502	62.2966	46.5374	744.17	984.348	hypothetical protein
NCU05061	sgr-16	54.6097	60.4166	47.2474	29.3869	32.0066	22.4696	18.2053	hypothetical protein
NCU05062		49.4888	43.9047	41.6174	29.5639	22.9125	28.0163	29.0228	hypothetical protein
NCU05063	gh88-1	5.43928	7.05155	5.43891	14.829	21.966	28.6555	27.8286	glycosylhydrolase family 88-1
NCU05064	hcr-1	297.053	292.114	282.002	187.82	167.465	182.738	211.981	hemicellulase-specific regulator 1
NCU05071	mpr-3	3.9673	4.23708	3.64039	7.68478	6.02778	21.5508	21.3483	metallo-endopeptidase
NCU05073		0	0	0	0.190998	0.209932	0.201089	8.08632	hypothetical protein
NCU05078		42.2858	29.997	23.2019	31.4933	28.7432	32.9778	83.7625	protein-beta-aspartate methyltransferase
NCU05079	mfs-9	526.858	600.472	711.931	797.415	437.178	169.771	146.147	MFS peptide transporter
NCU05080		1.77338	1.48464	1.75951	1.70921	26.8474	720.006	791.248	hypothetical protein
NCU05082		0.0747869	0.0179751	0.0180731	0.642887	0.494586	6.00832	36.0642	hypothetical protein
NCU05083		6.74538	4.6258	5.90882	10.0344	13.5967	15.5794	19.4485	hypothetical protein
NCU05085		0	0	0	0.261179	0	15.9086	173.594	hypothetical protein
NCU05092		2.69595	3.95462	3.6212	3.39986	15.1783	25.4066	23.4731	hypothetical protein
NCU05094		37.0369	36.6341	34.9497	152.168	250.821	359.957	164.383	short chain dehydrogenase/reductase
NCU05097		0.528363	0.491299	0.604486	3.15301	3.83023	12.4017	15.7741	hypothetical protein
NCU05098	chol-12	3.48325	2.53715	2.90523	3.84548	12.7377	25.7524	18.5277	Phosphatidylserine decarboxylase
NCU05104	gh7-4	0.550035	2.62228	0.557532	4.59935	6.0245	42.3214	74.1154	exoglucanase 1
NCU05107		0.699834	0.517685	0.4763	1.57273	1.57814	3.41474	8.00642	hypothetical protein
NCU05112		0.0192613	0.0194028	0.0367024	0.319652	0.854253	1.60663	4.83825	hypothetical protein
NCU05134		9.16122	10.4508	19.9045	57.6496	399.777	415.142	117.281	hypothetical protein
NCU05138	gt25-1	7.70721	8.42705	9.76219	14.9411	13.1595	19.7286	52.8086	hypothetical protein
NCU05147		0.696334	1.28374	0.960076	1.80575	3.14019	17.0672	11.6758	hypothetical protein
NCU05149		33.384	32.2309	32.245	195.654	251.109	129.206	41.1385	hypothetical protein
NCU05151	phk-1	30.3007	26.2414	19.5269	28.0791	46.1913	79.0442	100.101	phosphoketolase-1
NCU05154	nca-3	97.8517	48.8002	78.2454	117.916	174.336	266.923	458.266	calcium P-type ATPase
NCU05155		0.262393	0.0728982	0.382586	1.4016	1.72779	28.1944	68.8325	hypothetical protein
NCU05156		27.3659	31.9298	39.8305	51.8968	85.7977	69.3601	51.1893	hypothetical protein
NCU05158		0.150478	0.110844	0.0923151	6.19478	12.5238	12.512	34.3804	hypothetical protein
NCU05163		33.5842	16.9443	19.3876	3.63794	2.65997	3.18206	3.2296	hypothetical protein
NCU05166		18.4942	17.0391	18.1696	19.8038	20.1357	28.207	35.3943	hypothetical protein
NCU05172		0.132985	0.251497	0.309754	0.872906	1.15515	2.04014	3.86217	hypothetical protein
NCU05176		0.907228	1.24197	1.14611	5.98302	10.1124	5.20951	2.10013	hypothetical protein
NCU05180	kin-9	38.9688	38.5251	38.3927	40.101	26.6478	23.9847	21.4898	kinesin-9
NCU05188	fdo-1	34.8637	19.022	25.0478	2.42372	3.12129	2.48969	1.16408	flavin dinucleotide oxygenase-1
NCU05191		0	0.0738961	0.0542192	4.12929	1560.44	6636.69	2736.68	hypothetical protein
NCU05193		12.7685	19.4016	14.5898	53.4332	84.6893	83.5578	78.6715	hypothetical protein
NCU05194	drl-4	59.8031	68.1469	72.922	52.2255	38.2461	28.5699	16.1416	DNA replication licensing factor Mcm6
NCU05197		8.51136	8.77096	7.22085	9.64989	11.1946	16.1504	23.6958	hypothetical protein
NCU05201	trm-62	0.645626	1.21602	1.02212	1.95057	2.53835	14.9563	30.1626	transport of metals-62
NCU05202		21.7253	22.4289	22.6869	35.1202	28.8098	37.8414	46.0262	hypothetical protein
NCU05203		51.1942	50.9804	46.4147	67.6609	79.2613	78.4199	121.515	hypothetical protein
NCU05204	cul-1	156.653	153.466	160.908	158.783	166.757	158.832	254.072	Cullin 1
NCU05210	uvs-2	14.0167	15.6114	17.3257	15.1446	11.1648	7.93629	6.569	postreplication repair E3 ubiquitin-protein ligase rad-18
NCU05212	ce4-3	4.6118	5.37847	4.13909	582.339	1274.93	341.356	110.448	glycosyl hydrolase
NCU05214	rnh-3	15.8514	14.4804	15.159	19.7651	16.4643	6.96307	4.69678	ribonuclease H-3
NCU05216		0.0766314	0.0757537	0.179882	5.28624	6.72345	26.0208	98.9869	methoxy mycolic acid synthase 1
NCU05219		68.2299	72.9181	66.475	69.6186	69.7589	103.474	165.879	hypothetical protein, variant 2
NCU05229		257.139	231.888	189.785	305.901	781.196	2069.33	1177.95	hypothetical protein
NCU05236		25.881	85.2569	47.982	1551.44	2569.89	1571.34	918.981	hypothetical protein
NCU05237		83.0632	85.5764	85.3506	93.594	62.7407	46.0497	39.0165	hypothetical protein
NCU05242	znf-25	129.333	140.52	122.566	124.779	155.146	248.215	239.715	zinc finger transcription factor-25
NCU05244	the-2	41.3398	38.2563	46.9528	27.0546	25.8465	14.7518	14.5491	thioesterase-2
NCU05245	pex12	49.6311	51.847	58.3731	41.3147	40.1466	33.5275	25.66	peroxisome assembly protein 12
NCU05250	div-76	50.4508	47.995	50.5608	48.214	48.6664	74.652	86.3466	nuclear division-76
NCU05257	tcf-22	60.6481	63.5699	60.2773	78.0995	87.7	112.362	120.542	transcription factor-22
NCU05259	acds-1	65.3911	74.8231	86.2816	181.078	147.371	187.442	513.075	acyl-CoA desaturase-1
NCU05263	srb-7	26.1922	25.4627	24.8488	25.8005	23.9063	37.1704	43.3826	hypothetical protein
NCU05264	nut-3	49.677	46.3582	55.6788	40.5777	34.819	31.4522	17.7689	pyrimidine 5'-nucleotidase
NCU05269	hsp88	348.8	343.539	375.801	228.194	213.676	214.009	181.288	heat shock protein 88
NCU05271		78.5386	97.039	107.433	90.8906	86.8219	109.334	302.448	hypothetical protein
NCU05280	dash-1	14.8494	13.4325	16.5622	19.4207	15.7671	9.46579	7.36507	hypothetical protein
NCU05281		12.3239	11.2889	12.5357	14.5869	12.453	23.4302	65.7985	hypothetical protein
NCU05282		32.2823	29.1903	31.8443	30.6409	24.864	18.2702	15.9035	hypothetical protein
NCU05294	znf-40	23.9844	30.0422	30.3033	51.8529	54.5112	51.3557	35.7442	zinc finger transcription factor-40
NCU05298	nit-3	8.94296	11.7096	11.277	12.2211	12.9263	25.0777	30.009	Nitrate reductase
NCU05313	mtp-2	64.6225	64.4548	63.0447	85.378	99.7674	110.2	105.214	mitochondria fission 1 protein
NCU05314		69.2762	73.3784	76.6484	103.286	101.261	99.8919	93.5529	hypothetical protein
NCU05316		23.5894	25.7369	24.2237	22.8734	15.841	24.4003	64.3928	pfs domain-containing protein
NCU05321		1.1285	2.16131	1.63631	10.0722	8.76211	14.7567	86.3027	hypothetical protein
NCU05338		113.577	129.548	127.34	96.5847	73.8295	35.5891	47.0546	hypothetical protein
NCU05341		7.73135	5.97623	6.45034	3.48171	6.59297	25.9197	26.1249	hypothetical protein
NCU05351		5.66752	10.2766	8.24488	26.2899	33.8774	33.4397	25.3434	hypothetical protein
NCU05358	mlh3-1	0.884881	1.01714	0.942828	6.56113	2.52328	35.8196	61.658	hypothetical protein
NCU05373		47.0272	42.8399	45.8068	72.6558	171.607	315.539	355.488	hypothetical protein
NCU05375		212.067	225.085	213.057	243.237	280.651	312.898	324.087	hypothetical protein
NCU05377		90.4918	54.0865	57.6836	68.9623	93.591	120.658	194.991	Integral membrane protein
NCU05384		31.9929	27.6168	21.3087	50.6137	60.469	89.2938	96.6474	hypothetical protein
NCU05385		32.7504	30.5842	28.2135	25.4541	21.79	30.6745	56.1881	hypothetical protein
NCU05390	mic-20	262.913	323.947	407.284	211.414	128.116	102.952	83.0165	mitochondrial phosphate carrier protein
NCU05392	lcm-2	13.1731	16.5491	17.7773	15.7075	11.0893	6.67818	3.9029	leucine carboxyl methyltransferase 2
NCU05395		1951.74	1959.79	1945.22	2887.25	3222.42	1225.31	520.372	hypothetical protein
NCU05404	ghx-2	517.43	367.423	477.517	917.318	895.685	7972.65	12115.1	glycosyl hydrolase unclassified family-2
NCU05411		72.4354	88.546	86.446	112.447	194.646	442.206	329.17	pathway-specific nitrogen regulator
NCU05414		41.5687	38.2207	28.0607	61.3667	82.2193	92.1669	108.994	hypothetical protein
NCU05417		66.8908	65.8771	59.0333	103.798	125.731	147.463	146.31	hypothetical protein
NCU05422	vps11	99.0982	89.3569	97.1015	95.3315	91.5958	77.4809	62.2547	vacuolar protein sorting protein Vps11c
NCU05430	atp-2	955.238	920.422	1014.27	979.645	1052.84	882.501	652.913	ATP synthase beta subunit
NCU05433	dno-5	18.7275	19.1571	19.7273	16.8487	12.2212	8.28001	7.74075	hypothetical protein
NCU05457	cya-4	252.3	241.838	248.485	212.915	224.18	189.417	188.485	cytochrome c oxidase subunit IV
NCU05460	suz-12	25.7006	23.8773	27.1716	22.9474	20.3641	18.7799	14.7711	Polycomb protein SUZ12
NCU05462		1.11365	1.40246	0.787728	0.935573	1.53216	10.3014	9.67486	hypothetical protein
NCU05463		0.0934456	0	0.0722867	16.49	26.6547	29.0486	14.6993	hypothetical protein
NCU05467		0	0	0	0.355329	1.22829	5.87639	4.08719	hypothetical protein
NCU05469		0	0	0	1.41298	1.47204	6.81391	5.50181	hypothetical protein
NCU05470		0	0	0	0.0959385	0.376147	3.59535	3.14888	hypothetical protein
NCU05472		0	0	0	0.220692	0.770017	10.8548	8.57891	hypothetical protein
NCU05477		5.66198	9.10835	7.63625	10.0462	10.8482	14.6634	23.2419	hypothetical protein
NCU05516	bio-2	23.897	27.2026	28.4974	20.9073	19.128	21.5293	89.6277	biotin-2
NCU05517	mgm-1	65.6814	68.0919	68.0999	63.7989	64.9326	50.8574	42.1301	mitochondrial genome maintenance-1
NCU05518	cuo-3	48.5693	52.5896	37.9141	88.972	115.668	315.032	253.785	peroxisomal copper amine oxidase
NCU05523	tcf-11	20.517	18.3762	17.9138	17.7561	18.0057	30.0099	110.501	transcription factor-11
NCU05524		13.8214	11.7949	9.72388	19.4225	20.0781	34.2912	119.372	hypothetical protein
NCU05525		45.9148	45.1924	45.3923	15.5929	18.7564	13.0283	10.6392	DUF833 domain-containing protein
NCU05536	sgr-19	42.9052	43.4808	49.9405	57.5895	67.1118	59.2	54.8814	hypothetical protein
NCU05540		23.6934	23.1373	27.7505	21.904	40.6829	75.3079	64.2757	hypothetical protein
NCU05543		49.2296	55.1883	57.3827	51.3078	37.6278	33.7123	28.7186	hypothetical protein
NCU05545		14.206	15.6543	14.471	14.8762	15.6168	31.7235	63.0246	hypothetical protein
NCU05547		32.1955	29.0476	26.5245	37.1374	42.317	47.6358	63.26	hypothetical protein
NCU05550		56.1997	45.2503	56.111	44.4345	67.7849	73.6148	95.9149	hypothetical protein
NCU05555		12.3421	15.7292	16.1267	32.7453	32.9711	47.9628	83.3146	hypothetical protein
NCU05557		2.06876	2.64102	3.20971	3.189	5.33332	17.2176	20.195	hypothetical protein
NCU05558	kat-3	73.8015	65.4799	64.064	62.1437	62.1605	47.0426	35.4195	ketoacyl thiolase-3
NCU05564	pex31	206.201	191.47	167.884	210.036	203.476	299.205	452.788	peroxisomal membrane protein PEX31
NCU05566		0.0192613	0	0.0378206	2.28322	0.141549	8.97242	84.0936	hypothetical protein
NCU05577	gh3-5	120.462	131.88	167.907	157.552	100.442	74.6494	40.3312	Beta-glucosidase
NCU05578		80.6677	74.8703	77.6327	80.5515	69.1993	53.7951	48.5617	hypothetical protein
NCU05579		14.504	16.6387	17.4925	18.5647	18.0088	22.2658	57.6932	hypothetical protein
NCU05582	ubi-4	26.7521	25.8621	25.9523	27.1591	30.7539	40.2627	75.8698	ubiquitin-4
NCU05583		6.16449	4.89971	4.36556	5.92204	9.60441	17.6817	17.551	hypothetical protein
NCU05584		0.606011	1.42663	0.399552	10.4269	28.5248	21.3235	13.0259	hypothetical protein
NCU05587	arp6	31.8411	33.6879	35.8108	28.3948	24.3953	20.7824	18.2068	actin-like protein arp-6
NCU05602		26.4179	36.3876	38.0667	38.2059	37.222	33.5068	24.8119	hypothetical protein
NCU05604	lacc-6	1.11425	1.20126	1.05798	2.58656	2.86686	6.43726	37.9924	laccase-6
NCU05606	ghx-4	157.775	131.302	136.354	126.935	117.352	95.8003	60.4891	glycosyl hydrolase unclassified family-4
NCU05613		0.113422	0.333359	0.182124	2.84363	3.00279	4.13367	7.66274	hypothetical protein
NCU05614		0.0192613	0	0	0.129857	0.0202213	0.323487	4.98542	hypothetical protein
NCU05618		4.85752	2.53532	2.68951	7.05065	8.06787	92.7853	155.714	extracellular SCP domain-containing protein Pry1
NCU05620	pra-1	160.577	151.332	129.002	150.054	170.189	541.411	509.871	proteasome activator-1
NCU05624	ane-2	57.5015	40.8953	40.3904	45.2029	35.3382	27.1285	20.1674	asparaginase-2
NCU05628		3.45564	2.49377	2.28718	2.86068	2.39428	2.72997	10.7988	hypothetical protein
NCU05638	stk-34	46.0802	52.8714	52.1921	35.6146	43.3273	56.7354	108.313	serine/threonine protein kinase-34
NCU05643		0.113422	0.165337	0.108989	2.75761	20.4724	45.7147	33.8941	hypothetical protein
NCU05646		40.5176	37.1097	35.9653	44.5569	52.0489	67.8149	302.605	hypothetical protein
NCU05653	cah-3	10.7092	13.9414	15.0656	12.4241	23.4286	36.7536	29.7159	carbonic anhydrase-3
NCU05667	acw-3	869.22	838.632	1003.06	260.164	191.903	85.1702	80.4587	anchored cell wall protein 3
NCU05677		0	0	0	0.0365865	0.223057	0.463178	1.83209	hypothetical protein
NCU05680	gt15-1	226.262	249.264	273.318	178.184	147.263	119.519	122.946	alpha-1,2-mannosyltransferase Kre5
NCU05683		30.3914	22.512	30.1064	32.5797	30.2042	101.745	96.4414	Dihydroxy-acid dehydratase
NCU05687		11.7187	12.3007	10.7095	22.8761	21.3948	30.0222	37.0209	hypothetical protein
NCU05691		14.6915	19.4023	18.0107	17.7167	24.5615	49.3716	83.8695	hypothetical protein
NCU05697		51.6835	59.3887	58.958	57.6519	57.6058	62.8429	86.5581	hypothetical protein
NCU05698		0.057784	0	0	0.0191877	3.85846	9.34158	14.9845	hypothetical protein
NCU05705		0.49289	0.426261	0.387334	5.29251	10.5969	10.1678	4.39655	hypothetical protein
NCU05711		0	0	0	0.706786	0.742467	1.34019	12.4751	hypothetical protein
NCU05713		0	0	0	0.0353839	0.0404425	2.98942	16.0928	hypothetical protein
NCU05715	vsp-1	211.942	209.253	198.876	184.178	194.582	209.876	227.731	sorting nexin mvp-1, variant 1
NCU05723	kpr-11	457.493	546.321	535.338	248.455	188.985	125.684	108.5	kinetochore protein-11
NCU05726		141.986	171.595	157.87	203.431	191.557	202.061	237.775	mucin
NCU05751	ce3-2	1.33767	0.780896	0.908351	1.2951	0.954736	13.2406	39.9855	cellulose-binding protein
NCU05754		0.0188474	0.0388057	0	0.0188945	0.062301	5.60726	59.7168	hypothetical protein
NCU05773		0.0188474	0.142649	0.0898035	3.2141	2.57001	4.91942	14.1544	hypothetical protein
NCU05775	aap-13	52.7292	34.9327	35.4194	33.1589	38.5413	57.8493	115.252	amino acid transporter
NCU05790	phy-2	7.76048	7.33442	6.95733	69.9538	84.6447	72.8578	60.4219	phytochrome-like histidine kinase 2
NCU05796	vtr-8	76.1872	84.2445	79.0049	80.1892	84.5	87.0081	102.732	vesicle transport-8
NCU05801		80.9034	88.9195	77.5674	56.8864	71.5998	202.028	212.155	hypothetical protein
NCU05809		23.9304	23.0948	27.2087	24.7912	22.1197	23.8806	55.66	hypothetical protein
NCU05811		0	0	0	1.7716	12.224	97.5098	68.8339	hypothetical protein
NCU05812		10.6572	9.47542	7.49588	9.06987	14.8838	92.6466	551.471	hypothetical protein
NCU05813	mrp-58	80.6803	90.346	96.7207	75.8271	68.9596	55.4951	48.1401	mitochondrial large ribosomal subunit
NCU05821	pig-1	6.81615	3.89104	5.49416	189.84	302.398	316.622	185.919	melanin pigment-1
NCU05825		1.60285	1.2193	0.928677	3.60308	9.77301	109.649	60.809	hypothetical protein
NCU05827		0.680497	0.820561	0.977575	0.871997	15.9384	20.9135	6.60891	hypothetical protein
NCU05832		378.403	229.684	337.658	188.117	159.299	89.7075	61.9321	hypothetical protein
NCU05836	gh47-4	69.3964	65.0941	63.839	55.2743	38.5792	26.4772	18.1028	glycosyl hydrolase family 47 protein
NCU05842		1.91524	3.54762	3.82711	148.566	192.011	192.923	134.806	hypothetical protein
NCU05843	tam-2	25.0034	21.0651	17.0273	143.465	226.157	239.939	175.481	ammonium transporter 1
NCU05850		383.124	329.398	283.35	220.115	236.117	189.447	134.935	rubredoxin-NAD(+) reductase
NCU05863		3.64844	5.17136	3.12573	11.2769	18.1875	39.2722	34.0654	hypothetical protein
NCU05865		19.004	23.0647	23.5817	17.932	14.5407	11.5152	11.7418	hypothetical protein
NCU05866		0.246182	0.451495	0.219108	15.6394	53.2183	51.8655	27.0337	hypothetical protein
NCU05869		13.8893	13.4504	9.95196	16.7796	24.9962	30.6549	33.6312	hypothetical protein
NCU05872		1.19043	0.611413	0.892526	2.11379	1.72273	9.40013	78.4916	hypothetical protein
NCU05873	gh13-6	30.8751	28.5701	24.8667	36.4214	44.4623	46.8895	76.3689	Amy1
NCU05877		0.0948761	0.251497	0.0923151	1.55742	7.91025	9.02193	26.3921	hypothetical protein
NCU05893		42.4049	41.0389	40.4311	36.8917	20.2399	16.1507	16.5334	AT DNA binding protein
NCU05894	rbg-8	13.3382	20.6712	21.5872	28.2293	37.7913	24.2797	15.8047	hypothetical protein
NCU05896	mic-34	4.38822	5.77504	6.6678	31.6666	22.4752	27.0279	20.5718	mitochondrial carrier-34
NCU05903		1.75186	1.57292	1.39548	5.47573	3.59097	5.20407	12.0607	hypothetical protein
NCU05918		0.0376948	0	0	0.0575631	0.164031	0.880387	10.9956	hypothetical protein
NCU05920		26.0204	19.2021	18.8531	16.3906	13.451	16.4244	43.8481	hypothetical protein
NCU05921		26.5138	30.4026	32.1833	32.6679	21.0837	8.54236	8.16873	hypothetical protein
NCU05923	cdh-2	18.3181	19.9742	17.5222	19.9177	18.4814	171.025	331.673	cellobiose dehydrogenase-2
NCU05925		88.654	99.4917	96.5947	79.6062	63.4347	57.6568	54.1982	hypothetical protein
NCU05927	gtp-7	30.5193	34.6865	36.3512	39.0934	34.9656	33.3176	24.7229	guanine triphosphate binding-7
NCU05928		25.6624	34.7405	51.0368	98.0511	93.1688	133.348	65.8105	hypothetical protein
NCU05931		11.5629	13.1006	13.9265	18.2649	13.8625	65.1725	69.3839	Putative beta-lactamase family protein
NCU05936		64.4793	52.0694	51.7705	30.3154	32.6563	30.7257	17.8934	hypothetical protein
NCU05937	gmp-1	183.957	179.74	172.889	168.702	213.303	161.741	98.1749	GDP-mannose pyrophosphorylase-1
NCU05938		0.170567	0.55319	0.092877	0.167616	0.417446	11.3049	19.0221	hypothetical protein
NCU05941		47.7549	46.0795	48.6944	38.3706	40.3808	33.9475	28.7453	PAP2 domain-containing protein
NCU05946		1.0623	0.965669	0.683762	84.6381	61.4692	184.811	227.632	hypothetical protein
NCU05950		12.7477	14.7465	14.3483	12.9732	11.2483	16.434	21.3953	hypothetical protein
NCU05959	sna-9	147.957	133.742	141.229	152.487	133.746	111.053	75.7006	vesicle transport V-SNARE protein vti1
NCU05964		94.4579	159.798	98.9232	32.0768	32.7786	20.9185	20.983	developmental regulator VosA
NCU05969	gh61-9	60.9717	70.0974	67.9087	48.6953	41.2235	32.7898	31.0828	endo-1,4-beta-glucanase
NCU05976		2.41513	1.90048	1.53231	2.43277	4.06612	4.58745	6.02096	hypothetical protein
NCU05978		9.18447	14.6298	10.8015	240.588	444.783	419.224	241.738	hypothetical protein
NCU05984	dnr-3	22.1293	23.3781	20.4427	16.858	12.0537	5.25593	5.23664	formamidopyrimidine-DNA glycosylase
NCU05988		17.9095	20.8315	16.7892	22.5469	31.0554	31.9372	34.6314	hypothetical protein, variant 1
NCU05994	tcf-10	163.261	162.66	168.595	121.416	119.527	97.216	77.6873	transcription factor-10
NCU06001		424.739	427.728	483.185	123.516	175.16	138.05	98.4085	hypothetical protein
NCU06019		10.1945	12.0517	11.2827	25.3334	57.0986	106.224	84.2761	hypothetical protein
NCU06031	rhd	336.516	313.175	342.229	172.41	215.423	183.66	128.187	mitochondrial peroxiredoxin PRX1
NCU06039		86.5386	82.0347	89.703	74.7781	72.8052	66.5263	64.8817	WD repeat protein
NCU06042	fxr-5	38.3249	37.4687	38.332	42.47	45.3506	55.7945	59.3942	FAD-dependent oxidoreductase-5
NCU06043		371.873	216.128	196.79	278.694	106.153	78.0406	60.0882	GPR/FUN34 family protein
NCU06045		2.14712	2.37167	2.84499	1.4798	2.29141	32.3165	76.9995	hypothetical protein
NCU06046		0	0	0	0	0	0.206722	1.66476	hypothetical protein
NCU06047	crp-9	561.468	579.807	593.924	287.626	365.877	328.801	201.648	40S ribosomal protein S2
NCU06057	gim-1	23.5802	20.9188	25.8254	20.9399	16.7646	9.84042	8.80396	GPI mannosyltransferase 1
NCU06067	cdc24	61.2055	57.0076	58.7228	43.5745	33.4345	36.7052	29.1493	rho guanyl nucleotide exchange factor
NCU06071	dpr-2	3.73173	3.61989	3.00429	5.75326	5.10681	42.0636	47.3293	dehydropantoate reductase-2
NCU06072		2.36675	3.11034	2.9359	8.30899	6.87581	15.0066	14.2663	hypothetical protein
NCU06081		390.532	286.456	246.407	240.501	219.314	155.557	104.884	hypothetical protein
NCU06082		2.19155	2.34766	2.11706	2.58269	6.44925	26.7175	31.1733	hypothetical protein
NCU06083		48.1062	34.7752	38.1043	14.7368	9.17312	5.81212	4.92342	hypothetical protein
NCU06085		20.9251	22.7884	20.7295	18.0555	13.662	7.68871	7.98169	LCCL domain-containing protein
NCU06089	rbg-44	32.1876	28.2435	29.5059	28.5587	24.0671	27.4753	69.7062	ribosome biogenesis-44
NCU06098		7.45262	8.49916	7.62826	14.6115	11.2757	31.1412	155.647	hypothetical protein
NCU06101		122.927	114.731	129.523	128.011	117.489	98.7414	77.7173	hypothetical protein
NCU06105	adr-7	152.288	148.796	153.307	133.342	140.838	118.048	115.346	ADP-ribosylation factor-binding protein GGA1
NCU06106		3.04402	4.0766	4.07082	8.12995	5.91301	16.7103	94.2305	hypothetical protein
NCU06108		33.8946	32.1587	29.2447	21.3904	21.6333	21.9064	17.0311	UPF0135 protein
NCU06109		1.02822	0.637835	0.492418	0.779343	14.1541	69.9161	31.2065	hypothetical protein
NCU06112	gdc-3	20.709	19.0751	23.1174	15.1506	12.7576	10.6767	8.61768	glutamate decarboxylase-3
NCU06122	gtp-24	173.686	202.295	196.386	208.485	181.573	144.922	109.634	guanine triphosphate binding-24
NCU06127		2.1448	2.61411	3.06324	1.84713	3.9661	31.0474	120.509	hypothetical protein
NCU06134		0.261754	0.255781	0.415658	0.108557	0.889941	6.50043	16.8023	hypothetical protein
NCU06136		8.97508	8.0415	10.9524	7.36138	19.8829	67.4547	114.187	hypothetical protein
NCU06137	cyp450-13	0.262658	0.331964	0.472676	0.480375	0.585218	6.48286	8.77947	cytochrome P450-like-13
NCU06142		33.8102	26.3099	22.4613	28.3417	60.6664	150.411	115.467	hypothetical protein
NCU06145	ada-21	83.7541	91.1131	94.7426	109.769	105.404	100.511	69.6719	RING-6
NCU06147	sad-5	0.0192613	0.0881559	0.0361461	0.278871	0.647362	6.21658	7.21486	hypothetical protein
NCU06152		4.69483	5.11408	4.88176	4.6407	8.59898	14.2359	15.9864	hypothetical protein
NCU06153		510.779	572.361	444.268	84.2436	111.486	99.3353	69.9088	monooxygenase
NCU06154		0.0188474	0.087726	0.0756412	0.725681	2.07245	12.8144	24.989	hypothetical protein
NCU06156		30.2056	25.7093	19.5987	13.5882	10.0933	6.77614	7.36182	hypothetical protein
NCU06157		0.0376948	0.182883	0.162658	0.902271	0.599281	12.099	32.9275	hypothetical protein
NCU06159		16.7191	12.8023	14.6729	9.81772	15.1387	28.5833	84.9938	MFS transporter
NCU06160		0.396471	0.309276	0.253017	0.675896	0.616618	2.90173	5.68926	hypothetical protein
NCU06161		0	0	0.0900844	0.0377891	0.0633147	0.208966	2.22908	hypothetical protein
NCU06164		0	0.0951566	0	0.223683	0.083379	0.112839	12.0168	hypothetical protein
NCU06169		0.341886	0.749935	0.40485	6.79456	3.76759	7.6044	16.2378	hypothetical protein
NCU06180		11.5849	10.6222	12.4332	12.4693	11.6737	27.4823	28.7919	hypothetical protein
NCU06183	vps18	88.4574	86.2237	84.4393	82.227	69.0826	61.6998	61.929	vacuolar protein sorting protein Vps18
NCU06185	acw-9	1359	962.132	1232.99	935.292	299.196	103.674	84.3546	ACW-9
NCU06187	ad-4	80.1356	98.2816	98.9655	94.9558	69.9446	46.3934	36.5658	Adenylosuccinate lyase
NCU06198	vtr-5	175.913	187.375	205.178	134.295	110.441	89.5266	67.4304	GDP-mannose transporter
NCU06202	stk-38	117.87	111.182	123.759	107.826	79.9891	64.9284	51.3516	serine/threonine protein kinase
NCU06206		7.71514	6.22257	5.86844	9.77821	40.0364	122.125	114.842	hypothetical protein
NCU06212	vtr-6	41.4482	39.9928	43.2287	39.6185	38.9327	44.66	90.9941	trafficking protein particle complex subunit 6B
NCU06216	cnd-4	67.9941	67.5245	71.4556	71.5624	57.165	36.6626	28.7881	nuclear condensin complex subunit 3
NCU06221		0.22598	0.163342	0.14318	0.111842	0.188074	16.3098	134.468	hypothetical protein
NCU06245	plc-1	53.286	54.9752	66.3172	73.5216	84.8881	84.5081	65.6751	phospholipase C
NCU06248		27.0059	28.902	30.0579	25.5512	30.2612	31.2259	75.6206	hypothetical protein
NCU06251		330.622	364.317	338.079	489.164	696.696	1062.08	1033.04	KH domain RNA-binding protein, variant 2
NCU06256	emp-12	36.764	35.424	37.7516	29.2688	23.598	21.3748	18.7434	Phosphoglycerate mutase
NCU06260	rnp-2	50.0608	48.0063	48.1409	61.9761	46.0429	45.1652	150.037	mRNA-capping enzyme subunit alpha, variant 1
NCU06266	hlm-2	35.3416	38.1992	38.8658	41.2662	34.9716	40.9722	67.7124	histone-lysine N-methyltransferase
NCU06269		189.015	195.369	197.523	180.959	197.422	156.758	114.717	FHA domain-containing protein
NCU06270	mpp	75.6386	83.4432	86.6986	85.5684	82.8768	51.3591	48.4516	mitochondrial-processing peptidase subunit alpha
NCU06271		96.3211	80.017	89.5063	76.1448	69.056	58.679	60.4952	hypothetical protein
NCU06276	irs-4	30.1295	28.7486	31.1303	20.0506	23.5179	28.1076	108.884	Septal pore-associated protein, putative
NCU06283		43.4061	41.7621	39.5827	43.2608	55.0203	54.4471	106.875	hypothetical protein
NCU06284	vps35	106.989	103.048	104.462	111.605	103.533	82.2984	68.6303	vacuolar protein sorting-associated protein 35
NCU06287		0	0	0	0.836027	1.20425	5.6993	13.7602	hypothetical protein
NCU06296		12.0004	14.8339	12.2723	12.1569	10.1995	9.612	4.25222	hypothetical protein
NCU06300	gua-6	93.2955	79.6218	84.389	67.9347	69.3446	59.7662	53.3024	Guanylate kinase
NCU06302	ecd-1	5.45399	4.86439	4.9774	10.2345	13.556	43.8527	163.192	early conidial development-1 protein
NCU06310		15.928	16.5829	18.0927	17.9199	19.7918	22.1085	23.2923	exopolyphosphatase
NCU06316		9.71451	11.4626	10.8884	50.9797	26.7577	56.0115	108.216	Argonaute siRNA chaperone complex subunit Arb1, putative
NCU06317		195.542	186.662	172.608	253.101	296.795	358.224	327.113	stress response RCI peptide
NCU06319	gh76-4	9.67386	10.6469	9.15234	12.2627	13.9813	43.239	33.5805	glycosyl hydrolase family 76-4 protein
NCU06325		1.24385	2.08357	0.893374	4.1753	4.06553	9.30729	10.438	hypothetical protein
NCU06330	dsp-3	32.3545	22.3206	23.9472	17.4996	14.5506	15.3303	23.1975	hypothetical protein
NCU06335		0.809491	0.824415	0.563867	1.65075	1.91033	47.2103	87.7877	hypothetical protein
NCU06338	dnt-2	142.829	134.384	157.92	103.023	66.7141	62.6468	48.3767	DNA topoisomerase 2, variant 1
NCU06342	pla-5	88.9897	99.8322	100.516	156.753	186.925	213.127	117.67	phospholipase-5
NCU06345	dnr-5	11.9311	13.1072	13.4693	10.7353	9.23582	7.25435	6.55889	tyrosyl-DNA phosphodiesterase
NCU06354	snr-11	76.54	74.9711	82.6497	93.2402	78.1449	61.5734	40.5976	small nuclear ribonucleoprotein-11
NCU06360	his-5	46.8733	58.9234	61.4913	46.4521	36.7318	30.4627	24.6264	Histidinol-phosphate aminotransferase
NCU06363		44.0972	51.8248	53.5958	44.7271	35.7571	29.7935	28.3702	hypothetical protein
NCU06364	lip-8	6.17323	6.66951	6.20232	32.0785	56.9006	37.0307	24.0174	lipase-8
NCU06375		45.3023	41.2227	43.0203	48.9922	52.3697	54.4707	71.9246	metallophosphoesterase domain-containing protein 2
NCU06381	gh17-1	0.457003	0.565487	0.389295	24.2182	66.0847	124.784	349.759	GPI-anchored cell wall beta-1,3-endoglucanase EglC
NCU06382	abc-13	70.0872	68.7863	84.0816	47.694	30.7735	19.7145	21.0556	ABC transporter-13
NCU06390		24.4878	32.5134	33.3365	40.3034	43.4581	48.785	34.9678	hypothetical protein
NCU06398		28.351	30.4393	29.2375	43.2127	46.7537	64.567	73.0934	hypothetical protein
NCU06402	erg-25	194.694	188.404	215.763	172.005	133.628	84.935	92.2261	putative methylsterol monooxygenase
NCU06403		52.2243	52.8627	52.0023	57.6061	53.6895	41.771	33.3196	hypothetical protein
NCU06412		82.2314	59.0919	56.7328	6.24612	5.82146	4.53657	3.24349	hypothetical protein
NCU06421	stk-41	0	0	0	0.0191877	0.0202213	9.77875	33.0687	serine/threonine protein kinase-41
NCU06423		12.9355	11.3562	9.88658	9.61881	6.05564	3.63089	2.02331	hypothetical protein
NCU06430	gt90-3	69.5653	71.5256	68.3259	65.4759	59.3591	44.0499	43.23	capsule-associated protein CAP1
NCU06434		0.563386	0.529414	0.697088	0.503787	0.310025	138.083	1208.16	hypothetical protein
NCU06438	ser-1	58.0344	53.5738	53.745	53.8967	48.8461	61.8136	76.9961	serine-10
NCU06449	trk	28.056	25.9703	30.8725	34.4504	50.699	69.1438	110.142	trk-1
NCU06463	mind-1	22.2384	18.8335	21.8208	24.8242	18.2806	14.6953	11.1478	hypothetical protein
NCU06470		14.9249	15.2934	13.7777	15.9919	19.8487	58.1969	400.066	hypothetical protein
NCU06478		39.116	47.86	49.5489	27.8415	24.7304	19.4919	9.52543	hypothetical protein
NCU06481	dnl-1	44.4772	47.0995	48.4502	47.3184	41.4048	36.4032	30.9333	DNA ligase
NCU06482	ace-2	268.934	302.013	313.108	296.696	267.099	247.72	220.346	pyruvate dehydrogenase E1 component alpha subunit
NCU06486	stk-43	12.3926	14.1437	10.2318	15.8982	18.4656	28.931	49.9462	serine/threonine protein kinase-43
NCU06489		22.6729	19.8139	22.8277	26.4179	20.1979	16.3682	10.9882	WD repeat protein
NCU06508	com	44.2481	46.9838	47.2581	40.0871	28.9649	22.4832	21.4542	glycosylphophatidylinositol anchor phosphoethanolamine transferase 3
NCU06511		96.3186	88.508	95.2099	108.358	160.832	273.944	320.86	hypothetical protein
NCU06513		14.9486	15.8883	21.3981	90.9633	82.2787	43.6008	33.7801	hypothetical protein
NCU06518	ncbr-3	41.6757	45.2219	41.0085	535.971	847.543	1969.48	734.748	NADH-cytochrome b5 reductase-3
NCU06519	mdr-3	22.7454	19.6178	19.5903	40.5498	45.2761	82.876	79.9094	multidrug transporter
NCU06530	cel-5	100.408	91.061	91.8225	120.969	112.11	75.5452	56.4735	palmitoyl-protein thioesterase
NCU06539		28.8463	25.0845	31.1177	14.5932	19.897	27.7683	93.3433	hypothetical protein
NCU06555		4.68139	9.58608	3.68714	578.388	1360.05	653.49	369.163	hypothetical protein
NCU06560		209.077	200.495	185.849	172.111	169.427	154.593	139.201	hypothetical protein
NCU06571		0.0556382	0	0	0	0.706236	5.74509	17.6746	hypothetical protein
NCU06573	cea-9	20.994	21.729	21.6047	17.9171	20.7715	31.5432	36.5679	chlorogenic acid esterase
NCU06575		16.4919	17.3713	14.341	164.443	349.612	181.072	46.2183	hypothetical protein
NCU06578	div-45	75.8113	67.0773	65.3787	60.164	52.4577	62.3262	115.016	nuclear division-45
NCU06591		0	0.0175452	0	2.58119	9.03218	4.79736	5.16632	hypothetical protein
NCU06592	abp-2	74.4237	68.7015	72.9516	64.373	58.4472	48.1142	40.5452	hypothetical protein
NCU06593	prk-5	133.702	139.393	148.082	191.095	218.926	399.228	316.803	MAP kinase activator
NCU06598		80.583	84.988	85.1008	71.3557	67.3146	58.5547	55.0311	hypothetical protein
NCU06601		58.4701	47.7465	56.8665	38.3369	39.2258	52.877	127.2	hypothetical protein
NCU06606	fes-1	173.393	186.617	204.949	162.998	158.771	103.872	112.739	ubiquinol-cytochrome c reductase iron-sulfur subunit
NCU06612		15.2134	14.9861	17.4578	7.12783	5.73249	19.8085	65.1548	hypothetical protein
NCU06614		33.3195	26.7044	24.7454	17.4973	15.5804	14.0194	13.4229	hypothetical protein
NCU06616		53.4377	53.3404	49.0142	39.2134	32.0945	20.5046	16.7667	S-adenosylmethionine-dependent methyltransferase
NCU06617	cdc4-2	276.825	250.65	266.92	283.421	257.68	217.74	161.684	myosin regulatory light chain cdc4
NCU06619	mtr	55.6054	70.8842	62.7244	38.1615	34.0242	62.5769	318.789	neutral amino acid permease
NCU06620		1.65999	1.22572	1.20507	1.95568	2.13323	2.59312	3.75991	hypothetical protein
NCU06622	unr-1	98.9834	94.0103	94.5896	88.536	66.3636	58.1682	48.748	U2 small nuclear ribonucleoprotein A'
NCU06623		28.0705	30.6037	29.6896	26.2924	17.4512	10.803	7.11369	hypothetical protein
NCU06627		77.4378	78.5456	79.0363	43.3411	46.5882	38.8923	36.021	hypothetical protein
NCU06631	exo84	98.7946	99.8748	103.472	89.3983	80.0224	67.8025	53.7784	exocyst complex component exo84
NCU06641		0.925814	0.678342	0.834126	0.837816	0.685544	1.17045	12.8722	hypothetical protein
NCU06646	rtf-1	16.2259	14.6545	13.7413	27.3757	30.536	91.8446	70.1899	RNA polymerase II transcription factor B subunit 5
NCU06654	dnr-16	69.1955	67.0418	72.0325	50.3998	38.7781	31.4593	24.4198	DNA repair-16
NCU06655		101.814	94.826	79.4629	45.6614	45.7597	30.7024	36.0454	lipid particle protein
NCU06666	inl	347.781	291.446	309.895	231.471	136.569	154.164	67.0331	inositol-3-phosphate synthase
NCU06669		0.874391	1.12153	1.28292	30.2094	116.742	170.906	101.133	hypothetical protein
NCU06689		0.490632	0.540544	0.367311	0.112458	0.186356	1.19952	15.0731	hypothetical protein
NCU06693		12.8899	13.0851	14.5102	18.0928	15.6219	19.2406	25.3969	hypothetical protein
NCU06697	stp-4	28.9369	32.2059	26.0553	38.7546	54.7679	76.8551	61.7665	serine-threonine protein phosphatase-4
NCU06699	trm-28	124.518	102.28	118.169	101.291	106.802	76.8854	59.3104	cation diffusion facilitator 1
NCU06701	ccr-1	44.6426	58.4229	59.891	47.6904	45.8212	60.8595	128.483	cephalosporin C regulator 1
NCU06703	mid-1	98.9886	103.983	96.6823	90.7095	90.5092	125.707	173.219	calcium channel subunit Mid1
NCU06725		0.150289	0.309276	0.181281	1.31907	2.69243	30.8146	150.224	hypothetical protein
NCU06735	msp-34	34.665	33.6688	31.4494	41.3574	53.7716	57.767	64.6685	ATP dependent RNA helicase
NCU06741	cox-13	163.814	168.285	169.933	160.03	169.42	128.823	104.732	cytochrome oxidase-13
NCU06742		86.4567	80.6858	79.1934	70.8215	72.2182	61.5803	50.8789	hypothetical protein
NCU06744	sgr-23	62.7027	59.0504	55.1543	44.1263	48.9425	49.1026	76.9234	hypothetical protein
NCU06754	znf-1	33.1117	33.7945	35.0969	17.7215	19.5597	38.6256	82.0233	zinc finger transcription factor-1
NCU06756	uce-17	15.6876	14.8798	15.0519	10.4808	7.52638	13.7932	26.2196	ubiquitin-protein ligase
NCU06762	gt34-1	62.3419	65.6442	66.5252	54.3332	56.4272	41.4862	36.8726	alpha-1,6-mannosyltransferase subunit
NCU06763		81.0391	83.3837	83.889	75.0568	79.7862	112.904	293.364	hypothetical protein
NCU06765		11.9035	13.3063	11.4497	13.371	13.4547	26.0881	163.042	hypothetical protein
NCU06766	dcl-2	28.1641	30.9035	29.122	42.0792	47.5218	54.0243	69.0439	dicer-like protein 2
NCU06769	dra-3	23.3757	26.2278	26.2268	24.4002	17.8601	11.7293	10.4607	activator 1 38 kDa subunit
NCU06777	syn-3	132.697	111.457	138.886	127.902	121.416	99.7625	83.545	syntaxin-3
NCU06780	tum-1	14.7095	22.8959	24.2404	19.1804	17.3677	14.6512	9.94524	tRNA-U-methyltransferase-1
NCU06782	mpr-12	13.3345	13.0256	12.862	16.3787	13.7578	21.3528	76.7949	zinc metalloproteinase
NCU06785	acu-20	250.955	225.988	233.264	301.449	325.312	600.439	439.361	acetate utilization-20
NCU06791		32.9384	30.5474	34.4081	30.5005	22.1537	19.1464	17.547	Septal pore-associated protein, putative
NCU06793		0.753515	1.65296	1.63657	3.79506	9.76301	7.17285	6.1315	hypothetical protein
NCU06799	vad-5	109.412	103.197	117.536	115.221	110.397	55.2254	40.5513	fungal specific transcription factor
NCU06807		0.0185461	0	0.0898035	0.0383754	0.083379	2.28339	39.7189	hypothetical protein
NCU06815		35.1544	27.7995	26.5923	27.8391	20.7291	28.0045	66.7407	hypothetical protein
NCU06837		36.4131	37.7903	35.0567	46.1805	60.6651	78.8507	114.947	hypothetical protein
NCU06841		3.20194	3.24255	3.29631	5.3237	10.3315	14.0543	38.1581	hypothetical protein
NCU06846	mfs-6	39.0706	36.5545	37.2729	37.8481	39.0122	23.1009	20.4429	MFS myo-inositol transporter
NCU06853		33.2319	33.8072	31.7388	45.004	40.8814	53.9586	88.907	hypothetical protein
NCU06863	hH1	1632.14	1270.6	1442.26	1617.88	1329.05	721.792	473.054	histone H1, variant 1
NCU06869	paa-9	75.263	75.5127	79.5796	77.8644	69.1957	62.306	47.2851	cleavage and polyadenylylation specificity factor
NCU06877		127.478	122.25	118.595	98.5303	97.0833	86.6343	76.6659	CRAL/TRIO domain-containing protein
NCU06887		0	0	0	0.0899556	1.51483	6.51084	3.42697	hypothetical protein
NCU06888		0	0	0	0.0191877	0.123978	4.61445	14.4817	hypothetical protein
NCU06893		27.6668	22.5392	22.2366	22.5024	29.9522	39.1142	57.2275	hypothetical protein
NCU06897		0	0	0	0.0530759	0.143576	0.204467	6.62256	hypothetical protein
NCU06899		0	0	0	0.373344	0.47733	0.139684	4.18969	hypothetical protein
NCU06902		0	0	0	0.429411	0.789772	1.34413	4.46771	hypothetical protein
NCU06905	tnr-2	29.158	66.6335	33.0263	2496.82	2960.21	5305.65	2125.08	Tetrahydroxynaphthalene reductase
NCU06907	div-74	89.6523	85.35	87.4439	105.156	98.7341	66.5516	47.2454	nuclear division-74
NCU06908		29.3371	29.5165	25.8766	30.9373	31.6203	32.0985	68.4257	hypothetical protein
NCU06913		2.02016	5.50254	3.04037	67.3473	86.6189	67.5819	42.0509	hypothetical protein
NCU06914		63.4375	70.5863	70.622	51.0463	56.5875	50.6603	32.4571	histidyl-tRNA synthetase
NCU06915		93.875	77.7687	67.1245	21.8756	16.9324	14.7337	17.7268	hypothetical protein
NCU06917		0.149988	0.311134	0.277788	0.676183	0.908758	8.37279	13.8468	hypothetical protein
NCU06918	pup-2	92.4589	85.0086	95.197	46.0739	36.1203	20.055	18.2211	purine permease-2
NCU06919		1.9892	1.18474	1.91909	0.981756	0.929603	3.8022	10.5259	hypothetical protein
NCU06921	msp-36	43.0559	41.8587	41.3725	41.8064	39.2585	37.3071	28.7317	mRNA splicing factor
NCU06932		133.237	115.915	102.594	99.0447	77.6474	69.7228	54.0817	F-box domain-containing protein
NCU06935	spc-4	2.92935	3.97206	3.52919	4.58111	3.12919	10.4764	16.2148	Septal pore-associated protein, putative
NCU06937		1.45798	1.97107	3.45476	10.853	9.76937	47.5538	44.6286	hypothetical protein
NCU06938		0	0.105271	0.0734048	66.1325	146.519	364.271	209.086	hypothetical protein
NCU06940		35.3186	55.6862	56.9206	39.9944	44.2046	18.4736	12.5496	hypothetical protein
NCU06942	vps4	128.251	110.652	118.645	112.934	106.889	76.3849	56.0433	vacuolar protein sorting-associated protein VPS4
NCU06953		0	0	0.0189103	1.95359	1.62913	3.74035	3.74452	hypothetical protein
NCU06967		3.96087	3.84944	4.31341	3.45134	3.41416	5.73427	8.46615	hypothetical protein
NCU06971	xlr-1	44.6075	47.039	34.2612	71.006	100.76	152.879	121.475	transcriptional activator xlnR
NCU06974	his-4	18.869	16.9702	16.1072	15.893	24.6205	54.9835	44.2666	histidinol-phosphatase
NCU06981	wsc-2	89.597	77.8124	91.6746	117.307	201.419	325.642	248.31	Cell wall integrity and stress response component 2
NCU06983		116.219	131.938	142.372	65.4673	29.5497	19.245	14.8769	hypothetical protein
NCU06988	div-58	21.4243	23.6297	25.1672	21.9776	16.658	61.8057	454.934	nuclear division-58
NCU06992	dnr-15	18.6393	22.272	20.2864	23.1243	23.4105	23.2267	34.4786	DNA repair-15
NCU06993		18.5556	19.6661	17.7492	30.5915	23.1701	30.463	58.5715	Ash2-trithorax family protein
NCU07003		231.466	198.44	227.1	216.148	180.521	111.604	72.6123	hypothetical protein
NCU07008	cao-1	15.6168	9.91068	9.24787	6.9227	2.70883	1.00434	1.0252	carotenoid oxygenase 1
NCU07038		0	0.0175452	0	0	0	0.0916212	2.59816	hypothetical protein
NCU07043		1.07738	0.903283	0.81884	1.93382	1.94726	33.6254	321.028	hypothetical protein
NCU07050		0	0	0	0.277052	1.66934	4.98539	3.00926	hypothetical protein
NCU07053	ahd-4	6.95486	5.88835	6.11259	10.3928	59.8492	178.901	146.645	alhehyde dehydrogenase-4
NCU07055		1.73918	1.74638	1.95163	6.11172	11.4781	17.7751	19.3309	monooxygenase
NCU07064		17.2626	12.527	15.8147	14.3379	22.9188	30.9481	37.4371	L-galactonate dehydratase
NCU07066	mus-44	25.1733	17.2486	18.4931	16.4021	16.6791	13.0073	12.6041	mating-type switching protein swi10
NCU07068	trm-6	83.407	89.4783	117.678	59.1347	112.882	341.484	366.114	K(+)/H(+) antiporter 1
NCU07072	gt35-1	17.8258	19.5327	21.3212	10.4232	10.3046	6.75459	4.40589	galactose-1-phosphate uridylyltransferase
NCU07076	gh81-1	7.67285	8.38704	6.57375	7.30522	7.01288	15.3164	99.2866	endo-1,3-beta-glucanase
NCU07077		9.06796	8.86284	9.70831	10.3807	7.40625	26.8218	254.572	hypothetical protein, variant 1
NCU07089	nmr-2	0	0	0	0.354419	0.24819	7.43012	56.5181	nitrogen metabolite regulation-2
NCU07090		0	0	0	0.484892	0.209152	0.493806	4.02953	hypothetical protein
NCU07091		0.397902	0.377738	0.344765	24.1986	88.5255	119.949	156.689	hypothetical protein
NCU07092	cyp450-16	0	0	0	0	0.0212349	0.0899387	16.9934	cytochrome P450 2C30
NCU07094		1.67625	2.11265	1.115	30.3402	10.0517	35.3711	373.273	monooxygenase
NCU07103		0	0	0	0.46717	0.801651	2.20273	4.04225	hypothetical protein
NCU07104		0	0	0	0.95089	1.9415	10.0531	3.6291	hypothetical protein
NCU07105		0	0	0	3.49523	1.90324	9.76433	4.9733	hypothetical protein
NCU07106		0	0	0	0.955114	2.93161	7.38337	5.09988	hypothetical protein
NCU07107		2.13761	4.02835	1.85624	13.5338	32.9891	108.999	67.4615	hypothetical protein
NCU07123		321.048	339.801	311.114	179.057	187.592	114.637	71.791	hypothetical protein
NCU07129	aap-8	617.22	599.804	658.791	683.18	531.678	261.494	186.906	amino-acid permease inda1
NCU07134	gh16-9	7.33308	9.5151	9.36665	14.5199	13.9129	19.1385	20.7975	hypothetical protein
NCU07138		14.3067	16.9263	14.2854	70.7322	159.717	115.997	88.8905	hypothetical protein
NCU07140	mfs-21	16.45	20.7655	22.8926	40.1192	34.2987	38.0909	30.4911	allantoate transporter
NCU07141		69.6189	74.452	74.5521	153.09	230.706	247.583	157.708	hypothetical protein
NCU07149		0.0941608	0.145935	0.214348	0.414711	0.331569	4.34811	5.23396	hypothetical protein
NCU07152		0	0	0	0.775765	4.48937	13.581	67.2569	hypothetical protein
NCU07157		11.9349	16.8547	14.8743	16.1587	15.9898	23.3228	30.348	hypothetical protein
NCU07164		5.37095	4.61483	3.69084	4.76697	7.74633	12.6166	659.229	hypothetical protein
NCU07171	arp2	158.908	151.276	165.466	138.143	134.902	112.234	74.0909	actin-6
NCU07172	stk-8	33.2393	32.7925	32.5357	27.5669	27.9598	30.6644	40.0968	serine/threonine-protein kinase prk1, variant 1
NCU07173	adr-3	325.677	307.568	345.8	254.33	248.425	215.068	168.051	ADP-ribosylation factor 6
NCU07176	amt	51.7269	50.1732	46.5653	54.9293	382.264	1111.54	609.594	amidinotransferase
NCU07178		157.363	175.456	181.174	183.189	164.495	352.76	350.752	hypothetical protein
NCU07181		8.27666	10.2096	9.12864	64.4969	73.6018	64.0918	26.9529	hypothetical protein
NCU07183		0	0.110844	0	0.264171	4.43635	24.3975	63.1421	hypothetical protein
NCU07186		0.603001	0.642377	0.469596	0.465704	2.21131	9.1326	12.9988	hypothetical protein
NCU07187		49.6413	60.3463	54.0823	57.5278	49.0542	62.7847	104.17	hypothetical protein, variant 2
NCU07191	doc-1	167.631	158.293	138.522	190.757	127.692	55.434	41.1563	determinant of communication 1
NCU07192	doc-2	748.916	541.283	408.291	421.723	254.651	117.937	74.9533	determinant of communication 2
NCU07195		1.1969	1.39458	1.64968	60.1139	106.745	147.03	43.8804	hypothetical protein
NCU07202		20.9663	24.6236	18.6804	30.6128	27.3584	80.7415	95.2047	hypothetical protein
NCU07212		0	0	0	4.10156	5.26063	16.8819	22.3025	hypothetical protein
NCU07214		0	0	0	0.584438	3.93339	6.27738	3.0021	hypothetical protein
NCU07218		0.282145	0.106561	0.0900844	0.632967	1.07848	5.47297	21.0049	hypothetical protein
NCU07222		0.469751	0.467078	0.526603	0.587436	1.13649	2.38878	7.29297	hypothetical protein
NCU07226		0	0	0	0.791985	2.23629	7.58013	32.5125	hypothetical protein
NCU07232	hsp30-2	3.10071	1.64725	1.74081	5.04712	2.89148	6.52542	46.6362	heat shock protein 30-2
NCU07233		68.1034	46.4228	38.9618	56.5762	46.7399	95.7825	163.334	hypothetical protein
NCU07237		6.07053	4.78244	4.1206	6.07054	4.68869	24.4288	50.7453	hypothetical protein
NCU07240		73.0748	60.0402	61.8961	58.3807	56.5673	47.0445	39.7407	aflatoxin B1 aldehyde reductase member 2, variant 1
NCU07245		0.621471	0.624813	0.83364	1.19015	1.59789	2.40086	8.65368	hypothetical protein
NCU07247	gsl-13	129.378	147.61	112.933	65.6267	65.4235	46.5933	46.2916	DUF6 domain-containing protein
NCU07252		9.38555	6.56821	9.86361	32.5851	123.072	86.2614	21.0194	hypothetical protein
NCU07258	emp-13	102.584	107.203	79.9101	119.928	132.834	193.118	315.601	Phosphoglycerate mutase
NCU07260		16.7474	19.1026	19.0559	13.4657	17.7772	23.7989	35.931	hypothetical protein
NCU07264	uce-8	63.4115	57.0506	54.9705	48.4869	52.0669	63.9433	130.593	ubiquitin-conjugating enzyme-8
NCU07271		61.437	58.6171	57.3817	57.979	66.5572	56.034	33.7238	Zn-dependent hydrolase/oxidoreductase
NCU07272		1.03329	0.958239	0.634766	2.06332	10.9037	33.2674	55.086	hypothetical protein
NCU07275		27.3066	26.0861	25.6823	20.8476	17.5891	15.4636	15.3645	hypothetical protein
NCU07280	stk-50	284.83	291.64	320.054	260.28	238.588	176.86	183.766	serine/threonine-protein kinase gad8
NCU07281	gpi-1	240.227	231.327	215.846	176.678	213.522	174.471	155.551	glucose-6-phosphate isomerase
NCU07294		11.5281	10.354	10.7865	6.76423	5.98159	6.14082	5.88776	hypothetical protein
NCU07296	cot-1	212.494	199.057	222.876	160.1	166.02	131.715	91.6547	serine/threonine-protein kinase orb6
NCU07298		23.3815	23.6441	23.4639	13.5415	13.1835	7.25347	9.33931	CAIB/BAIF family enzyme
NCU07302		0	0	0	0.242608	2.91599	13.211	23.5088	hypothetical protein
NCU07306		0	0	0	0	0.0619108	5.58223	83.4313	hypothetical protein
NCU07308	cel-1	47.2783	44.2811	59.7717	37.9473	45.6737	98.8618	121.236	fatty acid synthase alpha subunit reductase, variant 1
NCU07312	sgr-24	5.34348	5.38713	5.02903	4.18607	11.6164	21.2046	21.6399	hypothetical protein
NCU07313	div-44	30.3064	28.9226	33.5183	33.7289	21.1844	12.4395	11.1602	nuclear division-44
NCU07319	cvc-2	199.316	171.73	204.543	167.949	152.98	135.165	108.968	coatomer beta' subunit
NCU07320	inl-21	94.5968	87.4288	93.5486	73.1412	69.0234	56.8041	39.7679	phosphatidylinositol transporter
NCU07326	gh43-6	11.0216	9.36827	10.044	7.16646	6.485	5.57305	4.59196	hypothetical protein
NCU07334	uc-5	242.28	247.43	260.148	205.297	177.946	133.157	126.193	uracil permease
NCU07335		23.4615	21.1588	18.745	15.7802	12.3514	9.66862	6.80111	hypothetical protein
NCU07336		9.98172	7.31757	7.09987	6.0473	4.94231	7.00801	11.3022	hypothetical protein
NCU07338	gt32-2	146.423	171.498	161.125	129.461	79.9642	41.6179	24.1037	alpha-1,6-mannosyltransferase Och1
NCU07347	gh17-2	75.8772	71.0145	68.0001	59.9628	65.3551	71.3451	113.563	endo-beta-1,3-glucanase, variant 1
NCU07351	gh67-1	26.2671	45.9242	34.1556	156.121	240.404	328.74	424.66	Alpha-glucuronidase
NCU07367	rpt-4	191.808	189.801	192.758	211.475	193.796	156.192	124.693	proteasome 26S subunit
NCU07369		0.456513	0.517393	0.616681	8.33143	10.3748	28.7563	12.72	hypothetical protein
NCU07370		0.207057	0	0.113462	0.526582	0.0606638	1.56981	5.19544	hypothetical protein
NCU07372		0	0	0	1.8664	0.181991	0.163152	37.4277	hypothetical protein
NCU07375	pho-7	17.5991	19.4608	20.5976	28.541	13.5757	20.3769	141.545	MFS phosphate transporter
NCU07399	stk-9	72.3133	73.5229	69.8809	84.9232	68.989	54.4601	42.1399	serine/threonine protein kinase-9
NCU07401		77.0057	70.9812	73.3621	55.0291	51.273	50.2489	38.6499	hypothetical protein, variant 1
NCU07408	po	870.267	897.456	950.51	493.621	661.301	541.28	330.949	60S ribosomal protein P0
NCU07411	polt-1	23.7347	23.1606	23.4797	24.0192	24.6689	27.9062	29.8245	DNA-directed DNA polymerase theta
NCU07413	pyr-12	25.4076	20.64	21.8517	19.4636	15.2628	15.7955	10.6827	pyrimidine-12
NCU07421		167.174	169.879	189.951	171.652	154.021	110.577	100.702	Septal pore-associated protein, putative
NCU07425		105.188	125.181	106.491	85.4971	89.149	68.3402	59.0633	hypothetical protein
NCU07430	mad-1	146.754	150.756	153.628	131.149	95.1242	72.4806	65.3522	MADS box protein
NCU07433		0.170378	0.855603	0.416782	1.06514	0.703975	5.91921	9.27404	hypothetical protein
NCU07445		17.2026	16.4358	16.2265	13.615	13.1501	19.0231	33.3052	hypothetical protein
NCU07447	rpn-16	40.9474	40.1384	38.5495	44.6198	45.5206	61.3145	114.627	regulatory particle, non-ATPase-like-16
NCU07448		6.73677	5.29269	6.25026	48.5561	58.1682	60.1906	42.3449	hypothetical protein
NCU07451		139.341	146.613	168.959	150.646	135.985	120.453	77.824	methionyl-tRNA synthetase
NCU07454		18.5873	16.8156	15.4915	16.3945	18.1439	27.4217	32.5659	MAC1 interacting protein 1
NCU07461	polb-1	4.10566	5.16747	4.84895	6.59034	6.98546	12.5348	10.7384	DNA polymerase POL4
NCU07473		42.3358	41.1397	38.4384	54.4486	74.9141	97.2147	98.5894	glycosyltransferase family 28 domain-containing protein
NCU07475		0.057784	0	0.0177921	0	0	1.46356	50.8286	hypothetical protein
NCU07478	mic-25	36.1395	30.7832	29.0381	30.3157	28.1834	38.3418	68.669	mitochondrial carrier protein
NCU07484	gh18-8	1.35727	1.76138	1.20563	8.6459	33.7923	78.2255	43.7541	Chitinase
NCU07485		1.55304	1.45495	1.76427	0.613516	0.995492	3.33341	8.65345	hypothetical protein
NCU07495		425.537	301.587	252.495	199.244	205.848	187.787	198.492	sphingolipid long chain base-responsive protein LSP1
NCU07496	set-7	22.6026	26.2056	26.1925	24.7944	20.9835	19.9141	14.4802	SET domain-containing protein 7
NCU07508		0.923894	1.40074	0.839149	1.76682	1.13758	15.565	36.6281	Type-2 protein geranylgeranyltransferase subunit, putative
NCU07511	het-14	20.8181	19.73	20.2713	12.5245	10.1177	6.27826	3.77743	hypothetical protein
NCU07516		32.695	38.0226	37.1742	39.9582	35.9489	73.0648	238.224	RING finger membrane protein
NCU07529		30.4733	28.3616	32.6901	30.8151	38.4719	39.5581	53.6323	hypothetical protein
NCU07537		14.3123	16.4886	15.568	17.6706	28.3639	69.1435	42.1071	hypothetical protein
NCU07538	gpr-27	13.2007	16.9319	15.1095	102.323	337.781	810.992	288.038	hypothetical protein
NCU07541		10.6348	14.8996	14.2044	56.7138	80.7866	39.0823	16.0105	hypothetical protein
NCU07543	vad-13	40.6245	49.9523	48.0746	43.5471	42.925	57.8551	80.0796	hypothetical protein
NCU07544	upl-1	131.208	146.869	143.105	122.678	126.746	157.903	205.618	ubiquitin ligase BRE1
NCU07559		6.99581	8.24118	6.89617	6.01731	6.80596	37.6375	110.355	hypothetical protein
NCU07563		16.1429	17.3203	15.6353	28.9689	34.423	93.7051	99.8323	hypothetical protein
NCU07567	cpn-5	158.001	146.318	163.17	111.9	119.343	103.199	72.0631	T-complex protein 1 subunit theta
NCU07568		97.3151	100.347	101.083	103.596	102.53	108.586	133.02	hypothetical protein
NCU07569	pir-1	44.8192	60.3419	60.6531	36.183	41.223	313.977	1270.49	hypothetical protein
NCU07574		79.3168	94.3544	94.2405	68.9912	79.6934	121.27	183.385	hypothetical protein
NCU07575		5.48111	5.46801	6.37334	6.54959	5.53715	12.8332	16.3821	hypothetical protein
NCU07576	gpl-10	20.4777	22.1604	21.6617	22.842	22.7128	28.9118	38.4323	hypothetical protein
NCU07586	sah-9	7.70911	6.5669	7.18945	7.63578	5.78346	14.1024	42.4846	hypothetical protein
NCU07587	div-16	67.3841	77.8414	78.3694	69.9113	60.4852	72.2457	202.562	Swi6
NCU07590	cpd-1	72.4641	60.2009	75.3035	78.0469	76.3885	42.9839	21.1825	Ser/Thr protein phosphatase
NCU07593		0.0385227	0.0359501	0.0180731	0	0	0.0681535	3.83063	hypothetical protein
NCU07607	sut-16	49.5498	58.1603	44.4657	47.0464	65.7659	143.5	159.848	sugar transporter-16
NCU07613		0.340757	0.553514	0.327259	2.77709	6.09085	11.7019	8.32676	hypothetical protein
NCU07620	mfs-7	15.2284	16.0288	14.8016	11.2244	10.0765	21.99	33.8201	MFS pantothenate transporter
NCU07621	tzn-1	6.05804	8.379	8.45402	3.84873	7.57066	46.6204	76.8816	zinc-regulated transporter 1
NCU07625		0	0	0	0.0377891	0.0212349	0.182121	1.81401	hypothetical protein
NCU07626		8.08707	5.14771	4.28769	2.03487	1.51069	2.93797	35.3089	Thermoresistant gluconokinase
NCU07654	paa-10	142.488	155.839	156.058	150.859	122.871	66.0041	43.4339	pre-mRNA polyadenylation factor fip-1
NCU07655	nup-29	101.872	104.057	114.972	99.6635	77.1182	57.0837	46.1932	hypothetical protein
NCU07659	ace-4	223.388	226.934	223.695	216.248	192.437	168.392	140.673	pyruvate dehydrogenase complex
NCU07661		68.1918	42.1912	44.1516	17.2472	16.4007	42.7431	102.53	hypothetical protein
NCU07662	pex7	39.9837	37.9091	35.1008	41.884	40.9161	46.5964	55.8986	peroxisome biogenesis factor 7
NCU07664		2.31983	2.19051	2.80144	1.93946	1.793	5.18092	27.7822	hypothetical protein
NCU07671		10.4169	13.1983	14.9029	20.6456	20.7018	22.7009	66.1169	hypothetical protein
NCU07678		34.6653	39.8096	42.6777	31.0131	28.443	22.5439	20.7926	hypothetical protein
NCU07681	vma-9	82.247	76.7196	80.8121	82.2714	77.5765	63.6461	53.0697	Vacuolar ATPase subunit E
NCU07688	rho-9	153.643	168.788	176.692	161.404	140.914	113.515	85.0356	rho GTPase activator Rga
NCU07695		144.591	130.836	142.165	117.526	107.353	89.8383	84.8329	hypothetical protein, variant 1
NCU07697	tca-4	218.651	250.648	247.262	180.318	167.8	144.527	128.618	isocitrate dehydrogenase subunit 2
NCU07698	sec5	88.7659	79.9274	78.5692	68.9123	65.973	60.2725	52.7384	exocyst complex component Sec5
NCU07699		35.2413	39.1759	40.2735	33.7061	37.7352	45.1308	64.7872	hypothetical protein
NCU07700	cot-3	1926	1808.59	1806.84	1343.15	1552.74	1391.68	871.571	translation elongation factor aEF-2
NCU07703		13.3447	10.9428	10.589	15.7825	51.6631	60.8841	73.5936	hypothetical protein
NCU07705	clr-1	91.3398	94.4648	72.7573	135.962	161.662	251.469	211.101	C6 finger domain-containing protein, variant 1
NCU07709	trm-32	2.15236	2.8317	1.73978	6.1432	16.5222	111.491	165.676	cation efflux system protein czcD
NCU07710	iml1	23.7413	28.0851	27.4111	25.7535	24.3068	44.5844	48.4715	vacuolar membrane-associated protein iml-1
NCU07717	rpa-2	49.821	47.3873	47.2878	38.836	31.673	23.0095	24.8906	replication protein A-2
NCU07720	mdr-19	55.4089	59.5792	66.9338	40.8191	35.6059	23.9175	25.9338	multi-drug resistance-19
NCU07721	rpn-1	195.907	191.47	191.101	187.982	172.575	149.343	117.784	26S proteasome regulatory subunit Rpn1
NCU07723		205.361	145.826	150.284	58.4779	38.5486	34.1912	91.373	norsolorinic acid reductase
NCU07726	bcp1	19.8198	24.1973	24.4048	19.6186	19.5408	12.0945	8.07023	bcp-1
NCU07734	znf-18	140.53	166.18	174.397	151.275	154.322	125.205	80.0427	zinc finger transcription factor-18
NCU07735	tcg1	383.269	438.828	479.58	511.057	483.673	750.58	1144.6	Grp1p
NCU07737		35.7838	32.8869	36.7427	5.4373	4.48902	2.96397	2.64436	Salicylate hydroxylase
NCU07742		26.7271	24.3525	24.9499	22.1453	25.708	35.9156	64.0876	poly(p)/ATP NAD kinase
NCU07748		380.235	300.063	204.152	81.9638	138.717	53.2837	36.3476	hypothetical protein
NCU07755		55.9168	65.2671	72.0357	67.8365	60.5018	52.5875	28.0209	tyrosyl-tRNA synthetase
NCU07756	tca-11	279.255	271.004	286.74	254.016	287.215	217.641	160.374	Succinate dehydrogenase cytochrome b560 subunit
NCU07766		8.66858	12.7665	8.17153	33.2453	108.562	174.423	111.464	hypothetical protein
NCU07768		8.60827	7.82415	6.48334	12.7223	19.3387	30.8479	28.6142	short-chain dehydrogenase/reductase SDR
NCU07771		199.324	218.827	228.35	180.626	182.005	147.91	126.443	hypothetical protein
NCU07776	acw-5	392.541	407.222	375.971	520.284	618.432	1778.25	2244.86	anchored cell wall protein 5
NCU07779	ccr4	173.549	179.586	193.179	135.98	111.158	100.49	98.8291	glucose-repressible alcohol dehydrogenase transcriptional effector, variant 1
NCU07781		0.416222	0.941571	1.12776	2.20682	0.623086	1.44797	28.3468	hypothetical protein
NCU07789		0.188587	0.269043	0.130698	31.9526	429.312	1547.46	957.158	hypothetical protein
NCU07791		6.98089	6.97806	9.08544	22.7085	49.2579	47.4728	19.8335	hypothetical protein
NCU07804		294.819	194.515	253.204	123.943	87.4783	96.5725	71.4637	hypothetical protein
NCU07815		27.5414	25.0948	25.7348	21.133	18.688	10.4415	8.79066	hypothetical protein
NCU07823	scy-1	25.6741	33.2509	24.0051	323.185	354.79	867.459	353.803	scytalone dehydratase
NCU07842	wsc	255.907	240.914	261.138	359.477	316.5	218.263	133.681	woronin sorting complex protein, variant 1
NCU07850	nor-1	125.25	111.933	120.024	111.669	116.893	75.2778	53.3316	NADPH oxidase regulator NoxR
NCU07851	cha-3	48.0028	44.9221	47.8671	34.2956	37.5968	26.86	24.6161	superoxide dismutase 1 copper chaperone
NCU07852	mrp-25	65.2097	72.6493	75.1259	68.1099	65.5675	59.637	47.3772	ribosomal protein L13
NCU07854		83.6364	79.8189	85.0985	73.1364	67.4414	63.3334	50.4401	cytosolic regulator Pianissimo
NCU07856		43.3318	60.0316	50.3384	117.779	132.282	171.558	161.476	hypothetical protein
NCU07860	gh13-5	72.3204	64.8487	109.179	27.5362	20.6452	9.82427	5.96842	Alpha-glucosidase
NCU07861		0.665603	1.01669	0.987066	0.879212	0.743947	117.751	1013.2	hypothetical protein
NCU07866	dbh-2	63.6656	67.1833	72.1093	66.514	48.3664	40.8314	36.9963	DEAD helicase superfamily protein
NCU07870	pola-1	51.3939	51.2543	55.1915	41.0631	31.1403	15.3856	11.7763	DNA polymerase alpha catalytic subunit
NCU07879	trm-30	80.4633	68.8088	88.351	59.6568	46.2167	41.4441	36.1417	transport of metals-30
NCU07885	ter-1	20.4072	21.3525	23.4822	22.5593	21.0409	28.588	64.399	WD repeat containing protein 82
NCU07887	rdr-1	189.037	207.384	220.131	180.299	136.311	59.5956	48.6412	ribonucleoside-diphosphate reductase small subunit
NCU07889	rnp-5	117.912	103.237	111.679	113.573	124.787	126.731	180.783	hypothetical protein
NCU07895		189.361	137.865	124.118	72.9706	79.5494	70.4425	113.889	hypothetical protein
NCU07899		29.0331	27.282	31.6106	13.0189	7.84267	6.15838	5.64756	CAIB/BAIF family protein
NCU07900	sgr-26	7.86864	7.23815	9.27594	4.48892	2.34129	1.07096	1.45256	hypothetical protein
NCU07905		4.32213	6.48499	8.16083	27.8111	152.178	227.204	177.736	hypothetical protein
NCU07908		0	0.0179751	0.0180731	0.732903	0	29	350.232	hypothetical protein
NCU07910		42.3829	33.8377	47.6039	33.1048	45.1952	28.7221	16.9665	hypothetical protein
NCU07915		78.0033	56.4476	46.2611	60.0736	68.4365	102.745	178.709	Integral membrane protein
NCU07934		58.0508	55.93	54.4825	34.1962	25.3828	23.8276	24.705	hypothetical protein
NCU07938		4.31246	3.33663	4.57445	2.28668	2.69955	4.53021	16.4934	MFS transporter
NCU07940		22.5073	20.1799	20.156	19.2454	16.2552	37.1345	205.341	hypothetical protein
NCU07949		31.1164	31.651	31.9084	29.7441	28.4821	44.821	58.1682	hypothetical protein, variant 1
NCU07951		26.9598	25.5022	25.1741	31.424	40.8618	47.3466	45.0255	hypothetical protein
NCU07952	crz-1	209.406	217.2	216.827	197.01	194.26	143.143	121.244	zinc finger transcription factor-37
NCU07955	pod-1	48.4526	46.0566	46.8122	41.1615	48.2038	54.9318	74.6067	mitochondrion biogenesis protein
NCU07958	div-55	39.644	41.0798	42.4584	34.3491	40.8077	47.285	62.8572	sporulation protein SPS19
NCU07960		122.141	109.068	129.846	113.033	84.2351	66.7274	59.2844	MFS transporter
NCU07962		309.137	264.034	317.673	300.851	281.449	185.012	110.283	hypothetical protein
NCU07965	dpm	339.433	340.324	328.732	347.315	351.27	417.095	457.24	dolichol-phosphate mannosyltransferase
NCU07967		110.57	113.114	91.1294	112.25	123.945	188.643	198.614	hypothetical protein
NCU07969		10.1316	11.6394	15.2335	74.539	61.8688	61.9855	39.9695	hypothetical protein
NCU07974	gh61-15	44.2677	90.5278	44.1289	901.56	2642.34	1884.91	842.343	glycosyl hydrolase family 61-15
NCU07981		0.433676	0.839501	0.180719	0.888193	1.4305	37.8416	54.2826	hypothetical protein
NCU07983		0.675341	0.593748	0.563873	2.24801	1.58425	5.02882	40.6502	hypothetical protein
NCU07984	div-42	39.9162	40.2426	42.769	46.6684	38.5009	23.6957	21.2446	nuclear division-42
NCU07990		4.38301	3.71126	3.41328	4.10959	6.16647	15.2116	31.1786	hypothetical protein
NCU07991		60.7555	49.5541	48.7003	52.0813	64.4698	69.3623	106.663	DUF292 domain-containing protein
NCU07993	lcm-1	32.4363	28.5683	24.9822	26.4349	29.0386	33.5428	39.9448	leucine carboxyl methyltransferase 1
NCU07994		147.504	151.955	135.334	166.193	157.163	175.7	228.186	hypothetical protein
NCU07998	pold-3	21.7519	23.0894	22.3687	24.2477	19.5586	14.5212	12.8087	hypothetical protein
NCU08002	car-2	241.79	235.687	242.056	126.462	117.764	62.013	51.2743	carnitine-2
NCU08006		94.1752	82.6598	88.548	107.433	97.2239	46.3224	26.0342	hypothetical protein
NCU08007		42.1504	42.7757	54.4024	19.7944	19.6221	13.6839	8.71953	PfkB family carbohydrate kinase
NCU08009	drl-2	51.083	68.9111	68.262	51.4856	35.377	20.755	11.7723	DNA replication licensing factor mcm3
NCU08012	exo70	88.6249	91.3246	89.7702	76.8786	74.4725	55.2175	44.7097	exocyst complex protein exo70
NCU08023		137.199	131.979	144.891	107.783	92.2092	75.7276	55.4677	cytohesin-2
NCU08024	gt62-3	86.3062	86.0417	87.9231	77.8348	76.8694	65.9086	45.1483	mannan polymerase II complex ANP1 subunit
NCU08028		10.3396	10.8647	11.4572	12.7847	8.29408	6.31073	3.84996	hypothetical protein
NCU08037		214.794	290.936	110.051	218.036	254.536	487.747	739.101	hypothetical protein
NCU08038	apf-2	27.3823	24.7969	25.1222	25.6155	22.1206	29.8551	40.9198	appressorium formation-2
NCU08039		0.772551	0.876482	0.9773	0.786565	0.49521	6.20153	13.0944	hypothetical protein
NCU08044		53.1399	51.3339	56.0444	30.9153	23.8392	20.4419	19.2389	oxidoreductase
NCU08049		15.8315	15.3603	16.2835	19.993	15.3607	28.1285	39.3059	hypothetical protein, variant 1
NCU08050		4.31792	5.35106	3.92543	48.5783	67.1519	60.3289	48.1868	hypothetical protein
NCU08051		49.4835	49.5117	47.7791	51.6676	56.7793	68.1103	76.5578	hypothetical protein
NCU08052	aqp	16.5608	21.728	18.3717	138.915	608.544	1581.59	1209.61	aquaporin
NCU08053		101.234	92.3116	104.352	52.776	45.8169	28.3239	19.2632	hypothetical protein
NCU08063	kpr-18	63.7778	61.8455	62.6005	59.1423	60.339	45.4594	34.834	kinetochore protein-18
NCU08064	mup-2	57.0797	37.508	29.9826	51.8025	53.731	117.028	136.008	meiotically up-regulated-2
NCU08065		28.6362	20.4537	23.9284	15.7694	13.933	12.2799	11.3846	hypothetical protein
NCU08069		8.21532	7.14501	7.97793	17.1951	51.5754	101.494	197.887	hypothetical protein
NCU08073		0.0185461	0.0194028	0.0180731	5.87027	7.32995	13.3993	22.5132	hypothetical protein
NCU08074		0.0750883	0.143509	0.0542192	1.01626	0.642841	3.3982	10.5593	hypothetical protein
NCU08077		0	0.0544933	0	0.129857	0.0835359	0.0469353	3.22777	hypothetical protein
NCU08078		0	0	0	0.0188945	0.0202213	0.160902	1.53347	hypothetical protein
NCU08080		0	0	0	0	0.0808851	0.62408	2.91875	hypothetical protein
NCU08086		0	0.0175452	0	3.93929	14.49	142.93	81.6395	hypothetical protein
NCU08091		73.8011	61.2838	56.8187	65.4373	83.7866	138.776	290.707	hypothetical protein
NCU08096		5.05875	6.45059	5.37102	56.9903	218.976	170.852	113.48	hypothetical protein
NCU08097	gh55-5	6.72593	7.09434	7.59597	9.46858	9.60147	29.9987	109.344	exo-beta-1,3-glucanase
NCU08100		1.03844	1.14838	1.08528	2.26873	2.94244	7.8212	21.0688	hypothetical protein
NCU08113		3.20024	3.5522	2.86187	6.0777	4.84729	11.1275	15.5916	hypothetical protein
NCU08117		8.63459	9.7026	8.58467	11.432	15.7603	22.6401	22.8314	hypothetical protein
NCU08119	cdc47	122.497	130.35	132.652	119.703	94.4748	53.3544	32.9524	DNA replication licensing factor mcm7
NCU08120	mrp-80	43.9275	50.4925	57.9742	49.4016	40.1598	32.9553	26.5628	mitochondrial ribosomal protein-80
NCU08123		16.4018	15.6719	18.6068	58.068	51.784	120.295	198.04	hypothetical protein
NCU08126	ldh-6	12.9751	13.8355	10.9864	12.8106	24.8333	63.5527	39.5605	lactate dehydrogenase-6
NCU08130		458.884	360.767	376.099	254.35	245.075	207.82	183.427	hypothetical protein
NCU08147	ph7	539.283	442.25	411.988	275.978	301.926	155.681	108.177	Na or K P-type ATPase
NCU08152	sut-6	2.50424	4.92693	2.04481	41.3002	104.678	472.555	1211.28	sugar transporter-6
NCU08153	pho-12	2.36751	3.71253	1.86963	8.99904	23.6099	93.1686	160.644	phosphodiesterase/alkaline phosphatase D
NCU08155		264.097	295.163	259.632	75.5121	63.9949	42.2011	44.1261	hypothetical protein
NCU08158	dsp-4	14.2187	17.6727	17.7903	16.9503	13.93	9.95792	8.00644	dual specificity phosphatase
NCU08172		5.49495	5.86367	4.97816	15.456	22.7986	38.4866	37.5578	hypothetical protein
NCU08173	ecd-2	15.523	16.5265	11.4439	153.526	242.536	145.826	60.2037	early conidial development-2 protein
NCU08180	sut-10	0.58325	0.330107	0.401782	0.56643	0.558838	1.40498	79.2846	sugar transporter-10
NCU08182		0.0753896	0.0927309	0.0539383	3.63318	3.89388	10.3196	2.15312	hypothetical protein
NCU08188		8.79293	12.3442	10.3914	26.6212	40.7618	53.9873	38.5052	hypothetical protein
NCU08191		13.5068	11.6768	9.61095	18.5786	30.1442	62.44	87.1942	hypothetical protein
NCU08193		14.947	14.5484	13.2375	46.5283	88.2639	1003.5	492.661	hypothetical protein
NCU08194		33.3662	26.7366	28.3941	27.2492	29.081	57.3366	82.7904	hypothetical protein
NCU08199		17.088	15.4677	15.2884	26.468	39.051	105.171	106.263	6-hydroxy-D-nicotine oxidase
NCU08221	dlh-3	0	0	0	0.0377891	0.308697	2.2758	35.3562	dienelactone hydrolase-3
NCU08222		0.0185461	0	0.0177921	4.23705	2.11854	25.2722	87.0857	hypothetical protein
NCU08231		48.1325	38.4701	41.454	54.1796	41.3094	20.2777	16.1926	acyltransferase
NCU08259		0	0	0	2.38773	2.48377	3.7634	4.3012	hypothetical protein
NCU08270	sms-3	28.6533	28.7843	27.3977	34.5057	39.5071	55.4838	61.1327	Suppressor of meiotic silencing-3
NCU08271	gtp-15	43.5881	36.3945	30.9676	38.5968	36.873	51.1131	71.2487	guanine triphosphate binding-15
NCU08272	cyb-4	94.3233	82.9744	75.1044	43.4265	47.0398	37.2066	31.1073	cytochrome b2
NCU08280	erg-1	45.8137	52.7407	49.0053	49.2408	48.9571	29.3312	24.4567	squalene monooxygenase, putative
NCU08283		236.836	226.735	200.517	188.207	176.323	152.829	121.527	integral membrane channel protein
NCU08290	mus-51	28.3103	24.4635	26.7508	33.6935	23.2975	17.6956	11.5983	Ku70/Ku80 family protein
NCU08291	ppy-7	221.562	195.41	145.356	102.688	92.796	68.3262	60.1104	porphyrin-7
NCU08292		177.217	117.127	140.732	109.225	60.114	27.1727	25.5521	hypothetical protein
NCU08294	nit-4	26.5268	28.1542	29.1531	21.5452	21.2099	19.5935	15.8253	nitrogen assimilation transcription factor nit-4
NCU08301	pp4	54.9813	61.441	63.8342	55.5998	46.5816	34.6517	28.261	calcineurin-like phosphoesterase
NCU08302		18.6102	20.3502	20.2	20.0749	20.9647	22.8773	35.8814	hypothetical protein, variant 1
NCU08303	spr-16	295.048	256.407	254.936	126.365	116.09	95.571	164.065	serine protease-16
NCU08310	pup-5	1.5003	1.33298	1.32791	1.71435	1.72085	1.51671	11.2123	purine-cytosine permease FCY21
NCU08313	rib-2	15.5649	12.3225	11.5842	9.14982	7.67412	6.4626	6.71361	riboflavin biosynthesis protein Rib7
NCU08315		20.273	18.6066	16.9312	29.6258	38.3462	42.1487	47.3009	monooxygenase
NCU08316		34.0762	23.9434	23.255	53.6723	55.6054	98.7603	184.59	DUF221 domain-containing protein
NCU08329	mrp-43	37.7836	38.7524	45.3934	33.5599	32.8571	25.1125	19.767	mitochondrial ribosomal protein subunit L23
NCU08333		301.244	272.999	228.673	292.819	244.231	145.635	102.093	bleomycin hydrolase
NCU08337		8.70187	20.9151	8.81822	125.916	358.084	321.681	277.181	hypothetical protein
NCU08340	adr-1	820.855	750.077	804.757	754.005	752.997	591.976	484.583	ADP-ribosylation factor 1, variant 1
NCU08342	csn-7	51.7095	51.3787	44.0643	51.4605	70.6342	80.12	115.124	COP9 signalosome complex subunit 7a
NCU08349		0	0	0	0.866331	0.36601	1.95416	5.50337	hypothetical protein
NCU08353	paa-11	26.8419	29.1646	28.5626	25.5355	24.1132	21.5908	18.493	mRNA 3'-end-processing protein yth-1
NCU08360		141.624	142.688	138.104	111.709	122.929	100.175	92.6354	hypothetical protein
NCU08361		1.01847	0.897589	0.951218	1.73232	2.04484	9.94418	25.395	Short chain dehydrogenase
NCU08364	chol-16	751.341	1072.09	1372.89	198.916	141.086	66.0206	60.661	choline-16
NCU08366		86.6441	88.6213	68.7471	49.3845	31.9514	27.8782	28.0451	hypothetical protein
NCU08370	div-54	48.684	42.1308	38.8468	39.4906	43.281	48.4162	69.6748	sporulation protein RMD8
NCU08372	tagl-3	20.8956	11.9177	11.645	21.0586	14.5903	22.9003	75.5585	triacylglycerol lipase-3
NCU08376		18.649	15.0103	18.043	17.0464	14.5451	11.295	9.00263	hypothetical protein
NCU08380	csp-6	261.411	276.692	307.905	302.165	192.582	139.731	126.556	plasma membrane phosphatase required for sodium stress response
NCU08382	abc-22	163.855	157.648	165.298	143.664	107.653	91.4093	82.0302	peroxisomal half ABC transporter
NCU08388	csn-8	43.2359	43.8262	47.0341	41.2535	42.4131	52.0187	96.0799	COP9 signalosome complex subunit 12
NCU08393		28.4482	25.8613	25.4506	17.4406	17.0906	15.0658	52.9249	hypothetical protein
NCU08407		30.732	18.6344	26.4103	7.0545	9.78882	3.74109	2.31685	MFS transporter
NCU08410	mrp-30	37.2586	41.5747	43.3879	43.4799	38.1596	34.7784	26.7348	50S ribosomal protein L24
NCU08427	dra-5	28.6541	27.718	29.5555	26.613	17.8733	12.3659	10.015	activator 1 subunit 3
NCU08429	gpr-31	32.551	49.296	76.1235	373.228	243.587	274.647	310.955	hypothetical protein
NCU08436		25.6357	23.3616	23.9333	20.012	18.2333	14.6201	11.6499	alpha/beta hydrolase
NCU08439	abc-2	4.71686	5.05324	3.74942	1.42311	1.30637	1.48536	13.8787	leptomycin B resistance protein pmd1
NCU08442		0	0.0179751	0	0.262059	0.349687	19.7909	18.8476	hypothetical protein
NCU08455		313.366	329.614	357.539	20.3095	14.2383	11.1502	8.25064	hypothetical protein
NCU08456		16.6288	13.5579	16.5202	12.5313	8.56272	4.25441	3.11133	hypothetical protein, variant 1
NCU08457	eas	44866.4	37250.3	50518.8	2874.43	2885.24	966.097	531.195	rodlet protein
NCU08471	tca-9	304.543	301.337	287.375	246.596	233.529	225.617	205.829	succinyl-CoA ligase beta-chain
NCU08473	gh71-4	2.37009	2.43359	2.14147	18.1006	32.135	36.6199	59.2567	alpha-1,3-glucanase
NCU08476		51.8806	41.022	39.8588	55.1849	56.8212	76.6193	127.416	hypothetical protein
NCU08491		28.9725	28.5706	37.1312	72.7956	174.33	216.745	173.563	hypothetical protein
NCU08512	hsf-1	124.153	117.022	131.613	95.188	75.1146	60.0948	51.9099	heat-shock transcription factor-1
NCU08530		2.24313	3.60087	2.70869	3.33506	5.09543	23.8243	34.4516	hypothetical protein
NCU08535	acc-1	76.9215	81.2556	85.4006	100.565	155.966	509.563	454.357	acetyl-CoA carboxylase-1
NCU08537		46.3833	46.1613	36.2791	31.617	33.6692	29.9436	23.3733	hypothetical protein, variant 1
NCU08539		0	0.0175452	0.0177921	0.0560674	0.348516	1.72019	11.6139	hypothetical protein
NCU08546		0	0	0.0361461	0.358057	0.330556	1.58034	4.5975	hypothetical protein
NCU08555		7.61884	8.0561	6.6608	26.6572	38.3812	33.4882	56.9292	hypothetical protein
NCU08558		4.52986	4.21905	2.89919	7.24709	9.46048	10.8978	42.7821	Septal pore-associated protein, putative
NCU08559		12.4986	13.4507	11.5283	12.5975	13.0023	19.4272	44.2225	hypothetical protein
NCU08560		160.605	128.568	120.679	110.123	99.2252	85.1967	73.3709	hypothetical protein
NCU08565	dow	259.345	246.439	274.466	182.882	165.531	136.226	120.063	hypothetical protein
NCU08568	ad-19	80.1853	62.2886	55.025	37.9169	42.8574	47.406	49.1333	adenine-19
NCU08569		0	0	0	0.56616	0.162394	31.9438	267.253	Septal pore-associated protein, putative
NCU08578	osb-2	201.272	202.71	212.987	199.801	184.045	150.787	141.216	oxysterol binding protein
NCU08594		22.0414	21.1135	24.9877	17.5251	12.843	11.9087	11.4055	hypothetical protein
NCU08607	enr-1	90.4566	119.751	110.365	122.772	101.131	83.9112	65.2749	endoplasmic reticulum-Golgi intermediate compartment protein 3
NCU08608		0.989168	0.811291	0.859442	0.841393	1.12266	31.2196	251.337	hypothetical protein
NCU08610		150.13	147.885	152.861	156.654	146.698	101.573	73.8318	hypothetical protein
NCU08615	ty-2	0.321571	0.180887	0.344495	17.5288	24.6386	67.0499	87.1402	Tyrosinase
NCU08624	gpr-34	7.87505	7.11529	6.83709	8.40509	6.67198	11.2489	22.8795	hypothetical protein
NCU08626	phr	176.343	193.713	145.995	116.504	96.8014	84.5041	61.8726	deoxyribodipyrimidine photolyase
NCU08630		2.43661	2.71305	2.87592	5.84579	5.12144	8.57783	12.9222	hypothetical protein
NCU08631		3.73835	3.66256	2.81294	3.93744	4.12476	7.0261	7.6428	hypothetical protein
NCU08633		45.9874	46.899	48.1435	39.2676	33.1985	23.5365	23.8794	cactin
NCU08639		0	0.0194028	0.0550564	0.37965	0.349297	1.20558	6.06065	hypothetical protein
NCU08640		3.5228	3.30093	2.31139	3.61388	3.90372	5.97067	8.93496	hypothetical protein
NCU08650		32.1055	32.7074	31.1482	31.2627	36.6645	36.522	44.5588	hypothetical protein, variant 1
NCU08651	col-27	54.8417	60.5212	63.6637	58.6058	56.3342	45.3222	36.1282	zinc binuclear cluster-type protein
NCU08652	sgr-31	15.8906	23.0292	23.8615	29.4717	28.0619	23.7713	15.8535	hypothetical protein
NCU08657		46.9201	34.0226	20.4302	1.01505	0.560471	0.590505	0.492325	hypothetical protein
NCU08658	znf-50	9.69524	16.5578	14.2813	18.7735	29.8482	44.2105	32.0009	zinc finger transcription factor-50
NCU08664		16.0283	15.7772	16.5662	8.32319	6.56938	6.9987	5.11647	tetratricopeptide repeat protein 1
NCU08680		0.171282	0.314419	0.164046	1.41509	0.916011	2.48644	7.15453	hypothetical protein
NCU08682	nst1	57.8545	55.8727	56.4344	63.1649	59.5988	78.5324	124.153	stress response protein nst-1
NCU08686		56.6053	49.2213	45.9251	47.2169	44.7366	78.464	296.169	hypothetical protein
NCU08694	trn-7	121.299	118.42	119.085	122.807	123.731	132.614	147.645	tRNA-processing-7
NCU08705		70.9419	66.0055	57.605	57.9877	42.7193	27.3727	36.8992	hypothetical protein
NCU08709		143.301	134.61	120.765	105.237	87.1361	120.473	190.294	hypothetical protein
NCU08715		304.655	204.161	224.731	76.0918	64.7136	60.4026	61.172	hypothetical protein
NCU08717		1.89986	2.00876	1.28069	2.1866	6.54565	9.60665	19.6361	hypothetical protein
NCU08722		0.094237	0	0.0556127	0.0191877	1.97654	7.82319	19.8685	hypothetical protein
NCU08723		0	0	0	0.017692	0.960118	14.9891	24.1264	hypothetical protein
NCU08724		1.58603	0.922132	1.70556	0.0566836	0.411131	2.73223	13.8785	hypothetical protein
NCU08728	mrp-16	56.0546	56.1111	58.7248	38.8905	42.5302	37.587	29.1911	mitochondrial ribosomal protein S19
NCU08731	div-21	12.1674	13.2671	12.2936	11.9754	12.5657	23.366	45.8956	anaphase-promoting complex subunit 10
NCU08733	set-9	9.81302	10.3535	8.09485	10.0231	17.0288	27.475	35.4615	SET-9
NCU08735		2.96095	5.05661	3.49727	7.1046	22.5449	32.637	26.7364	hypothetical protein
NCU08737		3.28756	2.80737	1.71219	0.949041	0.782905	2.66447	7.85969	hypothetical protein
NCU08739	apr-10	3.40921	2.64842	1.61217	1.33826	14.1671	238.285	446.879	endothiapepsin
NCU08746		2.53344	8.22329	2.10821	194.458	567.676	719.051	223.456	starch binding domain-containing protein
NCU08747		3.36009	3.98081	5.09261	7.31459	16.459	55.3062	54.4963	monooxygenase
NCU08756		3.08832	2.70804	2.81245	17.3338	24.0487	139.599	137.97	hypothetical protein
NCU08757		0.0565422	0.0388057	0.145978	0.503141	0.68227	2.60338	52.8654	hypothetical protein
NCU08763		15.3666	16.501	13.3735	15.0238	17.5103	26.3483	35.6277	hypothetical protein
NCU08766	apg-9	178.927	160.367	167.807	157.597	163.781	240.513	243.094	hypothetical protein
NCU08772	div-60	94.9685	163.173	119.677	142.702	251.893	253.573	325.069	nuclear division-60
NCU08774		0.245467	0.331105	0.217152	0.456407	0.91328	5.25872	38.9347	hypothetical protein
NCU08780		0.133174	0.0738961	0.129023	9.36863	52.3288	171.06	81.7611	hypothetical protein
NCU08786		67.9013	58.7344	49.2492	24.8514	12.4907	16.7296	28.6016	hypothetical protein
NCU08788		36.3806	34.0922	50.9669	35.149	28.5304	20.7949	15.5666	hypothetical protein
NCU08790		0.740917	0.719249	0.548036	1.13467	1.36595	6.08373	9.23063	hypothetical protein
NCU08802		0	0.0175452	0	0.220398	0.477096	4.25062	4.65303	hypothetical protein
NCU08807	cre-1	561.105	612.673	562.372	502.289	474.574	254.131	182.91	DNA-binding protein cre-1
NCU08812		0.279396	2.57276	1.6969	115.65	148.183	91.5033	54.1068	hypothetical protein
NCU08813		0.357723	1.8344	0.922002	68.1801	90.4648	64.7213	48.0732	hypothetical protein
NCU08814		0	0	0	0.636611	0.310258	13.0753	125.705	hypothetical protein
NCU08832		0	0.0355203	0.0361461	2.77286	0.533472	4.36305	16.5009	hypothetical protein
NCU08833		0	0	0	0.238414	0.041066	17.7583	163.743	hypothetical protein
NCU08834		0	0	0	0.0380822	0.0606638	5.78587	7.24169	hypothetical protein
NCU08835		0	0	0	0.431786	0.0837692	1.5306	3.84602	hypothetical protein
NCU08836		0	0	0	0.0761645	0.207514	4.29505	19.7625	hypothetical protein
NCU08837		0	0	0	1.15838	0.167462	3.90395	5.21436	hypothetical protein
NCU08838		0	0	0	0.241698	0.615447	2.33665	4.78557	hypothetical protein
NCU08839		6.88785	5.58232	4.64875	3.9408	3.3755	5.57916	8.6957	hypothetical protein
NCU08841		63.0468	61.405	58.6053	85.7793	123.53	153.034	133.821	hypothetical protein
NCU08844		138.946	126.892	124.863	127.475	174.448	251.305	231.068	hypothetical protein
NCU08847		2199.18	2478.11	2287.64	1029.86	886.848	354.237	187.261	hypothetical protein
NCU08853		0.338611	0.660935	0.77935	0.993429	2.13596	4.58856	5.21433	hypothetical protein
NCU08857		52.1893	58.8934	50.8882	62.2748	64.7025	113.838	113.628	hypothetical protein, variant 1
NCU08862		10.1075	11.0749	12.1064	12.128	13.3332	18.097	23.4847	hypothetical protein
NCU08863		0.268115	0.383602	0.326973	1.23246	1.84694	2.23281	5.63785	hypothetical protein
NCU08864		9.9316	9.4277	9.2883	12.6547	13.2883	27.1789	40.1412	hypothetical protein
NCU08870		87.6147	70.6414	107.226	98.7507	179.947	340.262	435.129	hypothetical protein
NCU08872		1.41411	1.00873	1.49701	2.78211	5.84348	11.1291	17.0598	hypothetical protein
NCU08873		73.6465	69.605	67.1606	122.917	111.409	136.42	169.123	Apc13 domain-containing protein
NCU08878	div-17	93.3481	92.7395	88.6442	117.477	141.918	141.212	179.923	TEM1
NCU08879		30.9157	30.5526	35.7897	22.465	17.0513	9.98534	10.7451	hypothetical protein
NCU08881		4.18926	2.73631	3.60874	2.79983	1.66174	12.9671	82.6637	hypothetical protein
NCU08884		0.0192613	0.109416	0.0892416	1.0666	2.30475	3.43893	1.14557	hypothetical protein
NCU08885		0	0	0	0.291753	0.43603	1.98155	2.5108	hypothetical protein
NCU08887		0.699533	0.629268	0.960621	0.997073	0.909615	1.74503	10.3646	hypothetical protein
NCU08888		107.185	105.235	123.494	96.4205	93.3806	90.075	60.671	phenylalanyl-tRNA synthetase subunit beta
NCU08891		39.5272	47.3859	44.6144	33.5027	37.5031	60.0533	111.369	hypothetical protein
NCU08912		0	0.0194028	0.0180731	1.86246	0.388335	4.60656	11.5519	hypothetical protein
NCU08916		0.0385227	0.0747558	0.0892416	0.36915	0.827797	4.12933	4.36072	hypothetical protein
NCU08917		0.0185461	0	0	0.0932701	0.764949	8.48296	14.8795	hypothetical protein
NCU08921		40.911	34.0728	38.0625	20.4922	21.4001	38.9583	188.922	hypothetical protein
NCU08922		154.876	128.988	136.429	57.9767	62.2349	93.5057	195.303	hypothetical protein
[truncated: 584 more rows]

## Sheet: ∆ve-1_Dark
DEGs in the ∆ve-1 strain during sexual development: Genes with differences in mRNA accumulation in at least one time point during sexual development in dark
Gene	Feature	VED -2	VED -1	VED 0	VED +1	VED +2	VED +4	VED +6	Product description
NCU00009		0	0	0	0.0168315	0	0.447445	8.66979	hypothetical protein
NCU00031		1.15763	1.75913	2.19951	8.22292	20.8319	2825.54	7551.75	hypothetical protein
NCU00033		9.29553	8.96725	8.46242	10.704	9.08501	15.9786	21.0449	Integral membrane protein
NCU00061	gh16-13	40.6298	37.2094	30.2246	39.7068	48.2519	74.533	81.3629	hypothetical protein
NCU00085		28.0455	18.9567	22.1754	57.1163	66.3695	130.077	122.914	hypothetical protein
NCU00086	gh76-8	4.29771	4.34916	3.72323	14.1147	21.6389	48.3852	37.1314	glycosyl hydrolase
NCU00097	bek-1	1.5798	1.25117	1.25623	2.146	2.71805	4.09236	4.45995	BEAK-1
NCU00112	pap-1	44.4312	34.2344	32.1058	20.8027	18.8098	24.9918	59.7884	prolyl-aminopeptidase-1
NCU00118		3.25998	3.98912	3.16	6.35486	12.8059	9.68642	29.15	hypothetical protein
NCU00146	enr-6	68.1818	72.9217	68.6817	76.0051	81.8519	87.2398	108.419	endoplamic reticulum-6
NCU00149		0.509773	0.697302	0.509739	3.03521	2.69151	3.19634	12.2735	hypothetical protein
NCU00161		105.461	83.8588	62.7118	51.265	52.1714	33.3993	33.9875	hypothetical protein
NCU00192		0.0368425	0.036569	0.0353728	2.80209	3.93053	2.97843	1.26897	hypothetical protein
NCU00194	ota	114.239	126.69	141.542	155.615	187.935	196.736	237.613	ornithine aminotransferase
NCU00221		1.58162	1.11681	1.19161	1.84766	1.18359	1.83126	9.51964	hypothetical protein
NCU00236	fpo-1	44.8622	33.8385	19.9396	20.6019	17.9873	13.4096	13.6142	flavoprotein oxygenase-1
NCU00262		23.2199	28.1089	25.9562	29.1128	32.9185	54.9273	66.5218	hypothetical protein, variant 1
NCU00267		6.83483	6.6036	4.13964	4.67977	9.15079	8.70656	51.8527	hypothetical protein
NCU00282	tah-5	69.7752	86.5616	118.116	99.344	114.508	183.232	241.689	hypothetical protein
NCU00293		50.368	43.842	37.8054	20.4126	18.7638	15.7939	15.473	NADH pyrophosphatase
NCU00297		0.838937	0.593297	0.542987	0.789722	2.68317	12.0901	22.9453	hypothetical protein
NCU00317	cpr-8	24.3223	26.3448	26.8714	23.2291	26.8112	35.7049	66.8614	calpain-like protease palB/rim-13, variant 1
NCU00318		2.13619	2.00365	2.46783	3.1636	4.01385	5.10813	23.4783	hypothetical protein
NCU00355	cat-3	26.6421	7.35363	21.7684	49.7695	66.3823	176.927	313.363	catalase-3
NCU00363		1.4548	2.02324	3.05704	45.5233	45.9639	105.399	98.4967	hypothetical protein
NCU00370		1.14991	2.24539	2.6078	4.62733	5.16574	10.325	31.9481	hypothetical protein, variant 1
NCU00373		535.702	498.938	424.65	223.406	252.369	212.847	273.58	hypothetical protein
NCU00376	gtp-28	59.8068	63.1038	62.2662	67.4498	75.4043	83.0849	85.1539	guanine triphosphate binding-28
NCU00378	ahd-2	112.779	112.593	149.981	228.344	310.947	304.629	377.019	alhehyde dehydrogenase-2
NCU00397		117.411	88.0087	65.5963	24.9549	26.0559	21.9624	26.2491	hypothetical protein
NCU00399		13.4218	14.4037	16.1115	36.7591	43.3737	86.1714	154.61	cell wall protein PhiA
NCU00425		0.0745594	0.0385432	0.0703248	2.7427	6.22721	11.7961	12.1471	hypothetical protein
NCU00426		16.4736	15.3231	16.3684	10.5987	10.0982	5.48355	5.60394	hypothetical protein
NCU00473		16.4854	12.5009	9.8373	8.88453	6.47884	4.8351	4.34049	hypothetical protein
NCU00494		53.0475	49.726	46.8811	43.2712	38.4913	32.4928	23.3141	hypothetical protein
NCU00497		26.5996	29.5693	26.1714	14.6382	8.8718	8.00399	7.92476	hypothetical protein
NCU00512	cul-5	14.3864	13.9293	14.8053	15.9022	20.7767	24.8233	25.0699	hypothetical protein
NCU00531		0	0	0	0	0.282968	0.108667	3.23138	hypothetical protein
NCU00547		8.91321	8.30812	9.36258	41.6469	113.041	189.592	193.61	hypothetical protein
NCU00556		65.052	64.4232	70.9882	103.614	119.033	156.318	167.527	RNA binding protein
NCU00557		0.813982	0.954174	1.76597	2.25327	3.80386	5.75841	4.97167	hypothetical protein
NCU00559		69.3169	66.1539	61.5169	138.816	156.152	230.547	199.838	hypothetical protein
NCU00607		160.385	121.44	238.444	642.683	1217.96	4127.96	3450.63	hypothetical protein
NCU00616		33.8175	37.2629	44.5863	42.4553	42.9612	53.2037	64.2716	hypothetical protein
NCU00655	cel-4	114.04	109.834	76.3535	71.7354	81.3823	59.7689	52.2031	mitochondrial enoyl reductase, variant 1
NCU00660		76.9111	82.5588	73.1308	65.3762	57.1529	41.9072	37.6814	glutamyl-tRNA amidotransferase
NCU00666		25.6965	28.9384	35.5676	47.6458	53.5125	56.7344	55.8111	hypothetical protein
NCU00674		6.35819	6.6453	7.06127	6.24011	7.26803	9.32817	16.7623	hypothetical protein
NCU00679		0.663959	0.734464	0.295757	0.885452	0.814129	1.35725	6.69798	hypothetical protein
NCU00701	lyz	10.2141	6.3341	6.97191	49.5534	60.9284	79.4909	112.185	N,O-diacetylmuramidase
NCU00761	cea-4	9.09914	11.4757	9.47634	6.22011	11.0864	24.262	30.0819	triacylglycerol lipase, variant 1
NCU00786	gpr-1	16.9959	15.1915	26.7669	177.063	142.289	158.238	129.2	G-protein coupled receptor
NCU00792		32.847	33.9204	34.5052	56.3857	56.8994	67.3148	75.5982	branched-chain-amino-acid aminotransferase
NCU00795	trm-14	0.423241	0.565811	0.744033	0.531064	0.63351	3.57303	35.0421	membrane bound cation transporter
NCU00797		2.67334	4.34167	3.0383	4.04703	7.0512	23.7885	35.4051	hypothetical protein
NCU00800		2.53012	2.64625	2.52156	2.47339	4.82602	5.9452	10.5123	hypothetical protein
NCU00822		1.64247	3.76142	2.19871	10.6235	18.8494	26.9531	53.0598	hypothetical protein
NCU00826		7.10094	6.84884	4.76051	15.6496	27.7455	63.319	61.2698	hypothetical protein
NCU00842		0	0.0576665	0.0685999	0.127271	3.6871	4.43413	1.75067	hypothetical protein
NCU00844		13.318	17.5689	19.3302	43.9511	41.5377	84.7511	76.3396	hypothetical protein
NCU00847		50.6385	39.435	38.0101	26.0022	28.9285	19.855	20.1938	hypothetical protein
NCU00855		5.931	4.04277	3.55259	7.39403	8.32314	33.7452	22.6065	hypothetical protein
NCU00859		54.8008	34.9349	69.1244	108.487	167.483	740.306	524.376	hypothetical protein
NCU00871		1.67403	3.39455	4.02669	5.95406	5.65831	20.2911	43.419	hypothetical protein
NCU00872		26.0737	32.6346	37.3015	42.3295	53.1879	46.0589	50.0666	hypothetical protein
NCU00893	fol-4	18.7152	18.9422	16.0901	13.7829	12.552	10.4191	10.4019	folate-4
NCU00904	ldh-2	208.084	147.235	121.047	62.9103	66.3249	57.7112	56.6871	D-lactate dehydrogenase
NCU00937	gh79-1	74.4483	76.4338	89.9832	190.489	382.664	558.84	561.638	beta-glucuronidase
NCU00940		1.2946	2.46269	2.43292	3.45114	4.51815	5.85017	4.2466	hypothetical protein
NCU00941		11.7864	15.3572	17.0223	31.2572	32.4631	36.0952	32.593	hypothetical protein
NCU00956		20.1789	19.1071	16.3731	17.5553	14.1159	14.3709	11.3524	hypothetical protein
NCU00970		41.2936	45.1573	49.6669	49.3849	60.3175	64.4467	64.8269	hypothetical protein
NCU00986		1.22697	1.11918	0.931184	3.02603	4.00303	5.58114	15.2425	hypothetical protein
NCU00988	mfs-11	20.145	31.5276	30.7913	43.4371	70.7932	99.3009	134.327	MFS quinate transporter
NCU00994	apr-2	2.46774	3.20555	2.76763	4.3615	3.69088	3.52133	22.103	endothiapepsin
NCU01000	dpp-9	14.1876	19.1809	23.7673	46.5658	64.6021	64.8438	68.7632	dipeptidase-9
NCU01012		1.91231	1.99005	1.85846	3.11642	4.91007	8.71214	12.1638	hypothetical protein
NCU01025		0.752205	0.840646	1.22187	1.79828	12.2726	49.8718	62.6713	hypothetical protein
NCU01052		2.2608	2.15403	2.80718	4.63978	8.09818	61.9996	43.843	hypothetical protein
NCU01054		0.134498	0.145488	0.0886529	0.577229	3.23823	4.18042	8.23387	hypothetical protein
NCU01057	tdo-2	683.571	422.747	204.071	47.5663	43.5115	40.9619	51.3094	taurine dioxygenase-2
NCU01075		0.542328	0.448699	1.31121	1.28715	1.11291	2.12302	18.0661	hypothetical protein
NCU01092	cem-5	4.07776	3.4546	2.03406	3.48788	9.11243	17.8538	23.6685	condensing enzyme (mitochondrial)-5
NCU01134	cyp450-4	0.474705	0.376425	0.532842	3.65154	6.55929	17.8777	19.4254	hypothetical protein
NCU01185	ure-2	5.65049	7.64201	7.13758	18.1073	21.2314	41.2971	41.6489	urease accessory protein UreF
NCU01214		5.60544	4.91261	5.51254	26.1795	30.9605	56.798	63.0372	hypothetical protein
NCU01233	gcy-4	213.925	178.376	108.609	90.9724	80.557	42.6959	36.4461	glycerol dehydrogenase-4
NCU01270	rpd	40.2894	47.1875	44.6378	101.095	117.762	205.341	227.193	ribose-phosphate pyrophosphokinase II
NCU01292		32.3655	34.9584	30.1534	29.2851	44.179	168.522	143.347	hypothetical protein
NCU01294		17.4292	24.063	28.8174	100.352	86.2723	164.994	130.891	hydrolase
NCU01298		5.21468	5.48554	8.81356	15.6327	15.9891	28.3904	17.5815	hypothetical protein, variant 1
NCU01313		1.17726	1.614	1.49591	1.39242	2.74413	4.88752	5.71831	hypothetical protein
NCU01326		0.0205624	0.0368655	0.155086	0.0767767	0.101658	0.0892053	17.4671	hypothetical protein
NCU01341	snr-18	42.9263	45.5544	47.7892	54.9791	58.0733	56.6319	56.1276	small nuclear ribonucleoprotein-18
NCU01364		63.4383	62.9832	50.4374	77.0982	93.133	121.107	117.446	oxidoreductase
NCU01407		0.836233	2.35174	4.46599	38.9498	33.6273	83.7482	72.5632	hypothetical protein
NCU01433	ppt-1	68.0594	74.558	81.3165	81.1928	89.2284	91.955	100.306	serine/threonine-protein phosphatase 5
NCU01462		0.301586	0.233504	0.505848	0.938537	1.27622	2.15556	119.561	hypothetical protein
NCU01483		2607.52	2528.59	1338.36	482.018	431.502	555.819	569.33	hypothetical protein
NCU01495		1.56534	1.39154	1.41169	2.74702	2.92329	25.2371	67.3169	hypothetical protein
NCU01496	stc1	1.46005	1.55584	0.979289	1.82495	12.6885	11.7204	30.0708	siRNA to chromatin
NCU01509		75.2876	80.2468	89.0698	114.502	134.207	170.46	180.296	hypothetical protein
NCU01512		36.4544	35.9323	30.0712	27.9734	26.5949	22.7541	22.2443	phenylalanyl-tRNA synthetase
NCU01532		0	0	0	0.17191	0.49233	0.799297	70.6814	hypothetical protein
NCU01546	ppy-5	33.6806	40.7239	39.819	47.7373	45.3796	48.6082	56.5634	porphyrin-5
NCU01562		3.58552	5.0075	6.59023	14.6258	24.8013	44.6716	43.5489	2,4-dichlorophenoxyacetate alpha-ketoglutarate dioxygenase
NCU01566		0.0368425	0.0174457	0.0349312	0.192091	0.181541	0.309235	13.1369	hypothetical protein
NCU01579		1.96887	1.38405	1.0042	0.686552	1.7304	4.98668	72.824	hypothetical protein
NCU01652	met-21	154.115	110.463	81.7574	61.3019	67.3263	60.7736	58.8772	methionine-21
NCU01672		0.362428	0.339288	1.1488	53.4471	109.794	184.026	203.736	DUF726 domain-containing protein
NCU01678		72.4693	73.8841	91.2843	84.7202	125.439	241.319	227.937	amine oxidase, variant 1
NCU01717		0.999184	1.63285	1.43611	2.15326	4.00717	5.69407	7.62279	hypothetical protein
NCU01720		16.5878	16.7141	29.6933	151.692	148.003	1061.89	1124.67	hypothetical protein
NCU01724	trm-4	79.4603	74.8469	60.3543	55.8614	45.3691	40.5167	39.5507	Na/H antiporter
NCU01757	ane-1	33.4655	34.5187	38.7396	31.4502	36.7074	37.8958	61.0518	asparaginase-1
NCU01759	mig-5	90.5837	73.8337	44.4874	35.8252	39.9495	31.4903	35.5648	aldo-keto reductase family 1 member C13
NCU01760		12.4606	13.2788	13.8726	13.6858	19.0724	19.278	43.8038	pumilio-family RNA binding repeat protein
NCU01789	ham-5	46.5383	47.4788	52.3544	67.9756	68.3277	101.43	85.9789	Hyphal anastamosis-5 protein
NCU01818		42.777	47.2395	56.4217	86.2001	85.3323	98.6234	88.8666	hypothetical protein
NCU01835		1422.03	1174.89	730.428	531.382	658.443	615.423	610.278	hypothetical protein
NCU01869		4.37836	4.57678	4.31727	3.4856	4.76064	4.05101	16.3374	hypothetical protein
NCU01876		0.0565604	0	0	0.0378302	1.44231	1.79945	5.36251	hypothetical protein
NCU01899		24.0394	37.443	43.5448	51.8071	65.0721	138.805	103.364	hypothetical protein
NCU01905	sodh-1	12.2947	10.9955	10.7399	8.42902	12.801	30.8778	40.99	sorbitol dehydrogenase-1
NCU01917		5.0954	5.29929	6.37957	11.582	14.0142	14.1907	10.9954	hypothetical protein
NCU01945	isn-1	57.2717	51.4567	54.1852	57.713	68.3421	175.402	279.322	IMP-specific nucleotidase-1
NCU01963	eat-6	77.7621	69.6122	59.3546	51.0737	49.7038	40.7256	34.8014	anaphase-promoting complex subunit Apc5
NCU01985	cys-11	197.263	121.473	121.543	89.2043	100.391	76.4885	94.6091	sulfate adenylyltransferase
NCU01987		0.0188435	0	0.0358144	0	0.970386	3.14335	6.71103	hypothetical protein
NCU01988		0.134498	0.0922613	0.335883	0.704202	7.62014	32.1668	33.472	hypothetical protein
NCU02014		19.6417	18.1054	15.9068	13.094	12.2052	8.35388	8.28692	hypothetical protein
NCU02029		1.60657	6.85267	8.69895	37.409	52.9293	58.6036	45.5525	hypothetical protein
NCU02030		8.31505	7.85991	10.2018	18.155	43.8425	71.5913	100.034	hypothetical protein
NCU02031	cyp450-5	21.5556	14.5776	8.52764	8.13588	38.3238	93.642	128.7	hypothetical protein
NCU02032	gh76-1	3.48302	3.91854	2.70958	1.33388	3.39499	4.50727	14.7934	glycosyl hydrolase family 76 protein
NCU02034	rid-1	3.1909	2.88834	2.68587	4.3375	5.43396	6.78981	9.50412	RIP defective
NCU02060	mpr-10	19.9484	21.746	17.7779	24.5543	28.3166	38.0362	40.2958	zinc metallopeptidase
NCU02087		20.7609	17.5635	14.2346	11.7822	13.1397	57.1575	377.1	hypothetical protein
NCU02163		2.37908	1.76743	2.21113	5.84212	6.54943	7.95643	14.2826	hypothetical protein
NCU02178	sad-1	1.98718	1.84269	1.90127	4.51717	6.99467	13.3428	16.3391	Suppressor of ascus dominance-1
NCU02179	ldh-3	139.994	135.08	163.242	154.585	293.654	409.586	430.95	D-lactate dehydrogenase
NCU02198		3.96168	5.48926	3.82525	1.92321	6.77605	23.751	54.2353	hypothetical protein
NCU02199		0.195311	0.0911767	0.0865071	0.0767767	1.20451	9.39211	30.92	hypothetical protein
NCU02206		1.50799	2.09716	1.57655	3.70493	45.9436	924.288	2551.6	hypothetical protein
NCU02212		7.04028	6.14626	5.49576	7.47242	12.5876	19.8798	20.9513	hypothetical protein
NCU02250	oli	869.325	585.139	495.056	348.265	252.056	143.012	105.715	ATP synthase subunit ATP9
NCU02254	tas-1	15.8534	15.9248	13.6882	13.2011	12.5159	14.8453	37.9992	tubulin-associated protein-1
NCU02292		0.501179	0.818659	0.71516	0.423402	0.647288	0.810376	7.87354	hypothetical protein
NCU02333	aga-1	132.121	111.603	83.0035	64.5902	67.9206	67.2101	91.899	arginase, variant 1
NCU02341		4.04349	4.64669	4.37961	5.28157	6.62301	8.23982	9.51978	hypothetical protein
NCU02346		2.16851	2.33695	3.21946	6.68782	6.81203	5.8344	5.62566	hypothetical protein
NCU02356	wc-1	44.7351	54.4724	78.9539	74.111	104.851	161.624	201.618	white collar 1 protein
NCU02369	gh28-1	2.49769	2.26134	2.98622	13.4582	12.5974	16.0337	9.64402	Polygalacturonase
NCU02450	ile-1	40.3257	36.5244	40.6264	49.7026	52.2214	60.4749	69.068	Threonine dehydratase
NCU02463		162.298	175.39	166.006	186.597	225.94	225.26	260.558	Bax Inhibitor family protein
NCU02470		26.7856	62.7011	123.825	382.606	372.478	531.738	545.929	hypothetical protein
NCU02478	gh13-8	85.9275	109.64	101.525	132.615	130.068	263.342	242.821	alpha-1,3-glucan synthase Ags2
NCU02568		21.9582	31.1641	38.0952	46.0098	78.8814	121.876	103.879	hypothetical protein
NCU02582	sor-4	83.6932	88.4705	98.5932	93.0626	103.621	123.059	130.645	RCO3
NCU02601		39.924	54.927	62.858	72.9985	84.5523	86.2294	68.3633	hypothetical protein
NCU02603		91.2323	72.2173	68.1647	46.2461	47.8993	34.0497	33.6516	oxidoreductase
NCU02609		39.4425	36.1989	38.6054	41.967	51.073	60.8808	68.8965	hypothetical protein, variant 1
NCU02613		6.53919	9.5984	10.2876	47.4677	42.4478	88.7989	91.3341	hypothetical protein
NCU02648		1.50452	1.57302	1.31728	6.2944	5.24647	6.70672	5.5439	Methyltransferase
NCU02655		0.581739	0.495927	2.66294	46.6017	114.129	176.431	123.95	hypothetical protein
NCU02682		4.41862	5.48438	11.0437	104.848	108.315	98.5484	69.5036	hypothetical protein
NCU02702	gki-1	45.5933	45.7884	51.317	91.7684	82.6964	144.616	206.788	glucokinase-1
NCU02710		1.63055	2.0015	2.88174	2.86101	6.2676	9.2269	8.0254	hypothetical protein
NCU02722		31.1427	55.8048	90.9225	150.478	305.559	900.785	901.753	hypothetical protein
NCU02740		0.599828	1.70669	1.5152	15.2731	9.78914	21.4963	16.5489	hypothetical protein
NCU02767	ham-6	8.77173	8.92912	15.4471	35.7328	26.2556	36.126	33.9659	Hyphal anastamosis-6 protein, variant
NCU02817		0.222744	0.0543112	0.0170448	0.0841574	0.100882	0.489351	5.63813	hypothetical protein
NCU02818		0.0582494	0.0348913	0.0170448	0	0.793068	2.84946	6.49085	hypothetical protein
NCU02847		1.48638	1.87586	2.40406	47.9289	34.0271	89.8926	66.851	hypothetical protein
NCU02865		0	0	0	1.38062	4.23479	4.807	3.93917	hypothetical protein
NCU02878		2.39406	3.86864	4.52401	6.71164	6.84771	7.85871	10.9062	hypothetical protein
NCU02923	mkr-2	1.53382	1.13749	0.634123	4.76282	3.99066	56.4009	25.8543	hypothetical protein
NCU02939		24.617	27.608	33.9778	29.2532	37.7065	74.5789	225.773	hypothetical protein
NCU02944		5.60357	5.8811	6.50485	8.65999	15.3681	13.3783	111.59	hypothetical protein
NCU02948	ncw-4	1300.93	919.564	694.784	561.082	505.361	276.727	263.446	non-anchored cell wall protein 4
NCU02962		18.589	19.571	19.7118	20.923	16.1682	15.1334	11.5652	hypothetical protein
NCU02964		0.157624	0.0543112	0.069904	1.24902	0.888197	1.41294	6.66025	hypothetical protein
NCU02990		68.3087	69.4558	68.0287	42.3781	42.967	34.7007	30.0745	hypothetical protein
NCU02998	nic-1	90.955	88.6925	73.3614	74.5478	60.3796	41.2039	31.2402	nicotinic acid-1
NCU03003		6.69497	7.34987	8.97971	13.6623	30.6632	184.233	229.351	hypothetical protein
NCU03013	acw-10	107.779	109.195	153.138	453.452	528.462	761.49	773.143	anchored cell wall protein 10, variant 1
NCU03022		41.387	43.5664	39.9412	53.049	63.0741	67.7893	70.9911	F-box domain-containing protein
NCU03035		69.1337	63.4459	67.104	121.709	107.84	172.534	179.132	hypothetical protein
NCU03068	pdx-3	33.1085	27.5949	22.7011	16.3351	11.6263	9.38271	9.26604	glycerol-3-phosphate phosphatase 1
NCU03110		64.6214	70.4125	75.7629	52.8969	40.2027	28.1187	27.6293	hypothetical protein, variant 1
NCU03121		40.6388	52.8131	82.3433	71.3764	83.8124	201.231	305.899	hypothetical protein
NCU03161		0.0591238	0.0767898	0.210954	0.238827	0	0.267616	7.50517	hypothetical protein
NCU03163		5.62004	9.79406	1.81604	99.7661	75.9269	522.893	494.913	stress responsive A/B barrel domain-containing protein
NCU03189		1.59624	1.32745	1.53495	1.65527	2.08971	2.01805	4.40431	hypothetical protein
NCU03190	rec-7	0.50721	0.574004	0.767177	0.590711	0.810937	2.17275	7.0007	recombination-7
NCU03198		5.62104	4.70531	9.85542	39.9177	47.9789	99.0567	101.1	hypothetical protein
NCU03228	trm-24	17.1993	18.2125	19.8441	34.7608	25.9002	46.8408	58.2989	heavy metal tolerance protein
NCU03247		3.48611	4.1726	5.65671	128.363	106.052	358.495	352.416	hypothetical protein
NCU03255	pht-2	50.6903	41.1715	36.6169	34.3201	37.1088	146.95	142.065	3-phytase A
NCU03257	tam-1	704.025	644.057	498.335	219.2	204.839	145.449	96.7197	ammonium transporter MEP1
NCU03280		83.9814	74.3183	63.8721	61.1727	57.0393	49.3439	46.4159	NUDIX domain-containing protein
NCU03284		114.695	143.062	133.615	161.994	186.937	216.616	229.927	hypothetical protein
NCU03297	ccp-1	102.237	69.2255	54.9655	52.2339	32.38	32.3051	50.2043	cytochrome c peroxidase, variant 1
NCU03322	lip-7	18.8831	18.2479	14.0431	9.87955	9.92173	6.32715	6.69636	lipase-7
NCU03323		12.514	17.7294	30.4283	33.5169	49.8436	51.8398	47.8077	hypothetical protein
NCU03331		17.4616	19.1725	20.6847	177.382	149.899	265.417	260.2	hypothetical protein
NCU03355	mpr-2	72.4265	106.074	105.903	146.996	135.054	162.526	131.07	calpain-5
NCU03358		133.645	107.597	86.245	57.1028	61.4825	42.4372	41.3813	ketoreductase
NCU03403		1.9295	2.04644	2.35201	3.47541	12.8256	40.794	56.1046	hypothetical protein
NCU03410		18.1097	17.5869	21.7746	25.7839	26.1096	33.3385	34.3767	hypothetical protein
NCU03413		10.2482	14.131	8.06646	5.08341	8.06905	19.5868	62.2901	hypothetical protein
NCU03430		4.74836	6.06987	6.85572	11.6432	12.0467	10.5692	11.9575	Septal pore-associated protein, putative
NCU03446		0.0565305	0.0767898	0	0.0389465	0.0399836	0.0215913	3.87508	hypothetical protein
NCU03488	pyr-4	243.216	286.451	246.208	185.461	104.571	87.894	85.8144	orotidine-5'-phosphate decarboxylase Pyr-4
NCU03489	sah-4	26.8312	29.1521	21.5396	15.6658	14.6114	14.3996	12.7515	Short aerial hyphae defective 4
NCU03497	trm-51	60.7791	44.8112	36.539	23.6586	24.7367	20.7061	25.2682	plasma membrane iron permease
NCU03509	pmg	99.183	123.45	397.556	871.538	1028.29	1039.67	1021.46	amino acid permease NAAP1
NCU03514		9.32119	9.07803	6.37533	5.19528	4.62238	4.39902	3.34264	hypothetical protein
NCU03540		0.225277	0	0	0.0363047	0	0.0200281	2.06268	hypothetical protein
NCU03566		6.14089	5.39716	3.09131	3.37021	2.92323	1.66961	2.08316	short chain dehydrogenase/reductase, variant 1
NCU03607	thr-9	33.5277	38.0095	28.9013	12.9349	8.49744	9.5746	7.22698	threonine-9
NCU03639	tgl-1	6.2114	1.59982	1.84781	7.10934	11.5075	26.7835	50.5508	lipase
NCU03641	gh3-1	8.67456	8.86917	8.06188	16.7928	24.3397	35.0798	59.3968	beta-glucosidase 2, variant 1
NCU03662		105.537	85.528	80.2335	56.4722	55.3616	61.2973	71.4986	hypothetical protein
NCU03684		619.047	547.067	386.691	222.181	266.58	216.321	270.076	hypothetical protein, variant 1
NCU03709		0.574953	0.803458	1.04086	3.44774	8.42982	27.8093	36.0792	hypothetical protein
NCU03761		32.811	27.775	26.415	25.0048	49.5635	137.275	179.408	hypothetical protein
NCU03767	mch-2	0.768605	1.32253	0.820712	7.79042	10.5576	29.7023	62.0019	mitochondrial chaperone-2
NCU03771	chol-14	34.9706	31.1803	32.1005	33.9033	30.0306	59.5504	69.7687	phosphatidate cytidylyltransferase
NCU03783	aap-15	194.742	174.782	154.78	129.845	117.689	109.853	121.364	transmembrane domain transporter
NCU03816		30.7763	27.307	23.0731	19.2837	17.664	13.1219	12.3917	hypothetical protein
NCU03830		287.921	183.332	194.815	143.738	133.2	87.2777	89.8469	Telomere binding protein
NCU03852	bud2	106.781	108.263	101.16	83.3815	90.4026	81.6332	74.6983	GTPase activating protein
NCU03938	aod-5	74.374	77.3822	77.8186	296.139	263.694	422.196	417.664	alternative oxidase-5
NCU03984		0.735195	0.87652	0.510581	4.26315	13.1368	20.6027	21.4262	hypothetical protein
NCU04019	nic-5	182.208	167.42	155.612	139.299	136.668	114.133	125.487	nicotinamide mononucleotide adenylyl transferase
NCU04026		0	0	0	0.0389465	0.42438	3.92246	19.9174	hypothetical protein
NCU04033	wal-4	0.38468	0.647727	0.422853	16.8707	57.7539	165.303	198.553	covalently-linked cell wall protein
NCU04034		13.5407	17.0013	33.7106	83.4418	71.9825	96.1628	101.178	hypothetical protein
NCU04066		39.6454	40.1321	51.4147	67.941	78.8545	103.963	169.509	hypothetical protein
NCU04067		3.89253	5.61706	5.39632	6.11974	7.99294	8.43585	13.7197	hypothetical protein
NCU04084	fxr-1	16.3584	13.5088	13.313	7.5908	5.58869	5.96649	4.29149	FAD-dependent oxidoreductase-1
NCU04085		13.7894	15.0653	9.08518	10.3908	12.2102	22.9703	33.3716	hypothetical protein
NCU04086		14.0237	12.6369	12.4939	7.6382	7.6447	6.129	6.49772	hydrolase
NCU04122	tca-18	44.3429	46.6769	49.3106	225.817	168.443	353.687	394.969	tricarboxylic acid-18
NCU04129	gtm-1	13.8319	12.2484	14.3774	16.2116	12.3572	7.11423	5.1194	gamma-tocopherol methyltransferase
NCU04134		0.640888	0.486945	0.936525	18.8768	30.1051	34.2798	95.4252	hypothetical protein
NCU04142	hsp80	642.054	617.273	707.516	747.007	723.388	856.447	1052.73	heat shock protein 80
NCU04179	sah-1	118.676	85.2748	76.5911	57.334	45.9014	40.6622	34.8463	C2H2 transcription factor
NCU04191	rai1	20.2973	20.6835	20.6571	28.9066	24.4535	35.0609	63.839	rai-1
NCU04197		85.9803	85.3583	20.6125	7.48128	7.28089	6.8101	5.25952	CipC protein
NCU04218		42.2894	39.3438	34.1859	29.3067	23.7122	17.4217	15.3046	RTA1 domain-containing protein
NCU04236		0	0	0.158515	2.18489	12.1298	10.5923	9.75728	hypothetical protein
NCU04269	apr-6	28.0057	33.3747	15.6467	15.0448	37.3987	96.1077	359.121	aspartyl proteinase, variant 2
NCU04281		46.8082	45.9111	47.9854	54.0388	46.8604	69.3552	95.2458	WD-repeat protein pop3
NCU04284		95.8372	72.8396	56.0909	22.5886	20.8467	21.1745	33.5263	hypothetical protein, variant 1
NCU04297		15.2826	15.5043	15.4433	21.5888	29.3846	40.7719	38.122	hypothetical protein
NCU04322		22.8636	17.2526	16.7635	12.3728	10.4041	10.0292	7.40647	hypothetical protein
NCU04323	pyr-6	36.3125	30.5288	24.0516	20.5048	20.0706	12.6472	13.547	dihydroorotase, variant 1
NCU04338	hH4v	74.6517	71.3944	63.7478	53.6222	54.2413	48.5195	44.5887	histone h4-2
NCU04340		186.317	158.021	105.159	67.5405	45.7596	48.7262	42.9703	acetyltransferase
NCU04342		12.8651	12.0215	9.10218	17.2841	22.5449	33.6366	38.1537	hypothetical protein
NCU04346		2.52445	4.87969	12.1001	212.675	209.449	260.018	188.698	hypothetical protein
NCU04371	fkr-3	7.75438	11.7746	23.6272	148.057	124.55	109.417	85.5401	peptidyl-prolyl cis-trans isomerase fkr-3
NCU04381		13.4069	13.8105	15.7827	16.6777	23.3481	37.9718	35.8901	hypothetical protein
NCU04384		8.06662	5.26903	3.52495	1.49392	0.980738	1.27813	17.2614	hypothetical protein
NCU04391	mdr-4	24.1223	8.01435	5.03862	64.5733	112.196	254.461	321.549	multi-drug resistance-4
NCU04400		38.6862	26.5555	14.3476	10.5782	12.1825	15.6597	17.8116	hypothetical protein
NCU04440		24.9981	30.0496	43.8061	72.2365	56.6545	82.9214	65.2244	hypothetical protein
NCU04452	mig-3	34.605	17.035	9.87449	10.1422	10.0509	7.27704	4.69097	12-oxophytodienoate reductase 1
NCU04464		0.965749	1.32246	1.371	2.20687	2.6486	12.6117	17.4301	hypothetical protein
NCU04465		41.8352	43.3454	42.9993	37.2577	38.3662	55.2307	65.5224	nonselective cation channel protein
NCU04468	aap-6	74.9536	65.4431	59.4278	46.3816	41.9409	41.2897	38.0316	proline-specific permease
NCU04476		0	0.0174457	0	0.0573035	0.0602061	0.788354	5.32194	hypothetical protein
NCU04494	ce1-3	6.28982	7.612	7.91768	9.51345	10.8561	12.8035	14.713	Acetyl xylan esterase
NCU04500	gh18-1	0.283617	0.19153	0.373864	1.01637	1.13717	5.2702	25.9838	Chitinase
NCU04528	lacc	37.4165	24.0765	21.4435	201.061	260.359	894.554	668.068	laccase
NCU04532		5.19833	6.53072	6.19124	5.82518	9.09649	29.4755	63.0828	hypothetical protein
NCU04533	app	2.69931	0.56482	2.4178	39.1752	206.876	3665.82	8141.55	DUF1881 domain-containing protein
NCU04542		35.8189	67.3323	136.274	440.131	349.854	356.788	303.918	hypothetical protein
NCU04547		0.0394059	0.151902	0.161165	0.177766	0.387965	0.740345	3.69987	hypothetical protein
NCU04574		0	0.0382466	0	0.077893	2.20111	5.88669	10.7585	hypothetical protein
NCU04583		17.1513	18.8457	19.4547	45.9967	58.5242	93.3494	129.014	acetyltransferase
NCU04601		33.5771	30.3468	31.0895	48.4869	77.6795	135.184	180.532	hypothetical protein
NCU04602		8.1025	8.41768	8.93147	6.60154	5.89386	4.23936	4.47187	hypothetical protein, variant 1
NCU04603		45.2215	22.8438	31.4343	195.94	299.689	1109.79	1572.03	hypothetical protein
NCU04607		6.21804	8.15261	8.78493	22.0813	23.1936	54.9142	51.5473	hypothetical protein
NCU04608		0.454082	0.767483	0.899386	0.835231	1.557	7.06112	9.95338	hypothetical protein
NCU04626	gpr-2	17.385	14.8998	12.6298	14.9324	20.3277	40.1264	41.4527	G-protein coupled receptor
NCU04628		134.086	139.927	165.563	487.854	604.545	514.118	453.954	hypothetical protein
NCU04630		9.1386	9.47939	13.5274	38.5588	65.6717	47.7626	53.5953	hypothetical protein
NCU04631		0	0	0.0179072	0.628542	0.904875	1.60527	3.43976	hypothetical protein
NCU04638		55.7118	61.2005	62.8061	71.786	94.8206	107.949	154.819	hypothetical protein
NCU04641	fxr-3	13.1661	10.4287	8.85228	4.79149	5.26018	6.59037	6.18367	FAD-dependent oxidoreductase-3
NCU04645		69.4748	75.2286	95.2004	132.202	142.449	151.065	148.301	DUF124 domain-containing protein
NCU04656		110.545	117.683	107.671	77.7328	79.6839	68.2669	66.4942	MFS transporter
NCU04710		0.0205624	0.0191233	0.0523968	0.173027	0.893149	3.23029	85.7262	hypothetical protein
NCU04722		14.6246	17.7722	18.953	20.9861	31.8716	35.067	37.0068	hypothetical protein
NCU04723		7.42803	8.30209	11.3844	11.3992	14.5517	16.4338	19.1086	hypothetical protein
NCU04726	gh3-9	136.402	129.275	116.903	95.6277	94.265	84.1802	86.1988	beta-N-acetylglucosaminidase
NCU04743	tas-3	103.993	94.8956	73.4601	47.8611	40.5548	39.7814	41.7188	tubulin-tyrosine ligase
NCU04752		0.0205624	0.0191233	0.121901	0.0546617	0	0.066194	6.31946	hypothetical protein
NCU04778	cah-2	10.7588	11.516	10.6629	26.6005	44.4173	50.6731	46.7042	carbonic anhydrase-2
NCU04795		73.8868	62.4262	73.3602	73.6043	76.0577	87.9111	102.852	hypothetical protein
NCU04807		160.235	194.769	235.965	232.142	271.964	306.631	333.595	universal stress protein family domain-containing protein
NCU04823	adh-12	517.692	397.669	241.825	242.743	215.077	100.948	71.8085	alcohol dehydrogenase-12
NCU04856	gln-2	2007.87	2098.04	1419.95	1314.5	1053.61	863.365	684.477	Glutamine synthetase
NCU04857	had-1	117.995	81.1169	54.8794	49.2153	38.4835	39.8168	36.2178	hydroxyacid dehydrogenase-1
NCU04866	ada-6	113.143	39.8951	22.2302	21.7835	13.7059	14.7691	19.7497	All development-altered regulator ADA-6
NCU04872		23.1385	20.5945	23.1763	75.988	62.4732	113.739	192.903	hypothetical protein
NCU04883	gh18-4	200.691	29.4141	18.8453	7.41841	8.75241	10.4624	14.3164	chitinase 1
NCU04907		378.464	329.506	376.088	279.339	163.087	125.649	107.167	hypothetical protein
NCU04916		0	0	0.0179072	3.21648	13.3979	7.50916	2.00831	hypothetical protein
NCU04923	gcy-1	100.855	100.008	62.0715	52.4961	49.9305	29.8962	31.1257	Gld1
NCU04924	cut-1	140.275	163.587	95.4312	64.8179	49.4191	32.5443	36.8393	HAD-superfamily hydrolase, variant 1
NCU04926		0.243336	0.0385432	0.0179072	0.554705	0.184332	0.276421	8.0751	hypothetical protein
NCU04928		4.0494	3.16852	3.33007	8.87141	10.9706	18.4058	40.2752	hypothetical protein
NCU04938	bet-2	0.169681	0.286358	0.444589	6.98124	11.8637	19.6968	16.95	choline dehydrogenase
NCU04952	gh3-4	36.2128	41.9116	51.7544	224.255	730.428	845.664	1068.96	beta-D-glucoside glucohydrolase
NCU04953	apr-7	5.77161	4.73846	5.42554	7.05833	12.2789	15.9651	30.0788	penicillopepsin
NCU04960		1.14382	1.08131	1.247	3.19469	5.55342	5.7952	8.43271	hypothetical protein
NCU04961		4.38162	4.68758	8.28312	12.9835	16.737	25.6192	47.4952	hypothetical protein
NCU04984		7.40018	7.93689	6.07104	5.70575	4.98594	3.85229	4.2035	hypothetical protein
NCU04992		0.557829	0.861125	0.87395	1.87127	8.42945	11.0992	20.3418	hypothetical protein
NCU04997	gh10-3	1.75136	1.98127	2.60285	2.54323	3.24408	3.66551	8.86966	xylanase
NCU05000		34.8349	14.111	5.48866	3.66565	4.10419	3.18452	5.26977	hypothetical protein
NCU05030		0.0205624	0.516626	3.0945	14.5966	164.757	944.081	1225.14	hypothetical protein
NCU05039		2.27833	5.218	4.42528	7.56326	16.1109	29.5184	55.2063	hypothetical protein
NCU05042	bro-1	3.33653	2.47103	2.14024	18.3366	17.5601	37.2216	38.0953	bilirubin oxidase-1
NCU05043		0.811304	0.322436	0.792743	12.0302	25.3723	97.9058	88.2827	hypothetical protein
NCU05050	had-2	7.5134	6.12275	5.50813	2.4503	1.57133	1.52515	2.07312	hydroxyacid dehydrogenase-2
NCU05054		81.3035	104.626	102.245	89.7695	127.958	202.362	321.448	hypothetical protein
NCU05068		13.7688	19.7623	30.0545	26.9412	41.2327	73.4511	80.4968	hypothetical protein
NCU05074		29.9173	32.5728	39.3205	52.3868	69.9424	76.7878	83.526	hypothetical protein
NCU05080		2.82743	3.20249	2.46131	3.30885	5.7354	69.0741	207.134	hypothetical protein
NCU05085		0	0	0	0.128499	0.0202224	0.370316	9.09866	hypothetical protein
NCU05094		63.0086	65.6354	56.0145	94.1641	120.632	188.572	185.74	short chain dehydrogenase/reductase
NCU05097		1.00414	0.919978	1.5915	2.77611	3.10201	5.11893	6.89815	hypothetical protein
NCU05098	chol-12	0.475519	1.16208	2.66027	2.95132	2.37622	10.9985	20.4225	Phosphatidylserine decarboxylase
NCU05104	gh7-4	0.993018	1.35074	4.59446	8.44269	10.6646	40.9423	52.5485	exoglucanase 1
NCU05112		0.017999	0.185116	0.0537217	0.92982	1.27895	3.97247	5.39402	hypothetical protein
NCU05133	gle-1	10.6782	18.9905	18.6908	40.5981	27.4554	125.963	125.171	UDP-glucose 4-epimerase
NCU05134		4.44675	6.23244	22.3554	124.032	151.61	638.91	501.129	hypothetical protein
NCU05149		14.4726	15.7259	20.6232	114.865	141.047	162.229	112.31	hypothetical protein
NCU05152		1.38806	1.69959	1.68982	2.88288	4.54786	9.12081	9.86708	hypothetical protein
NCU05155		0.322992	0.502815	0.380097	0.812954	1.30438	2.60428	17.2035	hypothetical protein
NCU05159	ce5-2	15.2791	17.3308	16.0167	30.0088	24.8639	30.404	33.9213	acetylxylan esterase
NCU05184		7.59032	8.26502	10.6354	77.5385	65.1723	82.9413	70.1176	hypothetical protein
NCU05185	cyp450-9	7.08983	10.5478	12.9881	7.51419	12.9254	49.6832	55.0002	bifunctional P-450:NADPH-P450 reductase
NCU05188	fdo-1	10.1296	2.9339	1.48415	0.613236	0.856989	0.930824	0.856949	flavin dinucleotide oxygenase-1
NCU05190		0.344434	0.211839	0.282582	0.533706	1.52248	11.5992	9.11722	hypothetical protein
NCU05193		17.215	23.3899	27.0174	30.4482	49.5453	74.6056	87.4969	hypothetical protein
NCU05212	ce4-3	4.98758	6.82847	9.67926	154.468	217.721	542.874	365.009	glycosyl hydrolase
[truncated: 476 more rows]

## Sheet: ∆ve-1_Light
DEGs in the ∆ve-1 strain during sexual development: Genes with differences in mRNA accumulation in at least one time point during sexual development in light
[truncated: 1,005 more rows]
