# Supplementary material for: VE-1 regulation of MAPK signaling controls sexual development in Neurospora crassa
Source: mBio. 2024 Sep 16;15(10):e02264-24. doi: 10.1128/mbio.02264-24 (PMC11481897; doi:10.1128/mbio.02264-24)
Supplement: Data Set S3 — Genes regulated by VE-1 during sexual development. [file mbio.02264-24-s0004.xlsx]

## Sheet: Read me
Genes regulated by VE-1 during sexual development
Details of Masigpro Analysis: The time series analysis was performed with maSigPro (v1.74.0) both in its “single” mode (with one experimental condition) and in its “multiple” mode (comparison of two experimental conditions). maSigPro requires a prior normalization of the raw reads for which we used edgeR (v4.0.3) using TMM (trimmed mean of M values) normalization.
Sheet 1: Genes misregulated (DEGs) in the ∆ve-1 strain during sexual development in dark (TMM mean values)
Sheet 2: Genes misregulated (DEGs) in the ∆ve-1 strain during sexual development in light (TMM mean values)

## Sheet: WT vs ∆ve-1 Dark
DEGs in the ∆ve-1 strain during sexual development compared to the WT (Dark): Genes with differences in mRNA accumulation between the WT and the mutant in at least one time point during sexual development
Gene ID	Feature	WTD -2	WTD -1	WTD 0	WTD +1	WTD +2	WTD +4	WTD +6	VED -2	VED -1	VED 0	VED +1	VED +2	VED +4	VED +6	Product Description
NCU00004		93.9794	90.5004	91.7133	57.8353	78.8938	87.6338	154.506	40.6688	40.956	46.8548	55.9097	61.1753	62.9898	74.8855	universal stress protein family domain-containing protein
NCU00007	prr-4	39.3825	41.2658	43.0276	41.6675	45.4764	45.1818	50.8813	68.3051	67.2569	62.465	54.6335	59.1781	59.429	63.3848	pH-response regulator protein palH/rim-21
NCU00009		0	0	0	0.0173202	0.0216438	1.62981	24.985	0	0	0	0.0168315	0	0.447445	8.66979	hypothetical protein
NCU00017		15.2425	13.3389	13.1523	9.92579	6.77168	7.53359	9.28583	7.74612	6.25697	5.30384	3.88607	6.02861	5.31593	6.17453	hypothetical protein
NCU00022		25.2965	27.3393	27.171	34.8874	38.8691	72.7224	61.1167	22.1143	19.9177	15.8878	19.7166	18.787	32.7513	32.1504	hypothetical protein
NCU00033		9.45059	11.8344	12.8114	14.2438	16.2723	24.1008	35.9138	9.29553	8.96725	8.46242	10.704	9.08501	15.9786	21.0449	Integral membrane protein
NCU00061	gh16-13	59.3451	64.2973	66.1021	54.3656	143.162	147.494	110.149	40.6298	37.2094	30.2246	39.7068	48.2519	74.533	81.3629	hypothetical protein
NCU00069		4.77863	4.46307	4.61459	2.67595	3.62673	2.69614	5.82384	10.7852	14.3753	14.7058	18.8721	19.0098	18.0421	13.0732	hypothetical protein
NCU00076	qip	46.6211	61.1995	71.811	94.801	92.7839	134.516	144.35	112.062	105.104	110.34	107.033	108.706	116.779	118.32	QDE-2-interacting protein
NCU00078		62.7635	60.1202	58.5249	52.4838	35.917	39.3432	43.5765	93.3276	75.2169	70.7511	76.7147	73.0603	55.4934	54.4079	hypothetical protein
NCU00080		76.3685	73.9675	81.4949	62.2994	75.7415	139.546	193.366	181.733	198.28	197.322	221.241	230.401	181.549	184.223	DUF1295 domain-containing protein
NCU00096		16.7468	26.4612	31.9054	20.5708	19.9125	9.57398	6.38015	15.2808	16.5792	12.6673	9.394	12.2058	9.45074	8.53609	hypothetical protein
NCU00107	mipr-1	36.4071	35.6753	35.456	31.2418	23.0022	23.3252	20.9851	45.1104	42.0365	38.8877	34.8899	31.6625	28.7727	29.0575	mitochondrial inner membrane protease-1
NCU00112	pap-1	60.9872	57.3013	64.7557	37.4828	23.1385	94.4681	170.561	44.4312	34.2344	32.1058	20.8027	18.8098	24.9918	59.7884	prolyl-aminopeptidase-1
NCU00118		12.2561	9.50161	10.0054	7.87047	14.7914	15.221	113.62	3.25998	3.98912	3.16	6.35486	12.8059	9.68642	29.15	hypothetical protein
NCU00122	apr-16	211.182	207.048	218.076	157.286	131.379	123.21	119.039	136.716	139.744	136.696	109.534	113.65	102.747	114.811	aspartyl protease-16
NCU00128		14.84	9.05243	9.73669	7.16101	10.1279	8.32682	10.0838	64.0438	28.4592	26.5131	21.5177	19.3195	15.3697	11.2366	hypothetical protein
NCU00130	gh1-1	26.5669	26.3122	28.572	18.2908	14.9279	19.4507	33.5211	8.56535	8.53036	7.36351	7.44174	7.24425	7.7246	14.4578	Beta-glucosidase
NCU00136		30.1159	33.4488	33.8802	39.2544	35.7967	35.1066	34.2908	60.1633	74.0522	85.731	70.349	78.4863	64.6688	76.6827	mitochondrial translation optimization protein
NCU00149		0.791553	0.305793	0.130308	3.22626	3.13345	1.64812	84.3546	0.509773	0.697302	0.509739	3.03521	2.69151	3.19634	12.2735	hypothetical protein
NCU00153	ndi-1	6.88496	6.53578	7.84028	6.16462	8.10531	7.38848	6.15429	14.9164	14.7669	16.0707	15.5541	19.4498	16.7458	21.0098	pyridine nucleotide-disulfide oxidoreductase
NCU00155	znf-44	18.6138	16.0274	18.7666	17.9509	16.2337	11.7778	15.6479	45.588	39.4228	41.3643	45.0595	40.5573	39.6906	34.5696	zinc finger transcription factor-44
NCU00158	trm-63	30.6895	28.2905	29.5784	33.7419	23.9084	18.5791	17.8623	33.2992	31.3382	36.7313	42.1498	34.2079	36.8809	38.5429	transport of metals-63
NCU00161		73.5714	46.719	45.8824	36.604	18.3168	12.1722	35.6176	105.461	83.8588	62.7118	51.265	52.1714	33.3993	33.9875	hypothetical protein
NCU00187	mig-11	2.62344	1.62364	1.79515	1.63671	1.61916	1.36447	10.5006	22.6597	22.9419	18.7739	16.3459	18.5406	9.86793	10.9647	carboxyvinyl-carboxyphosphonate phosphorylmutase
NCU00194	ota	156.341	192.779	203.925	199.704	280.847	305.939	308.659	114.239	126.69	141.542	155.615	187.935	196.736	237.613	ornithine aminotransferase
NCU00197		0.500407	0.921479	0.732039	1.11629	1.34389	0.994563	1.57686	4.08789	4.27342	4.85435	4.39763	5.47659	6.75614	6.7368	hypothetical protein
NCU00198	tim9	112.426	97.1006	83.7522	94.0762	109.574	121.187	127.666	237.344	255.352	239.634	227.429	284.106	245.109	222.104	mitochondrial import inner membrane translocase subunit tim-9
NCU00203	nst-5	38.529	34.563	32.9224	28.6272	26.676	31.6365	23.551	67.0108	68.3736	77.4306	83.4915	92.3753	66.2824	67.9746	SIR2 family histone deacetylase
NCU00215		31.7945	25.5617	23.3235	21.8739	11.4401	12.1583	11.5961	15.2442	13.8748	12.3932	7.89764	7.47058	7.63782	8.42311	hypothetical protein
NCU00221		1.80791	1.28621	0.769225	1.54408	1.54916	2.04556	81.1783	1.58162	1.11681	1.19161	1.84766	1.18359	1.83126	9.51964	hypothetical protein
NCU00223	tcf-3	45.2629	34.6623	36.0974	43.0692	63.0172	80.2025	89.2164	73.9363	73.3053	76.4674	65.7057	98.5706	106.446	134.479	transcription factor-3
NCU00236	fpo-1	29.4729	22.4045	19.6027	15.3644	13.9755	16.7819	16.8177	44.8622	33.8385	19.9396	20.6019	17.9873	13.4096	13.6142	flavoprotein oxygenase-1
NCU00242	sna-10	112.778	115.075	112.337	123.153	95.775	74.8141	74.9634	142.621	148.673	141.696	130.046	120.145	115.343	110.113	snare complex-10
NCU00246		13.6902	10.979	10.8402	7.5272	4.92437	5.70888	6.81471	53.5216	44.1527	42.9356	51.328	61.8455	28.6507	32.3456	hypothetical protein
NCU00247		41.2331	19.8475	20.7615	38.361	58.9597	66.0068	80.6962	117.601	168.89	249.619	351.202	464.468	348.349	386.483	hypothetical protein
NCU00251	cpr-7	61.3241	62.207	56.2102	87.4203	117.384	53.0257	41.5514	170.838	214.548	240.213	203.458	253.957	167.821	207.364	hypothetical protein
NCU00260	adh-15	78.7966	89.3574	85.3458	36.9828	17.4579	16.9515	24.7918	55.4917	41.8543	28.428	22.4777	18.7189	15.3013	16.9827	oxidoreductase
NCU00265		73.0673	43.2242	49.7868	8.30512	8.3458	1.42744	1.16144	9.85164	7.57644	6.03372	4.30662	4.23559	3.54306	5.14927	hypothetical protein
NCU00267		4.82909	8.37665	6.55384	6.86812	9.93735	10.9472	260.916	6.83483	6.6036	4.13964	4.67977	9.15079	8.70656	51.8527	hypothetical protein
NCU00276	mip-1	18.1463	15.7281	15.8151	11.9726	12.9256	14.3204	15.8844	70.9912	70.9476	69.884	60.423	64.083	40.8529	39.4811	DNA polymerase gamma
NCU00283		39.7517	39.3658	38.7532	45.9489	39.0089	26.9812	27.9248	110.255	130.342	157.345	147.946	170.613	112.789	131.118	hypothetical protein
NCU00292	cea-3	3.2861	0.999724	0.95083	2.03776	2.18856	12.7155	11.0202	45.6236	36.7366	24.7134	27.7137	28.367	13.4376	15.5534	cholinesterase
NCU00293		40.5729	29.8522	27.4974	21.7309	13.0844	10.9853	8.68796	50.368	43.842	37.8054	20.4126	18.7638	15.7939	15.473	NADH pyrophosphatase
NCU00300	gpr-5	14.1922	14.2831	14.0834	22.0951	28.4109	36.8581	25.8935	39.3598	46.0078	51.0908	55.2248	60.4349	48.4186	55.8537	PQ loop repeat protein
NCU00301		27.3181	28.3456	31.4406	28.8558	26.7703	28.3189	24.0008	46.5838	48.258	55.7741	44.7514	49.9406	40.5908	40.6241	Sas10/Utp3 family protein
NCU00310		12.5578	15.5827	17.265	12.1304	13.8356	16.2861	33.9217	21.089	24.8305	25.6934	20.2025	23.2433	20.7193	24.01	hypothetical protein
NCU00317	cpr-8	24.7841	22.0157	24.9991	21.3644	26.2212	53.7598	147.394	24.3223	26.3448	26.8714	23.2291	26.8112	35.7049	66.8614	calpain-like protease palB/rim-13, variant 1
NCU00318		1.05851	1.21915	1.31425	2.25134	3.16869	6.18008	167.88	2.13619	2.00365	2.46783	3.1636	4.01385	5.10813	23.4783	hypothetical protein
NCU00326		76.1667	77.2793	68.4959	83.4594	53.1439	60.6718	114.524	168.543	193.487	210.389	213.409	212.612	160.708	148.042	calcium homeostasis protein Regucalcin
NCU00330		20.6155	19.9499	16.5833	20.7492	16.9227	18.6702	17.7782	37.4835	32.3204	42.4494	30.3876	24.1563	25.6344	26.4325	Septal pore-associated protein, putative
NCU00332		73.6801	71.8011	69.66	65.108	74.9254	78.4167	146.275	90.3827	95.0377	89.9245	90.5617	103.337	87.6103	92.6871	hypothetical protein
NCU00344		44.9812	43.0509	47.8924	42.9078	43.7432	31.4484	30.7486	57.9232	56.4238	59.5651	52.0165	61.2677	53.5335	57.8918	hypothetical protein
NCU00346	std-5	79.2332	55.2723	46.8482	65.6968	49.6854	42.6602	28.4529	40.0789	40.6373	44.4805	44.664	36.9811	41.8779	37.0648	steroid-5
NCU00350	eph-2	86.8412	61.6744	62.1706	53.4364	29.2267	39.6934	23.5676	34.5298	26.3217	19.4902	19.1584	16.4914	17.7638	19.0234	epoxide hydrolase-2
NCU00355	cat-3	755.702	198.672	197.938	105.206	45.8038	171.166	287.064	26.6421	7.35363	21.7684	49.7695	66.3823	176.927	313.363	catalase-3
NCU00361	msp-4	60.0194	51.8376	52.3587	54.5736	63.1836	65.0449	73.0216	61.7083	59.9861	65.0381	73.1845	76.7105	73.7784	76.3401	pre-mRNA-splicing factor syf-2
NCU00365		257.466	485.73	308.391	89.1133	47.9872	33.8849	28.9452	102.175	113.129	132.331	54.9113	29.4563	26.5127	25.0109	hypothetical protein
NCU00370		0.4177	1.96802	1.90816	2.7259	5.11398	16.6694	132.864	1.14991	2.24539	2.6078	4.62733	5.16574	10.325	31.9481	hypothetical protein, variant 1
NCU00373		247.566	252.743	240.673	158.91	192.092	226.38	231.902	535.702	498.938	424.65	223.406	252.369	212.847	273.58	hypothetical protein
NCU00382		121.549	138.443	141.409	127.718	108.854	91.4329	147.371	291.854	242.588	175.431	112.365	107.988	102.528	99.6233	hypothetical protein
NCU00403		38.1705	43.2018	47.3699	43.2571	38.5807	24.3744	43.0911	57.1216	63.7258	63.2123	69.6093	83.4766	80.458	99.3563	dTDP-D-glucose 4,6-dehydratase
NCU00409	phe-2	6.80122	5.0274	3.55378	3.68115	2.61305	3.54983	3.59673	9.28238	8.1635	6.46891	5.11597	4.88066	4.42942	3.58287	chorismate mutase/prephenate dehydratase
NCU00410	erf1	301.896	266.303	258.647	271.98	206.434	200.669	166.475	246.937	227.501	257.652	211.936	209.461	197.664	200.429	eukaryotic release factor 1
NCU00416	znf-36	4.39835	5.02248	5.74846	6.16361	7.05036	7.91177	11.1277	11.1473	11.7234	12.5952	13.3099	14.5173	12.0951	14.6939	zinc finger transcription factor-36
NCU00418	nuo14.8	182.145	166.331	147.013	150.351	133.099	127.055	99.5038	124.172	120.923	118.345	122.67	121.05	110.19	110.695	NADH:ubiquinone oxidoreductase 14.8kD subunit
NCU00426		9.79234	9.53918	8.05576	6.16936	2.70679	1.77499	3.92106	16.4736	15.3231	16.3684	10.5987	10.0982	5.48355	5.60394	hypothetical protein
NCU00431	tom22	91.1231	77.9483	78.8533	86.0968	83.0574	102.903	105.456	161.375	164.367	148.316	144.663	166.942	138.972	148.584	mitochondrial import receptor subunit Tom22
NCU00444	tif-8	87.1197	92.5227	98.4627	109.688	110.499	114.518	112.673	106.869	105.811	100.211	108.504	115.21	114.023	122.06	transcription initiation factor-8
NCU00446	aacs-1	16.7805	15.9838	17.0703	18.7718	16.045	21.3308	22.3651	29.207	40.5078	51.8033	45.5351	53.8732	47.0665	49.5765	acetoacetyl-CoA synthase-1
NCU00449		2.73319	3.62659	3.84052	2.50028	1.54952	2.24005	26.4006	5.60845	5.92376	3.73249	2.45215	2.35928	2.4125	5.28428	hypothetical protein
NCU00454		44.8969	41.5048	40.4648	38.6569	43.0624	54.8032	71.4926	57.5931	54.4588	59.1456	68.6166	66.4334	67.4052	76.2151	hypothetical protein
NCU00463	kyn-2	54.9141	53.4921	50.7819	35.5253	28.2042	26.7156	19.7883	39.0844	40.666	36.5621	24.3507	22.965	21.8038	20.444	Kynureninase
NCU00464	crp-63	779.63	741.674	733.86	538.562	460.851	505.567	340.816	891.902	940.315	1017.05	653.03	685.227	483.452	474.132	60S ribosomal protein L32
NCU00474		0.239917	0.321758	0.631044	0.457563	0.62104	1.5512	8.59667	0.698323	0.505281	0.34992	0.526027	0.983299	1.09319	2.24898	hypothetical protein
NCU00477	spr-14	1432.87	1287.79	1230.48	1138.5	925.479	945.854	641.158	832.977	778.363	758.333	818.616	608.494	617.97	578.558	serine protease-14
NCU00494		42.4717	40.8426	41.2841	46.8483	42.0097	29.9629	23.739	53.0475	49.726	46.8811	43.2712	38.4913	32.4928	23.3141	hypothetical protein
NCU00496		76.2079	49.9317	50.247	23.1628	7.11	1.49257	3.2704	6.39614	10.5277	6.50562	3.13296	2.21738	2.21918	1.84785	hypothetical protein
NCU00497		54.0329	47.3222	45.6501	27.3791	12.1918	7.34543	10.8855	26.5996	29.5693	26.1714	14.6382	8.8718	8.00399	7.92476	hypothetical protein
NCU00503		35.2163	32.6038	30.9842	48.5382	49.6565	61.9604	66.1561	56.7893	63.897	66.7852	64.197	63.186	68.1912	71.934	nonselective cation channel protein
NCU00509		91.2545	82.7794	64.3722	105.031	45.1809	67.5602	48.0875	18.6137	26.1136	31.0711	31.7652	40.7169	39.5722	44.7574	hypothetical protein
NCU00512	cul-5	21.9146	19.5413	18.6671	21.8235	26.2159	37.8046	36.0104	14.3864	13.9293	14.8053	15.9022	20.7767	24.8233	25.0699	hypothetical protein
NCU00521		197.111	153.863	134.12	161.399	148.095	111.698	119.141	110.111	97.2385	97.7729	115.616	122.332	105.813	106.597	hypothetical protein
NCU00522	met-17	38.6095	30.7919	34.221	28.246	24.8669	11.5492	8.19601	21.1537	16.9445	11.4978	20.5533	16.8393	11.5812	11.4058	methionine-17
NCU00525		0.0365807	0	0	0	0	0.0828369	1.08285	0	0	0	0	0	0	0.042698	hypothetical protein
NCU00531		0	0	0	0.0580133	0.235479	0.10564	28.9852	0	0	0	0	0.282968	0.108667	3.23138	hypothetical protein
NCU00534		2.42438	4.23288	3.70739	2.44517	1.14495	1.45632	20.7141	1.88327	2.12824	1.54591	1.35053	1.78998	1.2635	3.7283	hypothetical protein
NCU00548		19.9818	22.5086	18.0768	24.4274	35.095	30.9285	18.2422	6.552	4.75009	5.63657	15.8965	19.5151	19.4687	15.7224	MutT/nudix family protein
NCU00550		59.4681	77.5268	87.7228	80.1596	109.769	97.1214	87.4109	120.365	138.232	145.348	127.354	163.301	166.122	158.562	hypothetical protein, variant 1
NCU00551	myo2	208.471	216.123	219.07	192.346	184.062	150.656	164.316	160.689	152.783	129.733	114.241	124.529	133.59	121.855	myosin-3
NCU00557		2.03488	2.20396	2.01152	1.59527	2.48632	1.84106	1.50853	0.813982	0.954174	1.76597	2.25327	3.80386	5.75841	4.97167	hypothetical protein
NCU00561		31.3403	45.4866	40.9696	41.9161	56.2066	64.0538	58.7567	62.1543	65.4955	69.6338	69.7959	80.7598	89.8423	86.9208	hypothetical protein
NCU00563		4.22684	5.99457	7.5554	13.0495	11.0882	22.3926	56.3162	9.08522	13.8372	6.60321	14.2078	11.4647	13.5316	16.6985	hypothetical protein
NCU00565	lia-1	62.0252	54.185	53.4097	53.1262	61.0306	62.6488	70.5028	149.517	170.913	173.452	160.523	191.317	141.224	195.101	lipoic acid-1
NCU00575	gki-2	287.422	350.229	361.39	393.09	437.889	619.902	538.232	303.165	286.283	258.831	246.106	323.667	332.303	358.203	glucokinase-2
NCU00582	cry	13.7635	7.41455	8.57008	8.39462	13.7302	15.8181	134.045	133.905	148.12	163.686	162.069	176.579	105.52	130.167	cryptochrome DASH
NCU00596	lia-2	25.4474	19.4537	19.1799	16.704	15.2561	10.9726	11.004	32.3827	23.4227	21.4987	16.3285	18.3046	15.335	14.3598	lipoyltransferase
NCU00602	ppy-3	14.6259	14.3145	14.0562	15.3022	17.4844	19.5078	21.558	25.4364	24.9378	22.995	22.3565	24.2665	21.5561	22.2868	Siroheme synthase
NCU00609	och-1	46.2581	40.3156	38.2913	47.6494	56.6974	109.403	130.879	42.3005	43.5342	39.8705	37.3282	39.3761	54.2956	61.1886	initiation-specific alpha-1,6-mannosyltransferase
NCU00611		153.093	184.05	196.345	265.403	386.656	309.928	465.881	82.1664	93.9542	94.1148	476.152	492.982	319.349	240.745	hypothetical protein
NCU00620		24.4286	24.2588	27.6644	22.7501	20.7126	22.5369	22.8231	32.0767	37.9541	41.5575	39.8913	43.492	37.1939	38.0588	hypothetical protein
NCU00628		29.9148	30.0641	32.6156	33.9508	42.4137	37.0352	53.945	25.0643	26.3075	25.0853	25.0749	29.0606	28.2987	29.0965	hypothetical protein
NCU00633		63.0228	35.1001	33.7926	25.8015	14.7739	17.046	17.98	18.8768	18.5709	16.0629	14.1792	11.6862	12.2495	14.5561	hypothetical protein
NCU00646	lae-1	32.9641	24.1022	22.4686	107.678	57.8765	28.1154	35.51	105.631	156.384	215.235	678.016	321.024	355.248	237.407	methyltransferase LaeA
NCU00653		1.2987	1.43205	1.90223	9.31837	3.36645	1.48101	1.35436	1.94644	3.16373	4.03439	52.466	30.2766	24.892	19.0364	hypothetical protein
NCU00658	mb-3	9.63001	9.51805	8.77704	13.6614	16.1261	13.1589	16.1009	14.3873	14.6127	16.4915	65.6919	85.5384	134.787	106.53	male barren-3 protein
NCU00659		23.8247	16.6525	16.496	14.813	17.0033	15.841	28.0915	164.944	184.536	184.456	198.779	208.169	111.338	108.477	hypothetical protein, variant 1
NCU00660		61.4779	61.6521	61.4069	52.9448	40.746	33.4395	26.9534	76.9111	82.5588	73.1308	65.3762	57.1529	41.9072	37.6814	glutamyl-tRNA amidotransferase
NCU00666		52.9819	48.8826	46.8968	57.3837	69.3051	70.3336	84.7061	25.6965	28.9384	35.5676	47.6458	53.5125	56.7344	55.8111	hypothetical protein
NCU00674		8.90272	12.0086	11.5141	12.9391	15.161	7.76218	75.3985	6.35819	6.6453	7.06127	6.24011	7.26803	9.32817	16.7623	hypothetical protein
NCU00679		0.64305	0.757926	0.526016	0.583568	0.917061	1.14893	48.3982	0.663959	0.734464	0.295757	0.885452	0.814129	1.35725	6.69798	hypothetical protein
NCU00697		0.170478	0.232996	0.199425	0.50982	1.2512	1.61892	21.1318	2.68812	3.03884	6.11691	5.25727	5.03155	4.28383	6.13565	hypothetical protein
NCU00704		0.348032	0.347948	0.403851	1.53132	4.37348	61.5332	39.418	0.396677	0.472262	0.336325	1.41663	1.37629	1.56861	3.1436	hypothetical protein
NCU00709	gh3-8	4.42409	7.88097	6.78642	4.81474	6.40768	13.6038	21.292	3.92156	3.6975	3.83821	3.76572	5.51644	5.58767	5.90948	Beta-xylosidase
NCU00711	mdr-1	17.7979	15.9333	18.3103	17.1941	20.318	15.0215	97.7718	47.1646	45.4545	36.9403	28.7357	28.721	27.2777	42.1538	multidrug resistance protein fnx1
NCU00715	bet-4	64.4265	58.0599	52.7513	36.2114	21.2231	16.9929	57.0235	24.7617	20.9508	16.6798	17.7144	10.3824	10.0174	14.7965	betaine-4
NCU00722		27.7627	27.6927	27.4911	18.6425	16.1166	12.4307	12.6743	17.7061	17.1234	14.6356	11.4115	10.6788	9.00103	11.6091	amidohydrolase
NCU00723	znf-16	13.0424	16.3935	17.0333	13.5758	13.2337	13.0948	66.037	21.946	25.3937	22.9347	21.4971	23.7701	22.8259	28.9945	zinc finger transcription factor-16
NCU00732	cyp450-1	1453.88	691.761	796.971	51.0557	68.1247	67.2909	52.3423	7.35361	2.68669	2.60386	3.8431	4.45426	5.16793	6.99711	trichothecene C-15 hydroxylase
NCU00744		186.2	211.928	233.489	250.833	220.07	149.044	223.722	361.908	378.909	437.348	499.592	555.219	456.318	500.078	hypothetical protein
NCU00747		0.0384889	0	0	0.073638	2.87	11.6688	7.51924	0.161936	0.18709	0.19353	0.159409	0.849937	2.52928	2.87165	hypothetical protein
NCU00748		40.2787	20.5894	16.1534	25.21	17.1666	11.543	12.9622	130.939	76.828	66.6126	50.8748	48.4513	36.2106	44.6215	hypothetical protein
NCU00749	chc-1	166.783	143.389	134.93	123.671	114.655	56.2398	47.3083	82.5451	68.5826	56.0038	46.0919	34.8685	36.2908	30.071	conidiation at high carbon dioxide-1 protein
NCU00755	mdr-20	115.431	106.379	88.2331	115.991	257.171	340.653	362.336	741.43	616.801	449.597	465.347	521.188	430.17	405.889	multi-drug resistance-20
NCU00757		7.81511	3.134	2.53935	2.80407	1.85391	1.06068	4.8495	73.8785	70.3475	99.7544	75.7685	114.386	72.5028	113.475	hypothetical protein
NCU00763		0.393732	0.34752	0.203187	13.6651	15.3533	2.91173	2.42613	2.51728	3.359	6.87419	89.8179	71.1081	57.7795	35.6185	hypothetical protein
NCU00764		0	0.0533406	0	1.63876	2.31023	0.382789	0.0885137	0.246749	0.478379	1.11943	13.5124	8.97106	7.059	3.8657	hypothetical protein
NCU00773		3.13241	4.42268	4.62423	14.774	13.5957	48.2243	96.6478	5.56303	6.31164	3.76841	14.6963	5.45675	7.60303	15.9999	hypothetical protein
NCU00774		211.675	226.739	214.718	215.049	186.761	164.538	124.983	126.199	125.79	119.527	95.4576	111.348	102.572	94.0578	hypothetical protein
NCU00775	tca-6	264.909	230.142	233.11	206.949	161.495	157.396	146.101	307.371	303.264	264.253	253.792	265.346	206.333	226.228	isocitrate dehydrogenase subunit 1
NCU00778	ves-2	55.9755	52.2391	46.5159	41.9333	37.7607	57.5498	165.354	32.3902	39.0201	39.7258	31.6052	26.5036	26.7749	40.9261	vesicle-2
NCU00779		3.40988	16.5295	8.52105	27.1761	55.4907	271.093	278.256	1.88327	10.6705	18.3594	25.8714	17.053	19.3045	40.5546	hypothetical protein
NCU00780	ldh-4	19.7227	21.4532	21.2069	20.1336	21.4627	26.068	68.5305	15.0638	18.8453	19.8007	20.0799	19.2075	16.3938	22.915	lactate dehydrogenase-4
NCU00784		29.261	31.7879	29.9249	31.7045	26.3503	26.8986	38.6289	50.1343	50.3382	49.6513	53.3013	53.6979	42.6639	44.2762	hypothetical protein
NCU00795	trm-14	0.227211	0.671736	0.554091	0.558847	0.745699	43.8288	65.8771	0.423241	0.565811	0.744033	0.531064	0.63351	3.57303	35.0421	membrane bound cation transporter
NCU00797		2.57433	2.73365	3.50981	3.74059	46.8136	83.4932	59.4216	2.67334	4.34167	3.0383	4.04703	7.0512	23.7885	35.4051	hypothetical protein
NCU00800		1.05484	1.72074	1.10159	1.3527	3.33152	9.21037	24.7255	2.53012	2.64625	2.52156	2.47339	4.82602	5.9452	10.5123	hypothetical protein
NCU00801	cdt-1	113.518	75.1551	80.4311	82.2884	77.2296	105.315	317.477	104.906	79.0971	56.02	38.9957	44.4109	57.1753	94.3144	MFS lactose permease
NCU00814		109.24	105.474	103.509	92.8927	84.363	85.8057	86.9434	211.761	249.297	299.815	386.563	408.893	420.295	404.047	hypothetical protein
NCU00826		6.62437	7.90024	7.70586	22.9834	99.6294	185.367	142.879	7.10094	6.84884	4.76051	15.6496	27.7455	63.319	61.2698	hypothetical protein
NCU00827		46.1249	42.3313	40.0887	30.4526	22.5514	25.8871	22.1053	28.7191	27.459	25.4074	19.4087	20.819	20.02	18.471	hypothetical protein
NCU00834		3.68195	5.39878	6.04025	6.71342	8.92385	9.75191	10.608	2.14449	2.80048	4.3778	3.54208	4.7113	6.33909	6.71326	hypothetical protein
NCU00838	qa-6	48.6192	43.2868	45.1114	21.2648	13.8057	22.0177	26.3087	106.863	102.499	89.2276	75.6984	90.8069	55.2427	53.1768	quinate-6
NCU00840		0.265466	0.219566	0.145192	0.911947	0.505681	0.428713	22.6814	0.927793	0.427898	0.493157	1.72619	0.776075	0.54347	3.88717	hypothetical protein
NCU00844		21.3428	29.779	27.2096	67.2617	95.867	93.4849	68.884	13.318	17.5689	19.3302	43.9511	41.5377	84.7511	76.3396	hypothetical protein
NCU00852	gh43-1	2.1594	0.355818	0.251701	0.402186	0.981071	0.550629	1.15938	18.52	23.8428	21.9231	23.5741	30.4091	15.287	17.3401	endo-arabinase
NCU00857		4.68262	6.84618	7.24618	3.64856	4.11516	6.23901	116.446	8.20693	8.63137	8.20364	19.9791	7.20628	7.22014	10.8456	hypothetical protein
NCU00866		136.979	106.139	115.551	71.3055	43.7815	25.9069	20.6095	52.6015	37.4946	25.5631	20.7076	19.3379	17.5992	19.4091	DUF1275 domain-containing protein
NCU00868		51.8366	43.8212	44.117	44.4579	49.9531	33.619	27.59	26.869	27.6126	28.8257	26.8593	27.3698	27.1217	28.7669	hypothetical protein
NCU00871		6.60226	7.39516	9.15949	8.51157	8.2993	31.9767	58.3895	1.67403	3.39455	4.02669	5.95406	5.65831	20.2911	43.419	hypothetical protein
NCU00872		44.6613	49.9669	45.4269	58.2515	80.3845	61.4187	66.7932	26.0737	32.6346	37.3015	42.3295	53.1879	46.0589	50.0666	hypothetical protein
NCU00873		141.267	190.428	184.071	247.885	272.315	209.308	165.641	77.925	97.0503	113.287	118.79	136.942	129.775	127.033	hypothetical protein
NCU00881	ham-7	573.72	435.007	423.274	371.008	369.373	378.358	241.016	114.444	100.182	116.832	149.596	161.128	175.932	188.077	Hyphal anastamosis-7 protein, variant
NCU00885		0.681164	0.972789	1.56936	0.82086	2.31143	3.43916	27.6973	0.879107	1.06447	1.03221	1.13259	2.80201	2.81919	4.93657	hypothetical protein
NCU00898		64.4457	58.1711	57.8629	64.4981	87.2303	96.3017	162.914	66.6483	63.1492	56.2878	56.4519	66.1924	65.4322	75.6334	hypothetical protein
NCU00904	ldh-2	120.429	94.8212	102.377	77.8863	88.296	87.4035	60.3144	208.084	147.235	121.047	62.9103	66.3249	57.7112	56.6871	D-lactate dehydrogenase
NCU00906		21.5405	19.5589	18.6131	28.3534	31.9984	49.3775	71.8698	41.4335	32.0742	33.6651	37.0157	40.2845	42.3029	52.3116	hypothetical protein
NCU00928		24.6945	28.6693	25.7353	27.7107	31.9237	35.6509	103.017	32.5936	31.4799	25.8146	30.405	34.5614	33.4666	42.7281	UPF0183 domain-containing protein
NCU00932		2.1328	2.30052	1.97866	3.67381	6.10919	9.32027	15.3754	1.20984	2.05344	0.83746	5.30473	5.85402	8.62478	5.52118	hypothetical protein
NCU00938		327.905	274.469	283.235	281.015	240.495	242.503	197.607	98.7998	109.776	113.356	127.149	103.526	144.892	150.872	hypothetical protein
NCU00940		0.728917	1.22628	1.68632	1.45227	1.83459	1.79084	2.46254	1.2946	2.46269	2.43292	3.45114	4.51815	5.85017	4.2466	hypothetical protein
NCU00941		15.1695	12.7618	13.149	14.753	15.8751	14.0877	15.4669	11.7864	15.3572	17.0223	31.2572	32.4631	36.0952	32.593	hypothetical protein
NCU00943	tre-1	29.9608	46.352	40.8315	79.2965	213.392	207.095	443.765	218.563	204.202	228.108	430.28	547.264	325.082	326.137	Trehalase
NCU00944	thr-5	40.3999	42.9971	44.8785	36.964	30.6974	39.2939	30.7557	72.5334	77.7792	94.2962	84.1258	98.6246	74.1583	75.1771	l-allo-threonine aldolase
NCU00945	col-20	18.1602	20.0977	18.5349	38.3682	21.349	14.9682	14.8491	76.0398	54.2383	74.7568	115.157	68.0324	72.9051	63.4616	fungal specific transcription factor
NCU00947		63.958	107.606	119.397	84.6456	88.9609	55.1256	30.3265	21.4051	24.9315	46.6868	23.0081	31.156	26.3095	21.4752	hypothetical protein
NCU00954	pme-1	39.6868	37.5616	37.1747	45.5843	42.7819	45.1237	88.0904	43.6651	39.8526	43.9539	64.0261	63.9334	73.714	65.76	protein phosphatase methylesterase 1
NCU00966		81.8797	82.3276	77.237	79.7842	83.9294	75.276	58.2744	50.8314	50.4831	48.1506	60.274	60.9897	60.3329	52.1126	DUF850 domain-containing protein
NCU00968	cha-2	22.802	22.7017	21.2858	24.8224	21.2634	24.618	25.3336	27.6452	26.9163	33.8705	42.0534	41.961	37.7557	50.3459	chaperone-2
NCU00974	grd-1	40.0324	38.8907	43.2064	39.8525	40.0947	48.1637	73.454	32.6074	38.3819	41.6975	37.6982	38.9359	43.1454	54.0628	glutaredoxin-1
NCU00980		66.306	56.2678	60.3807	64.7842	67.3331	64.0039	58.191	80.3825	75.6151	83.1228	91.0919	96.0433	104.571	110.54	hypothetical protein
NCU00986		1.58596	1.62237	1.20301	1.7234	5.19862	7.73959	111.833	1.22697	1.11918	0.931184	3.02603	4.00303	5.58114	15.2425	hypothetical protein
NCU00988	mfs-11	18.0173	39.0996	46.1125	59.9045	151.397	261.654	252.894	20.145	31.5276	30.7913	43.4371	70.7932	99.3009	134.327	MFS quinate transporter
NCU00990		0.789092	1.63619	1.66784	2.31507	7.13462	12.8775	19.2445	0.99811	1.28163	0.782793	3.03082	4.07464	3.63539	5.97446	hypothetical protein
NCU00994	apr-2	10.4222	6.87323	5.80872	5.47555	3.70882	2.2167	188.495	2.46774	3.20555	2.76763	4.3615	3.69088	3.52133	22.103	endothiapepsin
NCU00995		298.792	121.821	103.815	162.491	63.8655	17.5386	15.9916	22.1627	15.8485	7.24165	52.4678	31.4467	16.7082	18.5928	hypothetical protein
NCU01000	dpp-9	23.6435	39.395	37.2509	45.715	86.7128	121.93	93.5607	14.1876	19.1809	23.7673	46.5658	64.6021	64.8438	68.7632	dipeptidase-9
NCU01009		6.7847	8.39296	7.80201	5.03242	6.18107	9.48187	135.095	8.50295	11.1382	10.5824	7.27762	6.29682	8.01012	20.5498	hypothetical protein
NCU01032		39.1246	35.8393	32.5429	44.1151	42.1371	63.8722	59.3597	258.867	244.145	259.932	170.006	171.589	190.435	211.134	hypothetical protein
NCU01033		5.08247	3.21365	3.16301	12.8615	9.80419	8.2766	10.0068	33.7223	35.6419	48.1074	150.361	122.246	141.737	126.093	hypothetical protein
NCU01041	mipr-5	32.8493	38.8114	39.2918	40.6617	32.6799	29.6704	43.4722	62.553	71.6447	64.388	95.566	100.552	105.681	118.555	mitochondrial metalloendopeptidase OMA1
NCU01042		0.0183372	0.0359889	0.0721065	0.446508	0.548968	1.66425	6.93128	0.54749	0.648617	0.479141	1.84896	1.82763	3.61452	5.1446	hypothetical protein
NCU01048		3.65422	5.30958	5.04847	2.36144	4.11637	4.9383	21.2999	19.6663	31.1905	42.9143	39.5319	57.3531	81.802	106.507	hypothetical protein
NCU01055	trm-50	18.2288	19.4545	21.6526	18.7388	19.6249	22.4705	23.0711	54.0263	33.8811	34.6978	20.153	24.3738	23.562	26.072	chromate ion transporter
NCU01056		15.3403	15.4293	14.0042	18.0304	27.924	38.6812	75.5297	22.0766	17.7267	5.87549	11.1105	12.0623	15.4266	23.6581	hypothetical protein
NCU01057	tdo-2	108.041	78.2819	104.077	38.3372	67.7232	74.0686	56.4773	683.571	422.747	204.071	47.5663	43.5115	40.9619	51.3094	taurine dioxygenase-2
NCU01058		1.3063	0.988576	0.924713	0.697061	1.55284	2.57957	19.0393	10.053	14.4533	15.163	12.1305	14.4747	10.0853	13.4443	hypothetical protein
NCU01059	gh47-3	2.09511	2.30429	1.44089	1.07811	1.78671	2.17565	11.7437	3.42669	1.63449	0.85358	1.25763	0.874504	1.08921	2.53698	glycosyl hydrolase family 47 protein
NCU01060		14.1609	8.34576	7.51248	5.9267	3.84098	3.06388	6.68742	104.851	108.214	113.554	117.627	134.661	70.9812	69.6703	hypothetical protein
NCU01064		47.968	43.0376	44.2986	40.3668	24.6276	88.6576	303.905	275.854	288.935	425.32	565.357	715.838	495.411	467.859	Con-6 domain-containing protein
NCU01065	tam-4	695.622	729.927	596.857	547.416	283.843	248.473	165.786	290.249	269.737	319.854	300.363	177.894	176.502	147.971	ammonium transporter MEP2
NCU01072	tqaM	152.257	137.597	114.614	79.5833	42.2138	68.1574	59.9061	49.3241	59.3423	57.1918	33.756	37.1701	45.9858	45.2797	class II aldolase/adducin domain-containing protein
NCU01075		0.351614	0.621497	0.817018	0.255554	0.414876	0.810173	161.63	0.542328	0.448699	1.31121	1.28715	1.11291	2.12302	18.0661	hypothetical protein
NCU01084	fes-2	17.0894	19.1719	16.7631	18.981	15.5305	16.765	27.0108	28.5655	33.3629	26.3583	27.7582	26.6774	22.7767	22.5126	cytosolic Fe-S cluster assembling factor cfd-1
NCU01088		44.218	45.4457	60.7	75.5488	67.6889	108.069	193.677	282.155	330.747	344.657	327.139	447.8	398.52	510.57	hypothetical protein
NCU01092	cem-5	183.385	136.127	131.499	24.2803	28.6107	55.1041	43.9249	4.07776	3.4546	2.03406	3.48788	9.11243	17.8538	23.6685	condensing enzyme (mitochondrial)-5
NCU01095	mdr-7	25.8942	11.1864	14.3542	6.45229	4.25145	2.2264	5.06358	657.055	470.087	366.955	92.6724	83.0488	45.5024	43.898	multi-drug resistance-7
NCU01097		427.072	290.63	301.476	221.753	132.336	66.8431	55.6326	85.9682	76.2984	77.4299	62.2946	62.8706	60.7985	57.1769	hypothetical protein
NCU01109		0.775043	1.74732	2.77544	3.21237	2.24719	5.12255	7.39055	3.303	8.30522	13.3995	26.796	30.2214	19.3149	24.1968	hypothetical protein
NCU01120	spo11	9.92866	9.07696	8.28025	6.04365	8.61555	8.24248	112.609	5.70053	6.95107	4.65141	4.90716	4.87616	4.30415	17.5247	meiosis-specific topoisomerase Spo11
NCU01123		8.0683	7.87113	5.89279	12.7121	16.6496	28.467	16.1158	2.91264	2.50075	2.05188	2.26466	6.10313	10.1363	8.43435	hypothetical protein
NCU01132	sut-27	12.1562	7.54861	8.95346	13.7946	18.9364	10.9387	11.7246	61.8624	45.1791	31.5236	59.346	57.7115	44.9517	35.423	sugar transporter-27
NCU01136		60.0908	54.0124	53.4131	57.6699	93.1435	84.239	97.0726	21.83	26.2531	28.9167	44.8214	40.4607	39.9681	45.7088	hypothetical protein
NCU01142	nuo13.4	204.083	206.495	189.706	171.551	159.182	156.453	121.34	136.067	137.232	132.458	127.709	136.78	124.972	130.481	NADH:ubiquinone oxidoreductase 13.4kD subunit
NCU01144		49.0647	61.7273	67.7901	81.2494	110.347	155.89	110.211	61.9079	64.6449	56.3476	58.5944	67.9452	78.5458	81.9082	hypothetical protein
NCU01148		15.826	11.604	10.4115	15.37	10.1178	8.08959	8.17138	45.6208	45.17	47.148	34.1132	34.0084	46.1492	42.558	Methyltransferase
NCU01149		36.7353	30.5836	26.455	20.1442	13.2991	15.6614	11.6977	14.3428	16.3947	15.4655	14.1882	14.0194	13.0468	10.6971	cupin domain-containing protein
NCU01151	mpr-1	47.5276	73.6896	56.2005	195.611	261.841	313.314	197.227	30.6194	38.3711	51.2472	102.118	94.1324	139.912	119.346	calpain-B
NCU01157	gcl-1	49.6445	44.0007	40.5685	29.6029	33.5225	33.5816	103.73	95.7918	92.6763	78.8693	44.8503	49.1849	36.5872	37.7303	glutamate-cysteine ligase catalytic subunit
NCU01179	tom40	73.6703	73.8362	72.4405	74.1789	71.2529	64.6557	60.8882	111.763	105.482	92.0251	85.8072	98.8185	79.7801	82.0334	outer membrane translocase 40 kDa subunit
NCU01182		15.3589	14.251	13.7798	18.9903	23.0847	18.9337	63.963	12.9669	12.5789	13.6366	24.3442	17.4844	15.9025	18.8486	hypothetical protein
NCU01193		183.822	145.375	142.964	410.748	550.037	233.344	120.041	61.355	60.2946	55.0304	104.76	76.9468	113.103	89.7579	hypothetical protein
NCU01209		75.0136	39.2382	29.7221	19.1326	6.08067	18.1908	11.5375	4.02276	4.27067	3.39528	2.8761	3.89439	4.45827	3.7888	hypothetical protein
NCU01214		12.9223	9.94364	7.42093	82.8727	257.669	519.24	384.761	5.60544	4.91261	5.51254	26.1795	30.9605	56.798	63.0372	hypothetical protein
NCU01225	uce-13	79.6222	83.1094	77.8746	77.391	81.5057	98.0664	224.511	86.1234	83.8241	77.5573	75.1058	81.687	79.5642	94.6586	ubiquitin-conjugating enzyme-13
NCU01233	gcy-4	42.5489	23.3254	19.1148	11.5984	5.78432	4.90038	5.21173	213.925	178.376	108.609	90.9724	80.557	42.6959	36.4461	glycerol dehydrogenase-4
NCU01245		24.6807	31.2534	30.6337	24.6989	30.0597	35.8311	70.3535	29.4694	32.5207	31.3204	26.506	31.5341	26.5144	33.8917	hypothetical protein
NCU01270	rpd	89.284	109.756	99.8716	281.214	461.479	416.935	475.79	40.2894	47.1875	44.6378	101.095	117.762	205.341	227.193	ribose-phosphate pyrophosphokinase II
NCU01279	enr-5	47.9241	47.6564	39.4056	52.7528	65.1275	85.7935	97.5783	68.7368	70.3231	59.4156	62.5421	66.635	74.8818	82.8832	endoplamic reticulum-5
NCU01283		121.125	92.0595	91.7647	126.892	134.189	130.342	123.825	64.1658	57.969	57.6788	49.3145	43.3901	58.0866	58.4987	hypothetical protein, variant 1
NCU01288		34.8469	37.6674	39.0558	36.981	40.3399	39.8926	44.063	44.7787	53.2666	62.0138	53.9639	68.9278	73.9462	85.895	hypothetical protein, variant 1
NCU01291		227.407	212.635	216.082	174.228	146.612	115.793	110.676	130.38	127.608	96.9375	104.836	82.6383	103.282	110.516	hypothetical protein
NCU01292		426.927	197.431	137.012	79.9979	68.5311	176.825	144.9	32.3655	34.9584	30.1534	29.2851	44.179	168.522	143.347	hypothetical protein
NCU01294		84.7315	57.6466	64.553	199.207	295.501	214.853	85.6239	17.4292	24.063	28.8174	100.352	86.2723	164.994	130.891	hydrolase
NCU01297		174.727	131.932	126.662	117.316	106.788	113.518	112.983	38.4785	34.8598	29.6488	44.3103	54.1558	72.4323	69.7579	hypothetical protein
NCU01309		184.505	201.193	204.188	123.633	73.2353	45.2408	47.9901	76.4796	69.5095	56.4883	36.4112	34.881	35.2032	36.0687	hypothetical protein
NCU01313		0.85695	1.428	1.36735	1.34057	1.88275	2.70498	3.6232	1.17726	1.614	1.49591	1.39242	2.74413	4.88752	5.71831	hypothetical protein
NCU01319		154.865	122.56	110.869	182.372	171.752	122.215	87.6168	70.3233	74.9227	81.9672	110.97	100.596	113.463	105.612	hypothetical protein
NCU01321	trm-60	7.76969	7.50194	6.86869	5.56562	4.71264	5.56108	6.39555	13.3873	13.3882	14.7022	30.6723	28.2014	27.4937	23.385	transport of metals-60
NCU01326		0.0604552	0.0177802	0	0.0193378	0.0415529	0.0222112	148.424	0.0205624	0.0368655	0.155086	0.0767767	0.101658	0.0892053	17.4671	hypothetical protein
NCU01343		32.1769	28.4942	29.4274	27.3611	24.6343	25.5096	21.6493	43.6461	45.3618	44.1074	44.8038	45.1959	34.7145	35.6245	TPR repeat protein
NCU01345	asl-1	136.521	129.029	144.572	130.04	137.71	125.138	140.248	280.204	292.018	285.036	303.251	358.283	274.936	285.398	ascospore lethal-1, variant 1
NCU01348	put-3	276.535	275.407	199.74	123.312	35.818	28.4995	22.6217	24.0675	22.3684	23.9355	16.1413	11.7777	15.7007	16.1393	putrescine-3
NCU01353	gh16-1	569.934	213.616	221.207	176.13	28.3085	15.1694	14.8104	35.7863	49.8853	84.989	61.4694	17.2666	12.3928	14.517	mixed-linked glucanase
NCU01358		6.15362	10.1558	10.3511	7.67996	10.9607	15.7593	53.4001	20.0694	23.9931	22.8628	24.2957	29.2549	26.3655	28.0788	hypothetical protein
NCU01367		18.2201	20.6807	18.3583	20.889	17.1978	20.9085	19.3673	46.4284	45.8547	52.7449	37.4716	42.5481	31.0678	33.284	small nucleolar ribonucleoprotein complex subunit
NCU01374	trm-64	19.3265	23.2375	24.4083	18.8773	32.4489	42.4688	60.8931	14.5952	18.3795	10.7006	8.05779	17.279	23.7172	27.1978	transport of metals-64
NCU01376	pho-2	13.8436	19.4028	20.7163	23.3318	24.9157	35.1714	42.8614	19.3481	25.6997	27.5217	29.6054	32.8536	41.6924	42.6268	Alkaline phosphatase
NCU01382		51.197	30.1166	29.6662	47.0982	24.0471	9.36273	8.40072	5.74602	5.30988	6.39509	16.4288	8.84659	7.20598	6.265	hypothetical protein
NCU01385		2.45068	3.76388	5.43145	2.17953	5.01889	3.40218	4.28234	7.85704	9.13865	11.4377	8.37359	10.6515	10.7084	12.6855	hypothetical protein
NCU01398	thm-1	9.08209	8.0403	8.09884	8.84117	5.89404	16.0581	19.4819	28.5509	29.9477	29.274	39.9295	35.7842	25.2405	25.3612	thiol methyltransferase-1
NCU01399		77.1691	80.1452	74.5924	77.1198	70.8465	79.3338	72.1722	129.568	146.868	137.366	161.084	171.239	131.256	137.787	short chain dehydrogenase/reductase family protein
NCU01402	iad-2	1.84268	2.67953	1.67551	4.62131	4.86809	6.76151	133.332	15.6544	20.586	15.2303	22.7193	26.9529	36.6723	71.5491	indoleamine dioxygenase-2
NCU01407		2.53646	5.31407	4.74938	49.7842	119.061	243.447	147.095	0.836233	2.35174	4.46599	38.9498	33.6273	83.7482	72.5632	hypothetical protein
NCU01408	csn-3	51.8221	54.9713	54.4029	57.8675	49.672	63.7278	101.213	49.1708	50.0349	53.7701	51.45	48.4117	50.1816	53.3522	COP9 signalosome subunit 3
NCU01409		128.085	134.533	137.518	134.51	145.086	150.829	223.969	154.263	152.157	120.163	117.516	126.386	126.805	133.469	ran-binding protein
NCU01411	mdr-9	13.689	21.6401	21.9922	17.0657	22.9603	26.8786	106.507	25.8437	25.42	23.4578	22.1881	29.1625	28.6207	37.9544	multi-drug resistance-9
NCU01425		145.356	120.413	119.942	134.746	159.976	161.48	153.791	59.5647	45.8097	31.9611	61.2082	55.4047	86.8766	114.14	hypothetical protein
NCU01433	ppt-1	74.5402	70.3259	68.3611	71.2103	63.8063	65.7468	64.9259	68.0594	74.558	81.3165	81.1928	89.2284	91.955	100.306	serine/threonine-protein phosphatase 5
NCU01441	pur-3	72.0317	37.9949	38.1759	25.0707	22.8598	24.5664	17.1971	19.7334	16.814	11.9548	15.2748	15.8891	15.9891	17.2339	purine-3
NCU01444	gtp-19	91.1412	71.6134	71.3084	76.209	60.3149	51.6268	46.3774	71.1558	59.7837	47.4312	42.9446	36.9219	34.1134	33.4397	rheb small monomeric GTPase RhbA
NCU01446	uc-4	94.4786	92.7692	85.373	76.4345	79.0729	81.052	77.2952	49.2722	48.1207	50.202	53.9064	55.4244	51.3678	59.108	Uracil phosphoribosyltransferase
NCU01456		111.878	113.249	116.142	139.222	180.967	137.705	98.2209	79.9145	90.5741	79.7536	92.0994	91.9901	112.901	114.418	DUF250 domain membrane protein, variant 1
NCU01457	uth-9	34.8568	31.9854	32.4527	35.4769	39.3037	42.0839	123.815	31.4492	27.8629	27.7555	30.1299	30.9213	32.3636	39.8567	ubiquitin terminal hydrolase-9
NCU01462		0.886638	0.763348	0.708134	0.642438	0.643524	2.32117	1044.7	0.301586	0.233504	0.505848	0.938537	1.27622	2.15556	119.561	hypothetical protein
NCU01469		17.3248	14.2745	12.1801	9.98558	8.6768	8.45429	9.64015	12.422	11.2454	11.1475	11.0074	11.024	12.8887	15.4049	hypothetical protein
NCU01472		10.6462	13.5706	12.0381	13.9591	16.162	11.2006	85.8889	13.4713	10.7358	9.99677	17.4961	16.5109	21.2885	23.8377	hypothetical protein
NCU01480		29.8037	29.2528	28.8303	28.7409	24.7575	18.3113	16.4152	38.8559	37.4637	33.2967	30.2493	30.396	24.4889	24.7336	anion exchange family protein
NCU01483		409.814	768.457	752.453	539.517	540.278	420.791	363.228	2607.52	2528.59	1338.36	482.018	431.502	555.819	569.33	hypothetical protein
NCU01484	rho-1	2236.86	2099.48	1882.23	2274.19	2335.55	1789.87	1358.68	1324.03	1159.46	1183.34	1269.83	1227.74	1376.64	1372.84	Rho-type GTPase
NCU01493		24.0053	34.4626	29.8749	28.8635	33.8732	83.2708	106.446	52.0294	43.3278	18.5252	13.2838	14.5484	20.4246	40.3305	hypothetical protein
NCU01496	stc1	1.436	0.628408	1.44723	1.36948	14.9189	11.6598	181.161	1.46005	1.55584	0.979289	1.82495	12.6885	11.7204	30.0708	siRNA to chromatin
NCU01498	prk-8	328.592	351.874	378.679	293.18	302.966	203.73	162.412	334.353	317.196	275.253	221.783	206.99	188.415	193.983	serine/threonine-protein kinase MAK
NCU01509		177.769	150.546	150.822	244.711	299.465	294.732	195.279	75.2876	80.2468	89.0698	114.502	134.207	170.46	180.296	hypothetical protein
NCU01510	mup-3	149.678	170.215	185.203	151.515	338.017	468.375	543.071	613.821	546.049	448.147	473.946	618.29	544.671	568.387	meiotically up-regulated-3
NCU01511	ure-3	95.1999	85.5954	80.4575	61.8738	56.0756	53.5569	32.3691	58.0956	59.2413	55.3956	57.942	57.8941	46.6647	42.4198	urease accessory protein UreG
NCU01517	gla-1	112.659	233.151	258.508	833.407	1750.74	3258.07	2291.6	237.575	202.079	160.463	202.668	234.176	210.804	361.554	Glucoamylase
NCU01520		4.57823	5.61299	5.22889	3.47651	4.10466	2.72786	4.61829	11.8916	16.3242	16.3087	14.3403	16.2216	11.7535	10.4729	hypothetical protein
NCU01521		10.626	9.39224	8.16409	5.69609	4.60122	3.61577	2.75318	3.69622	4.62242	3.29972	2.61401	3.74177	3.21407	2.18839	ThiJ/PfpI family protein
NCU01522	cdp-3	14.3617	11.6545	11.9208	12.4871	10.0675	8.81857	50.354	17.0984	18.3408	17.8435	20.9006	20.5849	21.1642	21.2476	chromodomain protein-3
NCU01526		5.1988	6.18313	5.92045	4.58724	6.17975	4.6206	5.09227	12.4895	13.5521	13.1769	13.6777	16.1075	16.4603	16.8304	hypothetical protein
NCU01528	gpd-1	2684.1	3025.98	3226.76	2980.05	3369.89	2220.68	1872.42	1312.9	1461.76	1313.42	1069.37	1504.69	1249.69	1263.46	glyceraldehyde 3-phosphate-dehydrogenase
NCU01532		0	0	0	0	0	0.355234	666.292	0	0	0	0.17191	0.49233	0.799297	70.6814	hypothetical protein
NCU01561		0.249224	1.06554	0.8215	1.27468	5.60715	6.02308	7.48224	0.0942174	0.231259	0.371698	1.63922	2.72931	3.26664	4.58019	hypothetical protein
NCU01562		20.3835	25.3757	23.5111	29.6813	81.7684	85.8076	81.6244	3.58552	5.0075	6.59023	14.6258	24.8013	44.6716	43.5489	2,4-dichlorophenoxyacetate alpha-ketoglutarate dioxygenase
NCU01566		0	0.0355604	0.145964	0.0173202	0.0432875	0.0651316	130.565	0.0368425	0.0174457	0.0349312	0.192091	0.181541	0.309235	13.1369	hypothetical protein
NCU01579		4.23144	2.9198	2.65766	1.03763	2.0249	9.13087	206.023	1.96887	1.38405	1.0042	0.686552	1.7304	4.98668	72.824	hypothetical protein
NCU01589	hsp60	119.087	129.461	143.797	127.47	111.061	125.055	119.789	217.86	215.489	225.762	198.76	261.033	268.562	414.127	heat shock protein 60
NCU01598		13.564	14.3629	16.3133	10.6956	22.6895	22.1424	32.6102	48.1889	55.9123	53.9234	53.3835	72.5756	59.2236	65.7952	Methyltransferase
NCU01620		15.4742	16.9888	17.2686	12.9516	10.8931	7.36595	8.58152	4.70138	6.91948	4.81546	7.08521	6.2203	6.71268	6.18406	hypothetical protein
NCU01633	sut-5	23.3767	19.9061	21.2775	88.5949	148.743	194.354	433.304	126.029	113.112	126.522	120.29	149.595	71.7661	113.083	sugar transporter-5
NCU01640	rpn-4	58.1728	54.1691	70.2793	53.0605	70.2795	45.9086	59.7178	150.369	172.814	146.378	145.347	172.095	116.465	116.222	C2H2 transcription factor
NCU01651		3.36134	4.33141	4.81242	5.3708	6.25493	6.46459	7.24437	15.7398	19.393	21.8546	13.9322	19.2663	13.0937	16.2547	hypothetical protein
NCU01652	met-21	43.5395	54.0239	60.4483	40.7111	50.249	43.8972	33.6245	154.115	110.463	81.7574	61.3019	67.3263	60.7736	58.8772	methionine-21
NCU01657	cox-14	34.7539	30.6788	29.8233	31.514	33.4941	37.8204	33.1455	52.7968	53.9159	47.807	47.5141	47.7008	39.8646	37.9793	cytochrome-c oxidase assembly protein
NCU01667	arg-12	91.5353	73.495	67.5645	75.9126	74.9825	75.1617	78.904	42.5809	35.7474	42.2751	49.8102	56.0542	53.07	45.6042	Ornithine carbamoyltransferase
NCU01672		1.94023	1.71102	0.87594	85.7473	423.559	452.858	490.541	0.362428	0.339288	1.1488	53.4471	109.794	184.026	203.736	DUF726 domain-containing protein
NCU01678		96.045	91.5648	94.1005	200.196	372.308	431.494	265.219	72.4693	73.8841	91.2843	84.7202	125.439	241.319	227.937	amine oxidase, variant 1
NCU01679		18.3315	21.8824	22.4869	17.8718	16.52	14.8264	13.2613	41.2988	43.1976	43.0176	39.8429	41.6034	27.37	27.4468	hypothetical protein
NCU01684		0.732547	0.990719	1.08634	0.628747	0.832912	1.90407	2.86042	2.99919	3.80327	5.43993	6.48575	8.17211	7.08285	6.5594	hypothetical protein
NCU01717		0.51106	1.14924	1.17849	1.42761	10.5318	22.7099	34.1191	0.999184	1.63285	1.43611	2.15326	4.00717	5.69407	7.62279	hypothetical protein
NCU01720		281.856	150.307	159.322	268.507	703.871	4001.87	1936.02	16.5878	16.7141	29.6933	151.692	148.003	1061.89	1124.67	hypothetical protein
NCU01722		123.969	126.873	125.93	106.197	93.6371	64.0823	53.3153	91.3104	96.5286	97.2981	77.5708	80.2013	83.9528	77.4635	hypothetical protein
NCU01725		33.4969	40.2774	39.5284	37.3192	40.7652	44.6743	82.6527	37.3737	41.1268	39.4141	37.7084	35.2365	33.5389	40.8194	hypothetical protein
NCU01731	ve-1	354.276	384.124	390.395	542.467	678.657	372.466	233.852	7.48417	7.42058	6.73935	10.9661	12.5749	11.8719	10.4849	VeA-like protein
NCU01737		74.5451	83.5723	87.9506	84.3274	92.9412	85.7144	215.948	93.0268	95.6368	103.629	89.5701	107.706	101.981	113.487	hypothetical protein
NCU01757	ane-1	22.2466	27.4507	27.4329	24.567	29.5621	28.7625	189.236	33.4655	34.5187	38.7396	31.4502	36.7074	37.8958	61.0518	asparaginase-1
NCU01759	mig-5	109.642	94.3799	78.1428	52.0288	38.0529	37.164	41.2452	90.5837	73.8337	44.4874	35.8252	39.9495	31.4903	35.5648	aldo-keto reductase family 1 member C13
NCU01760		10.307	14.4387	14.8325	13.3238	19.8382	16.9703	201.248	12.4606	13.2788	13.8726	13.6858	19.0724	19.278	43.8038	pumilio-family RNA binding repeat protein
NCU01769		267.635	193.745	144.926	268.855	258.304	157.061	114.998	63.484	69.6423	101.781	149.098	104.746	138.377	150.068	hypothetical protein
NCU01790		22.2244	26.2368	26.3616	39.3776	47.8934	62.6179	74.2543	35.0437	26.5592	29.8418	45.0141	34.355	40.8083	42.7013	hypothetical protein
NCU01798		3.06366	3.93406	3.66828	5.20507	8.01281	8.55822	28.2504	3.97889	3.52046	3.8076	5.09489	6.97504	7.44706	10.7577	hypothetical protein
NCU01802		0.794676	0.89458	1.04648	0.448203	0.839388	1.71338	5.69329	1.65802	1.29611	1.54443	1.74528	1.65285	2.43439	3.55324	hypothetical protein
NCU01813	sut-4	163.4	152.764	148.971	135.128	108.691	111.837	86.8565	203.852	184.713	162.562	123.424	131.381	129.701	129.654	high affinity glucose transporter
NCU01816	alc-1	72.4259	67.1998	64.4282	60.177	40.737	34.3943	52.3676	43.3663	33.3998	24.8207	27.8529	23.7406	23.8493	26.5872	Allantoicase
NCU01819		20.82	28.2808	28.625	28.2966	28.1925	31.7828	43.2049	38.461	41.2988	38.1016	41.1346	44.6839	38.6333	36.1505	hypothetical protein
NCU01821	ala-6	97.8953	86.5456	74.3655	74.1346	49.0707	53.5144	52.956	123.895	104.328	104.101	82.37	79.2299	66.4344	78.1107	alanine-glyoxylate aminotransferase
NCU01839	cea-7	66.4762	72.2799	72.6942	75.2452	160.553	196.347	182.274	68.1295	63.8245	52.2684	60.2207	111.872	110.804	108.615	carboxylesterase
NCU01840		23.7277	25.9224	23.7172	25.0893	32.9168	28.3931	95.1481	24.0344	22.9857	17.2399	18.3249	23.9829	22.1606	27.6854	Septal pore-associated protein, putative
NCU01865		9.58769	11.5112	12.5636	12.8679	15.948	19.5629	16.4721	16.7275	18.6805	23.977	24.1877	24.3306	26.224	30.4946	hypothetical protein
NCU01866	ppm-9	1.65996	1.48921	1.05837	1.36586	1.34484	1.7791	13.1297	15.0384	13.143	9.48078	12.4345	14.4011	14.0148	13.9735	pentose phosphate metabolism-9
NCU01869		12.1026	12.0436	14.7473	10.587	8.07898	8.03703	112.609	4.37836	4.57678	4.31727	3.4856	4.76064	4.05101	16.3374	hypothetical protein
NCU01882	pup-3	337.349	371.115	268.406	235.144	251.515	105.831	87.0575	225.438	215.929	250.997	173.126	177.905	128.622	130.059	purine transporter, variant 1
NCU01886		524.04	433.923	394.541	238.395	316.801	219.663	156.818	168.683	151.042	138.055	115.093	131.575	145.846	139.226	hypothetical protein
NCU01888	tad-1	22.7949	24.7467	29.5561	37.1965	41.5124	54.6937	102.496	33.1683	35.2208	32.7489	40.7957	32.9528	34.2307	43.0795	tRNA-specific adenosine deaminase
NCU01889		34.4955	29.8549	31.414	26.3777	22.7152	68.8557	111.525	29.0837	27.6343	28.1174	29.1101	23.281	22.543	25.8894	hypothetical protein
NCU01899		30.1316	49.7035	43.3837	67.6851	216.675	229.711	154.846	24.0394	37.443	43.5448	51.8071	65.0721	138.805	103.364	hypothetical protein
NCU01900	gh43-2	16.135	14.7968	14.8257	13.4478	10.6489	10.3092	9.32274	8.74601	10.7786	10.8641	7.75626	7.94848	7.20301	6.01208	xylosidase/arabinosidase
NCU01901	tgl-2	116.305	114.625	111.789	104.694	102.724	106.869	85.1547	56.5851	58.7925	63.2562	72.1801	75.1543	80.4054	88.8156	hypothetical protein
NCU01902	chi-1	130.388	78.5973	70.5063	90.968	66.1629	54.1867	35.0069	34.2649	25.8587	30.7421	66.7166	36.6516	48.3915	40.3516	glucosamine 6-phosphate N-acetyltransferase
NCU01903	pig-2	123.138	110.94	125.886	197.839	325.787	603.634	582.385	86.6594	69.3219	37.8261	162.475	146.876	264.737	277.619	pigment biosynthesis protein Ayg1
NCU01904	pgi-1	52.0657	40.3537	36.5628	34.9415	58.3095	116.758	151.376	21.2098	18.1461	13.776	8.87113	13.6792	32.8335	41.9876	pentose glucuronate interconversion-1
NCU01905	sodh-1	20.9062	21.2203	18.8227	23.8321	70.7807	115.7	137.044	12.2947	10.9955	10.7399	8.42902	12.801	30.8778	40.99	sorbitol dehydrogenase-1
NCU01906	gcy-2	77.9497	56.3312	49.0927	25.2716	10.7883	11.7758	9.89653	25.7779	23.2804	12.4803	5.08917	4.66706	4.83766	5.81355	Putative d-galacturonic acid reductase
NCU01928	dsc-5	44.5272	47.1198	47.2528	49.4519	40.4356	38.989	40.0445	59.1884	65.864	60.7412	68.8968	65.5236	63.7037	67.3163	DSC E3 ubiquitin ligase complex subunit 5, putative
NCU01929	par-2	79.2176	80.9691	79.5614	87.9074	91.2263	89.8951	95.2717	93.8003	102.677	100.823	103.332	109.455	104.822	109.897	poly(A)-ribonuclease-2
NCU01936	polh	48.7393	47.3642	40.3837	38.5532	38.1629	36.1331	29.3738	23.269	21.9549	25.7906	32.6573	31.2684	29.6601	30.0452	sister chromatid cohesion protein Eso1
NCU01940	ptk-2	94.1847	99.1376	98.2236	126.887	176.742	154.854	225.645	232.273	205.603	179.484	178.203	207.381	188.777	207.5	serine/threonine protein kinase
NCU01942		2.10694	2.1282	1.54623	1.70707	1.28784	1.19565	1.81974	5.27542	4.95468	6.0371	3.89768	4.40691	4.53085	2.35814	hypothetical protein
NCU01945	isn-1	69.4064	64.9271	64.2771	96.6973	183.441	537.958	535.463	57.2717	51.4567	54.1852	57.713	68.3421	175.402	279.322	IMP-specific nucleotidase-1
NCU01954	msp-14	29.9861	28.0803	30.7459	23.2692	22.991	19.3882	19.973	37.5787	38.8668	39.1335	40.8458	41.4472	33.8225	35.7339	pre-mRNA-splicing factor cwc-24
NCU01961	apn-2	7.21577	5.39181	5.44756	7.32359	6.63384	7.78148	9.18626	25.7975	35.5142	55.2073	63.8973	69.228	42.9742	44.818	DNA lyase Apn2
NCU01972		266.616	380.599	304.82	122.932	33.2286	14.6871	19.6383	58.531	73.9237	65.592	37.4955	25.8676	24.9664	31.7492	hypothetical protein
NCU01980	trm44	11.6886	12.3822	11.6859	9.31402	12.373	17.5354	25.5217	12.7879	14.917	17.4694	16.06	15.2089	17.1368	19.0596	hypothetical protein
NCU01985	cys-11	74.7323	65.1807	75.447	45.1601	31.747	49.7768	70.8575	197.263	121.473	121.543	89.2043	100.391	76.4885	94.6091	sulfate adenylyltransferase
NCU01989		64.4495	47.69	53.2789	36.5579	28.4455	33.3227	56.0187	192.655	175.423	166.334	215.585	189.275	115.174	93.8218	hypothetical protein
NCU01990		105.427	109.81	100.15	118.283	94.7911	66.3569	55.4222	105.201	107.313	104.689	101.749	85.1056	86.2219	83.1373	UPF0016 domain-containing protein
NCU01995		1.18333	1.70806	2.06391	1.88783	1.95368	2.20663	36.9365	1.29552	1.18552	1.21224	2.06649	1.39588	2.19703	6.6106	hypothetical protein
NCU01996	prr-5	121.499	140.526	139.693	127.587	126.427	91.7749	109.569	72.8147	69.4111	65.6209	64.5985	65.957	75.0994	69.6481	pH-response regulator protein palI/rim-9
NCU01998		124.772	132.492	129.593	276.832	210.503	156.854	163.66	35.3757	50.8985	67.5031	114.117	66.0309	79.1388	85.7337	septin
NCU02005	cys-5	42.9796	15.9921	21.8524	9.15047	11.6635	10.944	13.2095	226.034	161.837	122.881	59.9291	76.4901	60.0547	72.1249	phosphoadenosine phosphosulfate reductase
NCU02014		14.8043	12.5922	12.1888	6.10314	5.33878	3.85248	6.16487	19.6417	18.1054	15.9068	13.094	12.2052	8.35388	8.28692	hypothetical protein
NCU02015	ptr-2	94.8986	106.636	118.848	94.1798	91.8913	74.4191	71.3284	138.649	150.043	160.472	123.447	122.553	111.956	127.636	palmitoyltransferase erf2
NCU02016		146.242	137.087	127.741	114.215	100.336	106.118	94.7762	183.053	178.057	166.533	157.516	175.263	137.799	144.004	hypothetical protein
NCU02020		142.599	114.495	127.767	89.7794	60.8129	63.2316	51.3712	38.6579	36.7664	33.842	38.394	43.7617	50.2203	48.4844	metalloreductase transmembrane component
NCU02022		46.7262	41.7298	41.8585	71.4272	35.0934	13.1493	10.0201	12.778	12.1608	6.66945	13.4573	5.19708	3.81592	2.89761	hypothetical protein
NCU02029		11.4953	16.3394	8.42263	57.9256	123.922	242.134	186.052	1.60657	6.85267	8.69895	37.409	52.9293	58.6036	45.5525	hypothetical protein
NCU02030		8.50982	10.8573	9.61814	27.0113	74.0145	164.879	222.431	8.31505	7.85991	10.2018	18.155	43.8425	71.5913	100.034	hypothetical protein
NCU02031	cyp450-5	7.31416	7.20153	7.39535	4.88439	87.104	321.237	334.583	21.5556	14.5776	8.52764	8.13588	38.3238	93.642	128.7	hypothetical protein
NCU02032	gh76-1	1.58354	2.82797	2.77783	2.64419	5.53659	9.14979	121.491	3.48302	3.91854	2.70958	1.33388	3.39499	4.50727	14.7934	glycosyl hydrolase family 76 protein
NCU02033		82.5088	84.6639	82.4036	118.252	147.393	134.852	150.15	81.7421	78.2367	75.8499	90.4726	97.0417	102.264	111.187	hypothetical protein
NCU02034	rid-1	2.14439	3.08724	2.76668	4.42623	6.08066	31.4323	41.1765	3.1909	2.88834	2.68587	4.3375	5.43396	6.78981	9.50412	RIP defective
NCU02042		17.1056	16.9931	17.0055	14.6663	14.5026	13.1449	11.17	25.3131	28.6357	34.633	36.3329	38.3637	31.8291	25.1981	hypothetical protein
NCU02043		42.5457	40.4959	39.6515	40.9006	45.5542	42.5288	57.0996	54.9057	57.0646	59.4194	73.776	71.0669	84.0918	85.9801	UPF0326 protein hag1
NCU02051		73.8685	39.4191	39.8037	22.7965	13.7616	23.7839	21.5187	14.6486	18.6649	12.7994	8.72776	9.98594	13.8218	12.7461	hypothetical protein
NCU02055	nus-1	80.2547	77.0704	72.7475	69.3441	53.4337	42.9422	36.2823	55.9235	58.9592	61.727	43.4207	40.9756	36.7621	31.2204	uridine nucleosidase Urh1
NCU02062	ham-12	3.00144	3.70438	4.38276	3.37008	5.35981	5.27135	22.3812	3.34413	4.41255	3.86789	3.67363	4.47762	4.23526	6.02898	hypothetical protein
NCU02067	mdm12	22.0651	23.3254	22.4741	19.153	17.92	18.6784	18.4612	33.1019	32.8163	32.1499	28.4005	26.6743	22.1882	21.5571	mitochondrial inheritance component mdm12
NCU02076	eif3E	138.049	136.632	142.911	173.872	174.61	229.584	321.077	142.571	152.803	177.271	154.133	166.767	178.425	195.81	eukaryotic translation initiation factor 4E
NCU02077		1.04404	1.78638	1.88801	27.7767	14.976	5.67796	7.06045	6.95044	10.5716	16.3599	232.52	153.76	125.511	84.0946	hypothetical protein
NCU02087		6.71952	6.98606	7.28525	3.1522	3.03936	514.669	1915.82	20.7609	17.5635	14.2346	11.7822	13.1397	57.1575	377.1	hypothetical protein
NCU02088		0.080607	0.0194194	0.0946678	1.17121	0.526377	0.4738	38.6932	0.131904	0.11563	0.069904	1.42929	0.508292	0.342472	3.50059	hypothetical protein
NCU02090	ad- 10	362.506	360.518	397.504	250.217	286.678	676.449	548.186	151.752	173.001	208.788	139.946	151.623	177.964	247.519	adenine-10
NCU02092		15.4136	21.6335	25.0075	25.9432	27.0833	23.3647	27.1885	8.46209	11.3887	12.108	7.91168	16.1204	16.5035	20.0114	hypothetical protein
NCU02118	ptr-4	14.0399	15.3339	13.6183	13.119	14.6412	15.9346	24.5355	26.484	30.5079	25.9076	27.7583	32.2284	27.5371	35.7757	palmitoyltransferase pfa4
NCU02120		45.7082	47.3825	51.9458	55.7394	69.1614	54.3	59.1235	103.573	110.454	123.74	138.443	159.162	142.238	126.554	hypothetical protein
NCU02125		150.121	91.7731	109.326	415.342	413.247	156.201	130.502	20.4442	14.013	32.2197	51.5139	44.2341	58.6109	33.6429	hypothetical protein
NCU02142		52.2738	25.588	19.975	15.3891	10.5604	12.7248	15.2659	214.474	190.085	167.138	144.985	143.706	80.1853	83.0766	C6 transcription factor, putative
NCU02163		6.72925	6.1947	5.10026	8.53535	22.1406	13.9953	65.5565	2.37908	1.76743	2.21113	5.84212	6.54943	7.95643	14.2826	hypothetical protein
NCU02169		6.68111	6.47406	6.03344	6.77285	6.70951	7.18047	4.23455	16.1635	15.3495	14.8279	13.9185	13.2732	10.2721	8.20032	hypothetical protein
NCU02170		19.9793	16.4909	16.0801	15.0378	17.3612	14.964	1867.65	138.46	137.823	118.078	103.829	80.558	50.272	256.984	hypothetical protein
NCU02174		27.1583	24.4561	20.2435	57.4719	78.6214	583.116	891.041	53.7501	30.9645	27.7936	27.9387	31.6318	226.449	213.319	hypothetical protein
NCU02178	sad-1	0.754602	0.894543	0.727298	2.30798	3.77817	9.35747	54.0238	1.98718	1.84269	1.90127	4.51717	6.99467	13.3428	16.3391	Suppressor of ascus dominance-1
NCU02179	ldh-3	45.3706	52.1493	52.8145	48.5112	156.257	290.395	353.58	139.994	135.08	163.242	154.585	293.654	409.586	430.95	D-lactate dehydrogenase
NCU02190	osb-4	24.873	14.6888	15.8605	15.2471	10.535	10.2142	9.00485	49.6394	60.1823	52.3514	50.5186	53.2007	35.5639	35.5333	oxysterol-binding protein-4
NCU02195	aap-23	2.53088	1.99738	3.82137	1.50487	1.70865	2.07388	2.22454	44.9665	39.0442	43.0602	15.0512	12.0043	6.56715	12.3188	high affinity methionine permease
NCU02196	tdo-3	17.0907	9.78529	13.7506	5.55029	3.63777	3.47394	4.732	162.275	121.332	101.397	25.0688	19.6789	11.8768	12.6149	taurine dioxygenase-3
NCU02198		8.49149	11.5729	12.2748	3.77244	10.7662	121.211	166.151	3.96168	5.48926	3.82525	1.92321	6.77605	23.751	54.2353	hypothetical protein
NCU02200	inl-20	119.907	119.993	108.433	137.321	124.618	111.932	101.15	57.6977	63.6194	60.3136	66.3075	72.417	70.2646	66.9752	phosphatidylinositol transfer protein sfh-5
NCU02201	lacm-1	69.8651	68.7797	71.6458	75.3658	85.6966	67.8512	64.4547	40.662	42.2775	43.0356	42.4119	45.6209	45.3639	44.9525	Laccase for melanin formation-1
NCU02202	stk-14	320.101	334.61	335.198	326.485	315.58	264.906	206.647	353.656	346.741	348.858	416.608	362.596	396.477	339.105	serine/threonine kinase IREI
NCU02209	ods	384.761	330.236	341.495	329.562	256.24	181.789	147.658	150.186	108.551	98.8014	105.357	68.9571	74.68	71.2644	fatty acid metabolism-4
NCU02212		32.6326	27.8141	22.2308	16.2205	32.4253	40.4828	33.2781	7.04028	6.14626	5.49576	7.47242	12.5876	19.8798	20.9513	hypothetical protein
NCU02216	gh76-6	55.0636	74.9869	78.2201	62.9482	74.8125	89.745	157.551	67.1904	101.886	109.316	113.814	137.126	148.804	179.094	cell wall glycosyl hydrolase Dfg5
NCU02220	mig-7	25.9614	24.2958	17.8699	49.6316	114.692	132.231	63.3643	10.4679	12.5127	9.52098	37.9685	35.5606	49.6376	41.3973	menadione-induced gene-7 protein
NCU02229		54.7404	46.6157	40.9928	37.1259	28.8809	31.2777	23.0041	30.6118	34.0026	37.8667	31.0338	27.7858	26.4141	27.5405	hypothetical protein
NCU02237		22.4421	28.4698	30.5085	23.1674	28.4455	29.9388	31.2259	52.3586	56.0158	70.7776	63.2876	60.1764	59.201	79.5257	GRC3
NCU02238	mfs-18	42.5942	75.8213	82.3007	86.8581	78.5147	87.1696	79.0176	235.669	317.071	500.107	485.44	630.11	668.667	666.904	pantothenate transporter liz1
NCU02249	hat-5	64.4864	66.4952	71.2926	69.5506	63.0128	64.7211	60.4431	93.4685	99.7693	100.85	96.0948	96.4245	87.3879	94.3076	histone acetyltransferase
NCU02250	oli	1083.79	766.326	811.802	531.628	72.445	38.3887	32.5911	869.325	585.139	495.056	348.265	252.056	143.012	105.715	ATP synthase subunit ATP9
NCU02254	tas-1	19.4298	21.1666	20.3599	14.2411	13.6798	26.6811	230.444	15.8534	15.9248	13.6882	13.2011	12.5159	14.8453	37.9992	tubulin-associated protein-1
NCU02257	pty-2	33.384	36.5633	38.6875	50.3048	74.1373	76.426	93.7674	46.9825	40.0575	31.7622	41.0707	50.7688	55.9833	63.0946	protein-tyrosine phosphatase 2
NCU02258		7.81889	6.23112	6.89475	8.86366	9.90768	11.418	18.9184	12.1793	12.0442	14.5947	16.5715	16.2787	17.6231	20.3163	hypothetical protein
NCU02259		27.9814	22.0287	24.6631	34.0411	39.2225	54.8647	86.8754	58.2659	45.1775	50.2287	77.2365	81.491	92.4956	92.8652	hypothetical protein
NCU02261		470.903	481.795	467.586	391.363	428.327	287.115	264.429	551.817	523.208	480.835	448.02	471.093	405.712	389.673	hypothetical protein
NCU02265	frq	46.1243	79.613	131.088	158.888	204.632	152.715	147.128	87.1642	139.422	170.72	166.54	217.052	277.323	316.14	period clock protein FRQ
NCU02269	mic-9	23.0603	20.7386	21.078	23.4635	23.7369	27.7001	23.9674	62.7988	50.2251	42.6255	22.8402	22.5933	25.4757	26.2047	mitochondrial carnitine/acylcarnitine carrier protein
NCU02275		0	0	0	0	0	0.021128	11.6344	0	0	0	0	0	0	1.52431	hypothetical protein
NCU02281		75.0968	82.597	86.2901	77.092	69.1254	75.0874	128.764	52.4603	57.2763	50.7222	47.9566	54.5089	54.0574	60.1787	hypothetical protein
NCU02291	gcd-1	24.2435	19.6057	21.1087	24.5335	24.2015	20.858	16.8775	60.9644	55.6526	39.9111	36.9738	37.7276	27.1326	30.9869	glutaryl-CoA dehydrogenase-1
NCU02292		0.320618	0.496104	0.870592	0.190953	0.552437	0.681657	70.286	0.501179	0.818659	0.71516	0.423402	0.647288	0.810376	7.87354	hypothetical protein
NCU02300		0	0	0	0	0.0207765	0.0621277	1.18726	0	0	0	0	0	0	0.0205785	hypothetical protein
NCU02307		333.159	599.014	584.917	583.222	323.919	169.22	118.122	421.394	388.274	255.289	269.308	184.43	193.442	177.533	hypothetical protein
NCU02310		49.6892	46.656	50.1147	55.575	40.5909	32.9744	90.2115	99.8465	112.808	143.042	117.129	133.064	109.695	102.998	hypothetical protein
NCU02318		62.4339	65.9375	67.8336	71.2296	79.3843	69.8718	79.2187	91.1729	100.178	100.682	113.251	125.449	121.468	132.186	hypothetical protein
NCU02323		0	0.0194194	0	0	0.0623294	0	16.485	0.543208	0.357522	0.476091	0.683859	0.651026	0.399573	2.95089	hypothetical protein
NCU02324		0.256393	0.296601	0.519741	5.5999	4.02239	3.6428	10.6976	4.35309	5.71272	7.61844	35.4592	30.581	26.7801	16.3986	hypothetical protein
NCU02328		92.208	45.9319	27.6992	33.7012	5.10027	4.84502	34.6869	48.3108	10.5718	8.46928	7.14026	8.2388	5.18653	10.7747	O-methyltransferase
NCU02329		10.4146	9.35118	7.46575	19.523	11.8703	6.74535	40.9501	224.347	337.463	480.135	678.846	806.447	544.516	625.663	hypothetical protein
NCU02335		38.5197	31.2883	29.8143	22.6774	18.2485	27.2095	41.1931	76.1149	65.2095	56.145	44.1061	38.3814	31.6981	36.3487	short chain dehydrogenase, variant 1
NCU02340		0.0586407	0.214219	0.0712811	0.0543003	0.0614888	0.125931	33.8942	0	0.631366	1.17086	0.447451	0.0404449	0.0669039	3.46778	hypothetical protein
NCU02344	gh61-12	45.9384	17.2175	22.0622	22.2021	8.50692	3.51446	3.76898	3.64558	4.09972	3.04978	4.17305	3.59345	2.71066	3.09529	fungal cellulose binding domain-containing protein
NCU02346		2.54605	4.3463	4.31204	10.0432	16.583	12.7056	7.90759	2.16851	2.33695	3.21946	6.68782	6.81203	5.8344	5.62566	hypothetical protein
NCU02353	cpr-3	47.1094	51.4249	45.4952	37.6744	40.9147	76.3188	90.9589	39.3248	42.8114	39.6086	35.1709	35.2975	38.5519	40.3199	hypothetical protein, variant 2
NCU02356	wc-1	36.1155	35.4264	37.2084	31.7706	50.385	43.5193	48.5126	44.7351	54.4724	78.9539	74.111	104.851	161.624	201.618	white collar 1 protein
NCU02363		15.2406	10.2495	10.0703	7.98739	2.86074	4.61718	4.8854	4.00636	4.38374	4.5493	4.16011	3.04882	4.54547	3.32772	RTA1 domain-containing protein
NCU02378		190.107	89.7001	98.8967	49.5999	44.4259	59.3723	86.8147	169.892	167.054	141.606	130.582	139.604	113.131	113.444	Integral membrane protein
NCU02379	mus-10	70.8883	73.8774	77.6204	82.0384	84.4602	90.2353	88.9025	98.195	112.875	114.254	110.267	121.885	119.937	126.986	mutagen sensitive-10 protein
NCU02385		42.124	33.8464	37.3627	34.1957	28.747	21.8794	17.767	43.8262	38.221	39.0037	37.7659	35.9337	28.2522	26.1228	hypothetical protein
NCU02401		21.9322	23.0504	21.9377	21.2622	19.4282	18.5196	15.7553	32.5409	30.6598	32.7953	30.0457	30.7455	23.3131	23.9755	regulatory factor Sgt1
NCU02403	ubq-1	184.178	130.885	137.589	94.8203	119.163	77.4476	67.854	79.2622	89.0034	84.8654	61.7584	71.8148	66.9743	66.4366	ubiquinone-1
NCU02404		1466.22	1306.51	1266.17	1126.11	1757.01	1564.79	1231.15	796.301	823.449	806.285	751.897	903.057	1106.16	1076.86	RNP domain-containing protein, RNP domain-containing protein, variant 1, RNP domain-containing protein, variant 2, RNP domain-containing protein, variant 3
NCU02409		124.968	142.9	135.841	150.456	197.366	234.339	263.94	139.51	145.126	140.806	127.728	171.669	183.744	183.818	hypothetical protein
NCU02413	rrg-2	74.3788	86.7991	80.2301	87.9472	81.6024	73.7661	66.2765	124.385	135.203	139.429	122.275	139.271	114.094	125.557	transcription factor prr1
NCU02419	mrp-81	48.8895	53.7927	57.9732	53.9926	47.3152	40.6871	30.4382	43.8187	44.7293	39.3013	41.9895	37.4472	37.0206	34.6253	mitochondrial ribosomal protein-81
NCU02420	aaa-2	84.0124	93.9563	94.1984	94.6388	107.246	102.196	94.3872	144.211	136.094	131.322	123.487	127.791	113.973	111.564	AAA family ATPase
NCU02421	cog-6	91.9287	96.6014	101.906	85.9869	88.1904	71.8926	60.1677	80.8754	85.3818	66.9909	54.3139	56.0554	59.8421	52.8233	hypothetical protein
NCU02423	mic-12	105.735	120.044	129.361	116.08	109.947	119.292	157.388	189.15	203.065	228.426	184.129	204.694	167.719	193.637	mitoferrin-1
NCU02428	rbg-24	82.4599	87.1931	90.8527	78.2251	88.0276	77.9065	86.8224	124.334	135.241	135.972	142.573	180.406	169.646	167.199	nucleolar essential protein 1, variant 1
NCU02431		91.7431	104.006	107.937	123.798	137.14	144.929	127.732	117.985	119.73	112.506	114.062	124.474	120.782	130.055	RING-14 protein, variant 1
NCU02434		70.676	71.3422	73.6594	76.0003	65.9759	74.7573	60.5961	99.3285	108.459	121.169	115.846	120.477	111.354	112.186	SQS1
NCU02457	polk	40.8831	42.6242	42.9535	35.0321	39.0839	30.1648	28.6908	47.3692	55.4756	56.6387	51.2048	54.9217	46.9951	44.508	DNA-directed polymerase kappa, variant 1
NCU02464	cdc11	317.962	290.963	274.993	371.558	341.567	316.367	260.934	196.263	176.053	210.705	211.155	176.249	198.773	184.01	neuronal-specific septin-3
NCU02466	apg-14	131.051	110.863	108.397	89.4269	76.1131	86.6108	117.518	60.7257	55.661	47.9114	58.8965	58.3151	58.0722	65.5806	SVP1-like protein 2, variant 1
NCU02470		310.067	323.001	338.797	663.031	929.537	1299.52	843.871	26.7856	62.7011	123.825	382.606	372.478	531.738	545.929	hypothetical protein
NCU02479	gln-4	250.683	216.321	201.557	150.308	123.007	212.073	166.629	121.024	111.696	67.6039	80.6394	86.8433	116.115	111.709	glutamine-4
NCU02480		335.635	251.058	216.748	169.005	95.683	134.326	115.706	122.246	105.744	79.6687	97.6315	74.5887	89.9669	89.4773	short-chain dehydrogenase/reductase, variant 1
NCU02493	pca-7	279.547	246.532	229.817	220.089	187.834	195.331	162.302	170.797	165.038	160.708	195.86	170.49	163.062	169.434	proteasome component C1
NCU02495		43.8548	45.3377	49.9046	44.7767	40.6353	33.3048	31.8449	51.8505	54.4375	47.4704	50.4764	48.1529	39.1226	39.8285	CwfJ domain-containing protein
NCU02500	ccg-4	74.1096	257.64	203.656	3931.83	6548.55	5228.19	6871.94	761.526	2526.23	5776.07	49884.5	64442.5	108549	90543.2	clock-controlled pheromone ccg-4
NCU02535		3.56954	4.74228	5.08398	5.01245	8.34968	12.7537	12.3329	8.18558	8.01219	8.7451	8.48213	10.1386	11.8888	13.4061	hypothetical protein
NCU02540	div-23	68.6611	61.5472	59.8812	41.9333	42.0921	37.3596	74.4924	264.338	262.058	231.672	262.934	298.688	209.088	208.271	meiotic expression up-regulated protein 14
NCU02542	emp-1	485.256	562.692	506.153	472.509	392.722	419.059	338.249	374.973	395.192	388.874	319.841	309.203	315.799	285.939	hexokinase, variant 1
NCU02545	mrp-65	30.3455	36.8096	38.8001	39.1942	34.8398	35.5361	29.2124	45.4427	52.7942	55.8828	49.1343	57.2817	47.1139	51.3085	hypothetical protein
NCU02552		115.118	134.466	129.096	151.493	161.06	148.541	132.87	178.494	173.452	161.514	216.723	222.202	229.745	233.146	RING-8 protein
NCU02562		0.128173	0.253273	0.298268	0.26588	1.06683	3.27664	22.7949	0	0.11474	0.927684	0.597	1.23402	2.07857	5.38304	hypothetical protein
NCU02564	cys-12	27.0398	28.2114	26.926	24.935	20.1605	18.9712	20.5962	37.748	42.0572	39.8007	39.9919	41.0004	34.0202	35.7581	cysteine synthase 2
NCU02567		45.2227	57.277	51.5146	49.1087	53.5119	55.511	77.9569	93.5542	116.048	145.897	149.662	185.92	167	215.184	hypothetical protein
NCU02568		37.7037	34.8326	30.8614	68.2174	166.55	202.436	116.799	21.9582	31.1641	38.0952	46.0098	78.8814	121.876	103.879	hypothetical protein
NCU02571	erg-10	174.332	159.261	147.532	140.659	111.015	121.219	133.115	114.133	111.688	97.9369	75.4887	80.4676	87.4271	89.2202	acetyl-CoA acetyltransferase-1
NCU02572	msp-15	79.1476	78.7308	72.4011	77.2202	67.1993	65.8172	49.8485	92.3907	95.0781	87.1264	77.431	77.0676	68.6381	65.3576	U5 small nuclear ribonucleoprotein component
NCU02583	gla-2	79.5548	117.445	116.678	159.775	391.401	962.767	803.378	361.577	348.116	278.147	235.869	365.372	600.471	615.393	alpha-glucosidase, variant 1
NCU02597		58.121	62.3998	68.417	43.3982	39.3389	44.4864	31.8489	19.9357	24.7528	20.9849	28.2021	33.4188	39.018	36.8965	hypothetical protein
NCU02600		4.3849	6.6074	5.78195	3.42142	6.67491	7.27391	16.4006	7.05497	8.87001	10.6346	13.8102	17.0889	18.7172	16.3574	DUF1479 domain-containing protein
NCU02601		30.2653	41.8991	47.6293	26.3894	26.6113	32.2037	35.6612	39.924	54.927	62.858	72.9985	84.5523	86.2294	68.3633	hypothetical protein
NCU02603		37.8322	30.1537	28.8253	26.1106	25.712	17.403	17.6367	91.2323	72.2173	68.1647	46.2461	47.8993	34.0497	33.6516	oxidoreductase
NCU02606		105.917	111.519	116.315	132.614	110.38	94.2545	76.1902	139.213	132.349	152.189	144.962	138.132	140.596	142.898	hypothetical protein, variant 1
NCU02609		44.8164	45.1913	49.3991	42.0418	64.9052	65.7973	91.0065	39.4425	36.1989	38.6054	41.967	51.073	60.8808	68.8965	hypothetical protein, variant 1
NCU02613		35.1078	25.2574	21.739	123.082	157.149	240.406	175.392	6.53919	9.5984	10.2876	47.4677	42.4478	88.7989	91.3341	hypothetical protein
NCU02614	nup-13	54.4259	43.1727	40.238	31.3193	22.7544	24.1626	24.2182	28.5653	25.5355	30.1243	25.2616	18.8599	16.2965	17.9668	peptidyl-prolyl cis-trans isomerase H
NCU02622		0.992756	1.221	0.960571	1.40848	2.82809	1.1087	1.6544	8.7779	9.77912	8.60641	7.70927	9.01107	6.04959	5.21548	hypothetical protein
NCU02624	erg-11	93.9998	67.2087	59.8454	96.1005	84.0869	63.6752	74.7232	29.8802	20.0437	27.196	40.1087	28.0824	36.1693	35.9056	Lanosterol 14-alpha demethylase, putative
NCU02630	hsp78	26.6343	30.1456	34.1171	32.8855	33.0743	31.879	31.5745	38.4889	41.1861	39.602	41.6865	52.8332	54.7021	82.2533	heat shock protein 78
NCU02633		118.224	151.582	158.994	107.016	130.687	106.486	101.069	203.899	239.111	247.758	263.203	274.139	239.169	219.33	nuclear mRNA splicing factor-associated protein
NCU02658	wal-3	25.1269	29.6409	29.681	36.3767	47.4161	58.8954	62.6869	36.1676	42.4086	43.9642	43.0071	53.9419	57.6435	69.8536	cell wall-3
NCU02664		16.1486	11.1022	12.6745	10.9877	9.90444	9.00632	7.78626	4.68142	6.13191	6.17706	7.53833	7.55897	8.22277	8.25286	hypothetical protein
NCU02668	ghx-3	1160.41	637.947	650.325	811.014	528.933	428.191	251.749	189.285	164.264	215.668	351.841	193.364	238.531	220.684	glycosyl hydrolase unclassified family-3
NCU02674		9.97364	12.267	12.4701	10.2641	11.9782	12.2403	16.5771	19.7582	23.6942	24.015	21.1859	25.0308	20.6586	24.1836	hypothetical protein
NCU02679	cea-1	94.7211	102.669	101.556	61.6014	56.2628	42.9242	38.2929	71.7929	67.5441	74.8546	41.054	48.99	39.5726	35.1266	carboxylesterase
NCU02682		2.25727	2.37873	2.12973	12.469	12.4392	4.74301	10.9788	4.41862	5.48438	11.0437	104.848	108.315	98.5484	69.5036	hypothetical protein
NCU02690		76.6357	98.6365	116.501	70.4895	101.798	124.286	226.213	384.057	447.14	459.849	565.518	596.624	549.123	527.952	mitochondrial integral membrane protein
NCU02705	apa-3	19.6025	19.9623	20.2786	18.3526	16.2834	13.7849	16.0895	25.5982	26.3207	25.2875	23.3132	23.1681	20.856	19.7946	F1F0 ATP synthase assembly protein Atp10
NCU02713	csp-1	143.844	98.3684	112.225	78.0991	84.0446	102.928	200.642	455.283	402.223	473.529	515.722	651.148	459.501	534.678	conidial separation-1
NCU02720		48.2875	50.0987	53.9927	43.8517	57.1296	71.7689	122.772	52.4941	54.6703	51.5326	36.1958	46.7696	46.2589	59.3551	hypothetical protein
NCU02721		0	0	0.0180266	0.077351	0.435679	0.613103	7.58174	0	0.052337	0.0694415	0.351066	0.891535	0.679121	1.25216	hypothetical protein
NCU02722		28.7375	38.6782	33.3637	31.1418	63.7808	115.236	112.35	31.1427	55.8048	90.9225	150.478	305.559	900.785	901.753	hypothetical protein
NCU02731		44.8962	48.1852	52.2894	56.4547	55.9329	54.395	45.3342	92.8554	93.0361	110.181	109.699	128.494	101.782	114.837	hypothetical protein
NCU02735		2.36644	2.47177	2.97122	2.77859	2.7257	5.45662	17.8858	5.12734	4.4443	4.06363	3.96021	3.78146	4.52403	6.98628	hypothetical protein
NCU02739	tcf-8	246.16	289.936	301.776	227.377	251.623	213.298	206.279	367.635	352.528	309.401	331.018	370.269	375.764	364.789	transcription factor-8
NCU02740		2.12699	2.89881	1.25652	36.0793	58.7583	46.2759	18.632	0.599828	1.70669	1.5152	15.2731	9.78914	21.4963	16.5489	hypothetical protein
NCU02752	znf-47	59.8833	57.0548	60.2167	54.2227	38.944	29.3664	25.6669	47.3665	41.7272	38.693	33.3419	30.1471	30.2615	26.1028	zinc finger transcription factor-47
NCU02757	mrp-53	61.6554	60.5923	58.0681	62.902	46.0954	40.0994	35.1585	70.0667	70.0005	76.039	69.7842	62.3866	53.4865	56.9624	60S ribosomal protein L2
NCU02767	ham-6	51.0166	37.0868	36.6456	98.0228	132.821	79.7179	48.3852	8.77173	8.92912	15.4471	35.7328	26.2556	36.126	33.9659	Hyphal anastamosis-6 protein, variant
NCU02773		41.8395	41.4428	40.2893	36.8929	55.0042	53.5041	80.431	205.427	174.658	167.854	117.239	151.928	132.236	184.651	hypothetical protein
NCU02781		168.76	156.849	149.611	153.17	147.301	144.305	119.768	145.575	141.687	133.591	134.468	133.375	112.191	115.017	hypothetical protein
NCU02783	aap-19	179.559	160.993	136.311	174.209	148.405	92.4638	66.435	73.1537	62.0373	55.9661	72.5919	55.5294	57.6084	54.9611	general amino-acid permease GAP1
NCU02785	aro-8	44.4545	28.3211	29.0845	36.1645	27.1147	19.2247	45.2124	94.1336	95.6159	102.481	111.494	122.305	93.8477	143.435	phospho-2-dehydro-3-deoxyheptonate aldolase
NCU02801		57.6271	61.4788	54.0681	30.3562	18.6319	14.8234	16.6154	45.5021	53.1489	41.9272	38.4108	42.1037	31.9118	32.2516	translocator protein
NCU02811	ham-8	580.208	500.349	521.215	808.849	717.331	735.206	689.658	185.001	174.707	166.719	247.203	239.674	280.488	327.844	hyphal anastamosis-8 protein
NCU02812	upk-1	191.329	183.576	168.509	162.779	156.834	213.961	208.04	113.81	110.54	105.404	115.561	119.428	147.372	154.183	Uridylate kinase
NCU02817		0.0384421	0.362804	0.573768	0.259912	0.51629	1.37474	14.2991	0.222744	0.0543112	0.0170448	0.0841574	0.100882	0.489351	5.63813	hypothetical protein
NCU02826	trm-16	47.0097	47.3546	43.0304	42.0052	52.5534	50.0408	79.2248	83.5592	94.009	86.0175	92.9928	107.053	98.3714	107.551	sodium/calcium exchanger protein
NCU02834		57.2657	47.0322	45.067	59.0045	71.3902	81.9108	115.174	155.154	159.91	148.912	148.495	186.309	163.677	198.119	hypothetical protein
NCU02849		3.21489	3.86961	2.97325	5.93293	4.80811	6.04671	7.91346	76.0174	126.666	179.963	265.687	278.957	179.778	173.376	hypothetical protein
NCU02850	adh-4	79.4945	71.0614	58.7856	15.3379	13.3035	18.6762	15.4522	33.4906	37.0594	30.766	27.7016	29.2147	24.5179	23.2304	alcohol dehydrogenase-4
NCU02852	cyp450-31	42.7706	46.3672	39.9198	6.64993	3.84307	5.50339	6.35989	9.93457	12.1934	9.63484	11.3193	10.7212	10.059	9.70705	Cytochrome P450
NCU02858		21.5334	25.2159	27.0764	21.1399	23.0414	14.1769	112.847	31.9773	31.37	23.4954	17.0619	17.5801	18.8596	26.274	hypothetical protein
NCU02878		1.24514	2.03662	2.4031	3.30035	5.83974	5.11821	11.4272	2.39406	3.86864	4.52401	6.71164	6.84771	7.85871	10.9062	hypothetical protein
NCU02884		23.5242	15.716	12.4865	19.6851	40.7688	70.3139	134.969	19.7882	16.5653	8.95506	18.2194	20.0678	26.3132	39.1928	hypothetical protein
NCU02896	ada-3	76.1602	81.5928	80.8346	62.7743	49.2773	47.2596	49.234	117.703	108.412	117.328	109.554	122.126	108.686	121.28	ADA-3
NCU02902		0.419375	0.800156	0.939761	0.897051	1.52584	0.85809	34.3459	1.11048	1.08683	1.10037	1.17159	1.50663	1.69859	4.58226	hypothetical protein
NCU02908		0.0751632	0.239553	0.2634	0.1746	0.126447	1.44081	7.28722	0.0968108	0.127746	0.102689	0	0.181079	0.374152	1.76026	hypothetical protein
NCU02918	mkr-6	484.542	213.229	123.763	31.1628	9.893	84.3691	17.1104	0.293026	0.354463	0.316693	1.02236	0.874942	26.4735	10.8196	polyketide synthase 6
NCU02919	mkr-6	2279.84	626.721	264.805	157.292	34.4102	273.573	76.4005	0.312739	0.152792	0.351562	4.21853	4.78889	34.1839	17.0543	cupin domain-containing protein
NCU02920	srdC	175.257	62.3242	33.4277	20.2266	6.1633	36.4751	18.4967	1.00853	1.17547	1.73784	2.44694	2.49953	8.8265	5.43851	short-chain dehydrogenase/reductase SDR
NCU02921	srdD	652.783	219.32	96.2696	70.4467	20.0327	80.0556	21.292	4.79277	2.88362	0.371235	5.37295	1.65089	11.579	6.43563	cupin domain-containing protein
NCU02923	mkr-2	1154.08	340.995	182.785	38.7997	20.9547	157.016	69.6746	1.53382	1.13749	0.634123	4.76282	3.99066	56.4009	25.8543	hypothetical protein
NCU02924	eph-1	198.035	82.0087	44.1728	34.3122	12.1518	38.0669	8.70427	6.76623	9.22192	0.621095	5.41107	2.69849	10.492	3.62686	epoxide hydrolase-1
NCU02925	fbm-1	2605.62	1864.76	1287.58	778.574	349.09	423.572	241.618	90.1741	43.3613	8.63833	53.8572	18.2823	51.5359	32.6378	fruiting body maturation-1
NCU02926	srdI	137.893	42.6217	54.5318	4.32469	3.4972	12.4242	10.5458	4.55911	4.09081	3.70627	3.92393	2.74392	7.9188	5.64997	hypothetical protein
NCU02930	mkr-3	6857.08	3373	1665.82	1290.16	278.607	601.46	319.656	47.0789	37.5991	36.7681	86.0837	64.7196	229.512	118.689	pyridoxine-9
NCU02939		3.03021	2.79829	3.16497	1.6295	3.44931	201.428	290.5	24.617	27.608	33.9778	29.2532	37.7065	74.5789	225.773	hypothetical protein
NCU02944		3.271	4.58599	4.33053	4.23938	11.3131	16.9573	1894.05	5.60357	5.8811	6.50485	8.65999	15.3681	13.3783	111.59	hypothetical protein
NCU02946		70.0573	58.1194	57.0213	38.4243	20.8631	12.6447	9.62299	57.8628	45.2277	37.27	22.3665	18.7552	18.1904	18.5293	mitochondrial carrier domain-containing protein
NCU02948	ncw-4	289.696	158.201	169.049	173.536	158.883	142.061	151.15	1300.93	919.564	694.784	561.082	505.361	276.727	263.446	non-anchored cell wall protein 4
NCU02952		60.5973	57.6278	60.7268	72.975	61.9319	61.168	112.696	42.3731	40.3631	36.7237	39.2557	34.3397	38.5458	49.7193	hypothetical protein
NCU02956	apr-4	109.601	70.1598	59.1471	112.413	126.283	133.538	204.623	243.414	241.79	318.77	438.05	480.265	370.544	423.517	aspartic proteinase
NCU02959		14.8778	27.4564	17.5908	26.694	59.0596	127.097	101.788	128.128	145.596	99.4962	78.8685	107.571	157.333	148.221	hypothetical protein
NCU02964		0.316848	0.237346	0.259844	1.62026	1.38631	2.74618	24.2684	0.157624	0.0543112	0.069904	1.24902	0.888197	1.41294	6.66025	hypothetical protein
NCU02969	gsl-21	18.9376	9.01342	7.75571	5.37749	8.71788	9.20215	20.3818	51.4644	19.917	13.5918	11.8723	11.4721	8.99038	9.23093	glycosphingolipid-21
NCU02973	mic-13	10.8384	12.5057	12.7496	10.8498	10.8527	12.7431	18.0152	47.6854	53.1347	53.7203	50.6452	52.4717	33.9456	39.7998	mitochondrial carrier protein
NCU02974		24.1649	21.7924	20.1633	22.031	19.197	17.895	13.5522	17.7859	17.1874	16.2962	17.6197	14.9864	14.5596	12.7233	hypothetical protein
NCU02975		12.1774	12.6103	9.95105	9.11227	8.40397	5.78305	4.305	1.60201	3.1364	4.07782	3.11726	1.82146	1.16875	1.67706	hypothetical protein
NCU03003		9.1087	9.04638	8.68749	18.8173	136.957	573.205	440.265	6.69497	7.34987	8.97971	13.6623	30.6632	184.233	229.351	hypothetical protein
NCU03004	ace-3	247.952	221.547	221.24	229.274	178.549	177.007	166.629	172.041	164.482	167.948	143.746	137.623	139.41	146.574	pyruvate dehydrogenase E1 component
NCU03011	nit-14	81.9034	85.3638	65.8283	9.15276	15.869	10.2036	15.0307	1.71458	2.2183	1.33739	1.89145	2.56328	3.03168	3.82697	hypothetical protein
NCU03013	acw-10	215.912	173.43	116.884	657.564	1033.76	1350.69	788.581	107.779	109.195	153.138	453.452	528.462	761.49	773.143	anchored cell wall protein 10, variant 1
NCU03022		109.511	99.6704	98.1964	75.9786	85.4414	79.7864	65.381	41.387	43.5664	39.9412	53.049	63.0741	67.7893	70.9911	F-box domain-containing protein
NCU03041		14.8224	15.1313	15.0112	11.0503	11.6072	9.79892	10.8347	15.576	17.8551	17.8586	18.943	17.6745	18.842	19.3183	hypothetical protein
NCU03079		74.5454	63.9692	61.4471	104.468	187.183	224.177	208.612	172.536	166.834	233.634	345.357	362.017	359.971	310.2	hypothetical protein
NCU03081		31.4259	35.7759	33.8786	26.4226	29.3904	34.8843	37.7254	17.2632	20.2285	19.7326	23.5296	25.0875	24.3626	28.5401	hypothetical protein
NCU03084	pur-4	57.2413	53.27	49.6962	50.5715	44.0125	44.988	29.547	45.9014	37.0535	32.9655	21.0966	21.8816	22.436	22.6335	purine-4
NCU03091		188.245	230.344	221.262	219.272	217.618	195.242	154.807	369.993	375.72	333.91	279.065	288.155	281.008	285.006	hypothetical protein
NCU03098	gh15-1	22.0706	21.0267	16.8801	32.3115	101.769	205.673	181.07	246.573	194.535	204.26	214.347	228.154	205.695	217.503	glycosyl hydrolase
NCU03110		48.1304	54.4244	50.3329	43.4899	20.3488	14.3496	19.2692	64.6214	70.4125	75.7629	52.8969	40.2027	28.1187	27.6293	hypothetical protein, variant 1
NCU03118	lys-4	197.634	149.206	163.094	154.289	113.871	130.06	100.682	109.037	94.6243	92.7489	66.0849	66.7683	77.0912	83.2737	hypothetical protein
NCU03121		522.421	655.349	727.847	205.009	89.061	438.336	447.415	40.6388	52.8131	82.3433	71.3764	83.8124	201.231	305.899	hypothetical protein
NCU03127	ure-4	204.802	186.366	182.437	109.539	76.6619	83.4452	68.7575	89.879	99.8309	81.7621	53.5177	55.1313	50.4184	57.0096	urease Ure
NCU03130		90.8774	79.0473	74.1852	59.6849	57.1182	64.5395	146.124	52.3251	55.3752	45.1454	45.4349	50.1141	46.9001	60.8365	hypothetical protein
NCU03132		192.266	148.405	169.918	220.18	154.349	121.157	68.1953	66.4926	80.8002	97.4928	92.1274	67.3102	87.9808	77.9489	hypothetical protein
NCU03134	gh47-2	5.62235	4.20817	3.71122	3.9813	3.13158	3.09343	4.74223	53.4091	51.9725	54.6042	56.3331	54.843	26.3852	21.6471	class I alpha-mannosidase 1A
NCU03151		92.5102	70.6261	69.1049	49.1111	36.3336	51.135	138.272	33.5742	29.2475	24.8049	26.2401	26.557	29.1011	40.2035	Peroxisomal membrane protein
NCU03160		4.99146	5.60371	5.03955	3.86711	6.24026	6.41543	9.85859	8.89968	8.3101	9.96312	9.74193	8.66998	7.24947	6.78274	hypothetical protein
NCU03161		0.129941	0.295176	0.204373	0.322927	0.0649313	0.193228	69.0817	0.0591238	0.0767898	0.210954	0.238827	0	0.267616	7.50517	hypothetical protein
NCU03169		91.2664	99.8859	106.367	90.0947	96.128	77.7607	66.6093	120.667	137.952	150.918	125.701	138.841	144.268	166.342	hypothetical protein
NCU03189		1.31467	0.7363	1.00709	0.653815	2.33179	2.44596	14.1122	1.59624	1.32745	1.53495	1.65527	2.08971	2.01805	4.40431	hypothetical protein
NCU03190	rec-7	0.439667	0.667172	0.695314	0.445244	1.8081	4.23858	43.4911	0.50721	0.574004	0.767177	0.590711	0.810937	2.17275	7.0007	recombination-7
NCU03193		84.7088	92.9717	89.9345	95.8061	95.4365	112.585	94.8275	100.671	104.473	108.936	150.823	148.511	136.019	130.795	hypothetical protein
NCU03213		10.7352	5.63982	4.32605	2.81885	1.92179	4.99829	35.0384	4.30696	6.18601	4.67556	2.85967	2.78297	4.00059	7.91902	mannosylphosphorylation protein
NCU03215	gh76-10	101.266	102.978	100.34	85.179	99.9803	125.048	111.924	67.0758	62.3239	45.5876	46.3896	58.5848	73.4851	81.3783	glycosyl hydrolase
NCU03218	vsp-5	67.6564	67.2491	62.514	62.6283	59.0379	70.7134	111.604	96.2401	88.7323	81.4085	94.4048	90.2338	78.7556	82.0581	PX domain-containing protein
NCU03228	trm-24	15.5801	21.1293	18.7856	48.8885	57.3715	117.305	177.983	17.1993	18.2125	19.8441	34.7608	25.9002	46.8408	58.2989	heavy metal tolerance protein
NCU03229	tim44	38.3823	39.2313	41.8326	45.702	42.7752	44.5779	37.1275	59.1864	58.5362	64.7895	55.42	66.8133	63.9404	81.2445	mitochondrial inner membrane translocase subunit TIM44
NCU03235	cys-13	5.3371	2.84742	2.80113	0.668582	1.22752	2.19595	4.40873	27.5823	19.1898	15.0423	5.8068	6.459	4.4824	6.84836	sulfate permease II
NCU03242	stk-21	3.74638	2.79259	3.20707	1.09266	3.16679	3.59548	155.885	7.79233	4.73265	2.63534	2.17157	3.75116	3.178	19.1996	serine/threonine-protein kinase CBK1
NCU03243	inl-10	31.5101	30.5838	30.0614	40.7675	57.2114	57.7077	52.6319	17.6618	17.5877	20.0171	31.7492	30.8431	35.9472	32.719	inositol-10
NCU03246	cdc14	48.9946	54.5322	53.9821	67.0056	65.7389	48.4204	75.7396	32.8211	34.0947	31.5172	28.2099	26.8454	32.3697	35.0435	tyrosine-protein phosphatase CDC14
NCU03247		21.9261	23.5553	23.2806	148.102	216.339	978.517	1558.09	3.48611	4.1726	5.65671	128.363	106.052	358.495	352.416	hypothetical protein
NCU03248		163.882	220.319	260.879	254.375	356.774	366.129	356.345	140.288	157.189	144.124	208.012	310.813	367.155	284.346	hypothetical protein
NCU03254	gh5-3	35.1007	23.0471	21.7154	18.5674	10.6883	23.8217	24.2301	160.331	114.407	129.282	115.159	106.254	53.5222	46.0886	hypothetical protein
NCU03255	pht-2	36.1094	33.9712	38.6594	38.231	117.861	436.09	236.974	50.6903	41.1715	36.6169	34.3201	37.1088	146.95	142.065	3-phytase A
NCU03257	tam-1	914.035	819.489	925.779	525.526	447.557	176.738	169.873	704.025	644.057	498.335	219.2	204.839	145.449	96.7197	ammonium transporter MEP1
NCU03270		56.2412	67.1561	65.4082	73.7311	91.6821	102.414	114.684	136.215	126.915	100.797	98.2995	108.398	111.817	135.4	hypothetical protein
NCU03271		9.4416	10.8866	11.6961	12.9352	18.0589	17.3795	20.1894	24.5631	25.4117	23.9405	21.4927	24.4108	22.3089	23.8073	hypothetical protein
NCU03280		66.8904	62.4516	58.9108	56.4117	55.7126	37.305	33.5682	83.9814	74.3183	63.8721	61.1727	57.0393	49.3439	46.4159	NUDIX domain-containing protein
NCU03284		135.554	160.885	173.405	170.113	190.099	273.722	243.328	114.695	143.062	133.615	161.994	186.937	216.616	229.927	hypothetical protein
NCU03295	cou-2	52.4966	56.6581	53.7985	49.1155	41.6122	32.7246	35.957	113.106	116.726	83.1157	63.6984	79.6556	74.5417	74.9312	coumarate-2
NCU03297	ccp-1	154.213	85.4728	107.426	113.331	59.2057	29.83	28.4136	102.237	69.2255	54.9655	52.2339	32.38	32.3051	50.2043	cytochrome c peroxidase, variant 1
NCU03323		158.742	205.046	213.35	139.374	142.991	123.419	108.574	12.514	17.7294	30.4283	33.5169	49.8436	51.8398	47.8077	hypothetical protein
NCU03331		26.7881	29.2771	19.4301	365.353	665.223	533.232	299.465	17.4616	19.1725	20.6847	177.382	149.899	265.417	260.2	hypothetical protein
NCU03339	gtr-1	262.531	182.566	189.759	153.873	102.593	120.13	90.6395	300.738	309.901	317.44	281.201	300.817	225.61	238.406	glutathione reductase, variant 1
NCU03348	ahd-1	6.79221	6.58713	6.42528	6.70276	5.70709	4.47728	6.56885	25.6897	28.3245	50.5315	57.2773	72.4208	47.1258	51.6755	alhehyde dehydrogenase-1
NCU03352	aod-2	34.4701	38.4195	43.2777	38.8284	63.4674	71.8497	105.802	65.8502	61.4223	61.2263	55.5192	64.2573	56.6144	65.1723	alternative oxidase-2
NCU03368		109.202	93.3234	83.4415	64.3517	47.5365	71.2298	168.633	65.6656	58.8343	41.691	45.7909	43.5546	52.5309	80.4062	hypothetical protein
NCU03369	mig-8	47.4571	29.5147	24.4394	17.5261	11.3646	11.7796	16.9049	48.5804	48.6295	46.9973	64.4744	53.5663	49.1808	45.5683	pirin
NCU03372	fam-8	14.1586	15.4219	16.2491	21.4623	20.1065	14.0642	16.3042	48.247	55.416	38.6926	52.1333	54.9023	38.3988	44.6853	nonspecific lipid-transfer protein
NCU03374		15.9061	21.1167	21.2466	10.5313	19.7134	19.3712	21.7692	28.4722	32.028	28.9343	35.6338	53.4043	56.5006	60.5385	hypothetical protein
NCU03378		159.431	170.58	160.467	126.566	133.688	128.648	151.949	70.5359	77.9338	76.1673	82.5273	103.977	90.7972	85.3668	TOL
NCU03379	kpr-23	37.2167	40.3515	41.7034	39.9425	41.0311	39.7543	51.5146	47.3358	63.8756	73.03	80.2393	94.3353	115.525	105.753	kinetochore protein-23
NCU03399		96.3977	94.7555	92.1193	73.7865	64.5991	59.5046	63.5913	42.1233	38.5682	47.2328	33.1981	44.6349	36.5902	41.5547	hypothetical protein
NCU03403		1.22154	1.88825	1.89358	3.97359	65.3931	123.027	196.001	1.9295	2.04644	2.35201	3.47541	12.8256	40.794	56.1046	hypothetical protein
NCU03413		0.710955	0.404567	0.488376	0.519204	3.36601	20.1867	155.956	10.2482	14.131	8.06646	5.08341	8.06905	19.5868	62.2901	hypothetical protein
NCU03417		24.5539	26.955	28.4109	29.2239	33.0413	39.8134	45.7123	53.2525	53.7771	48.0563	52.6736	57.4934	48.8217	47.4263	hypothetical protein
NCU03421	znf-23	18.4891	19.0859	18.3163	14.5391	14.8855	16.8134	28.6614	20.4918	22.8145	34.1875	31.0974	38.0275	30.0276	37.6317	zinc finger transcription factor-23
NCU03433	spa-17	84.3587	91.2815	83.3495	103.499	116.325	106.985	96.7658	26.8126	29.9876	34.0726	83.9475	71.7142	75.431	81.9937	Septal pore-associated protein 17
NCU03437		18.9024	25.0837	27.0526	14.5372	19.6249	25.5838	124.968	19.1561	23.8297	23.2193	20.2851	25.3031	24.187	33.203	hypothetical protein
NCU03438	arp-12	96.5513	83.2748	77.1135	82.566	78.7604	74.9135	67.6218	54.0031	55.6045	53.8982	60.3433	56.3824	56.7897	56.5764	actin-related protein-12
NCU03441	apg-10	53.9144	59.0982	64.8541	67.8482	73.3287	77.1576	168.488	104.245	84.5242	78.0869	73.7889	70.4691	73.9466	83.7125	ATG18
NCU03446		0.0366743	0	0	0	0.103095	0.0222112	36.1926	0.0565305	0.0767898	0	0.0389465	0.0399836	0.0215913	3.87508	hypothetical protein
NCU03462		4.85471	4.33719	3.30471	12.9521	20.3162	58.8326	124.866	42.6153	49.7771	71.5157	64.0253	83.364	67.3638	117.212	leucine Rich Repeat domain-containing protein
NCU03469		0.0733487	0	0	0	0	0	19.5119	0	0	0	0	0	0	2.01988	hypothetical protein
NCU03471		159.035	173.962	192.005	124.034	93.72	74.9324	69.759	117.979	122.081	100.073	61.4045	71.546	53.3857	60.4031	DUF6 domain-containing protein
NCU03484		18.6211	22.0986	17.5152	19.1539	8.81765	6.3887	6.93308	13.5502	11.5113	13.582	10.193	4.94103	4.6094	5.45472	hypothetical protein
NCU03489	sah-4	35.4017	49.4336	49.4014	29.0672	35.3023	21.5814	17.4271	26.8312	29.1521	21.5396	15.6658	14.6114	14.3996	12.7515	Short aerial hyphae defective 4
NCU03497	trm-51	31.192	17.1514	19.6931	16.7173	18.1748	24.509	51.626	60.7791	44.8112	36.539	23.6586	24.7367	20.7061	25.2682	plasma membrane iron permease
NCU03498	trm-52	93.413	89.1687	94.1987	61.8157	68.4595	54.3496	51.4359	138.261	129.001	117.021	79.245	93.6334	83.1286	79.9165	Lcc3
NCU03499		0.525768	0.679895	0.479873	2.31618	2.14327	1.2611	4.49788	1.10104	1.19856	0.93598	6.30196	8.69028	15.9185	11.5841	hypothetical protein
NCU03512	crp-55	8.90095	11.9801	12.4793	3.82033	2.85596	1.03906	1.75929	1.513	1.53416	1.11481	0.814666	0.734416	0.813495	0.806792	hypothetical protein
NCU03513		2.30254	2.99777	2.0431	0.580067	1.38726	1.34159	29.5485	2.19076	1.89416	1.50262	1.18643	1.52064	0.945739	2.88632	hypothetical protein
NCU03514		4.66833	5.57478	5.65138	4.64743	5.9693	5.25298	4.71348	9.32119	9.07803	6.37533	5.19528	4.62238	4.39902	3.34264	hypothetical protein
NCU03515	cdc10	310.358	249.188	243.676	328.153	283.996	237.176	267.634	153.989	137.659	145.971	163.353	140.664	154.684	159.395	cell division control protein 10
NCU03533	het-6	28.5876	28.1277	28.5532	24.0364	14.561	9.48545	8.12175	14.3498	11.2512	7.72135	3.86265	3.24737	2.94717	3.41297	heterokaryon incompatibility protein 6
NCU03540		0	0	0	0.01966	0	0.0629653	18.0454	0.225277	0	0	0.0363047	0	0.0200281	2.06268	hypothetical protein
NCU03541		0.25672	0.109392	0.0370322	0.358102	0.31517	0.68365	122.781	1.84075	0.0889059	0.0340895	0.237711	1.10785	1.09276	12.8863	hypothetical protein
NCU03544		15.8958	15.8592	16.0191	16.3472	19.859	20.7563	24.4635	27.1582	26.6807	31.0057	24.029	23.3473	20.5164	22.7712	hypothetical protein
NCU03562		3.74492	7.79203	6.01803	5.93023	15.4372	31.4134	559.273	5.34579	10.6573	20.9382	12.7821	14.4574	16.7744	88.0313	hypothetical protein
NCU03570		1.57083	1.79208	2.46142	1.16035	1.68443	1.33248	31.5648	2.14702	1.65158	1.20091	1.46895	1.5927	1.49703	4.66572	hypothetical protein
NCU03572		76.6147	73.6771	68.9401	83.6787	77.5597	128.958	158.169	80.4422	78.5128	80.3647	85.876	78.5226	100.241	112.032	SWI-SNF complex subunit
NCU03574		8.41986	8.55336	7.57297	9.23404	7.51388	9.70982	7.71387	16.6138	19.2645	18.7637	17.0773	20.8247	15.0945	12.0927	hypothetical protein
NCU03584	per-1	30.0509	60.2085	33.4624	1386.36	3407.71	5662.45	4843	65.3179	38.545	79.7355	715.744	839.477	1857.21	1774.56	Polyketide synthase
NCU03591	abc-18	236.897	193.954	195.891	114.126	92.1725	71.6704	80.1299	101.74	94.4614	77.6467	65.8736	82.6415	72.7557	71.206	ATP-dependent bile acid permease
NCU03598		17.034	15.8131	15.0775	19.8726	14.5859	15.9498	14.2702	28.3181	32.4586	32.047	31.8996	32.5161	29.1407	37.9811	Septal pore-associated protein, putative
NCU03600	gtp-5	5405.25	4556.19	4372.81	3602.63	5455.73	4695.04	7440.23	414.885	401.95	442.193	1782.84	1673.05	1584.92	1943.78	guanine triphosphate binding-5
NCU03605		75.1023	78.275	68.3782	51.1381	33.7747	41.2332	35.7046	51.2246	50.9956	50.7924	36.2079	26.243	26.2434	25.4536	amidohydrolase
NCU03607	thr-9	74.0664	46.4721	43.9618	30.2396	8.75461	11.75	8.25515	33.5277	38.0095	28.9013	12.9349	8.49744	9.5746	7.22698	threonine-9
NCU03617		75.6618	82.4874	87.5535	58.3053	39.5908	57.3722	57.4256	187.134	178.115	132.061	121.347	130.466	109.894	104.777	haloacid dehalogenase
NCU03631	mrs-9	35.9759	30.5124	27.402	32.1262	27.2981	31.0852	69.0633	27.1469	29.6949	27.042	29.6127	28.8249	27.5463	31.4329	mRNA surveillance-9
NCU03639	tgl-1	5.75619	6.53877	6.00271	33.5013	94.8415	328.961	233.709	6.2114	1.59982	1.84781	7.10934	11.5075	26.7835	50.5508	lipase
NCU03641	gh3-1	12.3102	11.0465	11.8548	48.0566	148.956	106.246	153.685	8.67456	8.86917	8.06188	16.7928	24.3397	35.0798	59.3968	beta-glucosidase 2, variant 1
NCU03647		64.7804	50.7218	54.097	46.5666	58.9284	58.1343	91.8378	229.003	244.921	269.545	315.171	366.862	283.531	307.579	hypothetical protein
NCU03653	mrp-69	51.0619	47.2855	49.8386	57.428	53.2486	57.6758	47.7941	82.5297	88.7901	95.6681	94.265	102.868	80.4119	82.8263	hypothetical protein
NCU03660	fkr-6	49.2279	25.1425	24.2125	27.5531	28.8047	34.1196	45.3975	143.883	158.189	112.627	122.741	146.385	97.8128	101.674	FK506-resistant-6
NCU03684		81.3158	112.039	97.8064	79.1246	115.531	134.816	139.529	619.047	547.067	386.691	222.181	266.58	216.321	270.076	hypothetical protein, variant 1
NCU03690	nup-37	161.488	156.145	151.69	183.504	135.867	125.1	125.422	101.488	105.867	101.989	101.988	93.0452	95.3108	100.912	nucleoporin-37
NCU03697		25.6337	21.1674	22.0421	26.3272	39.454	49.9767	96.0267	104.872	95.0956	89.3361	61.6508	72.4667	64.1394	79.9813	FAD binding domain-containing protein
NCU03707		2.24716	3.75366	3.30472	2.88044	4.1663	3.55704	3.62429	4.0981	6.74272	6.30602	8.43669	10.0611	12.6713	10.8978	hypothetical protein
NCU03708		8.78064	8.91982	7.90759	10.2533	9.46576	11.2716	10.8838	16.3225	18.4506	17.1937	15.7083	15.689	17.1075	20.7871	hypothetical protein
NCU03709		0.80929	0.763096	0.609049	5.05822	41.3835	79.2017	129.245	0.574953	0.803458	1.04086	3.44774	8.42982	27.8093	36.0792	hypothetical protein
NCU03710	mic-39	167.853	172.788	168.87	130.501	107.279	83.2127	54.9244	110.368	127.431	112.078	90.8209	84.589	86.4926	78.3952	mitochondrial carrier-39
NCU03725	vib-1	417.366	354.867	372.971	261.328	153.849	127.551	105.593	71.8374	58.6478	65.5802	34.073	42.3841	48.6171	54.6788	VIB-1
NCU03733		23.0849	29.8617	29.9612	18.2327	17.0577	13.6478	10.0459	17.6895	17.6026	12.3944	11.3106	12.3173	10.762	10.3786	hypothetical protein
NCU03736		102.555	76.0724	74.7213	62.4409	40.1532	24.2062	21.544	39.6413	46.9977	37.4978	24.1918	22.202	21.4761	20.816	hypothetical protein
NCU03750	cmd-2	23.747	25.284	25.6822	25.6345	23.6985	23.853	24.5752	39.4346	45.617	46.2554	53.2777	51.1255	43.2258	38.1259	calmodulin-2
NCU03755	mox-2	67.0004	77.9458	80.7833	59.0238	58.0556	39.8414	31.975	44.1243	44.8627	37.0042	32.2162	34.1005	31.336	29.6617	monooxygenase-2
NCU03756	phe-9	229.944	161.933	135.215	90.2059	26.5124	20.3629	21.2831	26.9014	25.8024	34.3496	51.5664	46.3668	44.3263	40.6543	phenylalanine-9
NCU03761		20.9449	17.9674	18.0928	14.6976	20.8128	46.8955	69.9564	32.811	27.775	26.415	25.0048	49.5635	137.275	179.408	hypothetical protein
NCU03762		2.98287	4.27249	5.14298	5.41345	8.85938	5.79593	14.1165	9.28213	10.5538	12.2843	11.2949	13.1242	11.4049	14.3534	hypothetical protein
NCU03767	mch-2	0.267608	0.348302	0.145758	8.09228	35.6861	218.228	184.464	0.768605	1.32253	0.820712	7.79042	10.5576	29.7023	62.0019	mitochondrial chaperone-2
NCU03768	lpl-2	9.93016	11.8728	11.4405	17.8867	19.5752	24.8438	28.9883	35.6796	37.6689	39.3023	36.6195	40.0411	39.7999	54.0574	lysophospholipase-2
NCU03769	naf-2	38.5276	34.8432	32.3481	35.5413	29.8839	32.246	29.869	71.6313	87.9895	98.103	98.1573	113.262	83.4597	91.5802	nucleosome assembly factor-2
NCU03770	dfg5	124.982	129.801	123.982	134.983	104.056	98.4825	93.1229	139.971	180.75	260.424	271.08	293.579	240.844	241.31	cell wall glycosyl hydrolase Dfg5
NCU03771	chol-14	46.021	34.9495	33.8156	46.0024	70.6271	90.2188	95.9371	34.9706	31.1803	32.1005	33.9033	30.0306	59.5504	69.7687	phosphatidate cytidylyltransferase
NCU03776	abc-9	360.466	174.44	177.986	68.7372	28.1756	17.0092	17.2211	55.0339	58.9173	63.8057	27.3896	20.7758	13.9683	15.9274	ABC transporter-9
NCU03783	aap-15	146.413	144.337	142.233	153.161	118.88	102.746	99.7154	194.742	174.782	154.78	129.845	117.689	109.853	121.364	transmembrane domain transporter
NCU03802	cbs-1	7.39517	7.30672	8.72203	7.65834	5.96246	4.90389	6.14904	14.7119	18.5721	13.9455	20.0782	17.6548	15.4816	12.7463	trimethyllysine dioxygenase
NCU03803		363.695	308.512	261.346	210.18	136.946	116.814	95.4467	223.534	193.618	110.981	85.9778	97.9792	86.4069	75.9488	sorbitol utilization protein SOU2
NCU03816		27.1811	21.3286	22.2537	18.6838	15.6459	8.59901	6.94144	30.7763	27.307	23.0731	19.2837	17.664	13.1219	12.3917	hypothetical protein
NCU03817		36.1258	36.6664	37.3881	26.4071	29.519	20.4793	24.3606	88.7176	107.857	117.746	105.807	131.97	92.1477	100.307	FMI1 protein
NCU03820	div-28	21.5305	22.8393	23.2079	22.4447	29.2661	27.6688	67.011	24.579	24.4326	24.5648	23.0912	24.2388	24.0694	29.6265	nuclear division-28
NCU03823	stk-25	8.39078	9.19749	9.72555	9.26418	10.5756	13.2286	22.5139	34.8049	30.8223	24.3101	25.0676	28.5967	23.1095	26.975	ABC1 protein
NCU03827	mrp-9	58.5863	64.4191	75.8021	79.5069	85.848	74.0689	66.33	97.1365	103.597	109.648	112.078	116.748	98.2969	103.863	40S ribosomal protein S9
NCU03830		57.7969	31.2959	26.0105	26.6807	21.7117	24.4641	29.8029	287.921	183.332	194.815	143.738	133.2	87.2777	89.8469	Telomere binding protein
NCU03843		0.146463	0.214005	0.0576356	8.44676	27.5992	35.1433	19.5016	1.47899	2.39305	0.718947	3.11261	7.97431	11.1846	9.83638	hypothetical protein
NCU03844		17.7027	17.4446	19.6338	14.7437	20.1404	16.4636	16.8205	30.3051	36.3267	46.0031	39.0158	46.6343	51.2222	64.8294	hypothetical protein
NCU03847		6.26141	8.04152	8.09188	9.07275	11.7865	11.4722	30.7292	11.3804	12.8957	15.7087	18.1944	17.5757	20.4478	19.7601	hypothetical protein
NCU03848		64.8543	68.6561	74.0474	51.4787	60.4483	63.067	56.0459	133.229	143.593	139.384	135.91	160.663	131.665	114.963	hypothetical protein, variant 1
NCU03863		44.0834	35.4799	38.834	36.6333	15.8689	8.29506	8.90396	8.33996	8.69951	9.14448	16.0506	13.8771	8.61282	6.79905	hypothetical protein
NCU03903	lip-5	23.4113	25.4573	23.5453	22.9742	23.2941	26.6332	18.2577	33.124	34.4406	41.4486	53.9769	45.5923	41.6184	41.0651	lipase/esterase
NCU03922	erg-13	423.246	263.595	245.33	199.354	64.3381	42.1892	53.0221	81.327	51.3743	70.7604	63.4042	32.5131	34.4511	34.8464	hydroxymethylglutaryl-CoA synthase
NCU03926	mrp-78	33.8599	35.6734	39.6987	37.1139	28.9965	30.2397	27.2626	51.416	51.9858	61.3085	53.1267	55.4196	46.4038	45.9596	mitochondrial ribosomal protein-78
NCU03949	npd-1	106.982	138.606	141.003	72.239	31.8042	44.3565	37.7197	38.4516	38.7073	36.0175	24.5982	37.258	36.9407	33.8674	FMN-dependent 2-nitropropane dioxygenase
NCU03953	nuo19.3	210.649	188.45	193.899	178.291	144.477	145.471	118.007	154.843	140.557	135.107	137.914	122.873	121.635	144.531	mitochondrial NADH-ubiquinone oxidoreductase 20 kDa subunit
NCU03957	coq-7	42.1362	45.8682	47.7274	60.5433	56.6054	64.1948	44.1997	62.0642	66.4477	66.339	62.6134	62.4301	59.1314	66.8266	COQ7
NCU03960	ham-12	108.764	76.7095	86.9154	114.444	108.83	103.355	43.0765	9.42205	9.3025	10.3409	41.735	23.1634	48.3378	40.7171	Hyphal anastamosis-12 protein
NCU03967	vvd	10.9325	13.2249	10.998	11.0462	15.1226	23.6996	48.1597	37.1564	45.2163	69.6151	140.602	138.819	156.78	144.117	vivid PAS protein VVD
NCU03970	rki-1	37.9863	28.4903	23.7345	17.7399	14.6807	16.3398	12.6036	17.537	15.915	15.6304	11.4959	11.6844	10.7195	10.1709	riboflavin kinase-1
NCU03973	ala	69.8803	85.8013	90.1457	135.726	212.316	267.501	197.803	181.22	180.128	206.752	269.34	231.939	229.504	224.468	alanine aminotransferase
NCU03974		1.06596	1.6012	1.58923	0.955064	1.72617	2.43276	14.061	1.9569	2.40991	2.42419	2.40625	2.33572	2.39589	3.29392	hypothetical protein
NCU03978		2.76813	3.39863	3.99484	4.2537	6.41999	16.6766	31.6716	0.804573	1.64272	6.0239	3.7157	3.50513	6.70558	10.2418	carboxylesterase
NCU03984		0.640954	1.14746	1.41273	2.91428	6.19708	8.71709	47.142	0.735195	0.87652	0.510581	4.26315	13.1368	20.6027	21.4262	hypothetical protein
NCU03985	fem-7	9.57825	10.4524	10.4145	6.47808	4.92911	3.23749	5.70192	35.1462	35.5829	36.8445	40.2444	41.8466	32.4347	29.9725	DUF159 domain-containing protein
NCU03988	crp-50	850.793	901.339	859.758	612.537	517.03	563.897	350.211	1119.04	1033.67	1213.87	808.808	845.832	510.908	533.746	60S ribosomal protein L18
NCU03991	soa-2	23.0865	11.7994	9.85978	11.3636	7.63388	4.5017	8.56107	229.34	259.731	266.137	267.635	321.64	147.064	137.135	sterol O-acyltransferase-2
NCU04008	maa-3	13.3648	12.5384	12.1017	10.3952	6.87461	6.9887	12.1283	25.4055	26.5656	23.7734	23.3779	22.525	15.9997	14.309	mitochondrial ATPase-3
NCU04019	nic-5	176.447	156.212	150.893	127.919	120.256	87.1981	85.3196	182.208	167.42	155.612	139.299	136.668	114.133	125.487	nicotinamide mononucleotide adenylyl transferase
NCU04026		0	0	0	0.0173202	0.832912	5.60817	56.0209	0	0	0	0.0389465	0.42438	3.92246	19.9174	hypothetical protein
NCU04029	gt4-2	2.72508	3.20959	3.54715	185.883	388.235	196.872	860.694	3.01152	3.4536	2.00685	142.448	125.482	88.5735	129.249	thioesterase
NCU04030		3.03162	1.92611	2.41135	2.06183	1.87881	0.586632	2.75347	41.8072	55.1371	51.9568	44.7672	50.024	27.0659	34.7918	hypothetical protein
NCU04034		296.821	269.416	194.844	201.346	166.656	122.998	71.6627	13.5407	17.0013	33.7106	83.4418	71.9825	96.1628	101.178	hypothetical protein
NCU04038		0.274636	0.381012	0.371147	3.90783	28.9888	34.3236	35.532	0.534673	0.548535	0.301352	2.46672	10.1555	12.7362	14.2387	hypothetical protein
NCU04049		70.3554	59.0582	47.9811	83.8247	92.1107	35.7428	26.2557	14.5245	15.874	14.9827	33.231	28.8422	21.3568	22.4113	hypothetical protein
NCU04050	cpc-1	1332.79	1036.77	982.641	866.374	634.287	511.2	481.663	873.32	749.349	713.256	686.288	649.714	598.848	672.415	cross-pathway control protein 1
NCU04061		24.7906	24.1686	22.7954	13.2702	13.6595	11.7929	10.4092	29.8299	26.6265	24.5517	18.2153	19.8953	14.892	15.8222	hypothetical protein
NCU04066		14.3542	18.6567	17.8605	15.9909	28.0716	165.503	206.315	39.6454	40.1321	51.4147	67.941	78.8545	103.963	169.509	hypothetical protein
NCU04067		6.10772	6.36493	7.2867	4.3762	5.15355	7.85273	47.0836	3.89253	5.61706	5.39632	6.11974	7.99294	8.43585	13.7197	hypothetical protein
NCU04076	trm-47	7.63857	10.6904	11.6813	8.40689	5.30412	3.7642	124.853	6.95644	8.14372	8.8141	12.3782	10.7924	10.778	24.5801	copper resistance-associated P-type ATPase
NCU04077	cys-2	54.5399	34.2762	42.864	22.6253	17.4857	27.1549	27.0186	254.631	178.524	166.465	62.4611	67.2288	48.8284	69.0432	Assimilatory sulfite reductase
NCU04084	fxr-1	10.0236	9.99657	11.0792	10.7051	7.69559	5.72161	5.1182	16.3584	13.5088	13.313	7.5908	5.58869	5.96649	4.29149	FAD-dependent oxidoreductase-1
NCU04085		13.2375	19.5972	19.5565	12.6007	15.1049	193.439	139.279	13.7894	15.0653	9.08518	10.3908	12.2102	22.9703	33.3716	hypothetical protein
NCU04086		17.1217	17.271	17.3725	14.511	6.82998	7.4651	6.62796	14.0237	12.6369	12.4939	7.6382	7.6447	6.129	6.49772	hydrolase
NCU04089	cyp450-6	7.79819	14.2152	10.5149	8.88663	15.1504	39.6925	53.9949	18.7092	17.4885	18.6163	33.7412	39.252	39.1327	38.124	pisatin demethylase
NCU04103		11.9004	10.3608	8.39069	8.54159	6.58915	8.93492	8.77886	17.7756	19.9831	27.6246	20.0405	18.731	18.218	18.5995	questionable protein
NCU04108	iao-3	31.0247	34.386	41.6183	41.2483	46.1761	45.5707	36.9161	109.421	127.485	143.07	142.254	168.997	105.169	121.916	isoamyl alcohol oxidase-3
NCU04117	abc-7	25.0425	19.1416	20.2003	22.4581	26.1351	31.3772	33.3394	71.4031	68.3172	59.2647	64.0868	68.7221	53.5516	55.2937	ATP-dependent permease MDL2
NCU04129	gtm-1	34.0606	27.4815	26.3294	20.4136	7.55082	5.06744	3.36092	13.8319	12.2484	14.3774	16.2116	12.3572	7.11423	5.1194	gamma-tocopherol methyltransferase
NCU04130	acy-1	88.8032	101.203	96.9753	96.3947	127.349	140.274	112.986	45.4104	48.7346	37.0103	56.2133	71.9495	76.2527	76.3204	acylase-1
NCU04134		1.0057	0.758644	1.20064	26.4214	63.2766	98.0492	273.071	0.640888	0.486945	0.936525	18.8768	30.1051	34.2798	95.4252	hypothetical protein
NCU04140	fkr-2	1362.28	1338.37	1195.76	924.516	814.837	703.214	542.33	897.098	919.445	860.283	695.448	836.231	644.466	615.343	peptidyl-prolyl cis-trans isomerase fkr-2
NCU04155	eex-5	15.1255	15.8636	15.6058	18.7229	19.4569	25.5677	41.3204	28.0295	31.5937	31.3836	30.5768	32.1784	26.9712	28.1133	exosome exonuclease-5
NCU04160		86.7719	99.2462	105.603	113.479	92.2305	80.3901	133.926	224.858	261.968	273.132	288.502	313.243	269.847	299.802	hypothetical protein
NCU04163		2.82308	1.14475	0.83856	5.91341	5.09194	1.9576	2.07242	6.35465	4.79609	4.82955	67.2385	56.4775	44.6934	24.8497	hypothetical protein
NCU04166	rbg-38	75.1568	74.5199	79.8643	68.2686	78.1255	74.7562	65.4109	110.679	134.637	143.566	113.516	133.386	112.84	131.012	nucleolar GTP-binding protein 2
NCU04173	act	1669.67	1491.04	1431.46	1559.55	1178.28	1341.06	1075.26	1106.85	1036.77	1123.57	972.203	856.642	868.648	914.228	actin, variant 1
NCU04177	urm1	14.6203	12.2735	7.47359	11.0504	8.36919	11.608	88.1211	13.6324	12.762	12.4692	13.1376	9.6901	10.124	17.1563	hypothetical protein
NCU04179	sah-1	177.042	181.528	152.822	111.729	63.1513	21.9925	24.243	118.676	85.2748	76.5911	57.334	45.9014	40.6622	34.8463	C2H2 transcription factor
NCU04180	mic-17	13.7404	12.9038	12.4778	10.8565	10.0738	14.989	16.6148	33.8572	36.1378	40.0676	35.6285	41.0502	28.0679	30.5758	mitochondrial folate carrier protein Flx1
NCU04191	rai1	29.0515	25.8404	23.5027	25.7944	31.609	107.197	106.528	20.2973	20.6835	20.6571	28.9066	24.4535	35.0609	63.839	rai-1
NCU04194		40.1603	47.5991	44.9886	50.3135	135.245	242.935	203.484	68.7275	49.8498	34	56.2263	97.2993	126.128	118.723	hypothetical protein
NCU04197		32.8271	13.1321	9.64844	3.45163	3.69097	5.89971	7.13328	85.9803	85.3583	20.6125	7.48128	7.28089	6.8101	5.25952	CipC protein
NCU04218		100.846	87.5565	76.3366	36.9485	9.64697	10.4786	8.71286	42.2894	39.3438	34.1859	29.3067	23.7122	17.4217	15.3046	RTA1 domain-containing protein
NCU04222		0.632069	1.82756	1.58393	0.720111	0.487452	0.19473	19.9822	0.0916839	0.355353	0	0	0.040991	0.0846589	2.35461	hypothetical protein
NCU04225	mrp-29	65.4508	75.0614	83.4588	80.5204	99.6869	75.0051	65.9918	105.795	116.429	104.296	116.43	132.897	135.815	116.669	60S ribosomal protein L20
NCU04228	pdo-2	74.386	78.1857	77.9525	62.3518	58.2821	34.4527	33.6825	47.7178	38.4694	34.4426	38.3435	34.5116	34.6539	31.9426	phytanoyl-CoA dioxygenase
NCU04237		25.6947	26.2602	27.2295	22.5942	33.221	49.7355	55.6721	59.7431	61.8409	49.0142	54.8571	56.8133	53.1485	56.3859	phosphopantothenoylcysteine decarboxylase
NCU04246	pab-2	191.171	170.733	140.422	79.3976	29.6541	30.7032	22.9711	57.4577	68.6044	73.2746	40.4974	46.2565	39.2953	36.6635	hypothetical protein
NCU04249		23.1477	14.1253	14.8532	49.91	169.019	252.411	326.805	187.393	195.358	216.644	225.507	314.915	415.76	601.52	hypothetical protein
NCU04259	stk-27	18.9409	18.7411	21.7132	20.4907	17.9052	17.5946	23.556	46.0432	47.9779	41.8347	33.3409	40.8377	30.6259	36.1828	ubiquinone biosynthesis protein
NCU04267		0.8623	0.621637	0.758569	56.0641	117.64	75.1273	31.9904	1.24337	1.27159	1.6051	9.59616	7.5356	13.0467	10.8082	hypothetical protein
NCU04268		112.246	93.29	94.9047	105.27	132.56	120.751	121.139	50.8138	65.0591	60.2313	52.8717	69.7149	77.3426	87.4514	hypothetical protein
NCU04269	apr-6	18.0045	25.5632	30.1422	33.7595	135.536	492.434	1178.04	28.0057	33.3747	15.6467	15.0448	37.3987	96.1077	359.121	aspartyl proteinase, variant 2
NCU04274	sts1	160.714	145.992	159.648	203.3	212.582	170.181	137.75	256.649	274.491	321.838	267.843	288.307	262.388	268.631	nuclear envelope protein Cut8
NCU04281		63.5733	61.0179	56.551	71.5071	88.794	134.735	116.189	46.8082	45.9111	47.9854	54.0388	46.8604	69.3552	95.2458	WD-repeat protein pop3
NCU04284		382.999	257.647	228.605	199.274	178.34	366.568	271.961	95.8372	72.8396	56.0909	22.5886	20.8467	21.1745	33.5263	hypothetical protein, variant 1
NCU04294	sad-2	0.241821	0.301947	0.056244	5.70871	6.5723	19.7967	40.1957	0	0	0	5.88627	2.70907	6.95842	12.8329	SAD-2
NCU04302	nup-22	48.182	47.5832	45.2333	47.2452	48.1757	60.0124	104.636	49.1987	51.4026	54.9343	54.0098	54.3733	56.3539	65.2562	ubiquitin-conjugating enzyme E
NCU04303	asn-1	125.861	87.1742	88.7748	71.5736	45.6829	30.8914	29.4653	85.5417	87.4566	83.0802	66.5219	74.2422	65.8535	86.8955	asparagine synthetase 2
NCU04309		21.6624	22.6267	22.6146	15.6154	10.5999	11.8024	68.7641	23.914	19.9173	19.0233	13.5422	13.9049	11.4116	16.8475	phosphoribulokinase/uridine kinase
NCU04325		18.0509	18.5062	20.934	20.6734	19.0889	20.6493	45.6431	20.8186	19.064	20.505	18.8892	18.131	17.8854	22.1576	hypothetical protein
NCU04326	stk-29	19.3451	19.9306	22.6968	25.7884	29.1544	38.0957	102.224	59.6406	59.3727	63.0559	62.2713	62.7285	49.6457	55.1124	protein kinase
NCU04338	hH4v	79.3794	63.9082	61.7925	67.7838	46.3226	35.7428	34.8849	74.6517	71.3944	63.7478	53.6222	54.2413	48.5195	44.5887	histone h4-2
NCU04340		120.617	147.451	139.963	153.375	82.8784	53.6791	42.9062	186.317	158.021	105.159	67.5405	45.7596	48.7262	42.9703	acetyltransferase
NCU04342		117.625	86.2056	92.339	41.7009	58.7966	155.346	115.385	12.8651	12.0215	9.10218	17.2841	22.5449	33.6366	38.1537	hypothetical protein
NCU04346		0.712208	1.64531	0.74723	28.0093	27.0387	14.7553	18.1129	2.52445	4.87969	12.1001	212.675	209.449	260.018	188.698	hypothetical protein
NCU04347		32.9105	34.368	35.7358	27.528	31.5891	34.5662	36.3418	56.969	72.6752	72.8308	114.385	134.908	178.511	173.198	pyruvate formate lyase activating enzyme
NCU04356		0	0	0	0.322605	0.574868	1.06253	37.9998	0.0796862	0.0191233	0.0869071	0.292075	0.890127	0.780122	5.0152	hypothetical protein
NCU04362	msp-28	25.7678	25.1797	26.0533	23.4134	24.441	26.5541	30.5053	31.6793	32.0137	34.4903	38.2148	42.2161	39.782	44.7589	pre-mRNA-splicing factor cwc-26
NCU04368	wal-2	82.3149	95.4031	90.2609	64.2698	72.0914	84.1368	82.0361	155.342	161.561	162.403	166.038	204.192	128.929	132.568	glutathione S-transferase Gst3
NCU04369		206.301	212.454	208.163	155.496	206.577	188.903	168.164	259.019	292.445	352.603	382.091	445.394	412.892	377.477	hypothetical protein, variant 1
NCU04374		15.835	17.6924	15.3431	14.5109	19.6796	18.3554	15.5486	35.8004	35.3278	29.4908	39.7706	38.4743	45.7366	37.5041	MFS transporter
NCU04375		9.69944	9.09508	9.93857	9.47875	12.167	13.1953	96.3945	10.4125	8.65165	8.05408	9.97086	8.27669	8.98598	17.9953	hypothetical protein
NCU04384		1.13457	0.642835	0.547805	0.597175	0.643417	1.10311	163.863	8.06662	5.26903	3.52495	1.49392	0.980738	1.27813	17.2614	hypothetical protein
NCU04390	col-22	85.4546	106.88	113.246	195.091	327.587	405.795	448.425	240.002	190.03	164.712	305.42	331.785	435.851	437.94	fungal specific transcription factor, variant 2
NCU04394		0.632205	1.0531	1.11853	8.0868	4.25534	1.51495	1.7198	3.01772	4.0376	5.71678	98.173	62.1476	54.77	28.2139	hypothetical protein
NCU04398		0.771882	0.556961	0.405602	3.65387	3.77263	7.19577	27.217	10.7535	16.6329	19.8646	56.5187	55.1472	49.3529	53.5162	hypothetical protein
NCU04419		61.1247	80.1975	94.8975	100.086	145.215	204.492	209.874	49.8594	48.7662	32.8704	44.1589	54.5644	96.6851	94.7627	2-oxoglutarate-dependent ethylene/succinate-forming enzyme
NCU04421	anx14	34.8622	27.9636	27.362	43.1947	93.0081	87.9655	159.015	70.996	68.0701	66.3854	93.5497	124.527	86.9065	98.1356	annexin XIV, variant 1
NCU04426	div-4	26.4208	21.6579	19.5796	22.3664	22.1481	20.467	17.5923	40.4579	42.2562	41.5165	41.1793	40.0036	30.5567	28.0307	cell division protein kinase
NCU04429	mmp-1	31.4853	27.2721	30.4635	26.1807	32.9777	45.1587	68.1786	30.9906	25.4612	27.1043	23.1739	26.6534	30.2365	36.4887	mitochondrial matrix protein-1
NCU04433	cys-14	33.3194	27.0344	37.8046	16.9459	17.1519	21.8016	22.3321	208.553	156.406	158.861	58.833	55.6375	47.356	62.8609	sulfate permease II
NCU04445		1.73252	2.48807	2.87434	0.995113	1.00876	5.10477	10.1569	0.204805	0.337018	0.193488	0.671655	1.06835	4.87376	4.77095	hypothetical protein
NCU04464		0.435944	0.807849	0.58427	0.305929	1.61451	38.7682	36.5653	0.965749	1.32246	1.371	2.20687	2.6486	12.6117	17.4301	hypothetical protein
NCU04465		51.3806	57.4127	56.5304	52.9131	52.702	79.0684	79.5392	41.8352	43.3454	42.9993	37.2577	38.3662	55.2307	65.5224	nonselective cation channel protein
NCU04469		107.771	127.907	139.305	104.779	116.143	83.4933	86.9326	186.565	207.226	246.978	262.073	302.543	274.408	282.171	hypothetical protein
NCU04471		6.61941	10.1108	7.89152	18.8784	12.2403	7.04817	22.6263	425.245	738.207	900.95	1095.2	1155.43	891.968	1067.99	hypothetical protein
NCU04472	dbh-4	557.314	464.396	446.988	181.601	108.401	81.5427	51.6073	79.6633	86.2104	110.657	52.9165	46.2934	61.9019	44.2839	DEAD/DEAH box helicase, variant 1
NCU04473	gt69-1	79.3005	59.905	61.3753	51.7676	39.7009	39.0235	29.6517	43.6955	44.0051	50.0351	45.8988	37.1155	33.6933	37.1812	polysaccharide export protein
NCU04476		0.0586407	0.183148	0.10852	0.01966	0.26421	4.06756	45.254	0	0.0174457	0	0.0573035	0.0602061	0.788354	5.32194	hypothetical protein
NCU04477		0.0768842	0.091183	0.0714874	0.0543003	0.145489	0.614114	9.81084	0.0188435	0	0.0511343	0.186509	0.0816666	0.249574	1.66279	hypothetical protein
NCU04478	pla-6	5.29836	4.19005	4.36839	2.28799	4.29446	4.08713	37.55	13.3398	14.7246	12.768	14.5366	15.5739	11.7022	15.9725	phospholipase-6
NCU04482		534.626	1012.29	1485.1	54.9197	72.5909	29.8774	31.2942	40.9462	46.2472	16.0267	12.6795	20.8924	21.2404	22.4125	hypothetical protein
NCU04485	rrm-7	20.0528	21.3004	21.6928	21.6906	25.753	26.0549	23.0972	42.3205	48.23	49.832	31.1784	34.0864	27.0227	28.0924	rRNA maturation-7
NCU04487		331.118	320.101	344.877	203.368	87.1199	31.9873	18.8066	44.017	33.2907	30.5535	21.9934	15.7764	11.8968	7.63964	hypothetical protein
NCU04488		114.096	88.7946	84.584	85.8268	47.1124	42.9691	27.2501	42.5453	36.8026	51.2281	30.6337	23.4793	26.8201	24.141	hypothetical protein
NCU04490		22.7342	22.403	20.7303	7.02784	5.1743	2.79949	1.5974	2.6218	3.05909	5.67639	6.16622	3.54309	2.89902	1.10076	hypothetical protein
NCU04494	ce1-3	32.2208	20.3361	22.7888	12.3649	10.6834	10.5705	21.044	6.28982	7.612	7.91768	9.51345	10.8561	12.8035	14.713	Acetyl xylan esterase
NCU04496		580.355	371.762	279.927	559.378	350.262	226.595	100.15	51.1012	42.7076	48.5395	270.274	97.5343	155.267	120.216	hypothetical protein
NCU04499		9.74418	12.3147	11.9653	15.3517	16.7929	15.6209	24.263	17.3976	19.3297	25.8309	23.2144	28.6754	26.079	28.9372	hypothetical protein
NCU04500	gh18-1	0.0182904	0.0537691	0.220854	0	0.996522	65.6109	244.56	0.283617	0.19153	0.373864	1.01637	1.13717	5.2702	25.9838	Chitinase
NCU04505	div-32	37.9402	37.5153	42.4052	37.9837	53.668	31.6937	32.0747	54.8823	54.0715	56.9709	71.294	78.7337	86.9365	109.64	nuclear division-32
NCU04506		41.8513	46.9819	40.2912	38.4052	61.9778	54.5109	56.3	91.7616	102.999	114.174	115.281	153.844	130.187	154.493	hypothetical protein
NCU04507		59.4748	55.5436	48.8325	45.7233	49.2124	62.5255	58.2755	118.352	112.133	118.67	114.984	136.772	108.285	114.605	ATP binding protein
NCU04510	gcy-3	686.162	666.55	570.348	274.488	203.764	282.537	411.51	389.768	343.785	188.33	163.274	216.151	169.234	176.011	aldose reductase
NCU04513	uce-14	63.1891	65.5082	63.4446	62.4837	60.5794	82.1117	157.435	73.0903	65.9587	58.1305	68.9886	66.0011	63.1517	76.292	ubiquitin-conjugating enzyme-14
NCU04532		30.6564	32.2959	29.8547	11.6897	32.4656	97.3288	121.991	5.19833	6.53072	6.19124	5.82518	9.09649	29.4755	63.0828	hypothetical protein
NCU04533	app	304.004	221.971	92.2726	172.402	2878.73	15414.5	12812.7	2.69931	0.56482	2.4178	39.1752	206.876	3665.82	8141.55	DUF1881 domain-containing protein
NCU04537	sut-22	1.30583	0.731243	0.726473	0.600778	0.587973	0.400494	0.843669	7.18256	5.04998	3.02032	0.906017	0.897664	0.730263	0.692964	sugar transporter-22
NCU04538		40.2152	27.3747	29.9077	27.2934	37.9969	28.9219	58.8706	265.965	287.685	262.066	349.913	393.332	284.384	298.814	hypothetical protein
NCU04540	fwd-1	183.651	191.792	186.787	200.572	178.415	157.105	147.052	134.582	128.099	136.675	134.541	130.088	135.96	142.259	F-box/WD-40 domain-containing protein 1
NCU04541	ens-14	81.4373	79.5902	80.1026	66.2372	72.5623	79.3237	89.5833	81.4327	89.0277	93.7419	107.989	125.912	178.166	189.84	endosome-14
NCU04547		0	0.179945	0.146583	0.232613	0.295261	1.26393	22.6716	0.0394059	0.151902	0.161165	0.177766	0.387965	0.740345	3.69987	hypothetical protein
NCU04550		28.4234	26.8798	29.1453	35.206	43.7113	44.8768	60.5903	51.7597	46.6648	42.373	57.0009	52.2273	55.9475	51.2909	hypothetical protein
NCU04555		5.54822	6.25972	5.66308	6.7462	9.16889	13.3726	82.0976	18.4922	24.2338	31.7574	32.5516	41.3117	33.0263	44.6269	hypothetical protein
NCU04566	prk-10	158.901	175.269	180.382	178.483	166.427	152.074	129.433	189.25	188.308	192.817	183.292	182.067	179.783	180.245	protein kinase SNF1
NCU04581	kin-6	86.5092	84.3531	90.4741	93.287	79.471	57.0921	55.9705	68.9075	59.097	61.5219	61.4746	55.7908	53.6088	49.8473	kinesin-6
NCU04586		0.29679	0.308038	0.433718	0.287855	0.316877	0.407585	43.8607	4.83381	10.0969	22.5345	23.4123	28.3291	24.3325	30.1195	hypothetical protein
NCU04592	cem-4	45.2294	30.3695	27.1472	29.1712	15.1481	7.68694	9.64782	118.206	103.238	106.033	67.3234	64.7061	43.826	53.1387	condensing enzyme (mitochondrial)-4
NCU04594		138.437	112.446	94.7189	47.304	35.4658	34.6128	23.3296	47.5701	41.5431	31.4711	28.2244	30.7046	24.1458	24.4551	4-carboxymuconolactone decarboxylase
NCU04597	mak-4	153.348	154.446	162.086	179.055	265.674	296.621	306.503	209.805	172.346	164.931	180.649	186.241	212.694	221.284	mitogen-activated protein kinase MAF1
NCU04598		70.8723	83.1797	88.0103	73.0779	86.9459	91.0631	107.118	151.03	157.451	152.168	135.461	158.657	135.625	130.68	hypothetical protein
NCU04601		41.6611	41.3668	40.5212	34.3538	128.508	353.115	418.327	33.5771	30.3468	31.0895	48.4869	77.6795	135.184	180.532	hypothetical protein
NCU04607		7.48519	7.97218	7.9809	34.2431	111.617	130.423	88.7335	6.21804	8.15261	8.78493	22.0813	23.1936	54.9142	51.5473	hypothetical protein
NCU04608		0.684704	1.6255	0.966332	2.55901	5.32802	15.8756	18.4432	0.454082	0.767483	0.899386	0.835231	1.557	7.06112	9.95338	hypothetical protein
NCU04625	pup-4	0.42305	0.544527	0.520514	0.502072	1.08753	4.33227	20.3098	0.975158	1.13761	1.92797	1.29017	1.8195	2.84916	5.91466	Purine transporter
NCU04630		123.29	162.819	132.139	63.07	145.547	137.092	183.12	9.1386	9.47939	13.5274	38.5588	65.6717	47.7626	53.5953	hypothetical protein
NCU04631		0.225303	0.219566	0.199013	0.689744	1.03558	7.11507	7.15293	0	0	0.0179072	0.628542	0.904875	1.60527	3.43976	hypothetical protein
NCU04635		122.851	120.636	124.597	111.158	98.1414	194.685	746.552	763.997	899.305	597.345	355.237	384.702	311.623	430.675	hypothetical protein
NCU04638		27.6276	47.9866	45.0403	57.0234	126.074	147.328	476.106	55.7118	61.2005	62.8061	71.786	94.8206	107.949	154.819	hypothetical protein
NCU04639		217.071	194.183	180	140.626	318.782	298.166	280.903	969.79	1074.97	913.302	1010.09	1094.4	663.495	620.19	non-classical export protein Nce102
NCU04645		228.305	170.275	170.275	225.885	212.256	220.663	131.097	69.4748	75.2286	95.2004	132.202	142.449	151.065	148.301	DUF124 domain-containing protein
NCU04654	tgt-1	24.3648	17.2786	17.8678	16.1003	16.3969	20.3598	14.0515	8.42621	6.77863	6.19205	9.43348	8.45758	9.6867	11.3206	tRNA-guanine transglycosylase-1
NCU04662	apg-4	33.292	31.6019	32.3917	45.4077	47.8049	65.2616	59.2571	58.5376	64.3794	65.0875	65.9907	63.1672	73.1059	67.8883	autophagy protein 5
NCU04667		223.829	307.598	371.248	242.275	328.719	1105.66	2238.74	661.585	933.02	1335.89	600.246	870.969	709.431	898.924	hypothetical protein
NCU04670		61.4315	65.4834	69.7073	77.4551	78.1967	78.0658	73.1118	118.78	119.167	110.941	118.216	115.198	113.23	114.476	hypothetical protein
NCU04690		8.00906	8.33675	6.44843	4.4364	2.75646	2.34884	2.15834	3.09643	2.72993	1.88853	2.18385	1.95263	1.45214	0.756389	hypothetical protein
NCU04695		3.10648	3.06201	2.56149	2.24018	2.66225	2.08789	9.11068	7.10439	7.63461	7.41864	9.41274	11.7932	7.76722	8.79421	methyltransferase-UbiE family protein
NCU04710		0.0403035	0.0194194	0.0372385	0.131974	0.685971	6.67482	734.087	0.0205624	0.0191233	0.0523968	0.173027	0.893149	3.23029	85.7262	hypothetical protein
NCU04720	nit-6	116.473	115.338	103.701	54.4992	23.8079	2.58525	6.86792	43.2328	22.9864	11.9938	8.41197	12.5849	4.21111	3.90119	nitrite reductase
NCU04722		6.62615	10.2607	11.497	11.9516	25.5289	43.628	54.7743	14.6246	17.7722	18.953	20.9861	31.8716	35.067	37.0068	hypothetical protein
NCU04723		2.46096	4.68461	4.17134	6.14916	12.5206	19.9508	31.3445	7.42803	8.30209	11.3844	11.3992	14.5517	16.4338	19.1086	hypothetical protein
NCU04726	gh3-9	108.145	113.314	118.05	115.676	111.673	109.819	81.9327	136.402	129.275	116.903	95.6277	94.265	84.1802	86.1988	beta-N-acetylglucosaminidase
NCU04727	gapd-1	44.7409	38.4715	26.2902	13.8462	12.6852	107.443	131.788	329.245	323.47	346.309	120.543	110.387	115.091	147.02	glucosamine-P deaminase-1
NCU04728	emp-8	67.3724	51.7519	46.4138	48.4304	62.2035	120.376	93.5613	237.821	173.055	172.645	133.404	150.521	146.333	148.758	hexokinase-1
NCU04730	qde-2	238.309	289.732	307.907	295.473	372.925	433.127	499.901	163.535	171.171	163.529	132.345	182.119	224.293	233.283	post-transcriptional silencing protein QDE-2, variant 1
NCU04735		1.38257	1.21363	1.22078	1.30889	0.569771	0.365502	21.9042	0.440366	0.821125	0.79413	1.59594	0.304514	0.682957	2.75783	hypothetical protein
NCU04743	tas-3	73.1768	76.6355	71.4862	66.5579	47.6536	51.1062	51.1432	103.993	94.8956	73.4601	47.8611	40.5548	39.7814	41.7188	tubulin-tyrosine ligase
NCU04744	dps-2	0.796959	1.29437	0.737294	0.675815	0.963764	0.532505	133.326	3.3341	2.54877	1.7423	1.9569	1.77511	1.49916	14.5414	dihydropicolinate synthase-2
NCU04752		0.0365807	0	0	0.108601	0.0216438	0.469467	58.3879	0.0205624	0.0191233	0.121901	0.0546617	0	0.066194	6.31946	hypothetical protein
NCU04765		88.3087	83.1328	92.3258	56.1225	49.3245	52.2483	46.974	192.287	197.528	191.296	154.609	189.477	135.977	155.433	hypothetical protein
NCU04770		525.845	596.093	596.993	565.499	620.848	469.133	407.516	774.919	808.286	837.533	842.408	901.44	888.458	1115.46	TATA-binding protein
NCU04775	nnt-1	14.8332	13.5318	12.3719	10.6252	9.30156	10.1617	6.87028	11.9749	10.6516	9.84136	7.52397	8.46219	7.02958	6.2459	nicotinamide N-methyltransferase
NCU04794		48.5113	51.4931	52.5738	50.2468	52.3666	49.8772	38.3083	74.83	69.1632	68.7828	60.1704	67.2236	64.1473	64.6709	hypothetical protein
NCU04808		103.268	110.506	105.909	99.1751	124.449	99.8118	89.2663	177.851	157.595	145.958	162.853	163.6	138.841	140.573	hypothetical protein
NCU04810	stk-2	28.0181	29.7693	30.0734	24.7181	21.0312	20.0124	20.2811	27.9296	22.6131	18.7062	18.4343	18.1392	15.5154	15.3845	serine/threonine-protein phosphatase 2A activator 1
NCU04812		18.7901	23.4245	18.837	29.0315	19.1572	10.7167	10.3391	13.4398	23.6509	31.6257	302.407	208.348	186.857	121.959	hypothetical protein
NCU04823	adh-12	118.575	37.0692	34.9666	29.6747	14.779	7.2732	11.2679	517.692	397.669	241.825	242.743	215.077	100.948	71.8085	alcohol dehydrogenase-12
NCU04824		27.3691	34.5076	37.4603	40.5187	57.912	60.8978	78.7154	48.5061	42.7691	46.0615	59.8083	62.8283	62.2703	62.2738	hypothetical protein
NCU04826		261.279	256.513	260.335	284.138	230.308	189.055	133.076	318.704	339.667	252.602	166.51	152.368	157.597	140.923	hypothetical protein
NCU04832	dpr-1	32.8224	33.0675	36.4674	27.2484	30.3252	35.7983	39.2681	83.6661	79.558	82.0645	74.8171	88.3102	63.6725	67.2877	dehydropantoate reductase-1
NCU04837	mic-18	55.4145	54.2384	55.1079	48.5536	38.1607	39.7515	39.1904	64.9136	75.4269	70.0234	77.1219	72.0186	63.84	60.3278	mitochondrial 2-oxodicarboxylate carrier 1
NCU04845	pdo-3	29.8842	37.5851	33.1655	33.671	41.2562	32.6553	31.8865	44.8683	45.4594	47.3666	53.9994	66.857	64.5293	69.6057	phytanoyl-CoA dioxygenase
NCU04850	gh55-1	37.5964	142.735	89.4495	235.657	815.766	2393.47	2227.21	469.712	555.812	327.583	191.808	591.077	784.952	1302.49	exo-beta-1,3-glucanase
NCU04851		30.0357	28.7588	27.6699	44.8967	49.0881	49.27	143.43	38.6848	36.022	33.0435	40.8768	39.6017	40.1103	51.5018	hypothetical protein
NCU04852		0.128313	0	0.1438	0.1937	0.355068	0.40074	10.9267	0.208183	0.0368655	0.0690415	0.326147	0.261277	0.622873	1.28561	hypothetical protein
NCU04856	gln-2	1334.88	1224.12	1179.96	1319.8	1431.73	976.605	735.906	2007.87	2098.04	1419.95	1314.5	1053.61	863.365	684.477	Glutamine synthetase
NCU04861		2.8186	1.82742	1.71191	1.891	1.54314	0.707782	1.81817	12.1021	7.36979	6.58292	6.97235	6.78724	5.42518	4.94478	hypothetical protein
NCU04865	pks-3	29.8616	16.2132	14.6934	15.2833	8.33317	5.91044	8.55737	138.418	84.4127	107.254	69.707	56.344	38.9365	33.0614	polyketide synthase 3
NCU04871		1.45215	1.22018	1.61746	1.19798	1.80121	2.59843	3.03709	3.65114	4.45876	5.10781	5.47592	5.71775	7.03329	7.52481	hypothetical protein
NCU04872		49.5669	36.5697	32.623	169.557	201.556	215.871	184.404	23.1385	20.5945	23.1763	75.988	62.4732	113.739	192.903	hypothetical protein
NCU04887	gt71-1	66.1485	67.2677	75.5178	62.1881	70.8976	58.75	103.584	103.613	126.787	124.984	161.928	172.86	157.83	162.115	hypothetical protein
NCU04903	tpp-1	5.32678	5.25377	4.68216	5.55746	7.18316	12.334	14.1921	5.45415	5.75822	4.76234	5.6757	5.83458	7.45628	8.69054	tripeptidyl peptidase-1
NCU04907		980.909	971.981	960.74	751.854	197.307	120.41	115.444	378.464	329.506	376.088	279.339	163.087	125.649	107.167	hypothetical protein
NCU04917		8.80767	2.51199	3.65868	0.874729	0.809575	0.428222	18.0004	0	0	0	0.267342	0.0602061	0.0400563	2.03091	hypothetical protein
NCU04921		75.9474	71.375	66.3469	58.3581	58.2295	88.4747	83.4279	220.406	238.739	202.447	197.913	187.262	132.949	152.644	DUF1295 domain-containing protein
NCU04923	gcy-1	411.992	313.871	244.824	179.205	44.6148	27.0442	30.389	100.855	100.008	62.0715	52.4961	49.9305	29.8962	31.1257	Gld1
NCU04924	cut-1	315.893	223.414	168.27	201.849	54.4228	19.4098	23.3062	140.275	163.587	95.4312	64.8179	49.4191	32.5443	36.8393	HAD-superfamily hydrolase, variant 1
NCU04926		0.0550115	0.0177802	0.0192119	0.260556	0.124659	0.46681	69.2838	0.243336	0.0385432	0.0179072	0.554705	0.184332	0.276421	8.0751	hypothetical protein
NCU04928		315.467	174.28	156.275	263.157	78.7765	223.555	445.206	4.0494	3.16852	3.33007	8.87141	10.9706	18.4058	40.2752	hypothetical protein
NCU04930	cea-6	1464.95	1203.71	1043.54	714.43	380.551	543.268	531.981	311.197	175.085	129.115	132.737	168.574	144.024	172.906	hypothetical protein
NCU04931		1494.49	1369.44	1166.83	1081.05	700.846	1295.26	1659.33	73.3947	71.5191	39.7282	88.8915	150.878	152.723	243.203	hypothetical protein
NCU04934		0.881012	1.07113	0.624239	3.36523	2.7552	0.928421	1.56986	1.36739	1.54051	2.09215	27.5769	20.2177	16.9467	10.7654	hypothetical protein
NCU04939		5.77852	7.59608	7.17345	5.016	3.50056	8.51459	35.806	12.6878	12.8364	14.2576	21.0586	22.0276	24.0574	24.8947	hypothetical protein
NCU04942	aap-7	12.5868	10.6225	15.8336	9.37866	19.9182	15.8625	17.6589	89.8562	84.7283	84.5169	34.2101	38.1077	27.1013	37.2123	methionine permease
NCU04945	tim40	36.7231	32.3355	36.443	38.4026	36.5166	40.704	39.124	68.4145	67.7246	66.2636	65.3801	74.5835	59.792	65.4347	mitochondrial intermembrane space protein Mia40
NCU04949		101.71	90.4883	87.3871	63.9983	52.9572	51.8818	68.494	61.5055	55.3562	35.6108	38.3298	38.7256	39.8429	48.0274	hypothetical protein
NCU04953	apr-7	4.85588	3.7691	3.30574	6.5112	10.2889	42.3765	53.7348	5.77161	4.73846	5.42554	7.05833	12.2789	15.9651	30.0788	penicillopepsin
NCU04955		1.61226	2.69086	1.96796	2.3082	3.65377	4.19649	5.79178	3.17212	2.81078	5.99244	7.42385	9.74611	11.0969	11.4755	hypothetical protein
NCU04960		0.668228	0.820358	0.645308	2.6997	9.77671	14.9367	19.9088	1.14382	1.08131	1.247	3.19469	5.55342	5.7952	8.43271	hypothetical protein
NCU04961		0.763496	2.12994	2.16095	24.1317	42.2173	112.57	133.064	4.38162	4.68758	8.28312	12.9835	16.737	25.6192	47.4952	hypothetical protein
NCU04983	erg-3	67.7425	41.136	38.6756	47.9593	36.2906	18.7481	19.5481	13.406	16.8168	18.151	19.7986	10.4737	12.493	12.6281	lathosterol oxidase
NCU04994	lap-2	6.40699	7.64344	7.8017	5.7503	3.78786	2.6498	3.6654	19.8603	19.382	17.2331	20.3401	23.6469	18.1366	15.2368	leucine aminopeptidase-2
NCU04998		2.42508	4.29527	4.44065	5.36078	10.7918	7.54043	9.68528	6.92688	10.4409	11.0381	11.9759	16.9249	22.3074	22.8613	hypothetical protein
NCU05000		5.33258	4.14357	3.82141	2.05803	2.9232	2.47698	4.10057	34.8349	14.111	5.48866	3.66565	4.10419	3.18452	5.26977	hypothetical protein
NCU05005		26.6564	21.2275	24.8129	10.4836	3.98228	9.29283	61.486	32.0156	40.3396	55.9466	74.8601	85.9099	80.2797	105.315	HHE domain-containing protein
NCU05013		6.99369	5.11612	5.12205	4.13952	4.95822	3.43651	6.01245	18.9042	24.7418	20.3185	29.8035	23.741	17.6768	15.7273	hypothetical protein
NCU05016		31.0848	42.1891	47.4239	44.4852	61.3919	80.2893	80.2022	47.3976	62.8869	68.5079	61.885	74.0948	80.3119	75.1286	hypothetical protein
NCU05020		9.94666	10.1686	10.9387	8.51738	6.71285	5.61278	23.3036	22.2847	28.4835	45.192	47.6872	50.712	41.2542	38.7792	hypothetical protein
NCU05024	ff-11	4.18943	2.38314	2.51163	2.43221	2.93471	2.33128	20.4886	1.31265	1.06941	1.45584	2.43412	2.06039	1.87657	4.22676	hypothetical protein
NCU05030		0.457868	0.761671	0.926877	1.61984	5.76689	857.452	1771.75	0.0205624	0.516626	3.0945	14.5966	164.757	944.081	1225.14	hypothetical protein
NCU05034		7.76076	11.1323	12.2097	19.534	14.2312	11.438	13.369	8.51948	9.63297	12.5024	57.3357	49.1387	41.2442	34.7406	Septal pore-associated protein, putative
NCU05035	vad-12	37.2203	38.5953	31.0542	24.2432	9.44765	13.1194	33.5719	7.6686	6.01596	7.67941	4.8477	5.78795	7.32743	9.04812	hypothetical protein
NCU05037	dps-3	14.3148	20.306	23.2946	16.8122	32.1436	66.91	70.8304	11.2208	13.5174	9.09892	8.9535	20.075	24.5048	29.4173	dihydropicolinate synthase-3
NCU05047		4.775	4.18285	5.87008	21.2769	17.4443	7.54972	12.6942	13.3913	20.018	20.0988	130.941	122.792	132.192	79.5845	hypothetical protein
NCU05049		5.9436	1.50951	1.13104	1.63459	2.05132	1.59136	118.844	31.2327	28.4605	26.8036	35.7912	40.2556	15.5315	28.7324	hypothetical protein
NCU05050	had-2	1.57568	1.9624	1.26044	1.30795	1.14912	1.06469	2.72114	7.5134	6.12275	5.50813	2.4503	1.57133	1.52515	2.07312	hydroxyacid dehydrogenase-2
NCU05053		14.0505	15.8373	15.4129	13.1174	9.92799	9.45078	22.5442	27.5828	30.1237	34.9246	25.2868	25.0248	36.2171	34.2307	hypothetical protein
NCU05054		20.4712	30.1955	31.1362	28.3955	35.6791	49.9873	1127.15	81.3035	104.626	102.245	89.7695	127.958	202.362	321.448	hypothetical protein
NCU05059		0.155677	0.16045	0.0180266	0.140579	1.00618	0.677744	4.42508	12.1849	7.92403	9.88351	18.4407	10.6673	9.85119	6.66344	monooxygenase
NCU05061	sgr-16	201.855	273.899	274.049	96.431	62.4374	56.676	50.5865	121.55	106.144	114.869	44.4192	48.8578	39.0329	37.5645	hypothetical protein
NCU05068		69.0624	105.009	95.6629	69.4205	61.7032	24.504	33.548	13.7688	19.7623	30.0545	26.9412	41.2327	73.4511	80.4968	hypothetical protein
NCU05069	fxr-4	52.0259	68.0225	70.2499	38.2539	34.0922	138.075	237.545	289.99	308.988	344.055	414.704	436.2	339.655	350.752	FAD-dependent oxidoreductase-4
NCU05071	mpr-3	1.08603	2.04047	1.71325	1.5613	2.81948	11.242	17.2325	6.96239	8.82051	14.6097	18.017	24.3693	21.1301	21.1796	metallo-endopeptidase
NCU05073		0.0550115	0.0891153	0	0.132296	0.294393	0.021128	4.75197	0.035998	0.0194199	0	0.033663	0.0599754	0.0215913	0.866386	hypothetical protein
NCU05074		69.5764	82.6525	70.4592	70.7643	60.2285	67.735	65.6359	29.9173	32.5728	39.3205	52.3868	69.9424	76.7878	83.526	hypothetical protein
NCU05080		3.03686	2.19679	2.65092	1.7518	9.50584	422.135	825.829	2.82743	3.20249	2.46131	3.30885	5.7354	69.0741	207.134	hypothetical protein
NCU05082		0	0	0	0.0393199	0.0415529	0.231571	19.8755	0.0822497	0.11563	0.157232	0.332844	0.735108	0.853981	2.74455	hypothetical protein
NCU05084		2.26694	0.533406	0.722092	0.785247	0.760175	0.253435	2.82184	22.778	29.7282	30.1916	39.1353	30.0028	11.6022	9.70758	hypothetical protein
NCU05085		0	0	0	0.167258	0	0.340042	105.302	0	0	0	0.128499	0.0202224	0.370316	9.09866	hypothetical protein
NCU05092		1.55362	2.33152	1.36886	2.13987	13.4484	19.4928	21.0484	0.792396	1.17371	2.04307	1.40813	1.13943	8.23133	10.488	hypothetical protein
NCU05097		1.63547	1.30014	1.67103	0.87868	1.93024	6.98437	13.4245	1.00414	0.919978	1.5915	2.77611	3.10201	5.11893	6.89815	hypothetical protein
NCU05104	gh7-4	2.08813	3.04797	2.55269	3.89098	2.96812	15.6972	41.1689	0.993018	1.35074	4.59446	8.44269	10.6646	40.9423	52.5485	exoglucanase 1
NCU05119		45.1863	50.0889	49.942	34.5813	37.4557	39.8637	36.0996	161.923	180.594	201.715	197.258	216.487	144.079	152.877	hypothetical protein
NCU05126		663.38	298.144	372.864	497.356	13.7288	2.25813	4.96074	0.471992	0.488623	0.158978	1.74162	0.931579	0.521879	0.235014	hypothetical protein
NCU05128		14.5853	18.4209	20.202	12.2482	9.02431	8.76912	17.8563	40.2214	49.7762	55.9152	64.8822	72.2386	48.989	50.2703	hypothetical protein
NCU05138	gt25-1	23.3835	18.9055	17.6226	16.6211	14.8241	10.7531	46.2995	3.87455	4.12948	5.3805	7.25383	6.3941	8.09548	14.6313	hypothetical protein
NCU05142		3.05903	2.35573	2.72696	2.66455	2.17578	1.46753	3.39821	39.8831	59.5487	56.7883	65.3732	68.6889	42.6623	43.7249	hypothetical protein
NCU05143	znf-59	92.7997	42.689	43.2467	68.3664	42.9766	48.1592	126.542	1270.01	1350.25	1622.6	1919.46	2278.31	1239.22	1497.29	zinc finger transcription factor-59
NCU05146		12.1675	12.9507	13.7215	22.0231	27.5448	20.7947	21.0557	18.7667	26.0707	30.8595	145.062	125.188	109.355	80.2581	hypothetical protein
NCU05147		1.66656	2.19865	1.78804	1.00065	2.07785	7.69914	9.72173	1.52003	1.90067	3.16045	6.38648	7.16489	6.41098	6.85928	hypothetical protein
NCU05149		68.6541	63.5952	61.3274	211.118	408.101	243.999	115.644	14.4726	15.7259	20.6232	114.865	141.047	162.229	112.31	hypothetical protein
NCU05151	phk-1	66.8276	55.7328	57.3269	29.1551	50.5386	65.2455	125.129	15.998	20.2581	22.7095	33.2793	45.5705	31.2543	44.3739	phosphoketolase-1
NCU05152		9.43035	7.05077	8.06881	4.65051	9.06255	15.7777	13.5665	1.38806	1.69959	1.68982	2.88288	4.54786	9.12081	9.86708	hypothetical protein
NCU05153		212.468	99.2544	73.6422	249.206	168.63	34.7155	36.7944	4.39337	1.09848	1.52343	51.7879	24.4624	27.0239	17.412	carbohydrate O-acetyltransferase
NCU05154	nca-3	57.4277	34.813	35.9878	142.372	194.267	290.821	418.204	64.7282	70.8866	74.3511	103.779	86.2507	179.879	177.384	calcium P-type ATPase
NCU05155		0.488954	0.239982	0.242024	1.07981	2.0908	4.01228	66.0119	0.322992	0.502815	0.380097	0.812954	1.30438	2.60428	17.2035	hypothetical protein
NCU05159	ce5-2	27.0212	25.6023	26.6122	38.6741	41.7249	47.6353	41.5448	15.2791	17.3308	16.0167	30.0088	24.8639	30.404	33.9213	acetylxylan esterase
NCU05160	mpr-15	353.611	240.94	249.337	165.551	130.376	118.916	119.761	109.194	105.657	113.342	104.439	97.3782	95.242	92.355	metalloprotease-15
NCU05162		69.2959	70.8947	69.5461	72.7531	71.9717	62.6919	66.8379	41.3104	39.4992	37.7724	45.4732	47.2224	46.2689	49.2236	hypothetical protein
NCU05163		15.5468	9.89449	10.7382	4.21317	2.40857	2.87918	2.73774	3.12665	3.70143	5.85902	4.94058	4.75099	4.0699	4.52515	hypothetical protein
NCU05164		319.5	205.53	145.793	95.0311	72.6984	98.2427	100.45	39.7254	33.0051	30.5181	60.2686	46.7268	50.1488	48.7004	short chain dehydrogenase/reductase SDR
NCU05165	pdx-7	179.924	149.602	128.375	76.1286	62.192	59.0523	58.5109	60.3058	36.3357	29.2297	43.547	50.6834	47.794	45.9269	pyridoxine-7
NCU05169	cat-4	31.1175	15.4798	16.1957	13.667	18.015	26.3283	30.8102	79.9455	72.2874	68.9544	65.666	65.9332	44.0809	42.2982	catalase 2
NCU05183		90.4098	82.9878	78.3659	106.868	149.681	131.354	82.3474	10.6317	16.6553	23.8157	57.8068	42.8973	66.9249	67.8316	hypothetical protein
NCU05184		6.21292	7.08921	5.4142	12.6295	17.1186	29.8276	40.8003	7.59032	8.26502	10.6354	77.5385	65.1723	82.9413	70.1176	hypothetical protein
NCU05185	cyp450-9	187.125	145.771	150.443	59.9636	35.3115	77.2795	40.3806	7.08983	10.5478	12.9881	7.51419	12.9254	49.6832	55.0002	bifunctional P-450:NADPH-P450 reductase
NCU05188	fdo-1	38.3475	20.1995	26.4688	40.308	5.89171	2.91924	2.07769	10.1296	2.9339	1.48415	0.613236	0.856989	0.930824	0.856949	flavin dinucleotide oxygenase-1
NCU05189	gpr-21	16.1515	12.5999	9.69839	10.0765	4.36743	4.84699	6.59937	0.46608	0.469796	0.459109	1.09021	2.54613	3.0584	2.01308	hypothetical protein
NCU05196	djc-3	44.9924	46.9132	50.3967	48.6665	43.4628	35.7804	28.8641	77.5186	78.9792	77.4445	61.3124	67.4704	55.4067	63.7634	mitochondrial DnaJ chaperone
NCU05201	trm-62	0.183372	0.519156	0.42837	0.657959	1.49411	3.36017	26.1437	1.3512	1.19047	1.36761	1.74879	1.58781	1.84078	8.43443	transport of metals-62
NCU05202		20.9773	17.0156	16.6147	24.8561	26.2055	32.1247	47.4174	34.9681	36.4625	38.3902	41.0928	41.7736	40.0112	44.0068	hypothetical protein
NCU05203		47.7902	50.8487	52.8733	64.0365	92.5696	86.6981	108.108	68.7076	65.6934	63.1004	80.969	88.5481	82.933	88.9618	hypothetical protein
NCU05204	cul-1	151.438	162.928	166.981	181.396	184.409	192.272	224.604	151.553	147.094	150.418	130.657	134	142.845	161.611	Cullin 1
NCU05206	gna-3	81.9891	77.1617	73.3958	94.793	118.871	141.442	157.184	87.3041	72.9361	71.9884	83.957	81.7161	93.1187	105.527	G-protein alpha subunit
NCU05216		0.186954	0.186212	0.134483	1.55426	6.26947	11.4249	69.3607	0.5894	0.265557	0.12188	1.35927	7.31171	8.22094	18.7783	methoxy mycolic acid synthase 1
NCU05218	hat-4	35.3035	37.123	41.1982	44.5379	46.9736	49.2285	45.8935	43.0901	49.7494	54.4583	55.923	62.993	61.5334	82.2139	histone acetyltransferase esa-1
NCU05224	udk	62.978	64.6812	61.4426	50.8463	50.6964	54.5616	43.8634	91.7648	101.633	102.252	75.1827	82.4732	81.0609	69.8389	uridine-cytidine kinase 2
NCU05229		162.661	169.025	171.429	344.447	901.609	2053.77	2107.81	149.499	101.999	121.513	190.02	275.129	764.705	744.021	hypothetical protein
NCU05230		17.4075	10.4951	14.1725	3.52746	1.89351	2.25406	2.40295	1.63716	1.74291	1.25918	0.323096	0.735108	0.97955	1.17507	hypothetical protein
NCU05238	cys-4	185.851	181.764	181.32	129	131.188	182.997	161.796	413.289	381.327	326.919	166.43	221.787	206.295	241.369	sulfite reductase beta subunit
NCU05256		114.607	92.3638	82.2607	200.365	161.847	147.335	86.1875	15.6206	18.8521	26.2872	79.8532	52.9269	67.3438	64.4106	hypothetical protein
NCU05262		62.0478	58.7006	63.4498	60.2044	54.7309	64.0623	74.2316	47.041	44.9946	46.4996	47.399	46.4145	48.9045	54.2743	hypothetical protein
NCU05265		51.2158	60.0899	69.2839	47.9099	47.3074	50.9142	57.4591	76.8749	87.3445	101.813	89.103	101.405	102.719	89.7199	Septal pore-associated protein, putative
NCU05268	chs-6	27.4379	43.2	22.9842	181.365	249.945	175.418	90.7652	9.0057	13.7653	21.0885	92.8534	71.7208	99.8045	82.5147	chitin synthase D
NCU05269	hsp88	441.82	436.84	445.259	313.179	224.304	239.765	232.803	305.828	294.489	303.498	201.86	197.193	201.564	242.563	heat shock protein 88
NCU05278	erg-5	307.627	246.405	229.65	186.647	129.315	113.512	121.136	89.5675	82.563	104.389	82.8006	81.278	79.5903	89.0221	cytochrome P450 61
NCU05281		16.2084	14.2901	14.5942	16.1736	13.8977	13.8664	55.9145	12.5699	12.867	13.5192	15.1033	13.1753	13.9011	18.7644	hypothetical protein
NCU05288		722.018	708.663	687.261	612.076	542.531	564.895	464.925	494.939	475.355	507.253	412.325	434.57	383.129	388.32	rab GDP-dissociation inhibitor
NCU05306		85.4963	92.1495	82.2164	70.2631	47.676	53.0296	56.8414	167.804	145.623	131.242	143.799	148.071	95.8229	86.3937	hypothetical protein
NCU05311		3.88826	3.52996	3.33509	9.02499	15.1106	10.4967	10.3852	2.05191	2.16395	2.03412	3.34226	4.85801	6.70458	6.67249	hypothetical protein
NCU05319		67.3324	44.6686	36.3297	130.588	54.7625	61.1529	35.9281	18.8044	16.0406	13.9374	14.6376	9.50632	11.5658	13.3447	LysM domain-containing protein
NCU05321		2.7316	3.30544	2.85914	9.37361	14.6393	11.1535	53.0237	6.62749	4.54366	7.75356	8.16584	7.01795	8.43514	13.8442	hypothetical protein
NCU05358	mlh3-1	0.356918	0.580162	0.381443	2.15135	3.54672	18.7974	47.3371	0.586106	0.91391	0.770502	2.30194	1.61448	1.9395	3.93414	hypothetical protein
NCU05373		46.2946	46.7554	47.0303	64.3312	237.669	237.966	324.357	57.7203	65.2011	65.7323	82.1325	134.288	130.668	146.581	hypothetical protein
NCU05385		21.207	22.6031	25.031	22.5458	20.0355	23.0463	44.9951	38.1331	39.0305	37.4252	35.8527	45.1195	36.7743	34.8413	hypothetical protein
NCU05389	cpr-6	31.8987	32.4027	31.9143	39.2349	44.1565	42.9461	40.8084	41.0304	45.5964	50.2528	49.8761	55.6598	53.6637	51.8576	hypothetical protein
NCU05394		22.5827	19.5926	17.1617	10.6042	26.6165	27.2942	35.0357	17.7421	19.942	25.871	35.8621	54.8669	51.8991	49.6248	MFS transporter
NCU05404	ghx-2	541.355	274.048	301.813	426.35	587.733	4289.37	8562.41	180.119	203.704	247.876	582.218	629.205	2210.92	4313.93	glycosyl hydrolase unclassified family-2
NCU05410	arg-5	16.9878	15.0584	15.7788	16.6494	19.3809	26.5213	42.1557	26.8861	23.7921	23.7384	21.1472	21.8191	21.8672	34.6148	Acetylornithine aminotransferase
NCU05414		16.3445	32.0976	32.6164	38.9542	66.9311	73.1323	84.654	70.7559	73.4197	90.8588	116.515	132.581	113.703	120.901	hypothetical protein
NCU05417		60.4729	89.2805	96.8049	70.4916	121.868	135.447	135.127	137.226	143.272	141.615	162.442	176.497	210.252	184.71	hypothetical protein
NCU05419	but-1	71.9042	61.9152	62.3029	54.0178	50.2739	49.7214	55.988	106.608	126.805	143.263	163.38	159.216	116.824	123.688	hydroxymethylglutaryl-CoA lyase
NCU05427	spr-8	71.1627	68.7409	70.3794	63.2083	56.1069	55.4546	51.7114	85.1224	73.2807	84.3725	90.4602	88.6557	86.2998	86.2692	serine protease-8
NCU05453	vtr-3	33.8156	25.1051	23.9647	31.5036	23.3216	25.9253	34.8253	13.679	14.4282	13.7448	18.5837	16.366	17.4698	22.2867	vesicle transport-3
NCU05457	cya-4	282.401	262.629	268.233	241.237	212.128	191.563	175.612	305.69	312.106	285.609	272.39	291.888	228.845	257.524	cytochrome c oxidase subunit IV
NCU05462		0.668552	0.913395	1.21434	0.963347	1.58065	6.84364	8.1174	0.528642	0.532868	0.430811	0.254244	0.729294	2.49178	3.22274	hypothetical protein
NCU05467		0	0	0.0534608	0.117638	0.923078	4.05852	5.18361	0	0	0	0.105156	0.911672	2.2861	2.8396	hypothetical protein
NCU05469		0	0	0	0.337585	1.01559	4.4089	6.5697	0	0	0	0.896591	0.988326	2.12289	2.39259	hypothetical protein
NCU05470		0	0	0	0.0716205	0.425937	2.00038	3.01294	0	0	0	0.033663	0.281038	0.891908	1.81495	hypothetical protein
NCU05472		0	0	0.0178203	0.0393199	0.441536	6.03713	9.35588	0	0	0	0.0367139	0.321945	3.5131	3.69455	hypothetical protein
NCU05493		117.979	119.88	107.274	156.199	190.376	183.086	135.346	117.008	124.283	148.512	206.689	238.937	226.236	212.62	hypothetical protein
NCU05494		0.366365	0.538399	0.238055	10.4442	17.9837	8.6908	8.89147	0.419808	1.20714	1.33345	77.2541	102.162	128.675	63.9014	hypothetical protein
NCU05501		168.233	136.168	170.022	64.0405	21.1422	14.7958	22.2946	15.0674	10.1445	9.67824	9.07038	9.66959	9.56425	9.90938	hypothetical protein
NCU05510		2.93315	1.25805	1.01933	1.75585	1.69638	1.23135	3.08322	40.8234	32.801	29.1025	20.0649	19.6208	10.1759	10.6257	hypothetical protein
NCU05516	bio-2	24.4311	25.3146	26.0867	22.3668	20.5763	24.4458	60.5335	23.4746	24.0526	22.2661	19.5249	20.0645	21.4873	25.0403	biotin-2
NCU05519		163.958	162.563	152.015	56.0707	28.7438	23.2298	27.496	57.6107	52.1839	50.4622	59.078	60.6984	57.2652	55.1758	MFS transporter
NCU05523	tcf-11	18.8169	15.8077	16.5248	17.2749	17.8852	18.9227	89.8781	20.9355	19.2434	18.2923	18.1761	18.6882	20.7721	26.8807	transcription factor-11
NCU05524		20.948	22.0026	26.131	15.0087	28.8871	17.9404	106.641	15.3058	13.3778	13.3279	17.4199	22.1896	19.77	26.6405	hypothetical protein
NCU05525		73.3843	63.5782	68.7492	52.1164	39.1729	21.8045	22.0442	35.0726	37.7614	38.5301	22.1478	22.4744	19.881	20.454	DUF833 domain-containing protein
NCU05530		0	0.0177802	0.0372385	4.06505	2.49462	1.14536	0.901436	0.161936	0.823192	1.92607	36.7418	38.5679	24.2037	16.2116	hypothetical protein
NCU05535		37.4588	35.7854	37.3838	29.7817	18.7972	24.2054	42.7318	96.5566	108.211	107.354	119.74	129.138	99.9989	103.092	hypothetical protein
NCU05536	sgr-19	36.8672	35.9338	44.6568	57.6444	76.1399	66.439	54.8816	72.1154	62.7067	61.8411	70.231	81.5227	81.4347	88.1174	hypothetical protein
NCU05537	fah-1	25.3222	35.9924	34.4075	27.4827	40.0723	25.1468	30.713	60.7451	70.3825	53.7517	60.8034	68.8382	58.3953	60.0639	fumarylacetoacetate hydrolase-1
NCU05540		19.9382	19.2411	18.1301	22.9663	43.9325	81.533	75.4959	26.3258	23.345	21.2637	22.2006	23.9807	38.0413	41.3988	hypothetical protein
NCU05541		24.9365	25.6115	25.3928	28.1789	35.5035	31.6829	38.6293	62.909	69.9803	61.7093	63.8402	69.6337	54.9909	58.8123	hypothetical protein
NCU05545		21.2083	16.4971	17.395	16.8598	20.6881	23.7718	56.4636	13.1641	14.7101	16.9075	18.0417	21.0701	22.378	28.5372	hypothetical protein
NCU05550		38.8837	44.8763	46.5731	56.9997	80.4818	90.6299	111.791	46.4064	42.3307	45.4522	38.6838	39.7834	51.0079	56.7313	hypothetical protein
NCU05552	mrp-60	50.1012	48.3092	51.8889	50.5961	39.4727	36.6236	31.083	67.2561	72.7456	77.9837	70.7583	76.9188	56.5158	65.5111	hypothetical protein
NCU05555		7.58568	8.61658	8.16908	13.8464	18.1746	17.9567	45.1028	29.4136	36.5589	38.6335	52.0505	57.6731	56.8909	53.3083	hypothetical protein
NCU05561	cmt	758.946	616.557	737.237	914.82	1198.16	1003.32	1055.01	378.771	386.198	384.126	397.242	456.772	497.889	640.251	copper metallothionein
NCU05563		3.09503	4.01413	5.23624	6.57715	5.04611	5.19829	5.10367	4.14437	5.73382	5.66865	30.3755	32.5204	40.2725	28.0318	hypothetical protein
NCU05564	pex31	186.14	223.91	240.841	208.394	228.381	230.323	288.625	296.717	378.328	409.953	476.304	514.54	469.767	590.718	peroxisomal membrane protein PEX31
NCU05566		0	0	0.0932762	0.77169	0.249371	0.253609	55.7216	0.0788118	0	0.0681791	1.63252	0.669064	0.242331	5.26413	hypothetical protein
NCU05579		11.8017	15.1801	18.8715	17.372	22.0608	23.1281	41.6936	19.0231	20.8971	21.255	20.9378	22.8376	18.792	23.1139	hypothetical protein
NCU05581		30.2107	41.0281	40.7311	34.0228	76.5027	79.2293	74.4347	15.3588	15.6983	14.0104	24.1775	37.9035	40.4917	33.8434	hypothetical protein
NCU05582	ubi-4	25.1703	25.0593	26.1958	28.0642	36.5223	33.5827	71.3473	24.8963	26.7183	26.9019	26.9282	29.0477	32.5834	35.7581	ubiquitin-4
NCU05583		10.5497	10.2659	9.14391	6.87352	9.6046	13.5892	19.2694	5.6078	6.04601	5.78407	5.74844	8.05805	10.769	12.5398	hypothetical protein
NCU05584		3.62034	6.32393	5.80058	15.3076	35.6381	28.0624	19.8346	0	0.036569	0.0358144	1.30614	3.83584	4.06066	4.2544	hypothetical protein
NCU05593	tob55	80.9788	67.6078	81.9637	60.1014	52.7566	54.109	60.3796	111.545	114.135	98.0974	109.852	107.011	81.2895	77.6039	mitochondrial outer membrane beta-barrel protein Tob55
NCU05606	ghx-4	189.105	199.3	214.153	163.346	120.095	109.949	78.0132	107.892	109.989	119.71	93.12	89.9387	93.7561	91.9109	glycosyl hydrolase unclassified family-4
NCU05613		0.278359	0.822212	0.706954	1.56192	3.19982	3.65544	7.03208	0.170526	0.387482	0.406608	1.6572	1.80896	1.42174	1.87921	hypothetical protein
NCU05618		2.70768	2.22344	2.21214	3.8245	4.41705	24.707	56.767	5.65299	7.85473	8.41862	19.3079	21.3805	33.878	35.7122	extracellular SCP domain-containing protein Pry1
NCU05619		7.786	4.5058	3.04864	3.94633	3.91832	3.52375	4.62205	84.6997	104.542	108.33	148.624	154.623	122.454	95.3605	hypothetical protein
NCU05624	ane-2	131.675	121.271	117.206	71.1249	29.5802	31.9297	27.5504	35.0289	38.4927	22.6236	21.8555	15.4714	16.0006	15.2205	asparaginase-2
NCU05628		43.3953	32.1066	28.9596	4.99116	2.64164	2.04623	6.8713	3.07841	1.85631	2.36927	2.40375	1.75411	1.00995	1.51938	hypothetical protein
NCU05629		74.3239	43.0398	32.5836	11.8274	3.18663	1.05652	10.4147	12.4899	6.65684	5.46055	5.89595	3.1945	1.9912	2.72338	hypothetical protein
NCU05635		27.2422	27.3612	27.2329	25.9218	24.3788	24.7542	19.8741	47.331	44.6132	41.4021	39.7889	44.6174	34.0833	29.6797	hypothetical protein
NCU05637		38.4349	42.7467	40.2088	37.0905	59.8177	59.3296	52.0562	26.4468	30.0556	28.9644	30.6128	37.807	43.9126	47.6954	hypothetical protein
NCU05638	stk-34	56.2125	51.1051	51.3326	45.7785	58.5923	59.847	95.2516	44.2577	42.3468	45.5858	36.3334	41.0541	45.3168	62.0509	serine/threonine protein kinase-34
NCU05646		45.5921	57.9973	59.2725	53.4536	62.2436	61.3512	217.028	43.6838	40.759	42.4615	40.2925	46.6724	47.2564	67.8759	hypothetical protein
NCU05681		29.9232	32.0277	29.9828	22.5348	26.3232	33.967	29.3138	11.2788	10.7042	11.6646	17.0099	15.4663	22.4206	20.1655	hypothetical protein
NCU05686	gh16-5	209.354	169.703	174.709	188.08	137.274	81.4729	86.4979	362.74	386.425	237.855	420.759	410.382	543.679	477.145	Cell wall glucanase
NCU05691		11.0243	10.7893	10.6948	17.5875	31.3543	40.7226	70.5444	27.1494	19.0009	22.1082	24.8908	24.9621	41.1319	61.6778	hypothetical protein
NCU05693		495.747	378.364	290.282	388.944	194.627	115.475	57.6562	30.5938	19.9148	27.288	85.1567	75.6666	65.0703	60.0627	interferon-induced GTP-binding protein Mx2
NCU05698		0.0201517	0.0956722	0.108313	0.0193378	1.55515	8.17328	7.79327	0.0188435	0.0582596	0	0.0902593	0.730617	1.43169	2.08564	hypothetical protein
NCU05705		0.564304	0.720159	0.754394	5.49262	15.5458	10.5317	9.07351	0.291277	0.335933	0.439056	5.28152	5.47429	4.69095	3.4251	hypothetical protein
NCU05707		0.582403	2.53527	0.93439	91.9027	186.59	67.2766	62.2405	0.591183	2.87038	7.50887	412.346	676.613	641.519	528.62	hypothetical protein
NCU05710		0	0	0	0.0193378	0.0432875	0.35649	559.389	0	0.0382466	0	0.0920827	0.282422	0.961229	62.3624	hypothetical protein
NCU05712	rcd-1	111.911	56.3801	53.1183	25.7635	9.43378	5.27369	2.71247	4.62989	5.02899	2.92258	1.82483	0.971598	1.4473	1.08356	regulator of cell death
NCU05713		0	0	0	0.0692806	0.0432875	0.174686	8.95609	0	0	0	0.11044	0	0.0223013	1.245	hypothetical protein
NCU05715	vsp-1	158.561	166.908	180.636	179.216	216.491	185.567	211.643	266.171	270.685	277.2	274.037	292.183	271.295	274.835	sorting nexin mvp-1, variant 1
NCU05720	csc-1	143.054	174.576	174.464	237.195	311.3	310.225	239.158	207.409	211.541	203.05	232.185	209.189	262.707	250.254	chitin synthase export chaperone
NCU05722		1.15965	1.01348	1.0162	7.75289	4.79988	2.21281	3.57939	3.32435	3.83895	4.52153	47.5499	31.2506	31.2328	23.6002	hypothetical protein
NCU05735		15.0793	13.5114	12.596	13.057	13.6965	11.813	12.754	18.0391	21.9969	19.6656	27.5838	27.0365	33.5752	34.204	membrane transporter
NCU05749		3.68627	2.74903	2.78816	3.90694	2.62853	1.25341	2.88266	47.0252	68.3064	83.0423	82.6775	98.6053	45.3395	57.5961	hypothetical protein
NCU05751	ce3-2	0.485652	0.558246	0.370581	0.526521	0.583663	7.22108	25.637	1.513	0.99548	1.01994	2.14229	2.69371	2.09986	3.20454	cellulose-binding protein
NCU05752	nt	8.83879	4.50353	5.45405	6.32086	6.61062	8.18997	16.6231	19.436	20.0258	23.2938	23.1944	27.3901	19.0946	21.3325	indoleamine 2,3-dioxygenase
NCU05754		0.0550115	0.0711208	0.0712811	0.0386755	0.104776	0.125093	42.4898	0.0368425	0.0962097	0.0869279	0.0688514	0.245546	0.109233	5.78278	hypothetical protein
NCU05759		0	0.0177802	0	0	0.0216438	0.34137	58.1709	0	0.0191233	0	0.0973663	0.0806591	0.260796	7.05328	hypothetical protein
NCU05771		35.6747	42.1246	46.9325	34.3928	34.2499	40.7341	39.6692	56.8347	67.7069	60.5775	63.7372	67.4259	56.6098	54.8956	hypothetical protein
NCU05773		0.0182904	0.0179945	0	1.20738	7.04054	5.97584	19.1439	0.0411248	0.153283	0.622799	1.28936	1.30841	2.45513	6.63317	hypothetical protein
NCU05778	fes-8	159.15	179.546	175.582	130.667	129.551	144.429	178.4	430.296	434.881	441.539	390.126	485.216	338.596	424.058	iron-sulfur subunit-8
NCU05780	gst-1	57.5911	31.9297	24.0573	14.5458	5.52886	161.467	260.334	8.85534	8.77771	7.18532	8.06086	3.07848	20.0233	65.0876	glutathione transferase
NCU05782	drh-2	35.1712	31.6678	36.4271	27.6719	23.7104	27.0651	21.4298	59.2391	61.7139	71.6142	41.2179	53.5632	35.1111	43.3933	ATP-dependent RNA helicase dbp-3
NCU05784		51.9796	49.017	44.3132	40.9821	54.3019	78.1753	76.9254	161.019	156.267	173.932	156.034	169.81	133.711	136.443	hypothetical protein
NCU05786		285.02	240.489	213.198	285.594	328.865	284.352	247.422	121.128	128.356	131.796	185.136	159.878	188.477	206.751	hypothetical protein
NCU05790	phy-2	11.71	14.5057	15.6401	39.5566	75.9769	65.2927	45.8172	4.43384	5.56059	5.38276	21.4114	21.8416	29.4726	37.8481	phytochrome-like histidine kinase 2
NCU05801		192.689	207.06	213.862	110.287	84.7254	142.855	244.539	62.9818	60.0591	56.6623	38.9216	52.7957	68.0825	105.526	hypothetical protein
NCU05807		102.682	118.813	131.648	77.4868	133.334	73.9662	102.752	28.8796	27.5458	28.5075	32.5497	47.5299	45.3134	37.4365	isochorismatase family protein
NCU05811		0.0365807	0	0	0.700238	7.99411	69.8424	85.6201	0	0	0	0.790318	1.35794	3.71508	9.9662	hypothetical protein
NCU05812		7.74316	14.0268	13.1649	9.10825	14.8417	21.7976	384.299	9.75493	11.3103	11.8359	10.7843	13.4044	11.7043	47.9842	hypothetical protein
NCU05813	mrp-58	68.5301	65.5563	76.7952	77.5601	63.6732	61.8946	49.5759	88.8291	88.9798	92.5628	88.8703	89.4091	74.6533	75.2489	mitochondrial large ribosomal subunit
NCU05821	pig-1	13.4809	11.3528	9.63336	44.1871	165.438	377.601	300.478	2.17103	0.147954	0.618487	33.3019	46.2446	102.034	121.65	melanin pigment-1
NCU05825		2.15231	2.92789	2.42599	2.30067	9.51344	92.1054	71.7346	1.4113	1.33297	1.5938	2.62716	3.57368	8.23087	17.5262	hypothetical protein
NCU05831		26.1682	35.3813	33.9259	74.3957	117.583	133.229	80.6615	35.6834	37.4143	33.6669	48.185	53.3213	68.6113	59.6832	hypothetical protein
NCU05832		372.551	310.894	294.836	353.125	187.244	123.074	101.761	141.133	79.7629	61.6249	55.3149	58.2423	57.7429	53.1973	hypothetical protein
NCU05833		113.957	116.437	120.418	139.084	160.213	109.16	84.2899	40.1891	27.5711	37.2901	36.5308	41.2551	47.6037	44.9212	hypothetical protein
NCU05834		5.71259	5.5157	6.04969	3.72647	1.48323	7.60101	10.4264	0.25359	0.352591	0.245464	0.519763	0.528599	1.36052	5.53743	hypothetical protein
NCU05836	gh47-4	79.2828	49.1102	49.5827	68.2546	40.7645	38.8691	24.8289	13.9124	11.8479	15.9134	32.7633	14.7901	25.4557	24.3601	glycosyl hydrolase family 47 protein
NCU05841		238.423	174.509	179.265	164.337	92.9058	118.881	99.3257	24.5699	10.4454	5.87761	12.2278	13.3868	21.6142	30.3294	UMTA
NCU05843	tam-2	60.413	100.458	75.2036	177.871	328.833	321.343	279.163	16.1078	22.433	40.0818	125.896	198.094	202.946	186.907	ammonium transporter 1
NCU05844		32.9509	26.7587	30.7417	19.1442	21.7112	37.0449	45.9292	190.077	213.317	186.374	241.398	228.321	147.979	139.836	hypothetical protein
NCU05846		70.026	79.6197	81.7656	66.3374	103.103	88.8919	104.854	46.3581	51.1153	43.0643	51.5983	69.4627	71.4999	66.3851	hypothetical protein
NCU05848	cyp450-11	63.1127	38.7812	35.0306	15.9878	0.921599	0.260281	0.877891	0.276741	0.0911767	0.0174656	0.0504944	0.0606673	0.0423294	0.132121	Cytochrome P450 monooxygenase
NCU05850		577.556	656.931	614.084	374.977	217.506	221.128	196.516	315.802	329.794	256.381	209.783	276.305	199.585	210.109	rubredoxin-NAD(+) reductase
NCU05851	cou-3	3.49767	2.43159	2.7744	4.44035	3.90784	6.03046	6.1159	23.8458	17.9811	14.2592	21.3147	16.0772	15.0571	13.6361	coumarate-3
NCU05852	gll-1	38.3491	26.1185	20.8708	11.5023	13.9142	26.1244	24.6088	1.12585	1.28757	1.91636	4.54527	4.14905	10.2624	17.1622	glucuronan lyase-1
NCU05855		313.55	209.903	242.468	287.284	23.8804	2.7428	4.36704	1.9705	2.17218	2.37442	1.75064	1.52807	0.991339	1.42365	O-methyltransferase
NCU05862		1.50042	1.96029	2.11964	6.12453	19.9062	14.7058	5.54094	1.51734	1.66896	1.75082	2.18176	3.74162	7.88698	5.80477	hypothetical protein
NCU05863		2.05872	2.32268	2.88045	2.19822	13.2108	43.1688	43.3377	5.67775	7.0041	6.64641	12.2795	17.1314	22.2291	29.87	hypothetical protein
NCU05866		1.04781	1.65354	1.74478	8.4235	85.4085	86.2763	54.3878	0.552672	0.634111	0.872412	3.61453	22.4695	31.0215	35.9277	hypothetical protein
NCU05870		59.1688	50.3289	53.3554	9.60785	4.76291	2.74979	3.60076	4.55534	3.56439	5.0014	3.26937	2.72625	2.30896	2.8408	hypothetical protein
NCU05872		1.5968	2.20074	1.73659	1.98729	3.64441	2.17646	53.185	0.861978	1.00434	0.78576	1.5838	1.76656	1.88211	6.72332	hypothetical protein
NCU05873	gh13-6	35.2324	27.9558	25.5427	39.7381	56.2252	53.2695	83.1348	16.1859	16.2924	15.062	24.9524	28.1228	33.5425	37.3762	Amy1
NCU05877		0.0604552	0.129808	0.0540798	0.212309	1.96471	1.74642	24.7601	0.36837	0.218033	0.17516	0.296242	0.530614	1.08012	5.04294	hypothetical protein
NCU05880		0.417841	0.701345	0.404004	4.9162	3.46444	2.07484	2.69621	1.82741	3.59717	6.55781	43.683	36.1215	35.5971	27.4184	hypothetical protein
NCU05883	mox-9	7.54127	2.20788	4.25701	0.795013	0.968047	0.845483	5.35979	145.667	119.061	144.641	32.4307	24.0912	7.71049	8.72603	xenobiotic compound monooxygenase
NCU05884	mfs-15	3.2891	1.15362	1.99728	0.181272	0.16884	0.381778	1.55039	34.0323	25.3249	20.728	4.42207	3.38056	2.75156	3.3149	MFS transporter Seo1
NCU05885	mox-5	9.93263	5.94349	7.12581	3.69433	6.95605	5.21341	8.70499	97.5212	81.2128	67.2603	37.4853	45.2816	38.8956	35.1085	monooxygenase-5
NCU05886		9.0521	4.35725	4.05386	1.84146	2.55122	2.0156	2.57448	122.801	103.976	91.0514	36.1299	35.6267	17.9821	16.3718	DUF895 domain membrane protein
NCU05887		40.7077	27.7657	23.3996	14.5208	10.7758	17.4271	22.9567	500.76	352.002	254.796	61.0951	50.269	30.5176	33.6822	oxidoreductase
NCU05888		11.4968	5.16629	7.15985	1.75338	2.0204	3.82003	8.19006	216.898	159.045	145.075	29.0854	23.3917	14.0538	12.3693	dibenzothiophene desulfurization enzyme A
NCU05918		0.0384421	0.0374139	0	0.01966	0.127287	0.979515	6.51518	0.210716	0.0174457	0	0.0504944	0	0.0223013	1.23019	hypothetical protein
NCU05920		11.1793	7.85818	9.24674	9.63798	7.08181	6.17844	30.7148	47.6612	46.486	38.5045	49.1707	46.8191	34.1541	32.839	hypothetical protein
NCU05923	cdh-2	15.1221	24.6558	26.1653	16.6143	14.4525	27.3043	337.588	31.2011	39.4073	46.1098	44.0868	50.9262	41.8407	89.6302	cellobiose dehydrogenase-2
NCU05931		16.3393	15.277	12.7001	17.1218	13.9914	57.0394	53.3475	16.0499	15.4619	21.8933	40.4291	39.5049	46.622	40.0473	Putative beta-lactamase family protein
NCU05933		6.34758	8.86682	11.6801	10.4392	14.1171	14.6777	21.6081	31.4697	30.5349	19.7337	20.3525	24.0038	28.3572	26.1408	hypothetical protein
NCU05948		177.419	195.949	179.622	85.4366	49.0472	11.3555	13.7445	6.05666	4.13507	5.16792	8.84406	9.48151	9.82534	7.84578	hypothetical protein
NCU05964		97.8176	147.651	175.214	84.3852	44.7641	30.0903	36.7536	35.8473	42.0302	36.8598	15.5716	8.072	8.02745	9.43714	developmental regulator VosA
NCU05969	gh61-9	150.216	107.512	116.689	79.0649	54.7904	47.6653	39.0012	60.5347	65.2735	59.814	44.2307	43.5693	42.2064	39.0222	endo-1,4-beta-glucanase
NCU05976		1.17226	1.04947	1.299	2.62263	4.30308	3.87277	6.54593	2.2724	2.97598	3.58432	2.88833	4.22759	5.39447	5.30838	hypothetical protein
NCU05978		30.6178	39.8638	23.3076	320.661	651.23	748.802	453.598	15.0745	31.5687	57.1551	119.58	88.5279	267.965	247.72	hypothetical protein
NCU05986		22.2605	18.6577	19.3318	15.3739	14.2905	10.9605	10.046	14.7224	14.0549	13.992	13.7467	13.6781	9.46709	9.77385	sucrase/ferredoxin domain-containing protein
NCU05994	tcf-10	221.776	238.607	221.94	202.53	146.642	96.0768	103.664	325.528	316.713	196.103	107.64	92.9183	94.5123	78.6008	transcription factor-10
NCU06003	mpg-1	552.28	462.135	426.364	594.866	816.79	882.086	398.717	137.93	130.561	171.298	239.091	202.709	452.032	313.173	mannose-1-phosphate guanyltransferase
NCU06005	glk-1	416.33	295.04	274.623	174.986	191.616	213.78	203.287	617.674	640.45	833.119	720.451	869.117	645.65	639.036	glycerol kinase-1
NCU06009		189.693	222.373	202.07	195.832	257.712	341.807	299.246	101.092	100.382	58.6642	93.1756	147.934	170.755	186.915	oxidoreductase
NCU06018		25.4771	21.9957	21.2845	23.2033	24.4412	22.9729	26.2386	48.5797	52.5418	56.2687	94.3048	97.0052	105.147	93.8021	hypothetical protein
NCU06019		8.37584	13.7127	17.5041	22.3353	72.0813	167.699	117.853	5.70195	9.56472	8.70471	11.6432	25.3663	76.8727	78.3714	hypothetical protein
NCU06020	gh18-7	84.7165	86.5275	96.0091	84.4849	86.1278	82.6263	81.5215	171.672	178.875	193.502	204.374	234.23	189.041	184.901	Chitinase
NCU06021	jip5	41.4002	48.0499	51.1696	42.6384	35.5279	36.6773	30.8569	67.5286	68.7304	72.0616	57.1097	64.848	56.9361	59.1084	WD repeat-containing protein jip-5, variant 2
NCU06032	fam-5	27.3894	29.252	28.3798	25.828	36.5977	57.6306	64.8236	42.0853	44.8283	37.212	43.4441	48.2118	57.2479	68.3569	long-chain fatty acid transporter
NCU06041	ars-1	1.98148	1.01194	1.25804	0.107956	0.608829	7.41538	11.4733	22.9927	12.7725	9.57348	2.40614	1.3261	2.56819	4.50512	Arylsulfatase
NCU06045		1.64995	2.39797	1.87992	0.999708	3.45762	3.40473	72.9621	3.58343	3.68452	4.78494	3.41774	4.86311	5.82162	14.895	hypothetical protein
NCU06061		19.495	13.5496	14.6141	10.1606	8.52944	12.1393	14.0383	59.0547	60.9629	46.4901	26.4562	31.9004	22.2524	25.7841	oxidoreductase
NCU06067	cdc24	251.915	208.635	213.311	55.5888	42.3931	33.2517	32.1087	39.209	45.1893	50.2398	34.0103	33.5126	35.0601	33.0266	rho guanyl nucleotide exchange factor
NCU06069		9.70535	10.7841	11.3774	14.0373	17.2601	16.7706	15.9336	16.7602	18.3918	19.4192	21.2842	25.2483	22.7349	19.8366	hypothetical protein
NCU06070		5.49964	10.6348	11.8923	13.1818	16.0841	12.619	13.6718	12.0518	15.646	14.2795	37.1474	46.9143	46.7503	38.5288	hypothetical protein
NCU06071	dpr-2	6.14438	7.64316	6.65035	5.76017	3.50262	10.4689	60.2974	6.88565	5.60654	3.98757	5.91713	5.27919	4.68639	12.5202	dehydropantoate reductase-2
NCU06078		0.798871	1.34315	1.20872	1.43917	1.17857	1.17142	1.23062	8.81904	12.0323	16.9732	19.8692	19.0202	16.3944	14.1574	hypothetical protein
NCU06079		84.4476	70.7582	65.8264	47.3928	34.4509	24.4619	24.7033	45.6478	48.7336	48.2912	50.2061	50.9268	42.8674	47.5503	hypothetical protein
NCU06080		13.9398	9.20711	11.2331	5.58769	6.02977	5.83689	13.478	84.9667	72.6384	62.4866	48.5424	51.2736	36.8988	30.9518	hypothetical protein
NCU06081		985.336	1061.16	947.087	528.309	310.919	242.3	200.768	256.866	235.716	218.527	152.293	197.617	172.337	156.994	hypothetical protein
NCU06082		2.1741	5.20845	5.3609	3.63701	6.77005	15.7005	34.1331	1.42653	2.35395	2.44965	1.52873	2.62242	6.45814	12.9984	hypothetical protein
NCU06083		89.1245	70.5506	56.216	31.8222	13.1907	9.28815	8.64347	6.8386	12.3946	18.4933	9.98929	3.45507	4.88	6.92604	hypothetical protein
NCU06085		32.4818	40.4901	39.454	27.1029	15.6465	8.76363	7.96722	21.5577	22.4402	22.571	15.5594	12.965	10.49	11.3936	LCCL domain-containing protein
NCU06089	rbg-44	28.9396	23.952	20.5205	29.4874	27.6826	24.7453	64.8823	22.1746	15.4278	16.4386	17.6328	11.7387	13.5788	17.9702	ribosome biogenesis-44
NCU06098		4.68741	8.6106	8.27083	9.48678	11.4367	13.9971	97.311	12.0274	13.4969	15.6381	18.2632	22.7209	17.9772	24.9998	hypothetical protein
NCU06104		33.0683	33.9719	37.8752	27.3266	31.741	30.33	33.5034	55.3705	62.6804	65.7537	59.4048	66.682	56.2436	70.0918	RLI and DUF367 domain-containing protein
NCU06106		5.06802	7.47076	5.93692	6.12171	4.89039	6.31279	51.4648	6.20959	9.58642	12.6724	16.5101	12.388	15.525	24.1368	hypothetical protein
NCU06109		0.952635	1.21027	1.84887	1.07152	8.419	56.9884	35.1841	1.38094	1.51002	0.678504	0.611436	1.4888	9.23318	13.3869	hypothetical protein
NCU06120		86.9569	35.5081	56.7429	22.303	8.01114	2.45065	4.44253	5.11903	9.88036	3.56567	2.55833	1.25703	1.66734	1.34089	hypothetical protein
NCU06122	gtp-24	267.692	281.435	318.533	213.899	193.999	175.786	127.755	130.473	135.136	140.99	155.968	151.909	184.027	148.697	guanine triphosphate binding-24
NCU06125		101.072	94.7861	106.131	36.7004	17.5668	27.5885	90.4781	368.699	293.588	303.098	218.798	240.814	141.97	164.392	hypothetical protein
NCU06127		0.912757	1.37886	1.39634	0.749021	2.47288	8.12923	114.868	3.67262	2.79523	3.92662	4.59203	5.12455	7.20503	18.1748	hypothetical protein
NCU06132	sit-6	149.374	126.346	119.408	49.0277	46.8301	49.1137	57.4885	74.0722	58.1333	37.7809	15.2633	29.9084	28.0592	30.0593	siderophore transport-6
NCU06134		0.578961	0.354077	0.165949	0.0976554	0.254602	1.34152	9.7134	0.0993742	0.0191233	0.0511343	0	0.183956	0.632388	4.41888	hypothetical protein
NCU06136		12.2464	9.56869	8.03375	7.63824	10.5509	21.1615	94.0246	9.54274	9.1267	6.98585	6.91488	9.53888	15.5933	30.2267	hypothetical protein
NCU06137	cyp450-13	0.0549647	0.383862	0.0716938	0.663065	4.1835	8.56515	18.3359	0.913386	1.46336	0.653439	1.07733	1.16513	1.98084	11.5695	cytochrome P450-like-13
NCU06138	mfs-19	16.1196	24.3147	20.6501	19.8526	23.039	38.0185	36.6122	135.618	133.544	50.3972	23.1606	25.3519	28.5614	28.6538	quinate permease
NCU06140	vsd-8	73.5293	43.7981	42.63	64.5203	64.2037	70.7171	31.5829	9.76103	9.45007	8.18312	26.094	16.7359	38.2717	33.2266	hypothetical protein
NCU06142		35.3651	32.0768	33.2468	42.3748	57.633	169.169	148.407	25.3945	23.8535	19.0875	21.4253	27.1744	76.7141	90.2279	hypothetical protein
NCU06147	sad-5	0	0.0177802	0	0.0783177	0.553224	2.24655	7.87327	0	0.17211	0.212679	0.257184	0.387734	1.24547	2.18958	hypothetical protein
NCU06150		51.7461	57.169	60.5207	46.7529	43.9412	44.0153	43.4677	103.912	102.661	83.5177	88.2492	92.2281	67.1053	71.1105	hypothetical protein
NCU06152		3.03533	3.08854	2.86625	3.17048	7.62642	9.55971	17.1321	2.10947	1.65514	2.15381	4.42079	4.58385	4.84334	5.98042	hypothetical protein
NCU06154		0.091639	0.125318	0.0180266	0.282318	2.31862	7.14528	30.7114	0.017999	0	0.0358144	0.505164	9.8232	9.83629	6.65474	hypothetical protein
NCU06157		0.197795	0.293965	0.282252	0.747995	0.336	0.819531	31.9463	0.312744	0.668113	0.315789	1.26531	0.897518	1.04987	5.26259	hypothetical protein
NCU06159		6.36795	8.82682	10.1057	7.4667	10.9079	17.9102	57.5353	14.073	15.0825	10.5806	9.59448	10.9418	15.6938	17.2596	MFS transporter
NCU06165		0	0.0177802	0	3.95075	3.45549	7.24991	16.0169	0.469553	1.06529	1.34433	12.06	11.4968	10.2065	8.31758	hypothetical protein
NCU06166	gt15-4	12.5604	11.6132	12.5415	23.0875	15.7882	14.4741	17.3557	15.4247	18.9531	23.9024	64.362	45.3922	41.907	36.7541	Alpha-1,2-mannosyltransferase
NCU06175	pex3	35.403	32.2255	32.6756	34.2864	30.0477	29.1922	25.3893	43.2151	45.645	39.3169	43.6595	45.557	43.9791	49.092	Peroxisomal membrane protein
NCU06180		12.1092	10.9434	11.664	10.6785	11.7729	22.2291	28.1503	11.7898	10.3867	9.46818	8.55543	7.15549	8.54706	10.8621	hypothetical protein
NCU06192	vps45	35.9963	32.5491	28.5228	28.556	22.2981	28.72	44.4765	31.4058	31.8611	28.3047	28.5207	25.1824	24.4238	26.1801	vacuolar protein sorting-associated protein 45
NCU06203		194.367	193.734	230.831	166.306	244.688	255.163	301.809	88.2422	86.5844	93.779	84.3443	116.717	134.206	157.377	hypothetical protein
NCU06205	rco-1	307.884	339.909	358.242	477.479	652.355	1025.27	850.063	355.865	353.666	360.075	363.044	412.087	584.317	640.102	transcriptional repressor rco-1
NCU06206		34.3454	19.5913	17.271	14.6031	23.3231	99.7472	112.797	5.38117	6.35315	6.68342	6.17213	9.11446	45.8828	49.1753	hypothetical protein
NCU06209		82.5179	74.5306	69.7188	81.2665	90.5836	90.0796	97.4581	141.638	153.516	146.759	159.598	163.396	164.921	172.305	hypothetical protein
NCU06215	gpit-6	40.6246	36.2182	38.2371	31.6902	21.4943	20.6288	26.627	25.4811	22.6418	23.688	18.0464	15.6253	14.9876	17.5279	transferase
NCU06221		0.351708	0.0554084	0.183203	0.0393199	0.146302	0.127433	84.5435	0.100249	0	0.0170448	0.0367139	0.241516	0.197019	7.7363	hypothetical protein
NCU06222		38.3082	30.6106	28.17	35.7475	42.8333	42.2831	49.9663	25.6409	23.45	20.4791	23.381	21.0652	26.7075	23.7104	tyrosyl-DNA phosphodiesterase domain-containing protein
NCU06243	fem-4	43.2512	47.0545	54.4078	44.2598	47.8155	40.881	43.9654	62.6704	65.0517	76.0491	76.4836	90.7082	80.9374	98.5019	hypothetical protein
NCU06246	drh-15	24.8183	26.2412	25.3943	25.6749	28.249	27.6563	22.4678	46.1271	48.7138	52.5063	49.2723	52.084	41.6033	49.4721	ATP-dependent RNA helicase mrh-4
NCU06251		506.235	576.979	557.733	467.233	805.451	954.973	1129.42	415.566	460.236	437.192	517.509	652.269	648.92	726.545	KH domain RNA-binding protein, variant 2
NCU06255		59.5449	43.8559	46.5484	30.3501	11.4666	7.46801	13.1496	693.312	655.048	808.588	522.836	565.569	359.694	453.29	hypothetical protein
NCU06266	hlm-2	28.3575	27.1545	27.794	34.256	34.395	36.9611	52.366	50.2324	54.9406	57.4706	55.4506	57.4651	54.5416	63.2526	histone-lysine N-methyltransferase
NCU06272	mrp-72	23.4014	23.0193	25.086	23.5619	21.8221	24.9671	21.6344	56.2935	60.7321	63.7847	35.9551	44.0827	31.5683	32.0655	mitochondrial ribosomal protein-72
NCU06273		52.7898	53.8118	49.2522	56.004	50.4393	32.6176	36.7795	295.508	310.886	246.294	163.443	139.711	101.214	109.889	hypothetical protein
NCU06276	irs-4	29.2145	23.3564	21.5571	24.0908	23.7928	22.5366	67.4504	30.1656	20.8773	17.4848	21.8749	17.7222	18.8589	21.1679	Septal pore-associated protein, putative
NCU06281	nca-4	114.349	133.936	136.978	119.161	141.651	106.982	93.9845	220.604	221.485	220.84	236.83	250.415	197.675	185.945	calcium P-type ATPase-4
NCU06283		46.5967	47.894	42.613	47.7726	57.211	59.0296	93.8623	49.4552	46.9352	42.2649	42.4223	42.1891	46.5705	49.7601	hypothetical protein
NCU06287		0	0.0355604	0	0.177559	0.987089	1.33534	12.3899	0	0	0	0.201406	1.17436	1.81806	2.54807	hypothetical protein
NCU06294		643.475	875.045	857.115	309.203	249.681	128.51	175.006	80.4244	80.2322	87.0352	60.4435	59.4846	72.207	71.5852	hypothetical protein
NCU06296		63.8116	61.522	44.3357	43.5452	15.2844	28.2826	12.9367	14.5524	17.7412	13.162	5.20059	5.7572	6.17404	6.25525	hypothetical protein
NCU06302	ecd-1	12.7483	10.6257	10.0794	7.35157	10.6146	32.4834	126.947	7.35617	6.36818	5.78619	7.14027	8.71886	15.2775	30.9457	early conidial development-1 protein
NCU06303	adh-5	17.0509	9.88208	6.43343	4.02631	1.49153	7.91221	17.7516	7.79433	5.28484	4.31214	4.7137	3.27673	3.66877	6.0681	alcohol dehydrogenase-5
NCU06305	mfs-30	282.164	274.909	268.652	174.586	134.597	150.307	127.301	101.911	85.8133	35.3497	18.7044	17.445	23.5814	37.3465	tartrate transporter
NCU06306	crf5-1	10.8864	8.41441	7.26766	12.7112	10.2934	7.37466	7.81402	30.063	32.4954	36.4366	38.8445	37.3041	23.9257	23.9514	chromatin remodeling factor 5-1
NCU06311	gua-4	43.6159	30.8879	27.8953	22.1519	14.6878	17.0264	23.7319	27.7645	23.8564	20.9823	20.072	19.9732	17.1266	19.4628	guanine-4
NCU06320		7.27343	8.04145	7.92007	8.83802	6.08954	9.67176	18.9382	18.2844	18.8534	16.8247	16.0983	13.1027	10.5795	12.8568	hypothetical protein, variant 2
NCU06326	ply-1	32.9493	14.0337	14.93	2.54484	0.665955	0.429551	1.18384	0.919958	0.170534	0.159861	0.127271	0.16178	0.0846589	0.0866391	pectate lyase 1
NCU06327	cyp450-29	2656.67	1329.08	1241.42	436.419	16.7557	2.42222	3.78593	160.407	23.9937	9.83262	5.89621	0.570513	1.47911	1.38513	benzoate 4-monooxygenase cytochrome P450
NCU06328		253.922	147.85	133.719	46.4741	2.36385	0.726672	3.58538	27.7684	4.25136	0.918514	1.66605	0.523331	0.282531	0.578786	hypothetical protein
NCU06330	dsp-3	31.6786	26.6721	28.2104	23.9419	14.8268	12.7859	23.2718	19.8574	14.8348	11.9431	12.3344	12.3412	11.6935	12.7131	hypothetical protein
NCU06334		86.6954	69.8065	66.9223	106.046	155.907	158.679	79.8057	427.263	423.581	352.229	377.826	401.767	284.012	295.356	hypothetical protein
NCU06335		0.619082	0.943748	0.642525	1.07867	1.97367	2.76623	90.2821	0.869638	1.06517	1.33173	0.867504	1.209	1.80556	16.7873	hypothetical protein
NCU06341		1129.46	1096.9	1140.33	523.436	473.689	422.817	406.084	217.959	118.932	134.045	180.103	260.364	358.893	416.501	MFS transporter, variant 1
NCU06348	inl-4	97.62	77.791	75.8122	41.9441	25.6026	31.7243	34.0566	44.9765	43.5448	39.656	22.3244	23.0422	18.6604	22.2587	myo-inositol-1-monophosphatase
NCU06349		71.2336	67.9633	60.8132	72.1845	78.8669	97.9689	88.8962	56.0483	55.3687	49.3946	62.8351	52.5321	61.364	62.644	hypothetical protein
NCU06359		7.68362	7.35317	6.57448	4.30527	1.68132	2.18498	1.24107	1.519	1.9649	0.816987	1.42055	0.99397	0.948866	0.97515	hypothetical protein
NCU06360	his-5	55.2685	50.2385	47.8668	45.8575	31.5238	23.9637	24.2576	57.192	52.224	42.4663	46.0464	38.6742	33.8419	39.4713	Histidinol-phosphate aminotransferase
NCU06363		36.601	36.6919	37.2247	37.5571	37.5681	30.2137	25.7408	44.1661	43.038	47.341	44.7563	46.9637	43.1635	45.23	hypothetical protein
NCU06365	dbh-3	27.7463	28.8772	25.1393	30.8723	30.1607	32.5759	32.2275	44.5086	46.5348	49.8993	51.6036	52.9786	47.3377	52.964	DEAD/DEAH box helicase
NCU06368		9.59728	10.0231	10.3096	12.6179	15.3002	20.755	20.0185	8.95611	9.97864	9.83461	10.6005	12.5934	14.535	15.591	hypothetical protein
NCU06380	trm-42	204.762	217.167	195.168	246.225	191.757	173.131	152.617	258.666	278.799	292.438	653.371	437.914	366.254	260.802	zinc transporter YKE4
NCU06381	gh17-1	1.7744	1.69384	2.00204	20.9783	86.9397	133.137	281.933	1.11125	1.00977	1.03659	7.83609	19.4566	53.064	59.8181	GPI-anchored cell wall beta-1,3-endoglucanase EglC
NCU06382	abc-13	128.674	125.11	130.865	64.0157	43.6223	21.7197	24.1706	67.1453	67.1456	37.1133	28.672	26.5267	26.9768	19.1926	ABC transporter-13
NCU06383		8.85143	8.33881	6.39487	6.18725	4.21891	6.70589	6.8204	18.4681	16.8568	23.7538	29.9052	31.5773	23.5308	19.739	UPF0075 domain-containing protein
NCU06384	sut-11	1.20526	1.36951	1.14598	0.922951	1.0248	1.77076	2.39072	12.4885	15.4388	22.8033	31.0595	35.4236	32.4436	28.8764	sugar transporter-11
NCU06390		28.7307	31.0452	30.6959	46.6827	66.4647	59.3082	44.9768	23.1134	23.7832	27.874	32.7109	34.9063	38.0666	38.3741	hypothetical protein
NCU06398		47.2156	44.9357	47.1071	46.0121	56.6442	70.1807	78.0557	21.8871	18.0686	15.9878	27.7087	29.8152	44.5808	43.8884	hypothetical protein
NCU06400		28.902	16.6972	13.4563	6.13985	2.54596	2.99247	3.0711	5.60846	4.40653	5.37595	2.47181	1.83972	1.87757	2.32285	amidohydrolase
NCU06402	erg-25	285.722	198.349	172.622	237.754	203.502	111.46	103.149	116.533	121.209	146.599	105.833	63.9652	78.1228	80.1586	putative methylsterol monooxygenase
NCU06404	gtp-10	267.214	222.188	208.643	241.518	155.887	158.732	150.612	197.73	179.359	177.207	171.267	142.935	137.484	138.364	guanine triphosphate binding-10
NCU06414		154.677	155.475	152.147	166.789	182.355	161.206	136.708	245.603	235.845	248.492	245.309	260.515	227.152	244.466	hypothetical protein
NCU06415		17.726	18.6114	19.6223	18.723	18.7135	17.1325	16.9502	26.084	27.4529	29.4599	30.3338	33.4382	30.8622	31.2069	hypothetical protein
NCU06417	uc-7	119.133	91.3393	77.6887	46.3457	39.8526	34.9474	29.5956	50.6678	45.9512	41.4698	30.2705	32.5629	26.4361	25.1552	uracil-5-carboxylate decarboxylase
NCU06421	stk-41	0	0	0	0	0.0415529	0.507564	33.9133	0.017999	0	0	0.0699677	0	0.29105	4.36827	serine/threonine protein kinase-41
NCU06434		0.131989	0.166225	0	0.199881	0.169681	1.11941	778.442	0.861913	0.73731	0.774231	0.278592	0.787522	1.00597	84.9105	hypothetical protein
NCU06436	atg15	164.984	160.991	159.266	170.472	168.463	140.766	153.057	196.479	196.148	204.543	216.433	215.575	196.158	217.733	hypothetical protein
NCU06441	ldh-1	41.5467	37.6984	38.3115	37.8167	32.0803	30.6963	31.6157	56.6109	53.516	58.6895	44.8857	48.6228	42.8831	48.6787	D-lactate dehydrogenase 2
NCU06448	ech-4	222.92	181.682	155.652	89.8352	81.2318	78.3463	80.0371	133.983	120.52	96.496	77.8474	97.893	80.0474	83.1375	enoyl-CoA hydratase-4
NCU06449	trk	21.06	20.0679	18.2873	34.3609	62.735	59.6326	120.934	76.4466	73.2128	74.9552	42.065	53.3568	56.4882	62.6177	trk-1
NCU06452	cys-17	53.5399	63.5184	60.4178	55.4625	52.8651	54.358	63.9358	111.16	120.053	118.048	110.179	114.748	93.4417	91.9302	Cysteine synthase
NCU06470		18.0227	20.0876	16.7448	16.7185	18.2776	19.2991	286.248	16.0031	15.8754	18.2675	16.7159	13.3132	14.4577	42.7014	hypothetical protein
NCU06511		78.7248	80.2677	81.7004	110.61	198.875	280.961	332.659	82.2281	59.8997	71.9752	72.134	90.4743	148.068	160.812	hypothetical protein
NCU06513		16.5728	23.7355	27.4439	95.4668	137.538	67.8797	46.7401	15.8266	14.9356	22.9546	34.8019	31.5652	39.9767	38.3221	hypothetical protein
NCU06519	mdr-3	16.9791	25.0074	24.0223	29.771	56.6281	79.4654	100.181	31.0954	28.2861	27.7267	34.1638	39.2974	52.5516	53.5941	multidrug transporter
NCU06522	sut-2	7.35654	9.60652	9.92266	13.101	22.8079	41.955	29.5302	17.8421	24.6476	34.7609	46.3225	65.4207	96.0321	91.9366	MFS maltose permease
NCU06539		16.6175	15.0311	14.5789	13.465	17.5736	20.0538	67.6275	21.9915	16.5967	18.9059	18.5398	21.2606	19.2825	26.4776	hypothetical protein
NCU06544	pkc	263.628	272.844	297.808	279.776	237.1	187.141	183.709	243.913	210.625	206.555	174.095	157.981	168.847	173.171	protein kinase C-like protein
NCU06549	pdx-2	26.828	34.3016	39.5793	25.242	30.7047	25.9361	33.5578	54.6569	64.9711	66.8867	58.6443	69.5168	61.1015	71.5073	pyridoxine 2
NCU06560		196.852	189.784	185.45	199.267	176.562	160.535	136.002	189.051	168.643	161.649	162.293	159.421	140.183	142.469	hypothetical protein
NCU06571		0.0183372	0.110388	0.0726727	0.0539781	0.129863	1.11153	11.4899	0.037687	0.0767898	0.0519967	0	0.143426	0.340909	5.67814	hypothetical protein
NCU06575		40.9817	102.251	192.613	266.255	481.284	297.658	148.483	16.4033	18.7795	14.8229	79.4591	51.1227	66.8012	68.4485	hypothetical protein
NCU06583	stk-44	577.735	603.327	542.4	449.529	293.933	65.9012	82.1085	37.6452	46.7036	39.8848	227.297	80.8989	30.7176	25.3084	serine/threonine protein kinase-44
NCU06585	rad4-1	26.0513	24.2404	22.0175	23.2642	30.0973	26.8402	27.5202	56.8987	52.0217	45.0229	57.3283	57.5279	41.2589	43.0026	radiation-sensitive 4-1
NCU06589		17.0518	11.6376	13.5921	7.02452	2.17211	2.15893	1.30932	1.25591	1.56673	0.245906	0.0940174	0.583392	0.501571	0.239488	hypothetical protein
NCU06597	mkr-4	170.879	143.345	138.985	53.9904	28.1118	48.0845	81.2199	897.685	767.032	619.911	520.553	622.537	336.006	299.854	hypothetical protein
NCU06603		206.273	194.213	168.843	68.5483	35.3756	27.6787	49.8988	1357.17	1163.45	1074.11	1023.15	952.44	563.103	663.29	ThiJ/PfpI family protein
NCU06609		63.7428	72.911	76.0506	60.2868	46.9917	40.3994	52.5943	104.081	107.981	119.304	96.4065	111.417	78.2051	79.1206	hypothetical protein
NCU06612		11.1558	11.3273	11.6963	8.64316	3.62128	4.51097	56.5171	17.8631	19.4513	16.9533	13.5849	11.7121	8.58952	13.2644	hypothetical protein
NCU06615		127.818	99.9018	84.9734	84.3526	75.3133	67.4733	49.3925	47.5582	39.6799	37.4998	43.045	47.98	42.3796	37.7046	hypothetical protein
NCU06616		58.6985	48.353	44.7407	33.2781	26.2971	14.4514	11.8474	56.7814	61.8972	56.3276	50.0313	48.9598	34.5471	31.0635	S-adenosylmethionine-dependent methyltransferase
NCU06618	mpr-7	2.92734	2.39698	1.92236	1.44344	3.59037	2.52683	34.7198	18.4715	20.5213	17.6071	9.2161	8.54426	7.10541	14.1845	metalloprotease-7
NCU06619	mtr	14.395	10.3054	9.69963	9.87208	12.4036	11.1306	187.397	173.24	191.081	222.153	160.551	196.602	109.211	159.473	neutral amino acid permease
NCU06625	cys-22	30.8598	35.4169	26.2182	63.795	89.4107	55.5645	134.511	2.23367	4.17145	5.09166	34.8426	15.1536	21.4142	34.6675	cysteine-22
NCU06626	stk-45	52.1188	57.4993	58.4965	53.7242	42.588	40.1159	39.3097	64.5471	66.2927	65.1708	58.5869	55.9281	52.6987	46.4064	phosphoinositide 3-kinase regulatory subunit 4
NCU06628		89.837	89.7268	92.6079	130.657	168.653	157.645	159.539	72.719	78.546	69.1344	82.3939	77.9909	95.3853	100.937	SH3 domain-containing protein
NCU06641		0.415605	0.641699	0.672753	0.58679	0.516237	0.508719	9.51756	0.886003	0.931009	1.1413	0.867778	0.812975	1.01776	1.69455	hypothetical protein
NCU06645		11.5484	7.48898	6.31155	16.7078	30.2199	73.6232	51.5732	14.4556	10.855	9.74152	17.6534	16.06	30.5357	28.9483	hypothetical protein
NCU06651	znf-3	211.689	158.497	147.316	166.445	174.915	215.968	144.427	296.243	347.757	331.105	308.215	316.004	328.999	284.223	zinc finger transcription factor-3
NCU06652	hgd-2	279.041	242.724	210.636	135.409	66.223	73.9452	104.997	369.282	355.048	265.142	187.647	172.719	106.957	126.275	hydroxymethylglutathione dehydrogenase-2
NCU06654	dnr-16	50.4283	38.6743	38.0428	50.1763	34.0331	31.394	25.8563	64.3664	55.4559	52.3248	46.7897	38.8353	35.6526	33.6944	DNA repair-16
NCU06656	acu-15	157.819	195.455	219.853	179.923	170.103	119.702	121.446	400.012	406.747	308.439	224.386	274.138	251.375	272.032	transcriptional activator protein acu-15
NCU06666	inl	606.114	423.975	439.805	419.661	280.683	225.112	111.812	163.778	106.362	91.416	71.2852	53.2818	44.418	57.2307	inositol-3-phosphate synthase
NCU06668		30.677	28.573	27.7949	20.1694	14.6362	10.1368	12.0966	29.0725	29.1074	30.6264	23.7685	25.2469	20.5194	21.052	hypothetical protein
NCU06688		112.924	97.0947	99.5004	113.738	101.47	108.509	103.603	65.6202	63.8475	75.9875	77.3578	65.671	75.9067	84.7503	F-box domain-containing protein
NCU06689		0.391777	0.294747	0.391544	0.22656	0.166319	0.213273	11.7922	0.285276	0.323596	0.334075	0.278183	0.245085	0.336506	1.39422	hypothetical protein
NCU06699	trm-28	196.782	167.687	166.812	141.099	124.674	114.208	78.1719	96.9652	92.562	93.0746	86.1701	85.6889	83.2719	79.9185	cation diffusion facilitator 1
NCU06701	ccr-1	38.7249	42.3487	43.6157	44.9004	45.7067	50.9797	105.985	55.8347	60.9594	74.3451	59.4438	64.2999	57.7276	65.9189	cephalosporin C regulator 1
NCU06709		27.5833	28.9439	27.3212	31.2702	32.9769	45.1864	46.5089	38.622	40.851	38.0902	42.454	47.7779	50.4461	60.0628	hypothetical protein
NCU06711		67.4371	51.5257	47.2255	54.3981	47.2635	48.7445	54.4225	40.3447	35.1418	32.1848	36.4727	40.2707	41.2823	49.552	hypothetical protein
NCU06712	pca-6	266.964	213.121	197.61	194.361	155.769	172.61	158.148	137.605	135.397	133.434	156.93	138.269	135.62	140.897	proteasome component Pre5
NCU06720	spr-11	115.936	90.7813	85.696	82.9998	149.047	139.46	84.1513	27.261	19.0021	22.4832	24.5143	42.5415	39.0989	42.86	serine protease-11
NCU06725		0.287385	0.57571	0.346369	0.699832	1.99671	6.45627	123.561	0.226152	0.199502	0.439456	0.315604	0.795314	3.35897	18.2771	hypothetical protein
NCU06730		3.88998	4.4924	4.61728	3.23263	4.21897	7.06826	8.08269	6.01931	8.97746	9.05675	11.0896	13.6064	14.0471	11.1649	hypothetical protein
NCU06734		43.6039	49.5623	51.0187	43.6228	47.9935	39.263	50.9643	70.766	75.478	81.9093	72.8358	84.4962	91.9644	95.4559	hypothetical protein
NCU06752		29.1513	28.108	25.4665	29.2222	33.5229	36.8267	58.6271	76.258	84.5889	76.4455	68.8994	77.7134	49.796	51.3552	hypothetical protein
NCU06754	znf-1	21.3761	20.3949	21.5053	17.3109	20.2296	25.8433	62.1968	44.2584	43.0739	40.4785	31.8834	31.6457	26.7221	33.4655	zinc finger transcription factor-1
NCU06758		51.7039	43.5761	44.3341	55.8663	53.4512	61.8831	86.0429	147.209	173.368	217.711	190.377	204.142	137.068	157.637	hypothetical protein
NCU06763		78.9146	89.8519	88.2348	76.0546	84.9651	95.9992	262.873	105.08	115.481	112.701	102.993	109.77	96.2553	125.218	hypothetical protein
NCU06765		14.4599	13.7698	15.6248	13.9185	17.7008	16.5782	107.868	12.3282	13.4367	12.6443	14.3079	15.2824	13.9481	23.2597	hypothetical protein
NCU06766	dcl-2	45.9624	54.9178	65.8579	63.8548	91.9229	81.3667	77.1932	28.789	30.7251	28.747	24.7091	37.7074	49.1405	45.5382	dicer-like protein 2
NCU06781	gh72-2	806.048	621.759	665.994	948.921	1020.04	744.807	837.153	1221.92	1254.17	1593.45	1984.45	2397.15	2315.35	2550.67	1,3-beta-glucanosyltransferase Gel2
NCU06782	mpr-12	13.3178	12.0736	11.1322	11.7685	12.1878	16.0071	49.2925	15.5911	17.0029	20.5618	23.6202	27.0455	22.5135	26.0837	zinc metalloproteinase
NCU06795		7.40589	9.52148	10.451	17.145	26.6689	25.1286	24.8118	13.7402	19.183	21.385	20.2346	26.705	22.8022	21.453	hypothetical protein
NCU06807		0.0366743	0.0549798	0.0726727	0.0580133	0.0424202	0.0207092	33.5899	0.128526	0.0191233	0.0174656	0.113081	0.0604367	0.0892053	3.42901	hypothetical protein
NCU06822		0.14637	0.10832	0.125567	0.0559957	0.0415797	0.125512	9.57226	0.037687	0	0	0.0389465	0.0402143	0	0.927525	hypothetical protein
NCU06834	mpr-18	186.8	223.067	234.681	247.127	278.869	228.35	173.807	160.594	170.633	205.399	204.324	207.176	222.905	205.225	metalloprotease-18
NCU06837		35.3589	40.9747	38.9627	51.6297	66.5009	96.0094	112.87	39.9784	40.1038	38.5385	41.9408	46.924	64.163	59.159	hypothetical protein
NCU06841		5.67876	5.17019	4.85754	4.68826	9.21873	14.2913	30.213	3.51118	4.03383	4.37097	4.65558	5.57174	7.89166	9.68834	hypothetical protein
NCU06846	mfs-6	41.7221	38.3029	35.6015	40.8815	38.77	33.294	24.3996	26.0415	30.4209	26.5828	32.8754	29.5374	27.5442	20.8758	MFS myo-inositol transporter
NCU06853		25.1817	30.6701	28.7721	35.6958	38.1786	40.2953	74.2366	33.7939	37.1304	43.4375	49.8327	55.1461	50.0386	53.1149	hypothetical protein
NCU06859		32.3616	35.0731	35.6549	40.049	40.8444	29.8134	44.8423	29.8437	37.4189	42.1221	106.555	101.238	115.966	93.3518	hypothetical protein
NCU06861	gh43-3	151.92	100.924	85.9859	44.4601	42.3503	56.2765	31.0827	10.3582	8.68559	5.35325	13.3812	17.1314	21.6666	19.6055	glycosyl hydrolase family 43 protein
NCU06884		39.3606	61.7632	53.4726	51.132	108.251	111.31	114.332	20.7185	25.0028	17.4403	25.547	47.1421	49.351	51.7733	hypothetical protein
NCU06888		0	0.0388389	0	0	0.0848404	0.937923	6.94192	0	0	0	0	0	0.305542	1.47097	hypothetical protein
NCU06890		44.5621	35.0886	33.6619	30.1058	24.2112	41.8142	68.0321	405.088	452.993	471.132	423.031	461.755	250.607	234.631	hypothetical protein
NCU06894	nup-28	34.0033	37.48	40.2651	45.1939	67.6308	69.7006	87.4284	37.7296	41.6987	42.7235	40.5436	47.5239	52.9577	55.3162	hypothetical protein
NCU06897		0	0	0	0.01966	0.149772	0.103546	4.85057	0	0.0191233	0	0.0699677	0.0804285	0.128552	0.413362	hypothetical protein
NCU06910	wsc-1	1489.49	1323.59	1455.34	1260.76	1561.76	1346.51	924.734	816.997	819.252	895.287	927.39	976.943	996.048	1085.99	Cell wall integrity and stress response component 1
NCU06912		35.4342	13.5441	12.7514	9.14251	16.488	8.96265	3.61728	0.170466	0.133863	0.0886737	0.7605	1.41552	2.18326	1.66602	hypothetical protein
NCU06913		6.41384	15.0642	15.5626	45.7808	82.3348	92.7059	66.342	2.76671	2.84581	4.75704	30.6711	41.8372	39.8863	38.6953	hypothetical protein
NCU06915		11.4182	9.2229	9.54276	7.64611	6.54115	5.54329	8.15299	19.6699	19.6566	21.519	19.2876	24.8476	19.5275	21.2664	hypothetical protein
NCU06917		0.0366275	0.0938187	0	0.11094	0.513406	2.04955	12.1243	0.267336	0.112274	0.069904	0.195006	0.484671	1.20072	2.74038	hypothetical protein
NCU06918	pup-2	220.468	217.474	219.778	117.492	50.487	17.6434	17.1005	75.877	53.0539	31.5325	27.7851	21.876	20.2323	18.9806	purine permease-2
NCU06920		7.6289	8.93379	9.43282	3.61561	1.28899	1.49124	1.77515	1.71606	2.68213	2.92558	2.56243	2.27349	2.36237	2.25614	hypothetical protein
NCU06927		25.8641	27.0919	27.6642	28.5365	25.703	28.102	28.3332	81.9321	74.5282	63.6107	58.7825	60.3438	48.845	51.0472	abhydrolase domain containing 12
NCU06930		48.4075	52.1965	52.2871	178.073	131.326	80.4197	75.5501	88.7581	100.096	132.689	850.334	681.672	624.014	395.926	hypothetical protein, variant 2
NCU06937		3.1157	2.68353	3.22515	13.5951	34.0549	29.6317	46.2022	0.272403	0.509898	0.479399	4.72573	2.32407	6.24776	12.9161	hypothetical protein
NCU06938		1.82933	1.36638	0.546477	48.9427	202.685	288.035	202.711	0.0411248	0	0.0537217	8.51691	8.02629	214.417	302.647	hypothetical protein
NCU06942	vps4	123.889	121.52	118.33	129.36	110.329	94.8712	73.9153	116.84	108.969	108.991	103.417	91.981	88.8656	82.3128	vacuolar protein sorting-associated protein VPS4
NCU06945		352.2	202.756	200.76	107.317	148.009	171.36	165.366	102.968	84.2277	82.5479	48.0594	56.9717	89.8953	122.343	hypothetical protein
NCU06949	spr-6	73.1142	63.9405	47.195	122.406	193.089	128.247	73.4016	25.8236	28.9519	41.2	73.0362	65.1137	68.4409	59.1913	subtilisin-like proteinase Mp1
NCU06959		50.8425	51.972	54.5783	48.9753	43.9622	49.5075	47.1797	57.8036	60.4138	66.64	60.4079	61.5082	63.9357	65.977	hypothetical protein
NCU06967		2.73425	4.11846	5.04332	3.36855	2.51734	2.8167	4.148	4.72097	6.56557	6.89785	5.88244	9.96628	9.31653	16.9774	hypothetical protein
NCU06971	xlr-1	50.8468	67.8578	73.7947	81.1106	178.419	174.739	159.304	88.6148	99.309	85.9882	76.0847	119.242	139.685	139.391	transcriptional activator xlnR
NCU06974	his-4	20.8212	20.9766	19.9177	17.2636	19.0997	41.5669	55.6356	18.9285	19.5434	14.1799	19.0678	21.3842	28.9709	35.7639	histidinol-phosphatase
NCU06977		439.61	556.712	558.892	804.014	2051.4	2409.97	2097.18	1330.27	1323.59	1169.4	1203.8	1651.93	1815.46	1937.92	hypothetical protein
NCU06978		27.2987	22.1102	22.6886	19.4083	14.0998	15.3388	15.0803	69.8267	88.3039	81.5133	98.6604	88.9386	63.5436	60.282	hypothetical protein
NCU06981	wsc-2	100.344	84.2684	75.9079	102.179	235.665	324.875	346.562	66.8699	47.2306	34.1741	78.3088	76.0551	142.082	185.905	Cell wall integrity and stress response component 2
NCU06985		31.0718	26.5098	28.6429	62.8704	44.2188	42.0168	37.3164	86.3191	73.0577	72.8688	426.206	251.162	170.113	119.465	hypothetical protein
NCU06988	div-58	20.3944	21.2726	20.6688	19.5651	19.1189	18.3468	298.91	20.0223	19.2403	18.0458	15.2202	13.2321	16.3653	40.1745	nuclear division-58
NCU06990		101.69	120.291	116.141	121.175	126.693	115.742	104.087	34.8139	33.7375	32.3857	39.7286	48.8381	59.4273	51.0102	hypothetical protein
NCU06993		19.2883	21.2008	23.1911	23.6833	20.9514	27.0367	52.0623	16.5974	17.5649	18.6346	24.3089	24.3029	26.6571	28.501	Ash2-trithorax family protein
NCU07002		48.8595	55.9765	60.1342	67.1507	70.4495	59.3036	70.2392	69.4466	73.6246	79.2602	109.838	131.802	183.069	164.928	THO complex component
NCU07003		306.076	250.588	245.487	322.847	271.346	146.805	109.205	87.4705	53.8297	78.626	90.2486	79.5212	83.9638	74.7816	hypothetical protein
NCU07008	cao-1	27.6955	28.4699	32.2667	16.394	6.63355	3.36012	2.05457	6.32613	8.56611	5.47366	6.36369	3.71093	1.83807	3.02725	carotenoid oxygenase 1
NCU07017		660.021	417.854	336.497	483.932	308.455	173.299	126.973	81.1494	86.9811	183.609	188.974	123.87	135.689	99.3131	hypothetical protein
NCU07022	sodh-2	66.8308	114.825	115.344	36.8081	24.6395	25.5276	24.8946	12.2186	14.6268	14.0632	14.0192	16.8102	15.0982	13.3963	sorbitol dehydrogenase-2
NCU07033		83.0732	3.06521	2.70826	1.36361	1.68885	1.63073	2.38954	0.946641	1.89962	1.53166	1.18093	1.11087	0.986083	1.59475	hypothetical protein
NCU07034		96.0581	3.30541	4.05518	0.528216	0.750849	0.784337	1.68197	0.639959	0.628807	0.489328	0.614241	0.566544	0.515626	0.545334	hypothetical protein
NCU07036		58.449	57.6741	61.2519	7.99784	4.96835	4.04656	4.40296	3.95219	2.94297	4.15559	2.69626	2.41063	1.39375	1.23412	hypothetical protein
NCU07043		0.917592	1.13638	0.97365	0.860715	1.70941	1.81875	214.105	1.50971	1.87255	1.21345	2.3535	1.92	2.07089	23.3758	hypothetical protein
NCU07053	ahd-4	148.814	99.6127	89.4564	29.8826	63.9185	210.525	239.422	0	0.134456	0.142816	0.670377	6.96127	30.7112	43.1952	alhehyde dehydrogenase-4
NCU07054	sut-19	0.64831	0.998905	0.666001	0.595182	2.3747	5.26849	6.41377	0.0899949	0.0770863	0.119313	0.221288	0.36665	0.781255	1.24525	sugar transporter-19
NCU07055		0.408534	1.27402	1.253	0.660596	4.71357	14.3845	20.6498	3.3009	2.68108	2.81674	3.09531	4.3226	4.85797	6.21663	monooxygenase
NCU07063	apr-8	443.076	335.05	265.942	231.055	226.16	142.037	119.602	89.2331	112.341	191.879	179.555	183.786	179.295	224.604	hypothetical protein
NCU07065		40.1079	34.4724	35.692	28.813	31.0032	27.717	28.4315	100.327	80.6786	79.949	92.0569	119.439	87.9441	90.0736	hypothetical protein
NCU07066	mus-44	17.9111	18.9741	19.5654	17.7422	14.0849	10.0848	12.5424	29.1264	26.4756	23.4336	25.1693	23.3675	20.7414	18.5729	mating-type switching protein swi10
NCU07069	mrpp-5	285.829	295.755	279.14	387.917	440.08	323.81	282.497	189.437	178.461	191.748	272.205	259.339	264.904	253.535	pre-mRNA splicing factor
NCU07072	gt35-1	27.414	23.9441	23.5122	15.3558	9.34716	7.27404	6.37578	16.786	13.5762	14.2656	10.1328	9.45458	7.78511	6.1618	galactose-1-phosphate uridylyltransferase
NCU07075	cax	66.8995	69.5433	75.4686	96.3941	115.927	134.789	139.703	254.92	271.145	291.394	324.831	362.831	251.207	270.278	calcium/proton exchanger, variant 1
NCU07077		7.61402	6.52484	6.36193	9.15823	9.37438	7.34184	174.743	9.33568	8.50113	7.87793	9.47481	9.3507	9.53443	24.0801	hypothetical protein, variant 1
NCU07083		138.936	154.982	177.595	25.3426	15.9459	20.6938	39.4392	12.5619	14.6678	14.0586	4.11525	3.63279	3.5182	7.25181	hypothetical protein
NCU07089	nmr-2	0	0.0355604	0	0.0173202	0.148904	0.657944	36.2415	0	0.11474	0.214445	0.228669	0.206193	0.707811	4.19678	nitrogen metabolite regulation-2
NCU07094		14.0282	13.1408	11.9652	49.3399	40.25	7.42641	265.864	4.27971	6.14391	2.91778	14.6643	11.2255	8.03781	41.1831	monooxygenase
NCU07099		10.3193	6.20593	7.15089	1.97717	1.6889	3.98991	5.50979	0.933764	0.973772	0.526846	0.791597	0.686349	0.487502	1.17681	hypothetical protein
NCU07100		223.259	201.169	214.495	197.764	179.947	224.379	227.317	96.8473	101.855	106.92	92.3426	92.8947	126.426	130.344	hypothetical protein
NCU07104		0	0	0	0.391241	1.89084	9.96675	8.43326	0	0	0	0.233544	0.753522	4.81367	3.80251	hypothetical protein
NCU07106		0	0	0	0.420176	3.39932	7.16226	6.58034	0	0	0	0.272192	1.11127	3.34633	3.06845	hypothetical protein
NCU07107		14.6968	20.0311	23.8103	20.0419	41.0892	79.4239	96.0856	0.313613	0.741428	0.241572	2.51348	11.6188	36.2995	38.3738	hypothetical protein
NCU07112		62.4513	51.5847	60.3443	40.4292	23.6292	16.806	17.1857	104.727	100.194	76.8121	42.671	46.1872	35.8801	38.1513	hypothetical protein
NCU07127	dlh-5	49.6079	36.3735	34.4035	31.0938	17.7796	15.1639	19.7246	79.7058	66.835	65.4719	53.0059	46.4143	25.7438	20.8695	dienelactone hydrolase-5
NCU07129	aap-8	852.237	736.251	597.911	1043.48	579.827	384.69	282.207	469.71	369.221	251.416	336.802	178.272	179.741	182.252	amino-acid permease inda1
NCU07134	gh16-9	5.90402	5.64226	5.64924	5.9911	9.38873	11.1123	15.0187	9.8192	10.188	10.9434	11.5335	14.5685	16.4999	19.684	hypothetical protein
NCU07135	fem-2	30.5682	31.3751	35.3032	28.4852	23.4939	27.9758	33.4079	49.0638	55.1665	63.5563	59.3057	59.6087	51.3564	62.1535	hypothetical protein
NCU07136		1.06085	0.581587	0.405396	0.74574	0.730126	0.689658	1.07836	2.5008	4.66284	8.5566	17.6019	22.6924	10.7331	17.4806	hypothetical protein
NCU07138		64.1965	50.0181	40.7535	71.15	145.265	201.195	117.649	7.51153	10.7175	16.7968	39.9171	45.8009	87.5565	96.5131	hypothetical protein
NCU07143	ppm-11	13.0868	15.592	17.7743	20.3325	55.0769	189.042	68.8934	17.7265	19.8434	16.7763	22.0339	43.2395	64.9623	56.8067	pentose phosphate metabolism-11
NCU07152		0.0201517	0.0194194	0	0.253646	2.76696	2.75059	42.9955	0.0385614	0.382271	0.297882	0.464692	3.67095	5.64108	9.13658	hypothetical protein
NCU07157		9.49574	9.53521	9.51111	10.5686	12.7752	14.173	22.7277	19.5618	22.873	26.3783	27.5333	29.0547	23.3527	31.708	hypothetical protein
NCU07158		87.9281	73.7106	71.7653	65.467	58.1354	57.9789	79.0545	201.806	168.01	218.367	178.105	194.54	119.241	135.191	hypothetical protein
NCU07164		8.21736	7.88855	5.42974	5.09438	7.39674	11.1558	18.598	6.01603	4.68478	5.1803	6.09885	7.68165	8.42704	10.3988	hypothetical protein
NCU07166		18.0699	14.3048	16.756	14.7492	12.1869	13.1943	10.7405	25.5342	28.2251	29.705	22.6785	24.7699	16.7816	16.7423	hypothetical protein
NCU07167	ifr-2	130.694	144.566	125.648	61.8044	71.7835	65.2416	51.5204	57.2516	48.6461	31.2522	31.4909	36.3263	34.9115	38.6665	isoflavone reductase-2
NCU07171	arp2	234.618	189.28	175.179	162.166	122.226	138.523	109.08	132.151	133.664	126.932	123.035	103.987	101.859	107.296	actin-6
NCU07177		0.0384889	0.0760385	0.0356406	0.0559957	0.634649	3.0088	12.0487	0.115654	0.11474	0.141533	0.1861	0.543784	1.4216	5.42628	hypothetical protein
NCU07178		200.56	171.201	210.143	183.86	175.811	277.763	350.102	390.973	461.086	419.14	365.229	420.663	415.719	482.549	hypothetical protein
NCU07183		0.0916858	0.0179945	0.0384238	0.103921	1.74916	7.19044	45.6601	0	0.172406	0.104414	0.232836	1.11896	3.42204	15.8336	hypothetical protein
NCU07186		0.858858	0.467743	0.403438	0.412596	2.57695	3.95318	14.5395	0.382146	0.590043	0.57146	0.356349	0.344182	1.12231	4.20718	hypothetical protein
NCU07192	doc-2	807.425	539.71	574.436	614.429	283.717	166.541	103.326	156.544	156.545	193.704	159.919	124.154	141.89	127.9	determinant of communication 2
NCU07197	arm-1	14.712	16.4766	13.2403	16.4704	25.1833	32.2878	27.779	57.3156	86.7361	95.2579	92.6204	99.5534	62.448	72.8452	arsenic-1
NCU07199	mfs-27	13.9371	14.1625	14.1457	7.50609	7.27657	8.05449	13.1998	37.3842	46.9921	51.6969	41.2275	53.2916	32.958	47.7219	major myo-inositol transporter iolT
NCU07205	nit-10	226.776	185.749	147.759	61.9566	27.6287	32.1586	33.8713	63.2676	36.4554	34.0776	37.0929	30.3173	36.2344	38.194	nitrate transporter CRNA
NCU07210		110.44	142.576	136.396	104.236	100.667	113.924	88.3156	54.6368	48.877	43.4433	50.7195	64.5778	79.6774	75.5777	hypothetical protein
NCU07212		0.0384421	0.116517	0.198806	1.12213	2.02701	5.63358	20.1847	0	0.0191233	0	1.18589	2.44229	5.26409	6.30396	hypothetical protein
NCU07218		0.567699	1.00497	0.586228	0.970367	1.53647	4.14897	6.93079	0.238154	0.261414	0.385251	0.478337	0.386035	1.11052	2.80127	hypothetical protein
NCU07226		0	0	0	0.288499	1.12572	1.64504	25.1001	0.0188435	0.05737	0	0.627723	1.07331	1.76151	6.4819	hypothetical protein
NCU07232	hsp30-2	2.86298	2.3059	2.78729	2.78294	3.59817	1.47594	21.4945	1.89615	3.67451	6.69459	19.3218	23.9576	13.542	21.3185	heat shock protein 30-2
NCU07240		148.299	95.7166	87.4692	61.6145	41.9166	50.2229	47.3387	104.082	105.527	107.025	111	112.437	70.1719	69.3959	aflatoxin B1 aldehyde reductase member 2, variant 1
NCU07241		36.6401	39.8304	43.9147	44.0696	21.5056	25.6832	19.9109	74.9542	78.2732	90.8269	80.8672	61.4262	51.2075	41.3624	hypothetical protein
NCU07247	gsl-13	69.8402	83.8447	83.5228	68.3475	58.9189	47.1013	42.7192	87.1575	76.2116	67.0413	45.2202	43.6905	38.9474	41.6296	DUF6 domain-containing protein
NCU07254		5.16889	7.44305	6.06056	59.244	86.1741	99.6314	386.941	20.2166	26.2469	33.7361	53.8024	60.9149	51.4275	84.939	hypothetical protein
NCU07255		69.3925	95.621	103.029	119.313	109.093	74.8822	43.1695	34.0127	30.7883	26.8529	39.5068	37.0413	44.6563	40.2204	hypothetical protein, variant 1
NCU07276	abc-19	25.9649	35.2005	35.2235	43.5077	44.4177	45.0751	110.719	54.2817	52.8743	43.0305	41.8963	46.7686	45.187	45.5662	ABC transporter-19
NCU07281	gpi-1	460.579	437.158	436.475	263.268	225.762	209.574	189.277	262.854	270.904	215.51	197.204	199.856	167.658	171.872	glucose-6-phosphate isomerase
NCU07288		7.65725	4.14792	3.23141	24.9317	10.046	7.0176	20.6255	57.2638	43.209	66.3714	116.622	103.571	87.2117	103.61	hypothetical protein
NCU07289	tif-2	87.6374	81.635	87.207	111.314	136.234	128.951	165.907	127.685	121.405	126.013	176.325	171.305	170.133	176.026	transcription initiation factor-2
NCU07298		32.1615	30.0384	30.8653	19.5053	13.2427	7.65456	9.44541	18.1201	18.4703	16.3528	15.5333	16.2889	8.16296	7.8314	CAIB/BAIF family enzyme
NCU07306		0.0384421	0	0	0	0.0432875	0.109973	51.934	0	0	0	0.0183569	0.143111	0.191619	4.7622	hypothetical protein
NCU07308	cel-1	142.346	103.325	120.426	51.2439	44.9206	60.1533	145.454	27.255	28.7898	42.4977	24.7979	15.3029	22.9204	33.4333	fatty acid synthase alpha subunit reductase, variant 1
NCU07312	sgr-24	4.32743	5.64545	6.30776	3.91656	9.41423	18.0605	20.8835	5.5384	8.20927	8.14799	8.24518	11.217	8.83628	11.3244	hypothetical protein
NCU07318	man-1	508.595	415.986	408.277	388.435	236.657	93.8845	200.908	1213.14	900.142	421.956	233.246	161.576	110.295	83.0266	mannose-1
NCU07320	inl-21	91.4508	75.2747	61.493	67.6695	60.681	53.3089	41.7136	97.8387	83.8285	76.093	76.2946	73.3656	69.7737	64.4617	phosphatidylinositol transporter
NCU07322		57.4909	72.1547	79.7158	175.812	379.644	387.013	377.043	118.263	99.5724	63.1965	124.33	140.685	227.751	248.442	glyoxalase
NCU07323		6.24661	10.9372	11.2011	5.73094	6.68445	6.49791	9.62467	11.3649	17.6354	18.6342	35.1828	35.0904	34.5614	27.0183	hypothetical protein
NCU07325	con-10	106.826	100.675	93.5309	86.3577	85.615	84.334	203.281	483.384	823.284	1485.39	4319.12	3410.33	2942.34	2198.44	conidiation-specific protein con-10
NCU07333		176.877	208.546	221.671	110.863	100.218	69.4069	60.6491	91.3664	94.5359	63.5045	78.5024	91.7685	68.8594	55.3208	hypothetical protein
NCU07334	uc-5	189.912	208.246	163.703	155.561	168.001	85.5108	85.8156	454.055	432.309	377	297.082	301.361	198.053	161.156	uracil permease
NCU07335		39.2094	42.8619	41.1399	23.5125	11.9696	12.8283	10.7588	20.0449	22.2593	15.23	8.78008	8.72942	11.0232	8.46686	hypothetical protein
NCU07337		11.1777	8.22682	8.03346	7.04969	8.14179	9.97273	39.8118	110.574	168.729	210.403	197.524	236.051	120.837	168.909	hypothetical protein
NCU07338	gt32-2	430.608	443.507	489.884	254.484	111.868	63.0285	49.1513	136.675	143.968	162.758	97.2864	50.7856	48.9089	48.5451	alpha-1,6-mannosyltransferase Och1
NCU07342		18.7291	14.2307	13.1264	9.88735	8.76035	7.9807	7.27862	8.30431	8.07063	8.76912	7.45938	6.51706	9.50332	8.65603	hypothetical protein
NCU07343	mfs-24	51.4505	49.6205	44.1441	61.779	154.97	124.209	84.1055	22.5146	21.5966	20.8848	30.3668	38.9448	53.5627	50.6331	major facilitator family transporter, variant 1
NCU07345		45.1149	21.5253	16.2367	30.0819	19.569	13.2683	42.0333	618.915	767.672	869.657	1066.67	1263.98	800.695	903.366	hypothetical protein
NCU07349		9.55308	7.30412	7.79974	5.01295	5.04759	6.72324	10.2129	25.3442	26.9429	27.4687	31.6003	36.2627	28.0312	28.9502	hypothetical protein
NCU07350		26.5138	12.1242	6.58815	0.42494	0.463234	2.0409	1.77537	0.0411248	0.05737	0.0174656	0.230195	0.12142	0.954265	0.686301	hypothetical protein
NCU07353		28.6234	12.3017	12.4696	20.498	19.0879	36.8883	35.9885	1.62193	2.14356	3.37374	7.46978	4.87097	8.55815	12.105	UPF0499 protein
NCU07363		212.701	156.672	181.177	156.296	164.577	252.636	224.96	392.101	446.198	493.255	722.985	826.498	684.744	763.265	hypothetical protein
NCU07374		18.9186	24.2854	26.6064	25.3995	29.5609	27.5522	38.7448	93.9649	98.8451	109.91	106.336	121.2	86.5528	91.8944	hypothetical protein
NCU07387		77.6995	72.7644	72.6252	78.8891	95.3536	91.6488	83.4774	127.325	122.65	114.176	106.969	103.667	95.0084	95.2367	hypothetical protein
NCU07389	ham-9	203.943	179.89	185.885	409.684	487.855	309.281	150.395	79.2946	82.8982	84.9133	204.6	210.469	197.452	162.84	Hyphal anastamosis protein 9
NCU07399	stk-9	88.8314	78.0666	69.2163	88.0846	73.8294	72.0273	56.2443	60.2478	56.4892	59.9361	63.2504	54.8072	60.8305	59.8572	serine/threonine protein kinase-9
NCU07400	kpr-20	105.973	94.4809	101.975	118.342	140.481	119.687	123.669	65.3213	58.7813	53.9073	67.1998	68.924	76.8974	75.465	kinetochore protein-20
NCU07402	pdx-6	87.5738	78.8901	72.7125	64.928	52.1179	58.4772	47.7893	56.4097	60.5143	52.6866	52.1219	53.2617	43.6877	36.0782	pyridoxine-6
NCU07403	apc-1	112.886	114.103	106.414	92.5982	87.4903	89.1879	85.4779	72.4087	78.1162	74.1327	76.8419	70.9745	67.3655	74.0318	secretory component protein shr3
NCU07404	gh38-1	90.9953	74.1503	75.1012	60.2192	57.0592	37.5167	34.6963	31.1825	32.5366	33.6496	21.982	24.5416	28.7557	28.0182	alpha-mannosidase
NCU07410		26.9055	46.1292	50.0376	94.246	127.646	120.731	90.9173	20.5122	20.1474	22.319	67.5134	84.7059	85.1621	83.1824	hypothetical protein
NCU07413	pyr-12	99.0556	66.7646	53.5741	35.343	13.8981	14.5225	13.6796	21.0438	15.4997	10.3947	9.1432	7.56088	11.7766	13.8502	pyrimidine-12
NCU07416		101.334	119.696	115.867	108.053	122.602	105.119	101.724	139.34	136.691	138.99	161.981	166.628	164.65	164.331	hypothetical protein, variant 1
NCU07422		27.7368	29.1855	25.8191	11.8374	8.80902	8.07451	14.5713	14.4913	14.2588	8.7649	7.60497	6.39049	4.90555	7.03525	hypothetical protein
NCU07425		96.9883	102.827	96.705	103.477	102.891	86.297	73.979	70.5339	74.4177	74.5072	65.9053	67.479	75.5275	79.0408	hypothetical protein
NCU07430	mad-1	205.407	149.412	145.481	154.356	109.994	85.0571	82.2395	87.3829	67.6688	64.2029	95.7968	77.9578	89.6769	82.7392	MADS box protein
NCU07434		9.98566	6.02267	5.74289	2.98386	1.59086	1.53108	4.50647	31.02	17.5551	11.1977	8.48773	9.28479	6.87248	6.34203	short-chain dehydrogenase/reductase SDR
NCU07445		12.821	11.9078	12.6873	13.1037	11.1819	18.3552	25.1655	17.4551	15.924	15.8852	17.0222	16.5726	16.944	17.9868	hypothetical protein
NCU07447	rpn-16	38.9316	35.1602	32.1322	40.4677	43.4026	41.923	87.7904	55.7911	55.7759	55.9999	66.5201	69.7212	75.5227	91.9947	regulatory particle, non-ATPase-like-16
NCU07458	chi-3	139.227	145.467	142.021	145.586	139.532	154.041	121.998	89.3187	91.1024	95.3893	92.9858	96.5528	96.2213	105.286	N-acetylglucosamine-phosphate mutase
NCU07468	ned-1	94.1448	68.8438	58.2321	95.5133	69.1234	47.4806	55.3829	32.7548	23.5395	25.0324	25.6958	19.3605	22.0718	26.6908	NAD-epimerase/dehydratase-1
NCU07473		47.4219	45.4093	46.7479	54.4533	85.5198	107.868	104.731	45.6502	45.7275	43.3889	42.2855	46.7279	52.6076	56.5079	glycosyltransferase family 28 domain-containing protein
NCU07475		0.0384421	0	0.0356406	0.0393199	0	0.186802	4.4188	0	0	0	0	0.0808898	0.111507	0.491499	hypothetical protein
NCU07477		56.4318	70.4184	68.0142	134.285	374.64	455.177	156.094	47.9094	58.1049	68.2163	98.061	96.3601	192.828	160.178	hypothetical protein
NCU07480		0.630156	1.00351	1.40959	4.76103	7.03776	4.10176	16.0041	0.719735	1.08617	1.03091	2.60731	1.85501	2.33509	4.56849	hypothetical protein
NCU07482	dnr-7	16.6775	12.0476	12.8407	11.2355	3.23769	2.23024	3.26941	20.6816	15.9215	20.31	12.0633	8.69735	7.12659	5.75764	uracil-DNA glycosylase
NCU07484	gh18-8	4.29165	2.13793	3.03496	3.53159	13.6691	66.7189	43.5279	0.689818	0.45973	0.808904	1.82042	2.64153	14.8343	19.0343	Chitinase
NCU07487	gh3-6	5.77456	7.83885	8.17001	6.10126	7.20839	6.14065	6.79434	10.8346	14.939	14.8693	16.5081	21.6882	19.0715	20.6885	periplasmic beta-glucosidase
NCU07493	mrp-64	94.0625	87.2684	95.415	83.7495	76.6933	73.1144	69.1522	108.674	116.219	118.997	133.643	140.434	118.361	123.661	hypothetical protein
NCU07496	set-7	19.145	21.1476	20.5241	21.0298	22.4812	16.1664	14.1895	34.4936	33.612	27.069	30.7201	29.809	29.4761	21.8966	SET domain-containing protein 7
NCU07498	mus-40	17.1255	20.888	20.9026	17.7475	18.5947	18.3417	16.9561	35.4078	34.5464	41.7504	39.3998	41.1738	26.4605	25.3871	DNA excision repair protein Rad2
NCU07505		33.6385	36.9039	37.4974	40.6197	41.8882	37.0583	38.186	43.8601	45.794	55.2934	60.8393	58.2522	63.4273	62.8209	mito ribosomal protein L18
NCU07508		0.580359	1.23483	1.11224	1.44812	2.10639	2.51661	36.0455	1.26124	1.39244	1.26149	1.43079	1.59138	2.25057	6.56029	Type-2 protein geranylgeranyltransferase subunit, putative
NCU07516		37.4367	44.2016	49.5073	38.1599	43.3468	51.9067	149.659	36.9769	42.9001	38.4741	34.8098	48.2188	56.253	69.7917	RING finger membrane protein
NCU07530	trm-35	33.8514	33.0514	32.5271	25.1212	25.6876	25.3725	28.6647	74.2702	67.0325	56.6917	47.1259	46.5252	33.9901	36.35	transporter smf2
NCU07532		364.844	513.18	553.999	52.2837	25.7493	13.4446	10.6055	84.76	122.485	121.749	45.635	88.4667	62.9132	42.0797	hypothetical protein
NCU07536	mpr-14	18.0921	21.2945	23.4625	20.724	39.8242	44.7174	43.9458	20.1681	21.0901	20.1024	21.007	25.7152	28.5507	31.4267	metalloprotease-14
NCU07537		7.24192	7.90929	7.28854	10.3435	25.3824	54.1438	46.2293	17.113	18.8893	21.2993	27.0888	30.579	37.6003	41.1342	hypothetical protein
NCU07544	upl-1	106.741	116.41	122.491	120.073	139.469	133.46	150.329	141.274	142.83	156.813	153.739	181.288	182.671	207.984	ubiquitin ligase BRE1
NCU07546	abc-8	60.0504	57.5563	54.4347	39.6586	28.4737	23.4261	34.7559	21.877	23.6808	20.5757	20.9495	23.4061	25.1883	25.7911	multidrug resistance protein MDR
NCU07551		14.543	14.5883	13.4477	13.5897	13.0283	13.0534	10.9372	25.9028	21.6749	22.109	19.596	18.8322	15.2877	14.4586	hypothetical protein
NCU07558	div-53	58.5862	55.3728	56.8924	62.0019	68.3199	66.484	78.5482	80.0571	78.3374	80.4973	81.4715	88.2117	83.5787	90.893	sporulation protein RMD1
NCU07559		6.56956	7.46486	7.74829	6.4712	9.11259	12.8377	93.597	7.40051	7.24253	6.76062	7.90702	9.87319	11.6823	23.1525	hypothetical protein
NCU07563		18.7237	24.9199	22.0843	25.5319	31.5246	135.408	107.045	24.6387	27.9801	31.7431	35.6503	36.7398	39.5454	50.414	hypothetical protein
NCU07569	pir-1	202.197	41.3891	49.1902	41.2681	52.3806	86.4848	1061.2	50.6593	51.1533	60.2682	67.1944	90.0732	95.899	317.416	hypothetical protein
NCU07578	mic-26	21.3645	14.8952	16.426	16.2569	20.9956	23.1274	39.968	51.2267	71.9482	57.8981	74.5984	86.0924	59.7685	51.6306	peroxisomal adenine nucleotide transporter 1
NCU07582		59.3481	30.0995	26.4557	93.0911	95.7215	119.618	34.4373	2.46354	3.0465	14.8147	33.9257	15.8022	46.5701	33.4577	hypothetical protein
NCU07585	ppy-4	40.2376	38.9909	35.2429	30.991	32.8834	35.6034	32.8866	62.7752	65.7613	74.701	68.9506	68.4067	68.1677	68.1772	Siroheme synthase
NCU07586	sah-9	7.32981	5.78166	5.85811	5.35335	4.97472	6.47769	34.9616	5.69576	5.2105	5.18168	5.94591	5.76557	6.0594	7.93459	hypothetical protein
NCU07587	div-16	50.973	56.3174	62.9953	66.9881	60.5659	63.0312	164.221	65.0909	63.1175	70.9466	60.8528	57.5064	55.1449	64.4088	Swi6
NCU07588		16.1563	16.7791	17.9137	17.4633	13.2861	13.8658	11.393	19.7604	18.2376	20.4577	21.6775	22.4115	23.9134	27.1058	hypothetical protein
NCU07607	sut-16	31.2845	30.9847	34.571	25.7254	39.6432	98.4208	145.279	245.091	253.369	153.357	143.704	161.272	134.803	142.324	sugar transporter-16
NCU07619		7.63412	11.1612	13.7784	38.385	98.8114	91.1966	80.0775	22.8079	22.1752	14.6106	13.4253	14.823	20.6197	20.4794	FAD binding domain-containing protein
NCU07620	mfs-7	10.2722	12.2017	12.5457	8.01917	6.53269	10.4889	25.4596	23.4293	27.5959	25.7439	22.8259	25.1405	19.5568	20.8198	MFS pantothenate transporter
NCU07621	tzn-1	10.3972	9.04719	10.9871	4.0568	5.77404	39.5041	83.2486	7.64928	7.45202	6.9111	5.04416	7.79486	9.27563	18.3904	zinc-regulated transporter 1
NCU07626		3.12087	1.84977	1.73581	0.968968	0.546447	1.66302	16.657	9.79199	8.13352	6.486	4.58654	3.70128	2.04532	2.88036	Thermoresistant gluconokinase
NCU07664		1.523	0.831972	0.675123	0.994919	2.34047	1.91929	19.4817	7.33106	5.05255	2.94709	2.08897	2.51307	2.25129	4.13784	hypothetical protein
NCU07671		6.05585	4.70513	3.88647	10.6843	19.7736	16.7244	42.1964	20.1975	22.7799	28.817	36.1938	36.3004	20.2122	24.5762	hypothetical protein
NCU07679	cnd-1	43.0215	40.928	39.2367	53.5945	49.787	62.017	73.0024	33.5741	30.1815	32.1756	31.2499	26.9833	46.6343	58.8498	nuclear condensin complex subunit Smc2
NCU07690	met-12	67.6507	64.8401	70.2605	64.1958	65.2971	69.9157	51.8657	103.142	99.293	106.97	88.7668	87.5149	83.3395	84.8075	methylenetetrahydrofolate reductase 1
NCU07696		8.47554	8.70968	9.28323	5.51311	5.95752	35.5683	92.0728	33.382	31.8256	18.8755	12.4046	14.9467	18.1487	29.2533	hypothetical protein
NCU07699		20.6658	22.6785	23.3536	25.9944	29.376	34.3727	51.4071	43.7707	49.0051	49.5974	46.4514	46.3583	42.0069	45.3124	hypothetical protein
NCU07702		53.7884	55.6457	58.6502	47.2164	66.4688	61.144	64.9753	80.8594	89.0237	97.6687	86.4197	110.471	139.169	137.338	hypothetical protein
NCU07705	clr-1	99.9316	133.405	125.926	140.141	166.105	212.959	234.565	80.8543	92.5963	84.7238	87.2579	124.085	126.214	148.165	C6 finger domain-containing protein, variant 1
NCU07712	drh-8	15.8505	18.1477	17.0736	17.5537	22.3338	23.9838	27.4804	37.0458	39.5956	37.6985	26.7806	29.5114	26.2088	24.5498	ATP-dependent RNA helicase dbp-10
NCU07716		18.2886	15.9302	16.0506	18.9174	14.4373	17.6448	20.0979	41.896	50.7677	65.1994	85.5112	80.7542	79.2593	86.3634	hypothetical protein
NCU07723		436.338	339.838	279.793	99.3238	27.601	10.0378	59.244	159.14	118.84	92.3062	124.252	103.451	65.3416	59.7045	norsolorinic acid reductase
NCU07730		20.6014	29.88	29.626	81.1889	102.748	105.95	90.4541	64.412	78.8246	130.049	171.186	146.999	161.43	137.788	hypothetical protein
NCU07736	pep5	464.533	265.074	296.862	105.744	13.5859	4.69684	7.57314	30.9392	30.0824	15.8799	9.58163	6.55511	4.12942	4.24745	Pep5 homolog
NCU07737		322.976	136.456	153.465	75.564	9.53932	3.19314	3.05821	32.6945	25.9063	15.1906	22.0985	10.5843	6.73665	4.70992	Salicylate hydroxylase
NCU07755		79.7094	63.479	61.3623	65.5191	53.1693	61.8301	36.6926	38.0043	39.505	45.6361	44.9994	40.6688	39.8123	42.7228	tyrosyl-tRNA synthetase
NCU07759		0.0183372	0.110602	0.0918846	5.63998	3.12413	1.20574	1.39262	1.30574	2.78737	3.65303	44.7763	32.4571	42.1618	28.7525	hypothetical protein
NCU07760	gh61-2	36.9015	17.5635	17.4527	16.2753	5.95945	2.90306	6.09751	3.96192	2.45335	1.27938	4.81069	2.61333	1.42856	2.99865	endoglucanase IV
NCU07773	thk-1	64.9024	50.8352	45.5301	37.3112	28.9045	28.8007	34.6542	39.8035	44.5284	44.825	37.7254	34.2311	31.3903	33.8741	thymidylate kinase-1
NCU07776	acw-5	235.82	125.535	150.873	167.698	225.08	892.37	1322.2	1828.3	2127.21	1912.75	2551.29	3575.46	3712.44	4378.96	anchored cell wall protein 5
NCU07782		14.0152	14.2661	13.4203	10.2764	6.58886	6.66439	10.9953	26.9817	24.245	24.62	20.8561	19.7775	13.864	12.8977	hypothetical protein
NCU07783		16.2781	16.8879	14.0194	9.21584	7.17586	8.37816	11.828	26.4895	26.0676	25.0781	24.2906	24.2348	15.8241	16.0944	NADH-ubiquinone oxidoreductase complex 1/LYR family protein
NCU07795		7.8405	6.79763	6.59455	6.69597	7.95853	8.42921	9.6982	22.6392	23.8087	25.1069	16.8837	19.5353	12.9969	13.634	DUF1665 domain-containing protein
NCU07798		98.7667	67.7869	63.5789	33.7565	41.9751	65.1947	45.5225	11.4098	7.46433	8.73553	8.79318	11.3106	24.5233	32.0682	hypothetical protein
NCU07802		247.519	196.855	184.661	225.545	183.342	100.54	50.1006	61.1033	47.2578	62.7553	86.1485	61.3262	73.3831	60.9768	hypothetical protein
NCU07806		32.1331	19.9197	16.8045	14.03	10.492	8.97331	18.2528	94.7603	115.63	119.687	142.412	144.873	102.696	109.718	hypothetical protein
NCU07807	fba	1540.06	1816.85	1698.66	1183.82	893.881	1004.38	901.777	732.643	775.742	693.23	577.969	737.249	634.056	713.314	Fructose-bisphosphate aldolase
NCU07808		171.828	72.5405	46.571	25.6181	21.2198	26.3345	32.874	276.88	224.412	156.013	91.309	91.9518	46.1423	37.8645	hypothetical protein
NCU07810		3.00783	2.77766	3.04353	9.22405	17.4925	157.672	59.0124	6.703	7.18958	6.33677	7.12254	7.74502	14.1864	17.5505	hypothetical protein
NCU07815		28.7601	22.4087	22.5395	20.0513	14.4946	9.31106	7.60858	39.3229	38.4799	31.1548	27.025	23.4017	21.2406	19.834	hypothetical protein
NCU07820	mfs-29	9.72323	6.79302	14.6295	1.72323	0.950048	2.04993	3.46459	194.058	134.768	114.613	17.5689	14.1246	9.30775	8.31287	pantothenate transporter
NCU07821	dam-2	12.6941	6.47486	14.2262	0.763035	0.564567	1.07908	2.06296	243.141	189.732	148.207	31.6504	23.7238	10.6762	12.2306	dimethylaniline monooxygenase-2
NCU07822		6.82567	7.96773	9.2041	8.9785	8.20756	3.6779	7.96324	23.667	25.6597	21.7229	27.7179	26.734	22.6579	16.2978	hypothetical protein
NCU07827		135.415	101.396	85.7909	330.498	326.81	235.193	112.751	29.8641	28.8289	29.5926	142.228	112.962	167.057	121.854	hypothetical protein
NCU07837	csb	17.0548	22.1078	24.7933	15.2704	18.1935	16.0281	22.3094	66.6515	74.6828	77.0587	71.6205	86.4481	73.6716	73.2343	DNA repair protein Rhp26/Rad26
NCU07845		3.03542	3.05806	2.62907	2.04414	0.814072	0.691998	1.81094	8.76498	10.3932	9.45735	8.5895	8.48112	7.31125	6.7469	hypothetical protein
NCU07852	mrp-25	66.5334	58.1237	62.9022	63.2709	51.19	55.845	45.8116	84.105	85.5339	83.8744	86.1663	88.9309	71.4391	76.2767	ribosomal protein L13
NCU07861		0.645192	0.833536	0.876094	0.374887	0.844229	0.517977	708.803	1.14466	1.16108	0.888111	0.986441	0.975277	0.837934	73.0548	hypothetical protein
NCU07865		62.3424	65.851	63.2682	73.6238	80.7574	91.2954	87.176	60.0299	54.3715	60.2627	64.9558	65.475	66.4136	72.4243	THO complex subunit Tho1
NCU07883		352.689	499.56	460.281	473.658	578.687	307.376	287.57	152.52	152.59	260.666	220.188	311.54	276.037	236.64	hypothetical protein
NCU07885	ter-1	20.1119	18.5736	19.4859	21.9701	21.36	23.3636	59.7484	25.3136	26.3351	27.8323	27.1678	26.2596	22.9245	26.5398	WD repeat containing protein 82
NCU07894	opt-3	1905.34	2347.14	2282.86	2198.4	1989.41	1541.15	874.742	282.866	397.745	506.357	705.057	762.275	614.251	663.94	oligopeptide transporter-3
NCU07898	gh61-13	21.1207	25.7502	21.3277	11.8258	5.93708	5.79522	4.37148	4.4811	4.25697	4.46819	4.33347	4.53786	3.00697	2.61662	endoglucanase IV
NCU07899		17.8099	13.5894	11.8699	9.42804	5.85081	3.7367	3.4753	18.8281	15.5026	12.5848	8.83194	8.08183	5.38909	6.14126	CAIB/BAIF family protein
NCU07900	sgr-26	4.2915	3.74379	4.01707	3.00814	2.36732	1.26442	1.2795	6.47267	5.27529	5.93475	3.38023	2.72454	2.31066	2.55165	hypothetical protein
NCU07901		9.19397	7.11371	7.14904	5.47873	3.36224	3.14529	6.30696	11.5562	6.82667	5.24724	2.37617	2.71122	2.31279	2.7964	hypothetical protein
NCU07905		10.3452	10.7411	11.8587	14.7486	158.659	310.79	303.823	1.24997	1.67666	1.18212	5.5	65.1484	132.515	181.762	hypothetical protein
NCU07908		0	0	0	0.314534	0.0424202	0.50781	163.686	0	0	0	0.610618	0.16178	0.245314	15.9269	hypothetical protein
NCU07921		53.3032	37.7861	36.1767	23.3978	20.5802	26.7111	56.4618	261.201	287.715	294.671	296.151	342.057	245.053	288.169	hypothetical protein
NCU07924		3.32142	4.12191	2.7911	19.3394	10.0866	4.3108	5.62512	7.71781	9.12545	12.5226	147.543	112.077	94.7304	61.0186	hypothetical protein
NCU07927	mic-28	12.8591	6.93049	8.3447	5.44681	4.78339	9.61725	11.6834	106.379	103.486	92.3327	65.9681	70.4183	35.118	35.164	mitochondrial carrier protein
NCU07928		34.3838	5.83554	5.20524	1.49189	1.32589	1.63113	5.33055	262.245	176.229	111.741	22.3809	20.5792	11.1362	9.57772	hypothetical protein
NCU07932	prp-2	134.064	96.7897	101.46	73.1842	68.4136	51.1213	78.1615	46.7217	54.0647	58.9943	48.1759	45.6609	53.2913	58.7823	propionate-2
NCU07938		3.38716	2.31485	2.46467	2.20249	2.93497	4.26736	13.7109	4.18047	2.367	1.52131	1.73307	1.24006	1.84106	3.57495	MFS transporter
NCU07940		20.1953	20.4489	20.6076	19.2983	17.6548	17.2275	147.076	21.537	18.7482	15.5172	20.3342	20.9096	20.6109	32.2229	hypothetical protein
NCU07945	tah-4	49.5278	57.3144	60.1145	44.2287	47.9628	46.5403	50.203	118.697	136.285	142.116	117.265	138.07	104.161	94.0916	fungal specific transcription factor
NCU07967		86.9787	103.01	106.348	77.603	103.648	125.987	121.686	168.286	188.441	195.321	203.703	256.663	260.646	294.372	hypothetical protein
NCU07974	gh61-15	136.33	154.151	126.9	689.055	2380.4	2959.8	1258.76	29.2303	44.6518	82.6799	470.885	765.049	1051.86	935.429	glycosyl hydrolase family 61-15
NCU07975	dnr-12	21.7026	20.8369	24.0699	27.9012	29.364	36.3516	38.969	35.1397	36.6422	33.0453	31.5953	34.6947	35.4992	36.0274	DNA repair-12
NCU07978		0.659947	1.69209	1.94345	3.5147	13.7628	145.942	240.949	43.2229	115.441	119.366	23.9325	60.719	68.5676	82.4147	hypothetical protein
NCU07981		0.130081	0.276753	0.320676	0.78789	1.58184	9.26831	79.4236	13.456	42.74	65.7214	7.97371	19.7913	23.4967	34.7459	hypothetical protein
NCU07982	ilv-3	72.2078	55.168	60.5697	69.2773	68.523	133.409	114.195	113.494	124.246	147.414	129.078	153.213	153.549	186.384	isoleucine + valine-3
NCU07983		0.358966	0.315452	0.315109	0.791003	1.0071	0.576191	21.0459	1.12165	3.88017	11.736	25.1364	44.6856	27.9779	46.6022	hypothetical protein
NCU07990		3.08981	3.41269	2.74757	3.3468	4.93332	6.34444	26.2865	3.1973	2.67586	2.29564	4.13949	4.16036	5.02373	8.19416	hypothetical protein
NCU07994		128.862	170.721	171.395	157.755	164.784	126.221	174.834	227.398	280.498	333.713	312.672	336.974	295.591	325.394	hypothetical protein
NCU07995		6.65595	3.68394	2.99444	3.47265	1.38891	0.844573	2.10108	119.882	102.752	111.843	77.2253	84.7125	33.2305	29.6234	hypothetical protein
NCU08011		4.43694	5.0485	6.20829	17.0047	21.7882	38.8067	43.4613	19.0355	13.9434	29.0701	56.7286	28.152	73.0193	51.2391	aminotransferase
NCU08017		36.5531	59.2093	57.631	34.0227	24.9098	24.3567	20.4825	93.5152	103.726	86.9551	83.4914	91.3902	65.1577	54.7614	hypothetical protein
NCU08033		54.5749	54.6502	52.745	55.3222	54.3679	52.8299	51.498	87.1701	84.749	74.8579	76.9378	78.9636	62.079	61.1569	hypothetical protein
NCU08039		0.130034	0.422133	0.333549	0.177559	0.146383	0.511478	10.2138	1.70267	2.4855	3.16872	2.99728	4.27931	2.82572	4.40167	hypothetical protein
NCU08044		86.4389	72.6969	70.0484	52.2266	26.8523	18.9879	19.0719	68.5721	64.4023	52.3486	38.732	40.7329	32.6184	28.733	oxidoreductase
NCU08050		27.4821	43.6338	38.826	61.4621	107.755	97.5748	82.1692	9.41039	8.9515	7.19617	28.7612	43.1859	49.0238	54.4461	hypothetical protein
NCU08052	aqp	5.77453	4.92973	4.8074	153.116	880.849	1724.92	1737.87	19.9814	19.6195	18.7528	51.3172	93.0529	717.331	798.181	aquaporin
NCU08053		99.9671	73.9218	68.8894	73.2561	43.7085	36.5327	27.6963	34.4457	34.9758	36.1543	33.9751	20.3775	27.6491	20.9867	hypothetical protein
NCU08055	zip-1	3745.57	3822.04	3091.33	3336.47	2934.86	2726.19	2421	1660.81	1510.57	1426.06	1676.75	1260.44	1959.48	1642.45	B-zip transcription factor, putative
NCU08056	abc-1	783.325	420.842	262.638	309.983	244.097	230.305	191.275	87.6505	59.1366	69.8828	80.3054	53.5102	148.932	74.7991	ABC drug exporter AtrF
NCU08063	kpr-18	68.3524	63.8308	74.9184	63.7985	69.3081	58.6316	44.9671	52.5665	50.285	36.8957	37.0285	40.3764	42.1387	43.6607	kinetochore protein-18
NCU08069		9.54558	7.15927	7.15548	11.9418	38.6366	64.2882	148.708	4.90344	5.64687	4.75023	8.32811	22.8385	27.728	46.932	hypothetical protein
NCU08073		0.419421	0.162947	0.0754559	0.511863	2.30855	3.4758	11.342	0.118248	0.40769	0.175981	1.24749	3.11978	7.04108	5.80515	hypothetical protein
NCU08086		0	0.0177802	0	2.54722	15.3686	108.174	130.488	0	0	0	1.18989	2.81519	17.9043	31.9703	hypothetical protein
NCU08087	gh26-1	38.7345	31.6101	19.7731	3.46503	2.2378	3.17347	4.5236	1.48478	2.51747	3.9664	2.26746	0.629881	0.826417	1.20906	hypothetical protein
NCU08089		0.0366743	0.0371996	0	0.0389977	0.465809	7.14948	135.356	0.037687	0	0	0.0726095	0.0816666	3.03354	35.9671	hypothetical protein
NCU08091		84.274	95.6527	92.3496	69.4155	77.4174	111.71	185.419	90.9718	93.3267	90.8092	87.5058	91.6089	90.6756	110.175	hypothetical protein
NCU08097	gh55-5	6.19714	9.01036	7.82032	5.47727	7.13417	10.2304	75.8017	10.043	11.2389	12.727	14.1677	16.4352	16.0551	19.9008	exo-beta-1,3-glucanase
NCU08098		8.34022	9.20542	10.1526	12.8137	12.4353	13.2729	18.7718	12.4829	18.0549	21.5697	147.565	130.126	172.374	132.934	hypothetical protein
NCU08113		2.96021	3.18174	2.83147	2.91865	2.41789	2.02936	4.03372	6.18818	20.1058	24.3191	52.5864	60.9852	40.4735	47.7364	hypothetical protein
NCU08123		15.0886	19.1578	21.4129	17.9498	29.0107	41.5899	85.1428	31.7881	34.0277	40.1606	86.0981	106.799	160.513	134.54	hypothetical protein
NCU08126	ldh-6	16.6612	16.6801	17.9685	12.2856	25.3556	62.1398	46.6452	15.508	13.0251	10.4184	13.1677	16.1903	22.9004	28.3602	lactate dehydrogenase-6
NCU08130		384.696	361.745	376.842	290.18	199.016	181.184	170.024	456.169	373.8	388.961	407.309	434.935	374.842	355.713	hypothetical protein
NCU08131	gh13-1	647.2	424.954	480.336	575.87	558.305	511.817	407.049	2232.58	2288.11	3683.03	4085.52	4622.24	3519.64	3634.62	Alpha-amylase
NCU08147	ph7	643.569	732.999	663.819	550.745	324.255	218.397	164.467	326.366	342.326	515.108	319.889	321.621	255.801	241.012	Na or K P-type ATPase
NCU08152	sut-6	1.09571	2.83271	2.84009	20.7423	105.976	242.859	969.413	11.2674	17.3267	23.2317	54.2433	101.922	129.796	255.567	sugar transporter-6
NCU08153	pho-12	3.74707	5.82973	6.53901	7.39859	26.6791	59.1406	94.8052	4.06779	5.57885	6.32449	9.47137	21.1806	35.866	46.3554	phosphodiesterase/alkaline phosphatase D
NCU08162	arg-10	84.3415	70.0358	66.9722	86.1503	65.4277	81.8273	77.5767	43.0947	36.8982	40.6149	41.4244	43.6259	54.8674	65.6021	Argininosuccinate lyase
NCU08164	adh-14	38.238	36.5247	40.3893	20.2245	14.4976	11.1037	10.4273	21.523	24.5266	13.4462	14.7067	14.2065	17.0323	15.1083	retinol dehydrogenase 13
NCU08165		16.388	21.6561	23.8548	17.3898	23.3821	24.4673	35.5663	59.3881	72.7742	76.6083	78.4299	97.2853	75.0139	78.8254	hypothetical protein
NCU08172		7.67515	9.86999	10.7923	10.9488	28.1811	34.8109	42.3387	6.16558	7.02974	6.18767	8.06608	12.1714	26.0928	24.6957	hypothetical protein
NCU08173	ecd-2	22.2947	21.667	20.7873	61.9998	95.9657	74.2567	41.9127	12.3356	12.6761	10.6423	39.0976	40.6394	59.5928	34.2668	early conidial development-2 protein
NCU08174		42.0394	49.3808	50.3584	52.1869	51.8393	48.3606	39.3178	27.3547	26.8149	26.0589	26.7371	27.6323	28.3943	31.6078	hypothetical protein
NCU08179	gh79-2	6.17864	6.79511	8.96111	4.82176	3.28304	3.668	3.98481	0.639959	0.590933	0.400613	0.572788	0.555958	0.151563	0.519187	hypothetical protein
NCU08182		0.109836	0.143956	0.0960594	1.89749	4.73094	9.21235	5.15686	0.0728404	0.0388397	0.138041	2.5213	1.64844	1.32046	1.11438	hypothetical protein
NCU08183		86.39	32.7078	27.6869	9.61881	3.29357	2.92042	3.05593	3.4346	2.1111	1.66171	3.1979	2.133	1.60725	2.29208	hypothetical protein
NCU08184	sgr-28	30.5002	9.43132	6.75815	2.26808	1.20804	0.780279	0.902	1.57465	0.813821	0.568894	1.12216	0.487147	1.23921	0.666966	hypothetical protein
NCU08188		16.8383	23.5235	21.83	36.399	75.3054	64.9021	59.4727	5.89696	5.98672	8.24405	12.3922	21.8677	26.1364	26.1798	hypothetical protein
NCU08193		92.3932	56.3456	53.2897	37.5431	47.0243	922.214	547.069	53.9849	48.7479	39.1364	61.0237	61.1954	149.216	210.441	hypothetical protein
NCU08194		24.8439	23.8805	24.3507	21.64	19.6367	51.7606	61.3158	47.7549	50.0272	63.4417	73.8654	76.646	53.0618	53.7623	hypothetical protein
NCU08222		0.0183372	0	0	0.995351	1.42282	2.72537	59.8617	0	0.0191233	0	0.882103	0.628789	2.04973	9.58604	hypothetical protein
NCU08224		40.6887	41.2313	27.9789	40.3891	8.99649	7.49464	6.35133	1.80977	0.764203	0.487499	0.487788	0.555958	0.810942	1.32195	hypothetical protein
NCU08225	trm-34	189.259	210.363	199.859	102.366	76.1222	51.9623	41.2296	88.9088	82.1669	58.9922	33.0886	27.8838	26.1531	19.9078	high affinity nickel transporter nic1
NCU08226	gt2-4	231.326	217.993	164.217	528.947	935.524	645.258	186.446	56.1054	57.0766	45.4072	195.397	208.299	339.388	237.371	hypothetical protein
NCU08229		401.12	434.81	441.86	370.217	426.978	244.746	255.299	481.94	704.398	645.795	846.981	936.905	676.882	722.584	Septal pore-associated protein, putative
NCU08232	gt32-1	71.8171	48.939	57.5819	31.8259	24.2293	17.0034	17.409	11.4424	12.0571	2.04999	4.4191	4.9616	4.57105	6.53406	alpha-1,6-mannosyltransferase Och1
NCU08272	cyb-4	89.666	91.0799	94.6713	62.2385	43.1573	38.1386	32.6729	99.2889	88.8209	68.4471	52.1236	60.5634	45.7424	55.9322	cytochrome b2
NCU08274		25.6107	19.9996	18.2308	16.4237	7.68999	6.96476	7.34094	14.2552	11.7208	6.28316	5.37606	5.59646	5.06551	4.45099	hypothetical protein
NCU08292		176.384	167.35	152.65	136.127	49.592	19.3393	15.4328	143.286	118.934	127.669	97.5499	72.6541	57.7059	46.4412	hypothetical protein
NCU08308		10.6424	11.9178	13.9241	11.2799	14.2567	13.0673	19.2283	24.3064	24.0905	24.8682	23.2423	22.2291	19.5322	19.7406	hypothetical protein
NCU08333		702.743	699.032	618.235	388.784	235.034	162.142	144.396	425.241	379.222	194.295	175.818	144.479	127.674	122.71	bleomycin hydrolase
NCU08342	csn-7	50.6002	57.2949	56.4865	54.196	67.9013	80.716	119.476	53.1692	57.1625	56.1072	53.5337	74.0354	71.9997	81.6703	COP9 signalosome complex subunit 7a
NCU08349		0.0182904	0.0355604	0	0.182239	0.358404	0.874222	4.45493	0.0411248	0.052337	0	0.270257	0.56323	0.386794	0.755891	hypothetical protein
NCU08356	aam-1	260.362	244.06	215.561	181.647	212.27	171.523	138.011	147.628	127.219	83.3331	98.7146	105.474	90.5308	92.768	acetamidase-1
NCU08358		354.81	226.821	181.767	127.022	74.7916	96.8094	92.3529	84.7992	71.7294	61.7268	53.9411	54.3241	68.6729	88.1795	hypothetical protein
NCU08361		0.985217	1.7148	1.2318	2.09988	1.29204	1.79905	23.0178	0.148244	0.421306	0.710127	0.852198	0.890151	1.04219	4.11681	Short chain dehydrogenase
NCU08364	chol-16	150.436	83.6577	91.0589	80.9974	92.6199	58.1654	44.7318	1147.63	839.815	602.901	131.199	128.057	91.6098	92.2154	choline-16
NCU08368	trn-2	12.1244	14.4156	13.8435	16.8011	16.046	14.4249	13.1835	29.1884	35.1945	43.5642	29.3688	32.2597	26.7078	28.953	tRNA-processing-2
NCU08372	tagl-3	10.8974	5.13476	4.38147	8.09856	10.6079	12.0289	55.7505	42.3921	31.0156	17.5798	27.5531	30.383	25.2239	27.6318	triacylglycerol lipase-3
NCU08391	spa-7	82.3364	89.3468	95.227	162.171	225.967	157.987	105.703	81.9567	80.032	81.0038	92.2543	109.305	107.086	97.2499	Septal pore-associated protein 7
NCU08398	aep-2	0.919688	1.50428	1.63452	1.78953	8.37841	46.0082	28.5316	5.53421	5.46805	7.20748	6.9994	10.9665	19.4863	25.2464	aldose epimerase-2
NCU08404		8.99758	7.59762	6.02548	4.28793	4.69547	5.39662	9.41185	22.006	16.7587	7.74897	7.05643	6.56269	6.85145	5.66712	hypothetical protein
NCU08407		63.5503	55.6151	50.7038	23.6618	5.00862	3.38866	2.73847	40.2586	17.479	9.68796	5.29454	5.43241	2.76621	3.7706	MFS transporter
NCU08409	trp-3	67.937	60.3951	56.799	53.0352	52.1878	50.8087	49.4682	89.2922	89.1694	101.509	114.766	116.731	101.274	124.655	Tryptophan synthetase
NCU08413		4.42237	2.5571	2.66661	1.26833	1.08595	0.469294	4.03027	42.9031	34.6781	24.036	6.95212	7.86092	5.0229	6.89392	hypothetical protein
NCU08414		6.31776	8.88311	10.1836	11.3524	13.3603	13.6051	12.8977	43.3954	36.7778	36.3293	22.7833	20.8505	20.1514	20.1879	hypothetical protein
NCU08416		24.9481	25.3571	24.2089	23.3388	23.5626	24.3995	23.8506	49.5989	48.4983	44.7226	42.309	50.1727	40.7073	56.5436	DUF1674 domain-containing protein
NCU08429	gpr-31	2.15614	4.75556	4.84471	42.484	35.9551	19.0158	24.3185	69.6176	80.1779	144.275	578.627	437.349	474.861	399.627	hypothetical protein
NCU08432		6.78899	6.1961	8.28665	4.65938	3.59446	5.05716	40.1385	2.32261	1.92887	2.37315	1.92211	2.29216	2.66664	8.42354	hypothetical protein
NCU08435	rrp3	418.387	515.684	480.331	389.505	436.309	301.55	156.83	141.689	158.826	162.518	233.17	235.929	224.293	179.397	RNA-dependent RNA polymerase
NCU08436		34.1396	30.0004	28.4505	24.7316	17.4527	16.8703	14.7813	27.6948	22.4402	19.2275	15.9587	13.7104	11.3638	13.1456	alpha/beta hydrolase
NCU08439	abc-2	4.5656	2.61012	2.73603	0.803431	0.667609	0.887421	8.62714	9.48805	6.92273	4.9723	1.10742	1.38567	0.888071	2.0858	leptomycin B resistance protein pmd1
NCU08443		14.5377	8.82126	9.70631	11.1657	11.0735	10.3057	18.9365	2.40057	2.95037	2.49049	4.41507	2.65208	4.34534	6.43564	hypothetical protein
NCU08455		60.3758	20.7815	16.2755	9.2941	6.38708	4.43768	2.25682	181.747	120.345	86.7869	48.3771	54.8943	33.7075	24.3122	hypothetical protein
NCU08456		11.8355	14.8445	15.5355	12.6877	7.88054	5.45776	3.25543	22.1368	20.0277	16.3315	11.7661	10.4836	10.26	7.74536	hypothetical protein, variant 1
NCU08471	tca-9	425.665	379.349	370.708	323.269	243.779	246.75	228.019	276.504	267.598	242.621	221.414	215.617	208.943	210.019	succinyl-CoA ligase beta-chain
NCU08473	gh71-4	10.9361	9.55415	8.65298	11.4759	28.996	43.8072	50.7899	2.83686	2.18112	2.13077	7.87687	8.50392	19.7292	23.4705	alpha-1,3-glucanase
NCU08477	ypt-1	244.499	225.082	217.986	233.1	206.288	192.373	176.5	170.937	164.86	156.933	154.29	137.436	142.379	143.65	small GTP-binding protein
NCU08495		11.1545	6.16116	5.09511	2.39068	0.886851	0.680401	0.945219	0.282652	0.672806	0.0340895	0.107798	0.304514	0.196309	0.175117	hypothetical protein
NCU08512	hsf-1	112.525	108.801	119.964	110.725	92.5006	72.161	60.4044	102.783	88.4928	93.4257	84.7664	65.0195	68.9121	62.8966	heat-shock transcription factor-1
NCU08535	acc-1	156.624	125.337	109.841	71.9354	149.201	356.201	511.657	56.4682	48.0064	68.3884	54.6444	79.1403	160.232	172.998	acetyl-CoA carboxylase-1
NCU08539		0.201522	0.134511	0.131906	0.0563179	0.0797437	0.447083	7.5921	0.0805307	0.225336	0.124467	0.300298	0.442672	0.761937	1.54349	hypothetical protein
NCU08541		53.9888	39.8378	39.2137	140.827	61.6559	102.967	81.9528	8.49675	10.0993	16.2393	11.5255	18.8287	27.2837	30.8495	hypothetical protein
NCU08555		4.72618	5.5441	5.97029	19.8513	45.8689	35.9718	46.455	8.72087	10.0988	9.66553	13.471	17.0204	16.5587	20.2708	hypothetical protein
NCU08556		46.688	58.8043	60.4381	73.804	111.506	83.9345	76.8967	46.0551	45.6719	50.8433	63.6221	67.4494	56.8199	60.5011	hypothetical protein
NCU08557		9.50452	2.4147	2.13616	3.93594	3.89055	1.40488	3.65662	69.1536	81.7282	93.613	112.9	115.659	52.3593	56.8846	hypothetical protein
NCU08559		11.3223	12.907	12.3646	10.8499	13.2689	14.878	41.2583	15.4089	14.5753	15.7745	15.2498	19.565	15.6619	21.3634	hypothetical protein
NCU08563	scon-2	68.268	59.6247	65.7326	75.8211	87.9665	82.0546	71.231	259.612	214.116	184.775	90.3193	93.4593	96.1113	102.603	sulfur controller-2 protein
NCU08564	gh12-1	1.57196	2.40801	2.58513	3.52198	8.42641	9.32478	7.26603	40.2172	37.9644	39.1459	15.2673	19.5367	21.4147	19.9225	hypothetical protein
NCU08569		0.0989442	0	0	0.171293	0.33676	0.193402	177.913	0	0	0.0170448	0.187216	0.222216	0.353128	19.2171	Septal pore-associated protein, putative
NCU08603		87.7541	89.82	99.5015	63.1579	68.3284	52.2876	51.4668	39.2401	41.3715	43.2566	32.0051	32.8887	31.7748	33.4971	ankyrin repeat protein
NCU08605	pcb-2	226.643	223.636	208.752	194.044	162.135	182.202	171.657	150.32	150.394	139.491	158.076	139.607	128.557	137.864	proteasome subunit beta type 7
NCU08608		0.456236	0.848756	0.82521	1.0066	0.934636	9.51356	160.162	0.756457	0.489216	0.436827	0.582103	0.848444	1.17473	14.4973	hypothetical protein
NCU08615	ty-2	0.699693	0.679252	0.755167	11.98	38.8243	45.7746	79.0306	0.667482	0.337806	0.844698	7.30212	10.9692	15.2494	23.8811	Tyrosinase
NCU08616	un-18	31.3074	38.2827	44.4143	33.6837	36.6142	46.2444	39.9115	72.9939	85.7778	111.205	103.932	139.894	137.813	134.965	DNA-directed RNA polymerase I subunit RPA2
NCU08617		3.55801	5.0681	5.45974	3.39561	3.18129	2.59277	3.932	8.72804	13.7118	19.7316	18.5544	22.9363	23.9591	20.7005	hypothetical protein
NCU08622		6.71819	6.36464	6.99659	5.66051	3.594	2.52554	15.9267	50.7833	68.7966	83.5094	95.7962	103.68	78.9589	104.355	hypothetical protein
NCU08623		0.0183372	0.0179945	0.0384238	0.369157	0.21042	0.210934	0.327629	2.37461	2.81289	4.30761	5.25875	6.26725	5.49264	6.13062	hypothetical protein
NCU08628	slx4	12.6659	13.5332	15.1487	14.0328	13.7111	7.50362	6.55724	19.6927	22.5508	27.6528	18.7562	20.2582	16.8095	17.0676	hypothetical protein
NCU08635		4.06517	3.17927	3.18518	12.9724	11.6623	9.93342	12.6395	12.7482	20.7673	32.2434	57.7352	51.9695	54.3104	50.1508	hypothetical protein
NCU08636		1.60425	1.53446	1.87638	3.96002	9.16436	12.0256	9.43242	2.49156	3.43106	2.92507	2.60374	5.28452	5.56281	6.12387	hypothetical protein
NCU08643	pho-3	85.6281	16.9347	25.1316	5.47561	1.75707	1.22083	1.6373	0.322118	0.334552	0.246347	1.01926	0.303106	0.448155	0.651458	Acid phosphatase
NCU08645		0.0550115	0.0194194	0.0180266	0	0.0199359	2.17736	17.7776	0	0	0	0.111556	0.0799672	0.557532	4.9306	hypothetical protein
NCU08657		981.392	648.283	370.645	67.9576	29.7625	0.567396	0.584865	0.0822497	0.171322	0.105277	0.605334	0.366504	0.498014	0.414009	hypothetical protein
NCU08670		21.3524	15.6169	14.902	12.6521	24.8595	43.068	43.9173	108.574	75.2967	57.0022	120.075	110.393	133.941	116.314	hypothetical protein
NCU08671	erg-8	85.7648	83.0663	79.5416	53.6149	41.7374	48.5333	53.3834	47.1463	45.1857	36.842	33.3696	35.76	33.9766	36.0665	phosphomevalonate kinase
NCU08683	rho-2	74.6963	66.8263	62.8399	97.7283	174.195	211.377	193.591	58.9898	55.3759	50.5826	58.2104	67.8182	114.542	128.662	RHO family GTPase Rho2
NCU08686		37.7079	42.0756	46.4193	40.2926	44.6569	49.8226	197.95	69.9803	84.9281	76.8401	75.4538	86.3325	77.7334	100.308	hypothetical protein
NCU08691		14.1956	10.1278	10.069	44.6078	53.6713	87.5448	179.712	5.87688	4.14246	5.28628	49.0714	25.9063	58.974	61.8733	EF-hand calcium-binding domain-containing protein
NCU08699	bli-4	31.3458	10.7008	7.28823	6.99067	7.19609	6.51307	10.9659	230.3	129.76	92.8173	82.5043	84.9412	42.1397	29.2497	bli-4 protein
NCU08705		76.5968	81.708	83.2774	76.4904	50.9229	35.7985	46.0344	59.2788	57.4675	45.0205	28.2256	24.0534	23.211	24.54	hypothetical protein
NCU08709		104.943	102.001	97.251	86.7422	70.3298	65.1274	138.555	197.352	149.4	141.28	116.84	120.598	97.506	113.836	hypothetical protein
NCU08712		15.4185	16.3017	20.5456	11.4162	13.0706	11.1852	17.41	33.0182	43.0685	49.745	39.9612	47.7923	38.1362	52.6832	hypothetical protein
NCU08715		136.476	161.41	142.11	96.3797	43.7188	34.3757	32.9971	348.353	323.693	340.691	313.3	344.813	253.584	246.258	hypothetical protein
NCU08716	cyp450-21	14.2905	11.2283	12.3218	8.5028	2.03739	0.756811	0.410606	1.71353	1.73506	1.78466	2.73946	1.87187	1.13949	1.49747	CND11p
NCU08722		0	0.0194194	0.0712811	0.0389977	0.525643	2.61572	11.0757	0	0.0191233	0	0.0194733	0.308313	1.66094	4.70131	hypothetical protein
NCU08723		0	0	0	0	0.457323	2.77241	20.4827	0	0	0	0.0183569	0.310412	1.277	7.76417	hypothetical protein
NCU08726	fl	88.7126	25.9989	21.9288	17.0615	11.7808	7.97337	39.9561	396.13	188.454	258.249	263.468	384.698	284.78	349.476	C6 zinc finger regulator fluffy
NCU08727		11.6406	9.90518	10.4413	15.5707	11.8521	8.33057	22.2248	289.865	298.813	507.516	496.924	625.334	392.607	456.921	hypothetical protein, variant 1
NCU08731	div-21	13.7749	12.4925	13.4824	11.1655	14.7629	18.4727	38.8287	14.2529	13.7646	13.5089	12.1271	14.8659	16.7482	18.9742	anaphase-promoting complex subunit 10
NCU08737		3.22301	3.47538	2.27126	1.06283	0.172283	1.07612	5.65667	9.23907	10.1034	8.58121	9.79583	10.4496	6.0962	4.59181	hypothetical protein
NCU08738	mfs-8	31.0062	30.7784	32.7745	16.5605	26.1875	27.119	26.7074	280.507	293.743	179.131	87.5612	120.531	69.7155	82.8265	MFS peptide transporter
NCU08739	apr-10	5.82655	5.66186	5.02859	1.29488	6.85196	234.045	387.771	9.2656	8.13003	2.64147	1.86982	1.97477	11.6327	55.1178	endothiapepsin
NCU08746		12.2664	85.4166	127.354	319.792	731.897	1376.76	629.283	1.86596	3.07325	2.08924	14.2078	10.2922	5.47688	11.9425	starch binding domain-containing protein
NCU08747		13.439	8.64755	8.11506	8.53017	13.1756	50.6606	59.2415	0.714543	0.476413	0.295757	1.21686	1.81354	6.43996	9.63803	monooxygenase
NCU08749		23.5699	20.4059	21.5834	14.7134	12.0019	8.39419	14.707	11.2442	9.21546	7.35126	5.97291	4.93578	4.65358	5.52729	hypothetical protein
NCU08750	iao-1	144.391	86.5692	119.832	35.2488	6.42063	4.86139	13.7145	7.8457	6.53572	9.86779	6.57272	7.09978	5.01593	5.95815	isoamyl alcohol oxidase-1
NCU08757		0.0366275	0	0.145345	0.0779954	0.33093	0.215613	42.0324	0.0582494	0.0911767	0.121859	0.114607	0.404157	1.00001	3.59593	hypothetical protein
NCU08774		0.675861	1.03565	0.656118	0.519824	0.927724	2.42022	16.843	1.08653	1.23844	0.945662	1.28535	0.955079	0.866194	3.53072	hypothetical protein
NCU08790		0.765311	1.88533	1.81864	1.51921	1.75398	4.40086	8.74771	1.07605	1.46687	1.1344	0.941094	1.89305	2.33367	3.78263	hypothetical protein
NCU08793		77.3734	55.3313	59.4058	50.8503	17.3203	14.1171	18.5707	23.012	24.8087	15.1083	11.0687	16.6296	23.621	18.6212	hypothetical protein
NCU08794		46.4743	37.967	34.7195	32.6723	25.8611	37.6008	52.099	51.8334	46.21	42.9146	44.4462	38.2667	43.1577	42.6632	UPF0041 domain-containing protein
NCU08802		0	0	0	0.0559957	0.107352	1.15105	4.49328	0	0	0	0.0183569	0	0.664212	1.61661	hypothetical protein
NCU08805		6.84576	6.37812	7.81776	9.00269	4.8884	0.902932	0.838274	1.80198	2.80142	1.12844	0.79988	0.448947	0.402843	0.605231	hypothetical protein
NCU08806	rhp55	37.5201	40.3887	41.3707	37.2889	31.2265	26.6602	24.1548	32.0001	29.0303	23.9708	25.8644	20.2113	18.3623	17.1464	hypothetical protein
NCU08807	cre-1	624.013	636.678	597.021	614.226	637.861	369.591	311.582	516.84	437.278	379.513	271.035	293.733	251.081	253.018	DNA-binding protein cre-1
NCU08814		0	0	0.0356406	0.0889406	0.167973	0.595224	80.9581	0	0	0	0.339518	0.122111	0.43864	9.42827	hypothetical protein
NCU08816		24.0012	17.9304	20.5003	28.8492	10.8041	12.0532	16.5893	6.78128	5.14374	5.03323	6.17217	4.20869	4.00144	5.2373	hypothetical protein
NCU08820		515.491	428.88	496.521	205.245	313.017	327.988	284.106	65.8939	74.8399	96.2881	60.6902	84.8065	181.334	185.569	hypothetical protein
NCU08821		283.11	290.078	354.465	176.531	294.871	438.261	396.742	77.7517	100.91	163.134	140.229	180.258	331.156	303.57	hypothetical protein
NCU08826		42.5227	47.6455	50.9796	53.6399	71.228	66.5275	68.1924	91.6699	85.5339	99.9138	104.553	110.903	96.8856	93.599	hypothetical protein
NCU08827	glx-1	31.1344	40.0222	35.9683	26.0462	26.3577	29.7852	42.2238	98.1216	106.806	107.935	124.67	131.538	99.0278	96.0957	hypothetical protein, variant 1
NCU08832		0	0.0357747	0	1.00003	0.483143	0.893501	14.7124	0.0205624	0	0.0882112	1.07114	0.525031	0.704125	2.7633	hypothetical protein
NCU08833		0	0	0	0	0.0857078	0	110.507	0	0	0	0.131438	0.284522	0.342472	11.3912	hypothetical protein
NCU08834		0.0201517	0	0	0.0386755	0.0831058	1.27964	9.58826	0	0	0	0.0504944	0.159934	0.673871	1.60975	hypothetical protein
NCU08836		0	0	0	0	0.145516	0.872373	15.6062	0	0	0	0	0.0402143	0.361223	2.79158	hypothetical protein
NCU08839		38.1288	29.8133	31.816	9.64782	5.75172	2.44243	7.7622	10.3512	9.74385	3.90984	2.90372	2.26429	1.93466	2.0256	hypothetical protein
NCU08841		70.2288	80.508	80.1635	88.8873	153.301	161.395	195.634	83.7737	78.1477	74.1621	88.9644	89.6642	112.724	155.817	hypothetical protein
NCU08844		139.868	100.44	100.264	109.856	192.707	298.751	290.914	94.8772	93.0234	98.7819	105.821	137.067	186.265	183.053	hypothetical protein
NCU08850	mus-18	34.9341	32.2796	37.7585	30.0098	27.2228	37.7932	48.5502	201.164	212.897	255.494	303.718	340.116	239.805	268.466	UV-endonuclease UVE-1
NCU08851		28.2361	19.7285	22.3594	21.3035	14.048	21.5052	56.077	90.626	88.6373	104.25	74.0793	70.4823	40.2016	45.0751	hypothetical protein
NCU08857		34.0954	59.2319	54.8947	52.5468	59.3582	106.479	126.854	100.125	110.839	141.016	119.343	136.615	143.767	172.797	hypothetical protein, variant 1
NCU08858	sut-1	57.6622	64.1687	59.473	56.4622	52.9979	66.5576	70.1519	145.353	144.488	129.86	92.3547	101.124	91.144	96.1276	MFS alpha-glucoside transporter
NCU08868	tgl-3	102.264	74.453	80.6645	121.738	101.039	94.6528	71.6559	24.6781	22.9097	28.2738	48.9223	33.214	46.9113	47.8858	hypothetical protein, variant 1
NCU08870		156.321	107.043	123.514	176.405	304.959	229.707	367.402	40.1477	25.8437	40.222	45.494	44.023	95.9767	151.426	hypothetical protein
NCU08872		3.10639	3.55092	4.34885	4.79593	18.4019	8.16077	15.8954	0.765862	0.839926	1.71376	1.66518	2.33951	4.14703	6.53837	hypothetical protein
NCU08873		71.7645	77.4627	77.2446	73.1106	93.1243	80.1914	106.22	88.2445	95.4809	105.437	179.385	203.826	232.198	228.59	Apc13 domain-containing protein
NCU08878	div-17	119.261	118.88	125.583	144.082	168.098	173.421	192.663	79.9617	88.2495	84.5812	94.4599	90.9427	117.495	139.989	TEM1
NCU08881		1.48246	1.31611	1.00888	0.88102	1.49302	0.772076	63.8262	2.89493	1.71406	1.43389	2.5015	1.95046	2.08609	7.43488	hypothetical protein
NCU08882		60.4511	47.3057	46.8831	32.9826	18.3746	18.0684	28.1073	42.1552	30.8499	27.2577	20.3609	16.5526	14.945	19.9057	NAD binding Rossmann fold oxidoreductase
NCU08891		37.6823	39.2429	40.7715	29.8375	27.9593	42.6055	87.7263	58.9069	63.756	60.0986	38.6698	48.0541	44.0306	57.116	hypothetical protein
NCU08893	mrp-17	32.1646	27.9191	28.2341	33.2829	25.7706	21.6489	27.1872	49.2329	51.2107	55.4422	49.2851	53.702	40.114	44.0007	60S ribosomal protein L1
NCU08900		17.2764	6.90382	5.5707	2.93068	1.50254	0.795544	0.810238	5.45497	5.0788	3.65169	1.97035	1.89489	0.901997	1.29695	FMN binding oxidoreductase
NCU08905		10.861	9.53658	9.55785	7.83304	8.60204	7.80239	9.16698	110.309	99.7408	82.1243	82.5956	80.3235	49.9416	47.6499	hypothetical protein
NCU08912		0	0	0	0.374887	0.253681	0.556146	6.73918	0	0	0	0.743446	0.544707	0.368753	0.966746	hypothetical protein
NCU08917		0.137433	0.0194194	0	0.0389977	0.511671	1.80963	10.7549	0.017999	0	0.10656	0.323803	0.566883	0.83566	3.16681	hypothetical protein
NCU08922		204.222	219.173	230.753	103.746	72.9854	79.9822	192.24	114.145	97.0451	87.9055	57.0031	69.5703	63.288	77.6221	hypothetical protein
NCU08927	dcd	80.5642	64.7812	62.9937	66.2041	60.8974	41.3366	50.9531	34.9323	37.8866	42.7998	30.1702	26.4799	28.203	28.7427	dihydroceramide delta(4)-desaturase
NCU08932		1.29336	1.2875	1.44863	1.60826	1.70954	5.66782	237.623	2.58518	3.07718	2.57193	2.4034	3.1707	4.68553	36.3636	hypothetical protein
NCU08933		0.401225	0.589066	0.977502	1.96859	6.37788	35.8486	131.263	1.01858	1.10255	0.980277	2.48363	6.65987	21.7672	48.7444	cellular nucleic acid-binding protein
NCU08934		33.1801	43.2839	42.6434	38.12	46.1853	91.8499	83.5854	67.4775	71.1468	61.6013	61.2792	82.5481	89.3257	85.4056	hypothetical protein
NCU08935		54.6954	51.2128	52.149	41.0096	46.001	53.0182	41.229	103.586	93.6259	82.5977	78.6968	101.888	74.8851	74.2945	peroxisomal-coenzyme A synthetase
NCU08959		77.0354	70.109	71.2432	78.9818	94.6357	94.0327	123.031	96.7965	100.319	110.613	112.991	124.891	116.447	114.982	hypothetical protein
NCU08962		181.32	153.673	165.965	173.998	137.741	107.842	84.1673	84.571	76.2134	72.229	86.955	74.2818	89.2665	85.5481	hypothetical protein
NCU08976	fam-1	52.2629	34.6299	30.2343	22.4416	18.8441	16.5904	70.602	78.6637	64.7696	51.0011	44.8144	43.4031	19.9754	24.5062	fatty acid metabolism-1
NCU08981	mtp-1	14.394	15.3539	15.0705	15.7693	9.68621	13.9972	14.324	33.5175	34.1328	31.8646	27.5419	25.5336	18.8305	21.4847	dml-1
NCU08982		25.4593	25.5519	23.8131	25.3331	25.7065	66.0309	70.8409	39.3543	30.5469	32.0317	27.7819	25.3222	61.5575	185.371	hypothetical protein
NCU08983	un-17	70.1792	64.2493	65.9587	70.4474	76.686	77.2704	70.0324	93.1744	100.093	101.673	86.8352	98.4091	104.327	108.497	poly(A) polymerase
NCU08986		241.842	333.718	341.868	375.499	592.943	913.509	1038.18	99.5048	112.885	128.046	329.479	503.781	562.785	655.239	hypothetical protein, variant 1
NCU08988		30.1606	29.6782	28.0454	17.8521	34.3787	74.2434	141.436	59.3938	68.9122	70.9821	61.7422	71.7505	73.5842	116.568	hypothetical protein
NCU08991	scon-3	521.651	499.275	443.682	534.478	496.937	648.941	847.741	443.202	448.705	462.189	487.268	475.277	485.832	524.251	sulfur control-3 protein
NCU08995		59.2469	54.9527	56.0702	66.5027	80.8328	115.353	331.195	56.6292	63.9883	60.5694	70.2617	81.2813	75.4308	116.871	dual specificity phosphatase
NCU08997	pho-10	195.79	192.952	205.828	223.067	213.793	258.223	224.572	237.999	286.699	263.617	241.19	275.923	296.383	335.051	repressible alkaline phosphatase, variant 2
NCU09024		71.4322	48.915	57.4596	24.2686	18.1399	15.0532	11.3615	5.94378	5.41354	5.21821	5.12417	6.48037	6.95556	6.75053	hypothetical protein
NCU09031		130.443	131.18	108.047	176.594	111.885	39.788	25.982	46.1908	66.1177	71.6507	82.0513	34.8827	29.4925	23.9405	hypothetical protein
NCU09033	pdr-1	57.3227	65.7499	70.0938	60.9807	71.6558	70.8866	163.258	62.0007	63.9382	68.8381	56.4471	58.7178	57.1854	68.9284	pectin degradation regulator-1
NCU09038		13.5174	8.55923	8.26592	12.8159	7.92461	4.27113	10.7246	8.3711	9.23873	11.3396	93.3681	63.9642	55.4858	35.1145	Septal pore-associated protein, putative
NCU09039		4.98569	3.49755	3.69369	0.785357	0.78988	1.38979	5.58378	79.9418	78.4831	89.3657	17.3798	14.6624	6.16134	6.25432	hypothetical protein
NCU09040	mig-4	88.8224	25.0054	18.656	29.1665	16.1097	4.89664	28.7533	1123.39	826.351	659.894	472.82	348.463	161.702	127.045	oxidoreductase
NCU09043		251.675	188.275	203.338	34.5838	13.6389	12.9893	48.9261	100.856	63.0013	16.3345	15.4997	13.7835	13.8059	17.1733	caleosin domain-containing protein
NCU09048		234.005	288.596	327.806	152.101	188.42	104.667	97.3738	115.038	132.434	135.642	85.952	86.0512	83.4197	81.1778	hypothetical protein
NCU09049		211.154	213.578	263.306	224.063	358.183	945.741	1918.3	2269.72	2290.01	2079.65	1899.49	2414.66	1439.87	1777.11	hypothetical protein
NCU09050		3.97778	4.843	6.34155	3.19784	4.81594	6.39944	23.9273	16.2811	31.501	30.3569	34.7211	29.711	19.0174	26.9324	FAD binding domain-containing protein
NCU09055		4.08612	5.40551	9.62159	1.84518	1.43128	38.3922	247.592	0.430057	0.487835	0.3346	0.559007	0.32419	0.805686	19.4493	hypothetical protein
NCU09068	nit-2	175.342	207.061	193.886	165.239	172.676	128.524	134.502	207.514	161.952	118.956	90.6578	106.336	108.593	101.855	nitrogen catabolic enzyme regulatory protein
NCU09070		13.7061	12.658	12.645	15.8528	13.1596	14.9543	12.7441	18.7727	22.3991	24.6557	20.7269	24.493	22.3388	23.4781	hypothetical protein
NCU09073		8.67597	7.39932	6.90924	12.247	9.05493	4.59888	3.73815	11.5316	10.8356	8.59722	8.15723	4.96977	3.98353	2.38931	hypothetical protein
NCU09074		0.351657	0.108749	0.160382	0.389868	1.18535	1.97817	31.8042	0.16368	0.150521	0.176022	0.712834	0.871082	1.40456	6.13291	hypothetical protein
NCU09088		211.649	170.866	171.865	103.856	105.831	126.266	110.703	108.789	108.541	122.226	108.96	146.338	123.273	130.009	hypothetical protein
NCU09093	drh-19	0.269376	0.349941	0.407973	10.5841	24.4289	43.1919	139.824	0.560272	0.65886	0.701544	11.8873	16.5697	26.7106	48.4284	DEAD box RNA helicase-PL10B
NCU09098	mdr-17	19.2876	14.2996	13.9258	14.6844	14.7948	35.9367	48.0279	13.254	14.0545	12.6422	13.4679	12.1474	12.6347	17.8341	tetracycline transporter
NCU09099		72.8903	47.0413	21.7994	912.212	1210.26	2728.71	1537.33	6.4543	3.71293	10.8574	337.696	158.417	737.802	644.712	hypothetical protein
NCU09100		26.2666	22.94	20.7468	20.4047	15.1189	11.4952	12.0934	15.6268	15.3631	13.9914	15.8546	10.2411	12.0359	9.07457	hypothetical protein
NCU09101		111.388	131.449	143.891	126.545	104.22	89.5679	70.3316	124.247	142.241	177.683	180.233	205.707	171.402	224.424	hypothetical protein
NCU09103	cyp450-22	58.653	54.739	49.7302	36.6186	21.4142	18.2353	80.2815	8.89401	11.3637	8.47839	6.93222	7.8156	10.4239	17.1446	hypothetical protein
NCU09133	acw-7	444.38	387.363	414.355	239.984	89.7093	69.6167	72.4841	291.171	271.669	273.627	273.97	238.566	227.155	231.411	ACW-7
NCU09135	inl-18	13.7686	12.0063	11.0514	14.1732	13.5631	11.1858	9.28323	36.2892	35.6306	35.4892	34.3992	32.7252	23.0251	20.4393	phosphatidylinositol phospholipase C, variant 1
NCU09141	mig-9	149.062	123.76	119.624	40.4561	16.3299	11.0222	12.4604	70.6083	74.9521	75.799	66.7285	55.8531	34.7011	24.0317	pyridoxal reductase
NCU09162		32.3613	30.8572	26.36	41.3862	56.9047	40.934	44.9303	74.2902	87.7548	134.589	152.969	189.994	162.754	168.225	WD repeat protein, variant 1
NCU09171		53.3538	67.7697	58.5712	143.052	314.105	423.463	306.117	24.7268	26.5111	31.4154	95.1272	125.357	239.36	231.952	hypothetical protein
NCU09172		2.61596	4.25374	3.85164	4.82479	16.2551	31.0054	20.0694	1.80029	2.30136	1.94812	3.33482	6.28891	10.943	10.8585	hypothetical protein
NCU09173		70.9354	61.9963	45.4654	33.2804	33.1636	29.6759	17.8111	12.1391	7.09207	7.73364	18.1448	11.5619	13.9711	14.3466	hypothetical protein
NCU09180		0	0	0.0192119	0.093298	0.695297	1.47413	2.27429	0	0	0	0.131848	0.564638	0.83566	0.775873	hypothetical protein
NCU09181		0.100759	0.108749	0.165949	0.203916	0.800941	0.739034	28.7637	0	0.0191233	0.0519967	0.120462	0.567029	0.797023	5.83745	hypothetical protein
NCU09182		129.801	70.9086	68.0262	63.0468	69.2455	45.4947	75.3633	41.2335	40.5758	30.5377	28.3029	24.8975	33.8716	37.4232	stress responsive A/B barrel domain-containing protein
NCU09184	iad-1	5.12158	7.98505	7.24792	1.64755	1.15419	1.24975	2.66145	19.2074	20.5191	28.5693	30.8846	29.9571	17.9227	16.6828	indoleamine dioxygenase-1
NCU09185	cyp450-24	29.6501	34.4859	32.0148	56.0464	334.783	895.806	914.57	48.8092	55.2052	46.4597	71.1681	213.889	398.484	497.506	hypothetical protein
NCU09193		107.39	123.355	120.559	392.41	601.632	685.284	433.19	31.9892	35.8223	31.4909	160.258	200.263	328.674	264.364	hypothetical protein
NCU09195	gpr-6	55.7858	51.9528	50.3813	54.0714	38.9858	36.9438	44.6182	117.62	121.621	98.1877	78.7628	83.4366	74.9036	75.1535	vacuolar membrane PQ loop repeat protein
NCU09196		28.1521	30.7391	27.1584	21.0216	21.5649	19.8339	143.436	64.7819	67.5894	54.0946	52.8346	72.9583	69.7444	101.214	hypothetical protein
NCU09201	gpr-37	112.987	59.0304	56.3985	39.7341	32.9239	34.4121	25.3922	237.104	107.177	71.3651	60.6042	56.979	55.506	44.3242	hypothetical protein
NCU09209	gao-1	30.5844	19.6322	15.2319	2.18129	3.92314	0.473309	1.18134	4.02269	3.57477	3.10319	2.21496	2.42573	2.19092	1.84228	galactose oxidase-1
NCU09214	tah-13	10.6209	12.2014	12.0063	12.4335	11.2199	8.85753	8.55604	14.3974	16.5397	20.8216	22.7136	32.1282	34.7604	43.9427	hypothetical protein
NCU09227		49.3532	53.5541	55.1125	28.675	21.8525	14.6949	11.2236	48.1099	53.369	52.4538	36.4925	37.461	22.6491	23.305	kelch repeat-containing protein
NCU09230	cys-16	59.4993	36.6094	38.2886	39.2811	34.029	31.1561	57.0997	261.586	213.968	172.972	75.809	60.1441	53.9618	61.3328	Cystathionine gamma-lyase
NCU09232		0.371766	0.596732	0.728442	0.704834	1.68887	4.69934	10.9841	0.282712	0.497604	0.598413	0.827306	1.27881	2.20129	4.54762	hypothetical protein
NCU09235	con-8	746.786	1081.28	1054.57	799.927	1332.53	1194.95	1243.21	4077.53	4839.78	6308.01	7409.56	8879.97	6441.13	9224.31	conidiation-specific protein-8
NCU09242		0.397455	1.0045	0.822532	2.34262	5.14142	5.76079	6.05263	1.85849	3.18628	4.55688	19.9066	18.2665	23.9974	19.4064	hypothetical protein
NCU09244	plp-1	72.4263	67.3956	63.1001	157.139	189.128	70.5253	42.2791	21.5389	23.222	28.1482	58.522	57.2744	54.8935	40.3651	Patatin-like phospholipase 1
NCU09245	plp-2	55.5756	36.2253	33.1369	104.498	71.7808	23.8234	11.4223	6.89999	5.62547	7.3503	38.3169	20.4385	17.5471	13.0887	patatin-like phospholipase domain-containing protein
NCU09251		43.7152	47.8429	50.3806	54.9134	78.6379	102.393	104.069	39.0709	42.3609	35.4965	53.488	57.4409	67.1012	70.1283	hypothetical protein
NCU09253		53.3215	31.932	35.5796	25.1399	20.1437	16.9978	22.3632	40.0901	21.6188	21.4572	16.4849	15.4943	14.5147	16.8587	DUF907 domain-containing protein
NCU09255	acu-17	23.522	19.1337	20.9338	14.7028	13.1621	11.6894	9.91198	70.3853	73.0422	71.7351	67.936	80.3093	38.4829	38.4358	acetate non-utilizing protein 9
NCU09256		11.6169	12.7736	14.2256	10.759	14.9667	15.9874	102.05	20.8846	21.17	17.1189	18.9162	25.4337	21.2543	27.1012	hypothetical protein
NCU09259		31.1677	36.0499	30.0451	42.1194	48.7161	47.4732	52.0951	82.3538	71.6869	79.5222	67.197	53.0972	50.2104	45.5362	hypothetical protein
NCU09260		11.9161	12.7617	11.5342	32.1704	49.3508	64.5453	54.0604	24.8614	26.8138	31.5396	32.4032	34.575	46.88	43.7377	hypothetical protein
NCU09270		75.9197	90.554	94.222	74.6607	83.3199	85.6905	110.658	186.87	195.161	202.933	203.961	228.315	183.848	193.191	hypothetical protein
NCU09271		22.8142	38.3213	29.9749	53.0175	69.3957	97.2474	128.218	30.4471	55.1631	185.909	143.188	187.344	166.851	164.054	hypothetical protein
NCU09278		278.957	174.648	155.154	43.8009	13.5877	12.8257	9.3927	5.66005	6.71381	4.50655	5.46594	5.19903	6.29818	5.75217	oxidoreductase
NCU09285	mig-6	1242.65	660.395	709.888	218.573	120.324	295.046	609.943	1955.43	1771.28	2005.74	2282.24	2447.45	1525.64	1806.34	zinc-containing alcohol dehydrogenase
NCU09291		61.0959	52.9326	49.7174	57.3247	53.6504	51.4697	50.4947	19.541	20.6324	27.077	33.3856	26.9183	34.1945	29.8673	FAD dependent sulfhydryl oxidase Erv2
NCU09293		10.1039	12.8017	11.611	10.6891	10.0995	41.4789	73.8402	18.0581	30.4465	46.6043	61.4192	68.7955	54.8449	70.368	hypothetical protein
NCU09308		14.7818	16.1207	15.8146	13.6974	12.8413	13.2594	257.343	19.9797	19.5247	17.3254	13.3548	14.8504	12.7499	38.3435	glycoprotease
NCU09314		0.117188	0	0	0.0193378	1.092	8.46151	15.1725	0	0.0191233	0	0	0.423688	0.725573	1.40262	hypothetical protein
NCU09318	dnh-2	8.62134	9.21605	8.49043	10.73	13.0814	17.0832	23.7163	12.8088	10.9232	12.8605	14.0528	13.4283	16.3278	16.1346	DNA helicase-2
NCU09333	ace-1	413.061	365.26	368.819	365.699	331.98	287.824	242.242	254.633	248.609	275.863	267.047	263.712	269.434	272.4	Zinc finger transcription factor ace-1
NCU09338		5.89089	6.87861	7.86842	4.33322	3.56691	0.901184	0.638748	0.633923	0.808448	0.311076	0.215187	0.263984	0.0623576	0.17636	hypothetical protein
NCU09339		2.17343	4.41106	4.1164	1.95649	0.967569	1.36206	0.79586	0.0188435	0.0174457	0	0.0719023	0.140635	0.148013	0	hypothetical protein
NCU09345	nmt-1	2423.49	3655.53	4058.73	2704	3026.66	1831.38	2554.45	862.852	908.652	589.637	652.099	849.724	984.093	1136.84	thiamine biosynthesis protein NMT-1
NCU09350	apr-14	49.8407	42.3112	20.5329	1701.05	3463.31	4967.4	3626.42	15.5245	24.7358	32.604	801.25	1338.9	2062.28	2595.8	aspartyl protease-14
NCU09356		294.595	385.916	405.13	307.213	196.421	202.429	116.844	39.2793	35.7591	42.8238	81.4891	68.1833	85.8969	63.2887	hypothetical protein
NCU09357		305.247	368.142	372.82	225.827	132.269	200.405	148.376	41.554	37.1463	48.9821	36.1267	33.8447	75.1436	69.6325	stage V sporulation protein K
NCU09358	sut-20	20.4524	25.331	25.2053	27.6897	34.6293	31.8418	33.165	48.6471	50.3083	62.8124	148.598	127.995	146.659	106.449	sugar transporter-20
NCU09365		9.58627	9.67221	9.09802	8.32924	19.6874	43.8202	86.5631	47.7516	55.1687	73.4026	55.2662	72.565	60.6486	89.2568	hypothetical protein
NCU09384	msh5	7.77481	8.39735	7.33222	7.79325	13.1948	12.4996	35.9754	8.62458	8.4772	8.43792	10.3186	12.6508	12.7181	19.2964	hypothetical protein
NCU09403	nmr-3	62.4852	64.5926	67.9498	40.745	20.9482	18.3676	31.8457	179.357	165.502	157.481	176.415	168.696	106.188	116.708	nitrogen metabolite regulation-3
NCU09404		0.19049	0.294393	0.277871	18.0017	10.6057	1.74664	1.18278	1.01192	1.00375	2.46296	42.8637	24.4915	40.9014	37.3614	hypothetical protein
NCU09407	lpl-4	47.7447	63.8956	60.996	111.25	124.507	193.166	178.991	154.577	183.678	160.309	154.718	191.254	188.626	230.302	patatin family phospholipase
NCU09408		24.2814	27.95	28.7471	30.7705	41.2238	52.8041	58.9209	35.186	35.0866	34.5162	39.5566	48.0492	52.1039	54.0579	hypothetical protein
NCU09412		2.26843	4.06348	3.52357	9.91707	22.0436	28.4458	45.1522	1.5569	1.36696	1.79506	12.7711	19.0896	15.0254	16.8842	hypothetical protein
NCU09416	lip-9	2.51485	1.97423	1.24523	12.0938	31.2928	36.3907	23.8942	0.565489	0.458053	0.687087	7.62546	11.7167	14.705	12.7028	lipase-9
NCU09418		0.593299	1.02492	1.03226	1.03537	0.955439	1.38343	140.599	1.01546	1.5524	2.29126	3.2715	3.71029	3.37261	15.1366	hypothetical protein
NCU09419	cyp450-25	33.5569	44.4312	43.5141	36.505	38.6084	48.3981	42.6524	58.9691	76.7416	73.0576	86.3729	90.9297	72.7933	81.9855	cytochrome P450 3A4
NCU09420	hsp20	5.00431	3.74251	3.1355	4.79514	3.55045	2.60598	4.71548	94.9619	172.154	205.14	285.396	332.143	224.729	266.077	hsp20-like protein
NCU09421		6.66933	5.95918	6.13259	4.97683	7.5635	10.7761	12.3731	17.6441	30.7296	52.2905	87.0889	120.769	102.391	139.858	hypothetical protein
NCU09423		0.269142	0.0746135	0.110324	0.871854	0.724001	1.37344	277.483	0.227056	0.0764933	0.106118	0.552607	0.528284	0.931965	34.0631	secreted protein
NCU09424		41.1167	25.0012	16.5153	2.78389	5.35676	9.17141	7.20767	1.09488	0.934661	1.04793	3.03965	4.19621	8.64579	10.4303	hypothetical protein
NCU09430		17.4415	13.1538	9.79474	2.76563	2.0251	0.923886	2.01291	11.8077	6.85967	5.92272	6.03553	6.71303	3.22289	2.704	hypothetical protein
NCU09440		2.57676	2.67527	3.78134	1.76178	3.25484	5.15436	67.3446	6.86452	9.26788	9.94807	7.65524	11.1937	8.61412	12.3789	hypothetical protein
NCU09441		4.01801	4.92046	6.16194	3.76421	7.36751	11.328	107.835	14.8806	18.5763	23.8067	19.5955	23.302	17.1679	21.5467	hypothetical protein
NCU09443	abc-25	17.8413	23.4222	26.2123	18.2891	25.3075	26.2254	34.8398	41.7618	51.87	64.741	59.1197	68.0176	71.3287	82.5695	hypothetical protein
NCU09451		33.5013	28.9818	33.2305	32.3149	16.2863	15.3344	24.044	101.49	108.28	85.6489	126.206	130.076	92.1277	94.3166	hypothetical protein
NCU09456	dam-3	2.85382	1.77519	2.22887	2.33391	1.39863	1.35144	2.96365	7.66431	5.98947	3.29729	3.17817	1.95691	2.09773	2.29447	dimethylaniline monooxygenase-3
NCU09459		1.38085	1.50745	1.59938	1.06261	1.40829	2.90275	64.0548	2.61285	1.80134	1.52188	1.84978	2.22034	2.41053	13.5898	hypothetical protein
NCU09464		0.454375	0.554148	0.53055	0.431205	0.710137	0.661613	1.15808	1.42725	1.7961	3.09655	7.72804	10.3203	5.49224	7.03057	hypothetical protein
NCU09483		220.198	187.177	182.509	179.049	164.237	179.349	138.204	215.344	238.204	220.589	245.722	237.817	269.024	265.218	hypothetical protein, variant 2
NCU09487		0.080607	0.197221	0.0576356	0.311337	6.37004	15.1046	38.1726	0.139655	0.341754	0.278691	0.462161	4.39349	8.73104	11.7512	hypothetical protein
NCU09494		10.6766	5.0468	4.55856	3.10695	2.36169	2.04278	8.52691	86.1115	78.2793	111.878	89.997	108.826	68.2901	99.0024	hypothetical protein
NCU09502	spa-4	61.2813	89.0093	89.7308	108.746	129.989	118.828	97.1156	157.681	169.308	195.621	229.917	251.423	230.544	241.251	Septal pore-associated protein 4
NCU09504		18.6092	14.3418	14.3921	21.4245	21.028	21.8354	61.0902	13.6343	12.3324	13.6508	16.5039	12.6934	15.2259	23.7968	hypothetical protein
NCU09511		49.6487	54.6265	54.217	49.5589	57.0006	53.7072	60.9764	17.7595	21.6384	31.0165	32.7294	33.6107	35.7735	42.0409	hypothetical protein
NCU09513	gtp-2	173.312	175.746	180.76	134.007	112.983	100.369	141.743	271.902	267.004	261.501	232.149	240.297	182.496	207.405	guanine triphosphate binding-2
NCU09514		18.3388	14.7634	20.8808	17.1503	36.8204	75.9257	85.9905	34.366	36.7877	38.5275	31.9351	44.0684	72.0971	101.005	hypothetical protein
NCU09517		51.2546	54.9677	53.9584	47.7826	45.2227	44.1077	35.3614	65.3403	68.1874	64.5328	58.3451	61.7837	53.7436	58.385	hypothetical protein
NCU09520		27.0978	22.6599	21.5081	24.3745	34.0889	68.3446	74.989	321.269	353.28	414.525	442.623	509.353	433.266	474.689	Putative histidine kinase, two-component system
NCU09521	nup-32	13.8737	16.6752	16.1185	15.0357	15.0949	17.2241	13.4309	43.6911	49.3195	54.7521	33.4682	32.0038	21.0452	23.3754	Ribosome biogenesis protein
NCU09533		34.5964	49.7872	53.1503	47.2092	100.084	235.851	320.638	46.4203	44.0603	33.4385	36.8771	66.643	70.6107	89.3566	NAD binding Rossmann fold oxidoreductase
NCU09534	ara-2	125.909	142.315	130.075	149.571	255.567	265.924	267.586	62.6474	71.2278	45.7354	69.4868	96.0255	105.902	121.593	peroxiredoxin HYR1
NCU09536		98.1048	64.372	64.5356	111.208	81.9335	75.6317	591.325	46.8326	36.16	28.1731	73.7092	56.4558	44.3812	103.283	hypothetical protein
NCU09545	met-13	14.7057	16.0276	15.918	15.9065	16.9052	18.554	87.0676	32.333	33.5327	40.076	30.4648	33.7354	30.2314	34.7186	methylenetetrahydrofolate reductase 2
NCU09546	eif4E-3	47.9729	52.402	51.5693	56.421	57.7493	62.7456	98.8235	72.6914	79.0452	75.5309	68.7682	73.6124	71.3074	87.4838	translation initiation factor eIF4E3
NCU09548	eli-2	4.53553	3.22181	2.64678	3.50448	2.90395	4.7744	36.1101	4.11349	3.08027	2.58407	3.73834	2.67633	2.23993	6.59479	platelet-activating factor acetylhydrolase
NCU09556	sgr-29	28.8232	30.6116	26.8525	147.356	195.101	180.053	148.507	20.0002	19.8022	20.8621	101.665	82.0393	97.1078	92.0096	hypothetical protein
NCU09562		12.1682	5.18126	4.97561	5.38008	2.61772	0.979443	1.21758	3.22911	2.36194	1.11918	3.7226	1.43495	1.91606	2.35223	hypothetical protein
NCU09568		1099.85	1366.75	783.916	381.837	395.993	248.163	275.856	12.3935	18.7315	66.5216	42.2089	27.2133	17.8493	30.1893	hypothetical protein
NCU09569		154.224	234.538	135.741	64.3666	61.6618	37.6043	56.4626	1.22176	2.0727	5.99289	5.74886	3.72697	2.94035	5.53634	hypothetical protein
NCU09570	gst-5	28.1026	38.2914	36.507	24.0076	23.483	29.0762	31.0252	13.4315	16.0494	15.3404	11.7608	14.3663	13.5371	16.9102	glutathione transferase
NCU09574		0.278406	1.28774	0.509227	1.59739	6.85914	102.627	243.873	0.0599683	1.38761	2.02155	3.02597	0.712385	17.3199	49.0564	hypothetical protein
NCU09575	cea-2	29.0829	71.5364	70.2208	261.646	425.729	1081.09	666.648	41.285	74.6762	27.97	65.7116	106.139	144.838	236.505	sterol esterase
NCU09580	mfs-28	14.9091	12.331	14.4735	9.04976	5.71186	4.35379	6.81476	22.387	22.3484	19.2582	22.8773	24.5168	21.1295	19.6318	MSF membrane transporter
NCU09597		0.884785	0.84244	0.806722	0.805229	0.800127	0.631718	1.81585	14.2369	21.2341	21.8167	30.2335	28.9164	18.9469	19.3885	hypothetical protein
NCU09605		0.335279	0.424201	0.276066	0.621108	1.2436	2.02577	18.4588	0.282742	0.31681	0.364315	0.422695	0.344813	1.06435	2.68416	hypothetical protein
NCU09611	fak	11.4432	9.14822	11.6969	5.30376	2.992	3.08571	11.713	43.1459	43.6308	46.2553	51.9194	56.1208	32.8277	31.7359	fructosamine-3-kinase
NCU09612		0.0914986	0.684384	0.595286	0.316958	1.70447	16.44	54.019	0.113965	0.517888	0.56954	0.413653	0.753631	3.49591	13.9287	hypothetical protein
NCU09615	vad-14	43.5619	43.1765	49.1536	40.8865	47.7161	61.9614	55.9636	19.0556	24.2323	23.8558	24.8232	29.2423	32.6708	34.6434	hypothetical protein
NCU09616		17.2278	17.6051	17.9509	15.4341	30.9146	20.7369	57.5689	11.2084	10.4291	10.5328	12.5266	13.439	13.4369	20.9427	hypothetical protein
NCU09620		185.851	125.341	99.105	89.0854	14.7684	82.902	29.4761	9.4572	13.3007	9.79786	11.4822	10.9616	26.9881	18.5206	hypothetical protein
NCU09623		0.968741	1.10905	0.878675	3.33183	6.55367	0.811502	121.261	1.11717	1.31946	0.996213	1.65597	4.51293	1.53524	12.13	hypothetical protein
NCU09629		97.9863	102.642	107.108	85.51	82.7181	75.6668	69.6551	170.713	177.302	218.16	188.191	209.478	149.589	145.174	hypothetical protein
NCU09631		9.20631	13.8052	12.8797	12.6205	20.2553	23.4986	39.8612	22.6215	22.467	23.7992	27.3095	31.1451	30.75	26.5187	hypothetical protein
NCU09637		202.148	238.981	256.947	172.595	281.718	296.575	251.971	625.65	709.785	746.346	519.477	643.439	726.466	647.675	sterigmatocystin 8-O-methyltransferase, variant 1
NCU09645		0.0403035	0.0177802	0	0	0	0	74.9219	0.0385614	0.052337	0.0170448	0.0194733	0.16411	0.156109	8.25334	hypothetical protein
NCU09654		25.5664	29.4528	32.7837	33.112	57.6457	43.4928	69.6374	77.63	87.1628	63.8702	58.2117	65.7906	52.4385	56.0685	MFS transporter
NCU09669		25.9563	23.5077	22.9721	34.6013	31.0054	48.5466	30.4413	4.77811	6.05983	4.7208	10.1966	11.8148	19.107	16.8943	hypothetical protein
NCU09672	gh16-14	5.51091	6.73451	5.74993	4.42417	6.39354	9.70416	129.002	4.97283	5.49299	5.65692	6.46043	8.72326	9.02987	14.6623	glycosylhydrolase family 16-14
NCU09674		89.4119	73.2566	60.1604	52.3276	38.4074	122.604	131.419	31.5981	30.1971	24.2695	24.5168	30.3644	58.2917	62.9524	O-methyltransferase family 3
NCU09676		25.9491	25.8469	27.7946	25.2611	17.7655	54.1672	100.164	23.8351	24.4015	18.707	17.1418	20.6504	24.454	35.0368	hypothetical protein
NCU09678		20.0421	11.8795	13.8063	4.54886	5.80093	6.28826	6.00116	279.204	237.649	213.029	69.2811	59.2581	35.2616	54.0373	MFS transporter
NCU09679		8.17269	10.7478	15.6213	10.1464	11.1157	11.2801	10.3466	35.6469	36.1414	48.8901	44.1228	44.3488	36.3725	38.9376	hypothetical protein
NCU09680	gh6-2	20.2545	27.2204	27.3907	18.7998	18.1623	17.3076	22.3473	52.636	56.114	64.1272	60.1159	70.012	52.0722	58.4505	exoglucanase 2
NCU09685		0.0916858	0.234635	0.255103	0.457021	0.250319	0.230979	0.322672	3.92789	6.6884	8.31953	8.68008	5.92765	4.13582	5.09941	hypothetical protein
NCU09691		30.7354	36.53	49.6668	36.6995	41.5246	70.8113	89.0446	6.21962	7.81234	16.9111	18.3299	17.4328	102.703	96.4514	hypothetical protein
NCU09704		0.0567325	0.0717636	0.0920909	0	0.169681	0.0621277	38.9578	0.0385614	0.141243	0.0882112	0.0872083	0.040991	0.250284	3.56014	hypothetical protein
NCU09705	aep-4	26.8154	32.4558	29.7303	24.6059	30.608	56.3187	81.0012	30.6609	32.7376	24.7792	28.3083	35.8995	31.5438	43.808	aldose epimerase-4
NCU09706	dnl-2	17.4234	14.7877	13.5313	21.4757	17.5258	14.5967	14.924	44.849	52.8598	58.3435	64.7994	68.1365	45.9914	42.8282	DNA ligase-2
NCU09718		28.7904	42.1425	35.569	18.7125	10.1208	7.09691	5.5631	10.3187	11.0025	14.8305	12.3477	16.1563	10.5047	11.6874	N(4)-(beta-N-acetylglucosaminyl)-L-asparaginase
NCU09719		34.3784	28.5662	26.2295	36.8616	58.8033	29.6884	23.3847	2.88795	6.25554	8.10477	18.1586	13.607	12.9593	9.48848	hypothetical protein
NCU09726		0	0.0194194	0.0192119	0	0.0649313	2.45273	34.9027	0	0.0174457	0	0.0584198	0	0.801856	8.36042	hypothetical protein
NCU09727		24.6303	27.0414	26.6825	22.6342	20.1059	22.9997	20.81	31.782	35.4721	33.2612	29.8075	32.3745	38.719	44.4105	NADPH-dependent FMN/FAD containing oxidoreductase
NCU09734		325.907	35.2999	21.077	3.89687	3.62075	3.11621	5.40269	1086.7	101.933	34.0263	25.071	22.1327	24.38	16.0294	hypothetical protein
NCU09735		25.912	17.4446	15.1947	14.8027	11.7037	6.76106	8.90108	25.4162	24.5413	22.2326	21.8478	20.4134	12.7601	12.3581	Short-chain dehydrogenase
NCU09736		21.3713	27.1016	26.8196	29.6233	40.4956	45.7959	42.1417	22.5228	26.4367	23.8599	25.5821	28.0134	29.9086	32.6114	hypothetical protein
NCU09739	fld	94.2166	88.6527	86.9632	54.0257	25.7823	13.0607	14.9087	163.234	96.9262	63.4521	39.762	36.2334	30.1303	38.1452	ADA-7
NCU09741		266.656	297.027	317.942	228.383	162.781	121.113	114.658	111.424	117.282	127.932	112.007	93.1879	102.575	109.967	NADPH-cytochrome P450 reductase
NCU09742	div-56	18.1173	18.6324	18.2039	12.4901	16.3138	20.5341	1336.17	10.6814	8.61678	8.82209	9.02408	11.3296	15.4511	170.481	sporulation-specific protein
NCU09743		0	0.0371996	0	0.0193378	0.0632235	0.634997	5.48523	0.216777	0.204535	0.138904	0.0920827	0.0619902	0.320314	1.62337	hypothetical protein
NCU09744	div-3	65.663	55.729	52.2695	61.8287	62.6273	64.3068	61.9614	38.1872	36.6373	38.562	39.7208	37.0176	43.0846	43.3632	nuclear pore complex subunit
NCU09755		308.031	299.191	310.711	289.272	344.203	218.786	161.294	120.233	101.293	122.587	144.008	134.121	143.661	117.951	hypothetical protein
NCU09756		5.03786	3.87038	3.95275	5.8233	5.68357	5.84887	5.51941	13.0876	16.0081	15.0318	10.9062	10.9626	8.08242	8.45562	hypothetical protein
NCU09757	gpig-1	40.499	33.5518	32.3439	35.4462	36.8179	60.8789	56.6156	34.9527	32.7038	29.1629	25.8677	21.6859	31.379	35.8154	glycosylphosphatidylinositol anchor N-acetylglucosamine transferase
NCU09765		0	0	0	0	0	4.38025	943.497	0	0	0	0.324347	0.444663	0.744892	104.022	surface protein 1
NCU09766		0.292833	0.567653	0.564492	0.374887	0.380047	0.569345	94.386	0.035998	0	0.0174656	0.0756604	0	0.719608	8.68326	hypothetical protein
NCU09767		37.6362	53.4024	50.7	65.4348	148.844	141.51	140.338	27.4775	23.2208	10.2211	23.2736	40.409	42.1218	47.2272	membrane transporter
NCU09773	opt-1	5.24526	4.21035	5.9533	1.94595	3.27943	4.7846	24.9402	6.53113	2.44922	0.419278	0.219056	0.366504	0.962648	3.73526	oligopeptide transporter-1
NCU09776		4.94464	7.71459	6.946	5.63533	6.90923	6.96015	7.79282	10.6202	10.0406	10.8243	16.2608	19.5815	30.6999	31.8998	hypothetical protein
NCU09777		34.7712	44.8482	43.4183	49.9314	51.523	42.2869	38.8645	52.163	58.2954	71.4268	132.449	131.207	161.141	146.328	UPF0075 domain-containing protein
NCU09781		0.0183372	0.0355604	0	0.143241	0.425096	14.0222	181.767	0.0616873	0.05737	0.0716289	0.145628	0.564784	8.38627	66.9675	hypothetical protein
NCU09793	dbh-5	1.20889	1.65764	1.39233	1.7774	2.64044	11.563	33.2062	0.949379	1.6842	2.54846	2.62386	3.15689	4.64777	8.99433	DEAD/DEAH box DNA helicase
NCU09799		16.3113	12.7887	12.2273	8.37351	14.3944	40.1837	58.9798	17.8429	18.0241	17.711	28.8187	36.0865	50.3856	58.587	hypothetical protein
NCU09805	gh13-2	6.42836	28.6522	36.0887	165.444	325.604	801.676	412.57	15.1153	5.44397	7.31488	7.12143	3.99791	4.26522	8.87746	Alpha-amylase
NCU09807		17.8627	20.5111	22.9727	19.8315	31.0285	31.275	39.0972	15.9033	16.4999	18.8883	21.9447	24.6557	28.9448	29.3121	hypothetical protein
NCU09818		18.6192	15.884	17.0455	11.0031	10.0525	11.0322	9.36009	29.9009	28.9907	19.669	20.1341	23.0765	18.7269	13.6714	Integral membrane protein
NCU09820		10.4775	10.0206	11.9772	11.4334	53.0799	96.9744	101.265	36.8687	35.5495	45.5975	47.2365	73.512	100.858	107.432	hypothetical protein
NCU09823	gpr-39	213.747	177.385	181.964	55.5707	20.1775	14.1008	16.549	114.293	107.118	64.3314	32.6141	20.4011	14.2623	13.5982	hypothetical protein
NCU09824		67.7667	67.6378	68.7742	57.76	35.2413	26.8159	29.5519	35.5978	27.3895	34.6001	28.1638	21.6852	19.3197	16.3412	hypothetical protein, variant 1
NCU09829		33.1276	39.2545	44.6013	34.8473	48.7503	42.2277	43.1603	87.847	92.6542	107.654	106.901	113.019	92.6719	90.4696	hypothetical protein
NCU09831		3.76181	2.12227	2.0915	2.99936	2.894	3.98071	4.56545	49.6938	45.6001	59.7793	64.6031	71.8765	26.1927	16.6613	hypothetical protein
NCU09832	gt25-2	76.0163	62.5323	53.9521	43.5867	44.5119	49.1104	44.5937	140.565	141.853	119.498	160.12	140.955	129.7	125.725	hypothetical protein
NCU09835		0	0	0	0.0393199	0.292605	0.782965	44.6286	0	0	0	0.0389465	0.10042	0.346452	7.51555	hypothetical protein
NCU09837		0	0	0	0.248238	0.406054	0.955066	3.55702	0	0	0	0	0.665896	0.670745	1.02495	hypothetical protein
NCU09851		0	0.0179945	0	0.411114	1.5744	3.09347	1336.79	0	0.11474	0.0174656	1.36281	2.48226	5.32161	155.896	hypothetical protein
NCU09877		33.2717	37.41	35.1102	39.9191	37.4845	42.5488	62.0423	39.9929	42.2619	43.4144	45.5564	42.4574	39.4858	47.7218	hypothetical protein
NCU09881		128.979	135.55	123.879	120.106	140.594	171.154	151.938	68.1603	74.1123	65.6771	87.8718	113.284	98.1604	105.901	hypothetical protein
NCU09887		69.1005	66.8232	61.9944	59.5447	37.8829	29.61	37.1432	127.069	143.622	198.913	229.176	245.216	144.187	138.672	Drp1p
NCU09894	tcf-28	71.4884	72.2933	69.6694	80.2598	71.8435	71.9258	60.2759	99.5259	105.523	105.277	86.4273	82.8115	81.4413	72.8171	transcription factor-28
NCU09895	the-1	128.356	127.801	133.542	139.282	122.705	102.582	74.6763	146.847	151.335	135.529	111.995	118.819	108.807	102.613	thioesterase-1
NCU09899		37.5311	38.5936	41.1138	34.5117	35.2513	31.1448	35.9732	43.6412	46.2202	51.1224	47.8398	52.6692	54.1333	65.5422	Frp1
NCU09904	gh16-12	646.728	406.172	299.659	630.953	483.702	268.245	107.357	29.3561	12.4465	18.2944	162.969	80.9409	135.823	86.8672	glucan 1,3-beta-glucosidase
NCU09906		1656.19	1184.28	950.494	1788.23	1893.19	990.946	422.917	114.262	61.7452	77.0108	475.091	263.921	425.027	292.849	hypothetical protein
NCU09911	fol-8	48.4255	32.2865	30.5528	21.5597	12.4819	11.6714	11.674	32.3978	31.3149	30.3535	29.378	26.1272	21.1318	25.5634	Formyltetrahydrofolate deformylase
NCU09912		25.9414	23.5017	23.9469	33.9544	62.1898	85.6866	57.1149	57.8106	55.9329	61.4311	61.9132	74.1643	82.8295	84.5595	MFS transporter
NCU09923	gh3-7	3.14832	4.34023	3.67291	2.6822	2.61624	6.01115	19.0135	5.70236	4.82736	3.66486	2.15638	2.87839	3.68482	7.36276	Beta-xylosidase
NCU09930	fol-9	11.0478	10.6528	13.1859	11.8239	11.7905	16.2297	14.5342	43.9225	47.2346	42.4513	38.7372	46.6196	34.935	34.5284	folic acid synthesis protein
NCU09937	gh76-5	87.3569	95.5139	111.214	81.956	127.458	1317.72	3133.8	8.41827	9.7573	15.3679	60.1903	73.9559	154.884	437.846	Putative cell wall glycosyl hydrolase
NCU09939		0.300185	0.46019	0.279056	3.34695	2.48493	2.96261	20.3403	0.215029	0.331688	0.262992	4.3945	2.25331	1.52942	3.58152	hypothetical protein
NCU09947		1.93007	1.81734	1.30534	1.32446	1.59113	1.171	48.6021	2.54813	2.65497	1.48333	1.87228	2.21516	2.12316	6.94617	hypothetical protein
NCU09948		0.0365807	0.0357747	0.0360532	0.134958	0.510858	1.51146	24.5534	0.0368425	0.0543112	0.121017	0.198466	0.546345	1.16876	4.02679	hypothetical protein
NCU09950		0	0.0179945	0	0.117315	0.332504	0.899263	3.86222	0	0	0	0.0389465	0.365497	0.941624	1.65752	hypothetical protein
NCU09953		0.428405	0.147588	0.254743	1.5431	3.06906	3.62129	9.53299	0.211621	0.30832	0.244181	1.15874	2.14336	2.88596	3.38781	hypothetical protein
NCU09957		1.71566	3.20536	3.06453	2.71766	8.59492	6.69135	25.3053	7.43652	9.11573	10.3066	11.1574	17.1097	20.8771	23.3669	hypothetical protein
NCU09958		15.0666	16.5375	18.3036	17.3381	33.0999	45.8385	140.678	36.8457	35.5815	32.8639	35.8986	51.4656	65.7247	86.876	hypothetical protein
NCU09961		0	0	0	0.376905	0.485745	6.96565	234.355	0	0	0	0.307381	0.483032	5.22035	67.6976	hypothetical protein
NCU09968		111.723	110.867	114.476	94.8471	99.5387	94.6385	80.9909	0	0	0	1.10253	0.691421	0.416482	0.330154	hypothetical protein
NCU09969	sly-1	28.6289	33.2253	36.26	27.8856	36.2907	36.7983	36.4013	0	0	0	0.425559	0.146218	0.219463	0	Transposase of Sly1-1
NCU09971		6.77355	4.64429	5.72572	6.39013	8.80031	9.52335	16.4353	28.8499	32.4043	36.6913	36.9849	41.7861	30.0759	28.5428	hypothetical protein
NCU09972		27.4	30.5731	30.384	30.7332	24.4998	31.0925	43.2027	44.5609	48.7626	48.5178	39.3547	38.6981	40.2963	40.3245	hypothetical protein
NCU09980		94.1312	101.429	98.4953	96.552	84.0378	66.5356	52.1708	117.419	102.769	112.915	84.0975	81.617	73.0095	69.2969	DUF255 domain-containing protein
NCU09981		0	0	0	0.179899	0.0839999	0	7.5473	0	0	0	0.225618	0	0.129548	0.496421	hypothetical protein
NCU09986		31.7884	40.8834	27.7462	25.0535	43.0713	73.6657	132.901	76.2607	83.735	93.0716	91.759	98.2127	95.5367	118.357	hypothetical protein
NCU09990		23.7718	27.4442	27.3423	52.568	3.76935	3.72521	4.53379	2.98505	2.51099	1.46246	1.54888	1.35909	2.02828	2.08709	hypothetical protein
NCU10005		0	0.0179945	0	6.17591	17.2778	50.2164	83.6542	0	0	0.0353728	17.4795	22.4224	11.6056	11.6197	hypothetical protein
NCU10010		0.615827	0.42598	0.496095	1.21161	2.95724	6.7232	87.9711	4.24169	0.775455	0.330667	1.18502	1.18049	3.33468	15.2059	hypothetical protein
NCU10016		10.7396	3.86595	4.23316	1.60592	2.88943	2.06378	2.89095	113.5	84.8179	67.6086	14.1336	9.05708	5.90782	8.24126	thermophilic desulfurizing enzyme family protein
NCU10019		0.316848	0.724686	0.683526	2.71506	6.21429	24	46.8502	0.508954	1.07148	1.15624	4.53084	4.85796	5.33214	10.006	hypothetical protein
NCU10029	pmsr-1	43.0178	43.9567	44.1776	33.8133	35.118	39.0795	42.8607	71.3746	72.2943	56.3277	37.7689	43.0668	37.2996	41.5167	peptide methionine sulfoxide reductase-1
NCU10030	ghx-1	48.8346	67.485	71.5034	36.1782	34.3785	38.4272	40.1902	167.355	178.199	159.801	103.446	112.623	87.736	73.0873	glycosyl hydrolase unclassified family-1
NCU10037		0.58627	0.962851	0.924105	1.00334	2.45598	2.95608	12.0056	0.642547	0.609658	0.580064	1.70968	2.94086	2.99434	3.83905	hypothetical protein
NCU10042	emp-7	1905.21	1855.86	1731.36	1378.75	1492.68	1005.87	1125.06	1036.84	1082.24	943.486	678.294	845.811	669.063	787.076	enolase
NCU10045	ce8-1	17.388	20.8917	18.6237	13.5876	27.2545	75.6541	76.3023	13.3528	15.2223	16.4654	11.0734	15.1363	34.3086	25.0621	pectinesterase
NCU10049	apg-16	15.5253	18.5793	22.932	33.9412	51.1082	41.1243	39.5192	14.6886	18.5736	18.1854	27.9617	24.7116	28.6328	29.6749	autophagy-16
NCU10052		3.98646	5.46535	6.96866	5.15534	4.99487	4.04874	134.852	6.30458	8.44405	6.8473	6.53329	5.44481	4.51594	17.213	hypothetical protein
NCU10055	nop-1	143.206	147.171	149.774	111.852	449.084	1067.36	1465.45	733.389	830.078	1068.75	1336.32	1657.33	1243.83	1471.47	opsin-1
NCU10062		16.2529	21.6016	23.1997	31.8212	66.4618	110.993	70.6314	20.1152	20.81	22.6015	20.9449	28.5875	52.8182	51.3675	hypothetical protein
NCU10070		40.9701	44.6505	43.8976	42.0203	45.2847	74.298	120.885	31.5202	32.1395	24.5983	31.6028	40.6658	46.9007	48.0585	hypothetical protein
NCU10075		27.2654	30.2825	32.2703	32.2898	29.8142	29.2671	38.1923	62.8868	78.0981	76.3624	142.426	155.503	125.2	114.163	hypothetical protein
NCU10101		0.263979	0.205418	0.129123	0.363298	0.61597	0.993307	1.75443	3.16482	1.68817	2.06595	48.8383	19.9159	26.3328	28.6951	hypothetical protein
NCU10142		14.6669	17.6654	17.3742	14.4647	15.3094	6.20051	5.04265	5.12938	5.07223	6.03318	10.0393	5.37893	4.10087	3.24541	hypothetical protein
NCU10144		0.860856	0.821429	0.864665	0.998504	1.77381	3.97229	99.4895	1.04179	1.12017	0.787609	1.33108	1.70342	2.79746	16.4588	SAM-dependent methyltransferase
NCU10165		11.257	12.5131	12.9376	10.4599	7.9612	6.60014	7.45964	17.6591	20.1665	22.2362	15.9607	18.0867	15.1354	12.083	hypothetical protein
NCU10184		5.89364	5.93154	5.84168	4.3361	5.90852	7.46814	79.0211	7.5906	5.21732	7.22424	5.41936	6.49936	6.22589	12.6361	hypothetical protein
NCU10237	gdp-2	122.806	113.455	96.4314	57.7585	49.2931	47.3704	49.7092	45.1152	56.3565	56.0993	39.2388	49.2682	49.8199	49.4091	glycerophosphoryl diester phosphodiesterase-2
NCU10239		35.3057	20.7576	18.1482	14.9047	7.27011	4.8452	5.55585	15.4329	19.3076	22.9475	18.0866	16.3059	17.0337	12.8331	hypothetical protein
NCU10258		203.867	204.702	205.354	234.294	249.494	282.428	318.154	171.166	160.116	154.817	164.301	158.575	188.621	232.298	transcription factor
NCU10291		48.377	58.9792	61.4118	32.4273	60.0851	60.2752	258.392	207.275	219.898	245.114	207.435	259.119	170.844	170.173	hypothetical protein
NCU10314		32.8305	33.299	31.6996	22.8214	26.105	25.7633	48.3634	114.134	97.4026	63.618	50.3402	56.4525	42.7408	43.8971	hypothetical protein
NCU10344	cyp450-28	1.03111	4.30805	3.43459	2.4084	12.5168	51.5815	63.7382	0.22024	0.261905	0.452168	0.640634	1.68452	5.75857	11.0934	cytochrome P450 98A3
NCU10346	ada-13	90.4255	97.511	108.527	98.7399	118.778	97.8224	108.199	155.956	170.847	206.295	157.571	198.545	262.618	275.287	hypothetical protein
NCU10351	pdx-8	20.1959	15.3074	15.5165	15.2556	10.8175	9.87865	10.0224	34.5478	29.8355	31.0825	25.3767	26.8016	17.4636	19.6438	pyridoxine-8
NCU10381		122.479	126.44	121.837	122.659	121.053	116.819	83.2133	121.397	118.297	104.4	82.106	78.9845	76.05	71.2025	oligonucleotide transporter
NCU10429		6.0942	8.18761	9.93705	4.94358	4.59392	1.98491	3.59988	34.7418	49.7085	51.1267	56.5436	65.2945	56.2857	40.2262	hypothetical protein
NCU10436		5.11863	3.80037	4.11746	4.08805	3.58639	2.18511	2.31229	9.38366	8.72688	8.26701	7.79503	6.79876	5.68595	4.84592	soluble Cell Wall protein
NCU10470		3.77601	4.18795	3.81725	2.16253	3.31782	4.19283	160.455	0.879102	1.03756	0.59793	3.11247	5.51106	9.26326	18.983	hypothetical protein
NCU10506	tgl-4	134.983	170.371	193.712	125.27	141.827	180.045	178.717	315.388	339.931	276.31	310.737	332.706	279.872	266.41	triacylglycerol lipase FGL2
NCU10507		7.8285	7.23561	6.4981	5.50949	28.4607	593.662	520.333	16.752	12.3268	10.8074	13.5672	12.2168	84.2399	301.389	hypothetical protein
NCU10512		20.1133	11.2481	9.66235	5.46046	2.39818	1.3739	1.36479	66.819	41.9994	35.0311	10.3206	9.24231	4.47073	4.84015	DUF895 domain membrane protein
NCU10518	whi-2	315.081	267.869	272.672	246.909	192.047	176.797	176.229	175.469	174.788	217.672	163.6	154.31	164.954	177.066	general stress response protein Whi2
NCU10521	gst-4	60.5093	31.7911	20.2133	14.407	12.189	11.9499	15.0993	10.6958	7.92496	4.59915	4.13666	4.93951	6.13909	8.21861	glutathione S-transferase-4
NCU10537		22.8729	39.0145	46.8886	30.87	32.2666	27.8056	33.9001	135.121	169.375	177.821	149.674	155.817	121.938	114.085	hypothetical protein
NCU10539		47.5482	35.5158	31.4145	39.9776	9.08519	2.54549	3.08568	4.70976	2.65381	2.11828	5.58763	2.73645	1.9547	1.17254	hypothetical protein
NCU10546	cou-1	5.64486	8.15146	7.03764	14.6976	27.0361	34.938	72.5357	26.982	27.2919	23.9025	29.6163	36.9238	27.0931	43.3838	coumarate-1
NCU10547		1.01505	1.55131	1.70893	1.14026	2.7335	5.64652	23.0846	4.89918	5.61657	3.77623	4.22916	6.39163	5.228	8.18695	hypothetical protein
NCU10597	fgr-1	8.76848	9.86128	10.2541	9.59619	9.61106	9.0199	48.7179	7.15525	7.50981	9.6699	9.01253	11.721	13.7107	18.9521	hypothetical protein
NCU10622	trn-6	18.2745	19.9482	17.9655	22.25	27.4157	33.4106	64.3281	33.4103	31.6196	30.5577	33.0717	32.383	35.5499	39.4991	tRNA-processing-6
NCU10641		12.658	14.2592	18.6591	12.5202	48.0798	270.967	385.67	99.7784	82.7604	76.9073	61.0799	94.0808	295.651	293.4	hypothetical protein
NCU10651		5.74573	7.57431	6.94652	308.748	582.408	259.306	131.755	5.99686	6.82979	5.04101	74.8932	98.5576	120.756	83.5032	chitin binding protein
NCU10715	osb-5	118.096	100.644	96.1485	97.8499	75.6425	67.0556	58.3365	102.345	101.116	105.765	86.8929	80.8041	78.4248	89.9642	oxysterol-binding protein-5
NCU10760		8.4509	8.53195	8.08431	8.86894	7.11627	6.30957	7.14914	24.9233	23.8911	24.211	26.0811	24.4412	20.4021	20.1686	jumonji domain-containing protein 5
NCU10761		1.82471	1.41071	1.20502	4.20725	7.45526	5.60985	5.31136	116.601	75.643	151.31	339.653	246.189	234.652	187.295	Methyltransferase
NCU10775	nox-2	160.595	110.041	117.377	152.582	205.645	193.99	122.625	43.6717	46.5253	50.6397	73.3908	81.8163	121.603	125.011	NADPH oxidase 2
NCU10789	uce-18	82.9581	76.7769	75.9287	83.8311	88.9952	96.6803	124.099	107.918	102.077	96.0908	87.1679	83.3717	87.1602	82.0554	ubiquitin-protein ligase Sel1/Ubx2
NCU10828		0.0366743	0.217284	0.0918846	0.278283	0.192219	0.508719	6.86819	0.248433	0.351599	0.300069	0.403221	0.449178	0.968901	2.40809	hypothetical protein
NCU10861		0.641422	0.529886	0.478121	0.463184	0.816567	152.132	2968.46	0.851664	0.795858	0.670463	1.47896	1.50656	23.3625	519.508	hypothetical protein
NCU10865		144.003	38.9797	42.1327	14.2455	13.4508	16.0906	10.3579	0.876539	0.967087	2.00133	6.39427	8.31594	11.2658	10.0781	hypothetical protein
NCU10883		101.41	90.9326	87.7405	77.637	53.9323	41.1913	37.8923	13.53	15.8045	24.6727	23.6826	20.1815	21.9224	20.42	hypothetical protein, variant 1
NCU10904		10.5243	10.9164	8.58369	7.15542	7.72728	7.00908	9.79862	20.0065	22.2996	23.2496	22.0869	21.4765	15.4303	18.0579	hypothetical protein
NCU10907	apr-13	215.47	198.861	188.554	114.713	110.541	110.342	139.453	202.06	175.655	139.25	75.5546	82.3145	81.5575	89.5268	PEPAd
NCU10932		1.19963	1.71704	1.88519	1.02098	0.459818	1.22722	54.2315	0.675142	1.12321	0.855705	0.625328	0.32629	0.472163	5.90262	hypothetical protein
NCU11012	rpo-12	46.6302	51.3167	44.3375	49.4101	43.4816	57.8625	168.178	40.0383	50.9891	57.3904	47.9616	46.173	45.8691	59.5655	DNA-directed RNA polymerase I
NCU11067		4.89907	7.21073	8.47296	4.6995	7.1946	6.98918	8.1158	13.3961	17.8978	22.0077	23.3775	26.4889	24.2439	22.9742	hypothetical protein
NCU11088	dnr-4	7.75411	9.5497	10.2257	10.2099	10.6977	10.8922	10.5547	17.7604	24.2769	23.455	33.2578	38.7882	40.1622	36.9101	MGMT family protein, variant 1
NCU11098		19.2507	14.4234	14.699	14.3337	9.60645	6.98558	9.20534	26.515	23.7097	21.2598	23.0868	22.1134	16.3744	14.2606	UPF0052 domain-containing protein
NCU11109		194.135	158.929	155.184	129.805	126.945	123.49	179.085	109.078	116.921	127.434	116.423	127.402	116.531	127.698	ORM1
NCU11129	spr-12	256.709	268.401	284.075	135.758	120.796	159.797	167.828	237.435	195.934	114.365	66.0871	76.2016	90.9369	88.0569	serine protease-12
NCU11173	thi-2	63.8826	71.8338	70.4221	64.8814	60.2268	57.9665	56.6581	84.8282	88.1106	89.7166	87.9825	87.7574	67.3334	66.191	thiamine-phosphate pyrophosphorylase
NCU11175	drh-11	15.9971	14.7852	14.157	13.9699	13.0863	13.5866	11.7711	32.9636	35.0916	38.2493	23.6907	25.0626	18.6772	19.2803	ATP-dependent RNA helicase drs-1
NCU11180	lpl-5	28.306	22.764	23.6669	27.7611	21.4835	22.8762	34.206	63.1219	67.3881	67.5821	78.5903	81.193	55.0644	59.0204	patatin-like phospholipase domain-containing protein
NCU11185	pph-6	42.4659	45.8961	45.3817	49.4847	55.7677	58.3445	278.349	49.9786	54.1051	51.0652	56.4692	65.4281	63.6985	90.3929	protein phosphatase-6
NCU11197	rpo-27	20.6913	19.2432	17.3653	16.5549	21.7415	26.2633	70.0078	16.1794	18.286	18.243	16.7419	18.3169	19.2576	27.7219	RNA polymerase-27
NCU11201	emp-10	33.9795	31.8867	30.3918	13.735	10.2553	14.5575	13.0766	84.9029	76.6655	65.2673	61.268	65.3596	40.4022	29.7645	Phosphoglycerate mutase
NCU11215		26.7706	25.7183	27.8816	29.9856	33.6858	35.0855	118.417	29.0232	27.1269	25.7469	33.4111	33.8547	34.281	41.3596	RING-10 protein
NCU11216		0.883205	0.711255	0.382422	1.04231	0.908441	3.4602	870.112	3.44251	3.40686	3.22632	4.47349	3.80373	4.15883	104.739	hypothetical protein
NCU11234	trl-3	9.62743	6.03875	6.03679	5.88066	4.03224	3.72358	3.45114	12.0512	9.24417	7.77458	7.05154	7.78825	6.30629	5.03639	translation-3
NCU11241		33.255	41.2399	35.4943	51.8938	48.9608	64.6951	64.2993	88.243	87.8323	90.237	81.8229	68.7963	74.8201	79.5652	nuclease domain-containing protein
NCU11252	div-40	62.0514	54.987	55.3921	68.5866	64.986	70.3146	79.782	71.984	70.0627	70.0591	87.6666	87.6141	88.9132	92.8136	nuclear division-40
NCU11261		17.4816	16.9101	16.4012	18.0164	16.1216	10.8259	10.8225	25.672	24.426	24.7107	23.7838	20.192	16.0583	15.0884	hypothetical protein
NCU11264		16.9835	10.351	10.05	11.8645	8.22272	9.77082	31.2187	125.339	139.347	152.153	196.307	231.591	166.245	230.21	hypothetical protein
NCU11283	asa-1	7.67637	10.0201	10.1634	8.41333	9.04213	11.4317	9.29128	19.9727	23.4757	23.7977	22.8312	25.0133	22.645	20.8739	WD repeat protein
NCU11293		1.76733	3.25923	3.15148	2.71749	6.6345	7.90736	9.32446	10.5069	12.1551	15.632	17.1765	21.5227	16.1299	16.4527	hypothetical protein
NCU11308		62.7853	46.427	46.5016	95.6301	111.848	111.074	69.4951	13.8857	18.1193	19.7323	47.4403	45.4632	68.9752	81.1666	hypothetical protein
NCU11337		502.673	539.219	500.174	382.208	378.503	277.269	377.182	1102.71	1033.82	779.393	817.5	910.944	567.18	578.903	hypothetical protein
NCU11340		144.918	79.8961	20.0324	4.34925	1.47062	1.54415	8.31216	0.350401	0.897397	0.804971	0.712834	0.73177	0.500567	1.55697	hypothetical protein
NCU11341	eif2B	27.8466	31.2075	29.2758	18.432	16.8774	21.963	30.5009	67.0518	75.8146	76.5069	94.8876	99.6929	74.0088	71.9112	translation initiation factor eIF-2B
NCU11346		4.03859	4.57241	2.86361	56.4251	97.7756	78.1578	39.4031	1.82522	1.45403	2.23947	34.9396	30.756	40.6687	33.3015	hypothetical protein
NCU11363		8.37234	14.1608	11.8837	64.4194	156.965	196.939	166.681	10.4102	9.77439	6.70002	39.9695	54.2874	71.525	78.7079	FAD binding domain-containing protein
NCU11364		31.266	51.7173	49.1365	170.225	444.05	622.4	482.276	19.6499	16.0241	15.492	89.017	112.529	175.37	200.208	ketoreductase
NCU11367	inl-9	62.6634	57.1697	57.6079	49.36	56.0998	49.2992	72.5031	123.373	126.365	118.747	149.502	165.998	144.114	154.128	inositol-9
NCU11368		20.3112	20.6539	21.6524	17.3887	16.837	18.2372	16.5315	35.4741	37.2359	30.5926	36.6769	34.2686	26.6247	23.5215	5',5'''-P-1,P-4-tetraphosphate phosphorylase 2
NCU11372		90.8935	99.3426	96.1625	110.261	106.27	107.796	102.731	109.469	119.125	126.727	166.834	169.26	180.659	171.109	hypothetical protein
NCU11406		30.2135	33.4765	31.4663	34.5687	41.5242	48.3521	45.9533	22.6442	22.001	20.5555	28.0084	24.9526	26.8463	29.8917	MOSC domain-containing protein
NCU11415	inl-7	16.2264	17.275	17.3659	15.231	9.70992	7.22389	7.87814	26.9382	25.7438	22.1693	22.8349	20.0654	17.2645	17.2977	inositol-7
NCU11426	nuc-2	131.989	139.211	129.657	118.102	129.578	118.748	103.018	103.314	103.513	90.3422	85.0256	93.1966	85.5255	85.9766	nuc-2 protein
NCU11427		121.621	110.583	119.163	106.197	83.5493	82.1925	66.382	84.7678	86.819	80.9219	81.4901	78.9492	76.6029	74.5186	CUE domain-containing protein
NCU12023		89.0112	80.7638	84.5163	87.5243	71.0728	71.5277	58.6464	109.357	113.826	123.532	112.343	115.592	92.5148	99.8256	mito ribosomal protein S2
NCU12025		4.46802	6.27534	6.9423	4.9905	6.53316	5.32799	31.1518	3.66302	3.98404	3.36969	3.64248	6.03298	5.47077	8.20181	hypothetical protein
NCU12028		1.67774	2.47725	2.55326	1.85921	8.22936	14.5854	73.071	0.411303	0.328629	0.58488	0.98339	2.01578	2.29248	4.59697	hypothetical protein
NCU12034		3.47362	3.12781	2.80938	4.43442	2.25662	2.00303	6.59589	37	46.5464	48.5777	64.7757	72.0318	50.8158	54.4299	hypothetical protein
NCU12035		4.38061	4.87957	4.86865	3.26463	3.54151	2.83975	63.19	4.3107	5.6862	4.69991	4.07473	4.26837	3.27956	9.52748	hypothetical protein
NCU12040		20.3576	24.8653	23.3679	28.4544	15.2806	9.79352	12.4905	4.56833	4.85877	4.48207	5.82856	6.47407	8.60471	10.2338	hypothetical protein
NCU12067		68.0102	48.8331	45.3247	52.8499	38.4025	37.312	19.7835	8.03202	8.7609	16.0043	20.2315	16.7668	22.2031	19.3985	hypothetical protein
NCU12068		102.125	71.6198	65.3401	61.4532	42.5241	16.4552	54.4658	6.78264	8.92286	9.06569	17.3946	8.67941	11.0786	13.7567	hypothetical protein
NCU12069		0.31652	1.56457	0.532767	0.409206	1.31172	5.32223	22.7636	0.205624	0.554576	0.903132	0.533655	0.851951	3.35955	6.06477	hypothetical protein
NCU12086		0.0366275	0	0	0.0193378	0	0	25.7736	0	0	0	0	0.0399836	0.0892053	2.65841	hypothetical protein
NCU12087	rad4-2	6.14306	4.96216	4.34336	6.42393	6.36381	5.15446	4.63891	20.0339	21.5595	24.2387	23.8799	23.3631	17.4899	15.6971	radiation-sensitive 4-2
NCU12097		12.8797	13.8623	12.8371	10.2299	12.8938	13.0424	30.0794	12.4213	12.4572	10.7941	11.0248	13.073	10.9295	13.1358	hypothetical protein
NCU12121		25.8997	33.6781	34.4424	22.0911	31.2452	32.7035	32.1743	53.0854	56.6467	50.7957	54.3062	69.2527	63.9915	59.4133	hypothetical protein
NCU12130		143.834	172.072	171.142	131.951	130.347	124.537	112.158	108.687	102.843	102.504	101.661	121.325	122.209	120	hypothetical protein
NCU12137		0.0182904	0.0956722	0.0732917	0	0.0632235	0.171436	8.19482	0	0	0	0	0.0399836	0.0215913	0.963068	hypothetical protein
NCU12144		0	0	0.0180266	0.0193378	0.159487	0.254865	11.1889	0	0.0939389	0	0.0504944	0.140865	0.477986	1.73645	hypothetical protein
NCU12151		27.4193	29.9374	30.4477	25.4219	28.4755	34.1269	45.8555	50.2653	51.4074	47.3824	49.5629	55.5634	45.5215	44.0662	hypothetical protein
NCU14003		1.70943	1.39211	0.965713	2.87848	3.73661	4.17482	305.515	2.05096	2.13827	4.00428	3.02222	3.33165	5.42929	32.8824	unspecified product
NCU14013		1.5881	2.17844	1.95008	1.68999	3.83998	81.7031	129.728	1.60754	2.44605	2.07168	3.84889	4.54604	5.61693	12.0675	unspecified product
NCU14020		1.46188	2.15155	1.72774	2.25525	3.55529	4.2258	4.864	2.80434	3.68692	4.27937	5.2354	6.19853	6.06551	6.62417	unspecified product
NCU14021		0.677816	0.657197	0.715764	0.985992	1.95506	1.62318	3.67954	2.59293	5.79037	8.56398	12.7909	20.0461	17.3905	16.8769	unspecified product
NCU14022		2.35695	3.00759	3.30795	9.23185	11.636	18.7768	10.9377	3.19293	2.84974	2.45721	3.74597	3.46279	6.78967	6.41337	unspecified product
NCU14026		10.895	14.6225	17.4221	16.8105	24.2911	10.5041	18.5776	71.8051	97.1615	119.229	120.88	156.173	102.8	104.012	unspecified product
NCU14032		44.5585	54.8437	60.6408	76.2479	113.933	93.8103	89.9523	100.986	103.743	93.9798	93.5079	98.4524	96.3664	106.008	unspecified product
NCU14040		11.2632	16.3316	16.3889	14.3451	9.96059	7.09325	7.50337	32.4321	44.5157	48.8839	54.3194	62.4919	39.8296	35.9743	unspecified product
NCU14045		2.25968	5.90726	5.46626	6.38585	13.1007	12.2027	14.7919	15.6028	18.2197	19.5836	20.5307	26.2675	23.8845	20.2774	unspecified product
NCU14046		36.4624	61.8173	70.9116	17.9948	28.973	44.5335	173.584	15.0294	15.3742	14.0303	17.0326	19.401	20.3609	42.1922	unspecified product
NCU14047		11.3675	12.1372	15.3931	9.92762	11.5143	13.8401	12.3868	20.1734	28.3618	28.3714	31.1905	25.8149	31.9272	27.4468	unspecified product
NCU14050		1.1045	0.598547	0.762473	0.787697	0.675671	0.558557	92.176	0.641643	0.812592	0.576593	0.527962	0.385634	0.587499	9.46768	unspecified product
NCU14052		0.919594	1.2994	0.930332	2.58013	2.73354	5.00933	8.24838	2.26638	1.60937	2.30682	3.61154	3.47948	3.33652	4.30858	unspecified product
NCU14054		2.55437	4.98917	5.13021	3.1166	8.27768	8.59988	20.3225	7.98931	12.4288	13.8375	14.5083	23.73	23.3471	27.4653	unspecified product
NCU14056		3.35696	2.95365	3.86354	1.90128	3.34108	3.90168	3.806	6.17368	7.22623	9.05955	11.252	13.149	9.97378	7.4655	unspecified product
NCU14058		0.641095	0.850004	1.39517	1.19427	1.89849	2.34845	2.52638	3.05801	5.49265	4.76632	4.20904	5.56044	5.71153	5.71572	unspecified product
NCU14064		4.41782	3.9318	3.62617	8.82371	14.9526	17.0989	13.1978	2.45034	1.2116	1.08964	3.04133	3.59939	5.27219	4.82991	unspecified product
NCU14069		1.18576	0.612053	0.913078	1.12827	2.45113	1.35051	1.39502	5.04269	6.9523	9.32267	11.6037	13.8726	11.1876	12.2495	unspecified product
NCU14079		0.998246	1.68133	2.61568	1.39921	1.26152	1.02153	1.70153	4.63065	8.59328	9.5343	12.1846	14.0739	12.3263	11.6175	unspecified product
NCU14086		7.17511	5.41336	4.5247	3.03318	3.98627	2.96778	67.247	3.19793	2.48071	1.9746	2.08762	2.16692	3.40215	15.7451	unspecified product
NCU14087		0.0403035	0.0568333	0.161002	0.0193378	2.4148	2.84111	32.5099	0.0616873	0.184523	0	0.0719023	1.21426	2.2993	7.40744	unspecified product
NCU14089		204.335	121.93	109.646	288.741	70.1808	169.682	331.555	5.05131	6.21367	7.00585	8.13378	12.7831	23.1124	41.1196	unspecified product
[truncated: 119 more rows]

## Sheet: WT vs ∆ve-1 Light
DEGs in the ∆ve-1 strain during sexual development compared to the WT (Light): Genes with differences in mRNA accumulation between the WT and the mutant in at least one time point during sexual development
Gene ID	Feature	WTL -2	WTL -1	WTL 0	WTL +1	WTL +2	WTL +4	WTL +6	VEL_T-2	VEL_T-1	VEL_T_0	VEL_T+1	VEL_T+2	VEL_T+4	VEL_T+6	Product Description
NCU00004		61.8013	73.5526	75.2372	49.0663	55.6334	96.4446	147.17	38.0341	54.6317	49.7354	52.7536	53.2769	53.3349	52.633	universal stress protein family domain-containing protein
NCU00008	gsl-4	82.5612	79.7967	76.7598	55.3456	48.8365	51.1581	68.6994	94.9397	93.6821	95.062	102.204	110.567	112.754	118.766	longevity-assurance protein 1
NCU00014		39.3632	41.1201	42.2342	46.9483	40.718	41.2926	41.0313	48.509	52.9956	54.8951	50.9604	54.4	53.7224	55.2444	hypothetical protein
NCU00015		72.1553	77.7618	82.4732	65.5973	57.5605	77.8567	85.0924	78.8252	107.449	114.693	120.625	125.197	142.632	158.757	hypothetical protein
NCU00017		7.99992	8.42511	7.68357	4.54194	5.6507	5.61805	5.15159	3.38568	2.90624	2.57322	2.65933	2.564	2.56882	1.59318	hypothetical protein
NCU00019	fkh-1	40.7565	47.2139	44.1603	55.4086	48.9408	51.7377	59.2475	57.9227	59.1767	61.9234	80.2975	73.603	78.0002	84.4984	FKH1
NCU00022		27.3637	27.9027	27.6327	30.1801	35.5815	65.2084	52.1131	17.8809	19.5708	19.1555	22.5985	18.0237	17.4952	10.2027	hypothetical protein
NCU00023	fer-2	235.987	230.044	235.848	985.553	2031.45	1056.45	590.785	129.318	126.65	130.233	159.195	134.068	128.3	97.6926	ferric reductase-2
NCU00027	tsp-1	25.0988	31.3561	32.0514	25.2353	25.2689	25.8335	21.1105	13.3528	18.7966	20.9149	21.3658	18.9124	18.7343	21.2954	hypothetical protein
NCU00033		11.4347	12.867	11.601	12.6537	15.3681	23.1487	35.1311	5.9281	5.49502	6.67815	8.56562	7.53055	8.8486	9.22679	Integral membrane protein
NCU00034		79.5255	64.1982	59.2219	73.4185	83.9153	123.512	146.208	124.027	129.234	146.655	158.32	175.639	243.354	264.839	prenyl cysteine carboxyl methyltransferase Ste14, variant 1
NCU00037	paa-1	33.835	33.7782	33.2029	39.0587	31.2931	28.0235	21.5253	24.2643	25.1652	25.7146	28.6149	26.7595	24.2964	22.4692	polyadenylation factor subunit 2, variant 1
NCU00038	znf-32	16.7443	25.1289	23.5005	17.3217	19.1115	21.5382	23.5437	31.8781	40.6352	39.3669	35.5955	37.7925	35.7162	35.0025	zinc finger transcription factor-32
NCU00039		47.2931	71.0713	21.5198	409.495	231.374	93.3011	31.2564	0.248924	0.29288	0.21257	2.00467	2.62853	0.398827	2.56814	hypothetical protein
NCU00041	gng-1	251.874	258.142	257.557	358.306	326.427	282.205	280.731	306.423	391.238	404.756	408.069	422.966	479.766	581.954	guanine nucleotide-binding protein subunit gamma
NCU00047		2.68652	2.46514	3.10719	3.02232	3.00451	3.67105	4.68288	3.98461	5.60906	7.17241	5.95145	6.31747	7.48161	9.68739	hypothetical protein
NCU00056	cem-1	28.2115	30.3342	29.8653	45.2764	31.527	25.584	19.3926	33.4956	41.009	37.4818	54.6473	50.3172	46.4865	35.5709	3-oxoacyl-[acyl-carrier-protein]-synthase
NCU00057	ucc-1	54.763	58.2384	53.5457	53.616	48.992	43.6628	35.5041	135.421	133.985	114.725	103.258	114.576	116.106	119.504	ubiquinol cytochrome-c reductase assembly protein Cbp3
NCU00064		278.706	277.853	270.044	310.664	268.163	214.777	176.034	190.774	188.201	214.376	243.34	213.65	190.161	177.61	hypothetical protein
NCU00066	msp-1	57.1609	57.887	55.1632	62.1288	54.0669	57.5059	64.4967	59.0283	57.9092	62.7311	66.8409	74.228	96.4446	131.195	pre-mRNA-splicing factor cwc-22
NCU00067	dpm-2	145.617	134.002	132.271	131.065	133.562	137.413	134.816	233.555	267.451	265.304	211.483	243.532	250.096	232.882	dolichyl-phosphate mannosyltransferase-2
NCU00069		9.62822	8.83908	6.71442	9.9661	8.16569	8.94585	11.269	30.069	34.4407	29.6514	34.3239	34.4593	34.7403	37.1243	hypothetical protein
NCU00070		54.5202	59.8204	62.2825	72.5901	57.8909	64.4971	81.7399	43.8448	56.4635	63.8512	74.926	67.9885	85.7801	118.033	hypothetical protein
NCU00078		74.3791	68.7471	70.5924	53.5829	48.0133	47.155	45.7844	113.053	103.758	92.9516	110.264	107.634	107.495	101.617	hypothetical protein
NCU00080		131.322	103.638	100.304	103.5	105.223	212.688	194.236	370.396	314.195	332.17	355.941	372.322	393.586	408.078	DUF1295 domain-containing protein
NCU00081	dnt-3	23.4182	22.7777	23.7775	30.7646	23.6308	19.4588	19.9634	40.0342	35.4908	34.67	36.2305	33.5906	37.7818	39.2284	DNA topoisomerase 3-beta
NCU00083		170.558	167.173	174.071	236.925	198.974	236.041	336.008	212.774	227.249	252.965	289.054	283.119	353.736	433.221	hypothetical protein
NCU00085		30.8035	25.9194	28.8287	105.613	193.529	146.711	66.6338	23.2483	20.4585	19.1247	25.4413	21.5998	19.5297	21.1435	hypothetical protein
NCU00086	gh76-8	2.67601	1.77809	1.90989	14.6909	40.0866	40.6235	16.1033	5.12314	5.32868	4.84782	5.11665	5.86163	5.42838	5.76091	glycosyl hydrolase
NCU00089		22.7122	22.6914	20.3294	23.1913	24.6218	26.7701	27.6554	49.4337	38.9933	34.3556	29.4435	27.6063	27.9724	30.7701	MYND domain-containing protein, variant 3
NCU00092	rrm-3	9.31328	14.0935	12.0107	23.7832	19.6237	15.2283	15.2716	19.466	23.505	24.1845	28.7509	25.7354	27.439	32.7365	rRNA-processing protein efg-1
NCU00093		3.94364	5.18726	3.83571	65.7417	93.0468	46.4921	23.0952	7.36584	9.1434	11.44	11.6972	12.6831	15.6537	19.6438	hypothetical protein
NCU00096		18.4767	21.0691	19.2907	15.7649	14.2615	8.65673	5.32533	9.0468	10.1695	10.1064	9.87968	10.286	9.92649	8.83361	hypothetical protein
NCU00100	sah-13	108.966	111.665	92.8028	83.3662	93.1161	83.4801	64.8626	92.8607	91.0722	94.8669	94.3806	97.9646	103.994	121.013	hypothetical protein
NCU00103	mrp-61	40.3635	39.5233	47.689	40.772	38.1071	36.1498	32.0571	67.7934	79.797	83.1304	63.2111	67.2182	60.8059	55.393	hypothetical protein
NCU00104	hsp98	201.74	164.411	172.177	190.875	154.632	198.341	198.561	335.561	274.188	268.002	278.719	297.016	304.186	355.713	hsp98-like protein
NCU00107	mipr-1	35.0332	32.0018	32.6953	25.5113	22.8725	25.0203	19.1392	43.6268	44.5994	42.3946	36.2797	40.4289	39.0016	33.9635	mitochondrial inner membrane protease-1
NCU00108	stk-13	39.8692	34.6561	39.0351	29.7425	23.4867	19.3702	11.458	24.9834	22.65	20.2251	20.4487	16.8675	14.666	10.8839	serine/threonine-protein kinase
NCU00109		53.7773	47.8032	50.4503	46.1993	48.0466	42.7353	34.5727	44.8105	47.3147	42.7177	41.0834	39.7977	33.9054	29.9011	TipA protein, variant 1
NCU00114	mrp-10	61.3145	71.7382	74.7364	62.5271	57.9176	52.6855	50.3753	112.487	127.535	119.705	91.5801	100.16	87.6768	81.9619	30S ribosomal protein S10
NCU00115	rrm-4	41.767	49.5108	49.4719	38.3798	40.9829	45.2401	35.7236	83.6352	106.715	96.1148	76.5758	86.3979	69.2872	66.2683	rRNA-processing protein FCF2
NCU00116	aab-1	233.478	166.323	200.099	349.643	267.777	174.479	101.325	138.618	119.173	117.119	132.629	130.546	124.243	126.395	CCAAT-binding transcription factor subunit AAB-1
NCU00118		3.02516	3.37496	2.70955	10.5206	15.7877	96.3645	99.2831	3.71015	3.04554	3.73869	4.25699	4.02632	4.19328	5.42947	hypothetical protein
NCU00120		18.2831	16.0419	18.3397	15.2532	13.8839	11.5332	11.4268	20.9531	20.0894	19.3079	23.1316	19.5103	19.883	19.075	hypothetical protein
NCU00122	apr-16	130.982	113.559	108.876	110.335	113.136	105.111	125.145	87.9342	89.3345	96.7076	86.5837	95.3361	81.6716	71.2501	aspartyl protease-16
NCU00130	gh1-1	21.7449	19.7075	20.0286	14.5228	20.536	23.9048	32.9112	4.30978	4.84596	5.27275	5.3955	6.22384	5.42799	5.22821	Beta-glucosidase
NCU00132		75.8772	60.5891	49.6738	55.5469	57.3393	76.6276	101.873	161.039	149.322	138.654	153.183	173.877	172.562	187.919	hypothetical protein
NCU00135	gpl-1	67.995	82.2684	59.4995	57.2741	62.7476	72.7777	63.9212	117.753	124.909	129.935	116.898	114.481	126.396	148.572	Phosphatidyl synthase
NCU00136		39.669	54.7507	55.3915	44.9362	39.983	41.4745	51.2457	109.099	114.854	119.806	94.0928	99.0609	105.818	110.291	mitochondrial translation optimization protein
NCU00138	pre-1	8.65538	13.042	9.32162	7.92024	5.75817	10.6828	10.4778	10.7256	13.4876	15.9779	21.3529	23.2544	26.6928	28.1119	pheromone receptor pre-1
NCU00142		42.9656	42.7198	43.4974	77.7735	74.518	38.373	22.1748	21.4439	25.4796	22.3191	21.8385	20.2065	19.3802	18.0332	hypothetical protein
NCU00144		96.9223	101.425	110.597	70.0087	49.9208	41.6832	34.0183	79.6234	66.5626	72.8332	66.3076	63.9298	63.1296	45.9505	hypothetical protein
NCU00146	enr-6	64.2794	65.866	65.3665	63.4159	70.9886	85.2181	171.043	81.8518	80.3224	79.5336	84.2714	87.9233	100.461	131.159	endoplamic reticulum-6
NCU00147	adi1	66.3147	66.5104	75.711	29.3784	35.6148	35.2216	31.1661	159.087	151.429	116.192	118.07	116.064	61.9443	46.5748	ARD/ARD family protein
NCU00148		56.978	58.7917	59.7308	52.5891	65.997	63.6974	63.6627	50.4188	53.3095	47.2396	51.2831	41.5937	31.4562	24.8949	short chain dehydrogenase/reductase
NCU00149		0.657434	0.500587	0.568059	7.12996	4.43081	13.3779	129.19	0.583925	0.710354	0.516773	0.614243	0.556851	0.792891	0.847481	hypothetical protein
NCU00151		11.4513	19.1518	19.9105	14.1398	12.8761	13.0283	12.8091	30.7161	38.6176	40.8507	30.3444	32.7053	28.7712	28.2979	hypothetical protein
NCU00153	ndi-1	9.29198	9.85227	10.9181	8.36157	7.7176	9.48794	9.50989	20.8757	20.3963	20.408	22.9686	24.1585	28.4822	37.4443	pyridine nucleotide-disulfide oxidoreductase
NCU00154	dpp-6	97.9237	82.2845	78.4492	87.2199	86.38	64.4999	42.4644	64.9195	59.6495	59.2827	59.2311	59.771	54.813	47.982	xaa-Pro dipeptidase
NCU00155	znf-44	39.5866	32.4388	30.7153	32.646	29.3967	22.5327	26.7708	74.8799	51.4518	62.0936	76.1647	74.8882	88.1209	85.5271	zinc finger transcription factor-44
NCU00157	csn-1	75.8868	67.0527	61.2932	57.596	60.4516	55.9339	119.59	58.707	57.7461	58.1197	55.343	62.279	54.8542	47.5695	COP9 signalosome subunit 1
NCU00159	mrs-5	34.7537	33.2225	29.2995	45.2609	42.8049	31.7338	26.4233	20.8833	24.6464	23.2234	21.6622	22.9498	19.6677	16.0619	mRNA surveillance-5
NCU00160	nuo6.6	147.59	139.173	139.954	147.235	199.067	129.055	87.298	114.85	96.8123	91.2352	82.6467	90.8415	80.6408	66.5271	NADH:ubiquinone oxidoreductase 6.6kD subunit
NCU00162		63.2629	72.5645	68.5996	57.8102	46.1934	40.1139	36.3673	28.8364	35.9966	38.2809	31.0938	30.9886	28.5831	25.2745	hypothetical protein
NCU00163	alg-8	26.752	28.7547	28.1468	23.1818	25.1733	24.8653	49.495	20.7355	22.9891	23.4666	21.1754	23.12	19.8352	19.9463	dolichyl pyrophosphate Glc1Man9GlcNAc2 alpha-1,3-glucosyltransferase
NCU00171	cmd-3	86.9957	79.9097	84.6706	89.9057	81.2104	66.7365	53.4709	45.5893	46.034	43.6481	40.6293	38.4595	32.2612	22.6556	calmodulin-3
NCU00172	div-24	75.0898	68.208	79.7819	101.597	99.5508	61.2364	46.1027	40.8113	41.3765	49.9452	43.3796	43.9839	40.2112	30.227	nuclear division-24
NCU00175	tpd-1	88.4121	96.4526	83.4329	1405.06	3440.98	2521.97	1242	10.6042	14.3868	19.3368	115.228	112.857	110.529	112.444	terpenoid-1
NCU00176		1.80152	1.8734	1.64801	7.18249	9.3557	5.99533	5.14279	0.102076	0.188794	0.140912	0.722946	0.248551	0.576255	0.423452	hypothetical protein
NCU00177	ad-2	40.308	59.8353	72.9198	92.5557	108.075	115.768	87.5422	75.5746	91.8043	96.9828	83.6626	76.9954	52.9101	36.3788	phosphoribosylformylglycinamidine cyclo-ligase
NCU00178	rpo-26	17.1219	16.322	17.1831	15.7706	15.5839	16.8442	20.6521	23.9923	23.2609	23.7989	20.6502	23.8901	23.0566	24.559	RNA polymerase-26
NCU00183		39.9768	37.8193	36.6478	96.916	109.611	80.8285	62.0179	30.0168	35.1387	34.2641	36.0832	33.5092	32.4838	31.1434	DUF185 domain-containing protein
NCU00185		5.10814	4.23804	4.84133	4.95091	6.35883	7.77903	5.54543	10.6608	11.7362	11.7473	10.2998	11.4434	9.43138	9.92213	hypothetical protein
NCU00186		12.9535	13.4452	14.226	11.9295	13.0349	12.6272	13.9106	24.0174	24.9106	25.0944	19.0305	19.0689	16.303	16.7465	hypothetical protein
NCU00187	mig-11	11.7713	14.9172	13.6307	6.75501	5.34688	9.15963	15.1727	62.067	45.7299	28.934	36.2485	29.2376	31.3187	27.7846	carboxyvinyl-carboxyphosphonate phosphorylmutase
NCU00197		1.76856	1.32559	0.984841	1.42821	1.84475	2.16015	2.45329	5.93773	5.2875	5.89472	5.29905	5.74606	8.26961	12.1859	hypothetical protein
NCU00198	tim9	131.3	121.024	110.428	102.267	129.445	184.023	131.744	372.656	420.91	293.924	250.935	283.169	298.096	302.938	mitochondrial import inner membrane translocase subunit tim-9
NCU00200	trp-1	38.4846	44.5097	46.6333	63.1975	56.1797	58.9464	44.9154	51.816	56.5666	61.2035	86.0095	77.763	71.7429	69.3793	anthranilate synthase component II
NCU00203	nst-5	68.2409	65.5708	65.2117	49.6558	42.3309	42.317	40.6117	149.277	145.663	142.227	148.662	163.646	165.537	175.592	SIR2 family histone deacetylase
NCU00208		0.742874	1.1442	0.638401	89.0901	59.5963	18.6431	17.8562	0.370636	0.172212	0.252821	0.914105	0.693449	0.460926	0.991352	hypothetical protein
NCU00213	cdc27	48.7285	50.0123	51.2113	50.2663	45.8127	51.7871	80.4627	47.7581	49.4029	52.9726	69.3526	61.3468	69.315	72.9642	nuclear protein bimA
NCU00214		33.3944	33.7178	36.1379	30.1355	23.9654	19.1828	16.5013	23.056	26.762	23.982	23.3204	23.514	20.6095	18.9842	hypothetical protein
NCU00215		24.8082	20.9356	28.925	12.2763	11.1764	9.04288	8.65815	10.1914	11.0331	10.0589	8.29464	7.3849	5.56784	5.07468	hypothetical protein
NCU00220	nut2	27.4241	31.5555	31.311	33.3236	35.9986	46.0933	45.7794	49.1891	54.6364	46.9482	43.9953	43.0065	44.2666	43.2643	hypothetical protein
NCU00221		1.5814	0.920293	1.28506	2.28769	1.14304	18.1912	128.145	1.01976	0.665319	0.648667	1.01073	0.877122	0.79739	1.05049	hypothetical protein
NCU00222		59.6105	52.5883	63.3212	83.7272	54.5825	35.762	40.5967	36.9019	29.2594	28.6942	35.3866	26.7532	26.6386	24.9893	hypothetical protein
NCU00225		518.203	572.126	607.526	356.346	466.372	461.346	340.244	754.097	907.463	847.684	650.611	718.911	569.364	443.146	hypothetical protein
NCU00234		94.6819	96.1939	90.7872	94.4674	95.3212	98.41	98.5792	103.785	119.133	126.448	136.338	155.395	174.747	214.638	hypothetical protein
NCU00236	fpo-1	87.0858	81.6559	71.9906	29.5326	39.4215	27.2463	21.8824	86.9907	66.5954	62.1978	71.4388	61.5539	47.1246	33.5198	flavoprotein oxygenase-1
NCU00240		80.9642	73.8322	84.1941	57.4871	57.0207	72.2257	39.9141	42.6558	41.5343	40.7176	32.3808	34.0987	35.479	30.391	hypothetical protein
NCU00241		43.9319	41.4869	37.0256	47.6351	39.9508	31.0167	23.7605	22.5331	21.8514	19.6758	21.5213	18.5663	17.8352	18.1531	Septal pore-associated protein, putative
NCU00242	sna-10	150.027	118.358	124.993	113.111	96.1521	94.4487	85.7434	169.39	151.866	148.273	146.564	150.79	161.261	162.317	snare complex-10
NCU00243	mal3	177.377	145.705	157.972	156.55	150.6	131.519	111.68	126.804	113.351	109.012	105.102	108.904	96.8634	86.7556	microtubule-associated protein RP/EB family member 1
NCU00247		81.9306	52.9713	43.4146	107.183	90.4604	156.386	152.823	204.616	177.167	177.712	356.283	410.781	605.443	847.304	hypothetical protein
NCU00249		24.4597	23.9747	22.7116	33.4148	23.3085	18.939	15.1832	33.1117	37.0678	37.8847	43.9369	37.7983	40.6962	37.6069	hypothetical protein
NCU00251	cpr-7	80.0992	136.097	112.897	113.456	92.8696	100.981	107.318	394.132	386.161	352.058	365.351	379.414	389.634	535.809	hypothetical protein
NCU00257	ro-2	44.0169	49.3676	50.6074	35.3653	26.4131	24.1892	27.8621	27.0724	22.4298	25.3607	19.837	17.6116	14.6054	13.2535	dynactin Arp1 p62 subunit RO2
NCU00258	crp-15	549.389	571.775	601.059	280.049	361.888	332.759	195.031	717.134	737.644	681.129	503.519	537.227	367.615	276.833	40S ribosomal protein S7
NCU00263	spr-10	50.6068	51.1976	46.271	157.333	497.963	157.582	77.2069	23.9927	23.1217	22.5266	38.4036	29.2268	22.1648	25.9088	serine protease-10
NCU00265		123.003	46.7224	61.1838	3.8613	1.70328	2.14567	2.07448	19.4068	26.845	19.5658	26.5805	33.4335	25.5929	22.5094	hypothetical protein
NCU00267		4.64216	3.85652	2.89615	6.16036	4.52276	122.311	244.585	3.79037	2.13106	2.25156	1.86023	2.41501	2.28924	2.61883	hypothetical protein
NCU00270		112.66	140.258	122.337	544.86	322.143	91.3293	43.7599	21.3221	31.2637	36.7667	60.9456	51.4941	61.4267	69.6491	hypothetical protein
NCU00272	cul-4	100.581	96.6062	98.2697	89.1041	87.9505	64.7883	62.4603	101.816	96.3241	101.768	106.344	102.344	107.669	116.21	ubiquitin ligase subunit CulD
NCU00275		82.1	78.1497	74.2167	58.001	52.9471	63.9877	97.7234	123.924	109.737	124.862	148.839	153.391	172.167	213.11	hypothetical protein
NCU00276	mip-1	42.5981	41.2882	39.7267	30.1682	24.7553	33.2892	27.3253	134.258	101.281	94.6672	144.071	135.242	120.312	114.402	DNA polymerase gamma
NCU00279		11.0735	12.1541	12.5508	12.4605	9.6309	11.0917	32.4903	10.4905	10.8873	11.3096	12.4522	11.7853	9.31129	10.7443	hypothetical protein
NCU00282	tah-5	78.7424	94.5002	76.0544	80.632	126.978	242.962	255.867	93.0509	84.7033	84.8633	86.9941	102.844	118.157	179.123	hypothetical protein
NCU00283		63.4105	59.2202	56.5196	54.3526	43.2274	60.7157	60.0009	169.192	136.359	142.421	212.329	204.362	214.909	274.432	hypothetical protein
NCU00291		33.7686	29.2388	30.2983	85.1075	87.0409	77.7953	42.7425	30.3158	17.32	19.9158	16.3082	15.2051	13.2047	11.0892	hypothetical protein
NCU00292	cea-3	15.4577	11.3245	9.82136	6.49679	6.0347	17.2504	11.2574	56.2367	40.4753	26.6553	24.1449	22.4501	17.7512	13.2948	cholinesterase
NCU00293		51.1527	50.7437	56.8147	19.3243	18.6995	11.0484	8.28392	60.221	58.0341	45.488	34.0281	35.73	25.9451	18.6129	NADH pyrophosphatase
NCU00294	crp-74	1337.74	1268.86	1315.23	801.081	1043.08	834.003	515.292	1724.35	1750.47	1685.19	1171.59	1361.6	1036.24	780.784	60S ribosomal protein L10a
NCU00300	gpr-5	29.1285	27.7493	25.2301	31.1308	34.6142	36.6897	30.7077	88.1239	72.9197	70.8903	74.8263	72.7158	76.0424	90.6199	PQ loop repeat protein
NCU00301		28.8275	46.2212	48.2368	30.4103	27.3242	31.0187	24.9399	55.9299	72.1447	77.9105	60.9006	57.9377	48.7202	51.0412	Sas10/Utp3 family protein
NCU00303		32.1774	29.39	30.322	73.3755	54.2131	28.1428	12.6364	15.5906	14.5579	16.4352	16.573	16.004	14.0918	12.6755	smr domain-containing protein
NCU00305		42.9732	36.8183	30.8863	39.8498	44.6599	41.558	33.4007	110.862	96.4829	83.0699	85.5205	88.7566	89.4971	98.4247	Short chain dehydrogenase
NCU00306	mdr-10	83.7283	103.658	107.788	36.4614	26.9722	60.1405	37.523	26.5484	19.15	17.1258	17.9574	16.2023	15.086	16.503	multi-drug resistance-10
NCU00308		4.49164	6.40999	5.36417	8.07807	7.94674	21.4592	14.4473	7.7576	8.15246	7.34403	6.68034	6.56206	5.19165	5.34722	NOL1/NOP2/Sun domain family protein
NCU00309	wsc2-1	102.369	209.527	127.016	1861.74	2339.7	2183.49	1065.59	15.6095	20.8937	33.9799	47.704	48.915	38.2268	49.9409	WSC domain-containing protein
NCU00310		13.9365	16.1097	14.8788	12.7767	12.8114	23.2957	42.8537	27.3651	32.226	33.2909	35.6972	36.4607	37.0753	39.9743	hypothetical protein
NCU00311	vts1	221.889	215.544	207.115	227.359	186.422	163.986	129.228	153.212	139.165	148.551	159.576	153.747	158.844	163.669	VTS1
NCU00312		3.3567	2.58935	2.27746	3.85806	3.11224	6.02175	11.2089	0.733784	0.976806	0.711438	1.05956	1.7222	2.98226	3.27056	hypothetical protein
NCU00315	crp-60	512.788	473.782	472.01	272.042	390.531	398.389	226.89	824.373	852.451	753.458	572.095	643.872	456.02	381.241	60S ribosomal protein L29
NCU00316	mic-1	72.7678	60.012	51.3135	72.5813	81.5013	66.2743	62.7629	92.2888	94.9586	89.583	92.671	102.018	103.842	104.898	peroxisomal adenine nucleotide transporter 1
NCU00317	cpr-8	26.7683	21.6827	21.6093	20.705	19.4258	76.6712	80.7178	22.2158	22.5101	22.2785	25.5	26.6294	26.3119	26.5157	calpain-like protease palB/rim-13, variant 1
NCU00318		1.16353	1.55852	1.62845	2.95814	2.69027	48.0444	198.646	2.35519	2.86775	2.62803	3.05494	2.35313	2.30281	2.75786	hypothetical protein
NCU00320		121.766	133.97	122.627	177.618	152.86	260.64	374.507	191.88	190.544	202.594	321.493	365.069	538.187	698.716	hypothetical protein, variant 1
NCU00321		136.483	70.2903	70.59	75.0798	61.6395	23.4307	14.8052	29.534	25.657	21.9431	22.2257	20.4886	26.2081	19.1068	hypothetical protein
NCU00322		66.1087	111.406	85.5779	697.537	749.29	850.685	667.035	261.034	294.335	268.985	416.098	460.012	566.575	755.064	hypothetical protein
NCU00326		111.413	121.063	111.147	106.454	79.2488	159.464	163.488	307.288	315.01	357.561	336.576	366.015	476.598	485.925	calcium homeostasis protein Regucalcin
NCU00327		0.717026	1.33429	1.16613	1.04495	0.653082	1.05031	2.14199	5.11959	7.16825	7.0313	8.72141	4.72804	6.21859	9.7294	hypothetical protein
NCU00332		81.7501	54.0466	56.0369	56.128	63.1407	96.7135	153.555	148.923	95.9209	77.7847	102.22	105.984	121.298	132.978	hypothetical protein
NCU00340	pp-1	300.671	294.041	285.663	381.554	292.673	216.958	166.968	149.965	149.646	168.055	163.735	159.217	155.673	163.917	transcription factor steA
NCU00343		1.79982	1.60762	2.05972	3.34042	2.50938	3.15321	2.62332	6.20137	8.13419	8.19174	6.6807	7.5495	6.66295	6.71791	hypothetical protein
NCU00344		45.449	53.1479	54.5249	43.6182	39.4206	36.1906	34.1011	62.4602	65.9429	70.6185	69.0069	71.6599	73.4904	85.6991	hypothetical protein
NCU00350	eph-2	87.4458	65.2053	70.8603	27.7714	26.381	31.8171	15.518	28.5959	27.6073	21.0132	20.9548	20.0665	17.9241	11.9007	epoxide hydrolase-2
NCU00351		67.8055	58.9604	54.7999	76.7905	72.0974	69.0344	57.8053	106.002	96.3499	81.1564	76.5868	83.4509	87.2014	96.9103	cript family protein
NCU00355	cat-3	197.544	157.827	205	138.28	86.4816	273.95	219.664	19.5333	16.6715	15.1052	8.32775	12.5915	15.8096	23.6881	catalase-3
NCU00357	mdm34	70.6868	68.5568	69.9365	65.0721	63.8766	54.409	60.4209	77.7048	76.7018	81.6763	81.8649	80.7464	87.1517	87.9658	hypothetical protein
NCU00358		52.6764	41.2671	37.5753	46.1542	41.3123	28.5495	15.3436	48.9479	34.0647	25.4208	26.7289	24.4431	24.3123	17.2496	hypothetical protein
NCU00359	yaf9	24.3837	22.4336	26.8554	24.7799	25.7758	27.5388	43.094	38.5702	43.3945	44.5036	47.9309	48.708	51.7015	54.5823	YEATS family protein
NCU00360	ned-3	96.8475	87.4389	79.401	48.7466	49.8091	44.7521	48.4315	192.699	176.517	134.017	146.716	158.762	143.225	142.68	NAD-epimerase/dehydratase-3
NCU00363		1.1562	1.15327	0.931734	55.3249	77.7052	27.6675	11.7531	1.90128	2.2725	1.53424	2.97968	1.83762	1.48232	3.64794	hypothetical protein
NCU00365		184.231	187.94	127.648	65.8803	52.446	29.493	24.7263	47.2819	47.4357	35.0169	28.4155	43.6076	42.3968	42.2576	hypothetical protein
NCU00366	eif5	322.505	332.92	345.902	267.088	257.449	229.827	227.684	266.012	246.205	251.396	222.865	224.634	212.871	187.474	eukaryotic translation initiation factor 5
NCU00368		26.6939	24.5524	23.6648	19.2637	22.9024	25.862	24.6885	50.7178	46.8813	45.9957	47.1407	47.8757	44.3244	46.4084	hypothetical protein
NCU00370		0.942705	0.915426	0.732104	7.9459	5.30599	61.5968	164.664	1.82452	2.45294	2.28691	3.46735	3.70055	5.39994	7.04189	hypothetical protein, variant 1
NCU00371	tim23	42.0602	52.7867	54.1433	39.9673	36.0607	37.5067	49.83	87.2499	81.3509	75.8018	70.0428	72.7089	70.7986	83.1874	mitochondrial import inner membrane translocase subunit tim23
NCU00375		1.81363	1.97312	1.87019	1.25136	1.32854	1.60327	2.04636	5.49086	5.14911	3.43692	4.16683	3.90571	3.91853	6.02737	hypothetical protein
NCU00377		73.2277	64.1064	64.3274	55.5375	60.5254	73.06	121.978	120.575	84.346	80.4227	90.8177	98.1782	108.561	120.465	LMBR1 domain-containing protein
NCU00378	ahd-2	181.87	161.96	140.494	258.642	463.161	438.262	320.769	73.8985	87.2275	98.851	101.541	135.277	154.555	164.931	alhehyde dehydrogenase-2
NCU00379		73.5063	60.9658	56.5958	66.5542	65.4469	95.5505	118.705	123.669	84.7	75.2336	97.4308	95.0922	104.814	122.252	hypothetical protein
NCU00380		6.12994	16.4733	5.80203	52.3522	25.4807	73.2974	153.908	1.6782	2.34972	2.02427	3.99687	3.79002	4.4786	5.62262	hypothetical protein
NCU00385	des	241.62	220.636	246.654	196.722	205.683	155.007	109.084	259.216	275.638	247.789	214.484	227.962	191.793	155.471	ATP synthase subunit delta
NCU00386	msp-5	25.0431	24.1029	26.9083	19.4278	15.1162	34.6773	181.062	17.806	16.4135	20.1723	23.5778	25.6447	32.0605	39.2183	hypothetical protein
NCU00389		64.5373	65.7932	69.6013	69.6753	67.7674	65.2556	60.7853	69.9621	78.9163	89.6852	85.2651	100.932	112.813	139.756	developmentally regulated GTP-binding protein 1
NCU00395	mrpp-11	42.9761	44.31	48.093	48.3517	47.3811	51.0801	43.4793	70.0026	71.0528	78.3751	67.9394	75.3286	71.6385	72.1227	mRNA processing protein-11
NCU00396	msp-5	111.246	119.418	124.48	104.318	78.9909	62.0639	58.5722	97.8802	88.8325	101.938	105.93	102.155	105.399	107.865	pre-mRNA-splicing factor rse-1
NCU00399		10.4204	12.4783	12.467	31.287	53.4958	87.5285	42.3919	20.4717	24.6708	23.9265	23.5458	25.3049	27.3631	28.7599	cell wall protein PhiA
NCU00403		34.3762	37.8411	30.4417	34.6818	25.1176	43.0849	61.1071	77.6268	67.8272	65.7033	77.7858	74.0667	86.6105	104.874	dTDP-D-glucose 4,6-dehydratase
NCU00406	vel	165.778	177.204	184.169	194.062	152.413	99.5583	71.3395	111.047	117.137	136.032	121.079	118.178	124.811	123.21	protein kinase CHM1
NCU00407		16.5644	16.3515	16.6684	20.1123	15.3414	6.71781	7.78877	10.1019	8.67008	9.57772	9.19946	6.44164	6.176	3.61066	hypothetical protein
NCU00410	erf1	307.09	266.273	305.539	219.053	188.995	155.291	134.991	232.261	194.801	223.195	213.788	223.678	225.316	209.02	eukaryotic release factor 1
NCU00412		62.4279	60.3594	59.8401	54.1917	39.0072	39.5979	54.154	72.5419	73.7844	80.117	77.1068	86.4345	96.7473	110.786	hypothetical protein
NCU00413	crp-36	1199.68	1274.55	1277.74	664.892	840.3	799.812	486.322	2071.26	2281.49	2254.41	1610.7	1888.21	1411.3	1064.9	60S ribosomal protein L2
NCU00414	ad-15	227.218	195.01	209.661	192.82	197.526	157.005	96.8142	159.893	147.853	162.186	128.719	149.796	126.815	103.863	Adenosine kinase
NCU00416	znf-36	8.72713	9.79788	8.33574	10.0493	9.89392	12.2363	11.7593	17.6124	20.0919	19.009	19.2428	19.7673	16.7615	20.0178	zinc finger transcription factor-36
NCU00419	rpo-17	11.6195	21.1483	18.943	14.784	12.0343	14.5899	13.5355	41.3534	46.9752	40.182	31.44	30.4723	22.9717	24.7708	DNA-directed RNA polymerase I and III polypeptide
NCU00420		198.868	245.114	226.415	256.188	232.924	189.331	146.158	130.841	162.108	150.544	146.329	136.849	137.514	156.088	hypothetical protein
NCU00423		129.233	137.278	131.372	122.137	119.282	132.512	279.007	124.456	129.591	124.435	125.462	113.791	119.616	123.089	hypothetical protein
NCU00425		0.0741843	0.132105	0.107596	8.52421	10.5988	25.6921	19.4444	0.141081	0.042146	0.151868	0.127612	0.269869	0.130724	0.262991	hypothetical protein
NCU00428	dnr-11	23.2297	25.0522	24.864	23.3986	17.9701	16.0807	19.4923	10.6476	11.9049	14.4062	13.1181	12.0731	8.21592	6.09272	DNA repair-11
NCU00430	trm-2	181.444	199.308	162.534	165.498	132.915	108.223	127.667	144.448	131.051	152.661	182.198	194.214	222.292	273.509	Na(+)/H(+) antiporter 2
NCU00431	tom22	100.699	110.232	108.626	97.6332	101.247	107.503	117.598	220.117	208.171	188.553	192.89	190.275	182.212	189.255	mitochondrial import receptor subunit Tom22
NCU00432		92.9084	98.3715	100.569	93.1958	80.0114	87.0755	63.4485	45.3872	45.0671	47.1533	46.8091	43.6776	42.6715	44.8495	hypothetical protein
NCU00434	pph-8	164.237	143.409	151.054	157.826	136.783	147.349	141.917	208.11	204.386	199.829	217.233	228.409	258.792	305.826	protein phosphatase-8
NCU00443	nup-3	457.745	406.175	432.193	471.538	519.438	451.806	335.617	277.355	265.195	287.151	216.31	255.93	236.872	210.16	ran-specific GTPase-activating protein 1, variant 1
NCU00445		67.7861	64.5658	59.7766	73.0878	84.9498	90.8168	90.3161	116.415	113.025	115.372	102.201	116.751	117.25	139.273	hypothetical protein
NCU00446	aacs-1	16.7102	16.6216	18.1364	23.5152	21.6793	31.9493	27.8895	52.6631	53.2925	57.4082	50.6031	50.7485	56.9834	65.5552	acetoacetyl-CoA synthase-1
NCU00449		4.26693	4.28204	3.54252	1.35152	1.86965	4.38551	38.4404	3.71	5.18843	3.24383	3.69526	3.21688	2.98487	3.66534	hypothetical protein
NCU00450	sut-14	256.865	253.732	273.753	300.877	316.211	283.367	261.165	218.862	194.407	205.492	199.098	201.621	219.024	218.713	sugar transporter-14
NCU00451		20.2586	22.2294	29.3578	29.2497	23.029	19.2328	12.7342	9.15529	11.9107	9.159	9.34965	8.86616	7.28552	6.94319	hypothetical protein
NCU00459		40.4701	44.5023	42.6406	42.6685	33.3814	51.4811	82.5279	52.3279	48.5416	44.463	63.6859	71.7324	98.0111	125.417	hypothetical protein, variant 1
NCU00464	crp-63	787.003	813.998	853.346	403.572	492.971	472.594	274.809	1188.57	1314.21	1119.14	847.003	899.261	623.926	446.591	60S ribosomal protein L32
NCU00468	tyr-1	36.248	41.5847	41.1163	26.9735	31.987	32.2888	21.0974	57.2476	63.5412	60.871	40.5728	46.5645	39.7215	39.0068	prephenate dehydrogenase, variant 1
NCU00471		35.4175	31.0267	33.0424	24.8043	29.3892	18.4664	12.9532	18.1403	14.3425	13.5704	9.67752	9.70829	9.70386	7.69671	hypothetical protein
NCU00474		0.434391	0.499881	0.329771	0.929297	0.994322	5.18537	10.3055	0.348605	0.304853	0.342234	0.530918	0.700897	0.739857	0.391257	hypothetical protein
NCU00477	spr-14	1415.91	1176.96	1173.58	1008.87	935.682	610.127	499.227	807.242	583.842	573.786	626.758	567.922	573.874	489.899	serine protease-14
NCU00483		23.6427	28.7307	28.6499	24.8276	20.7424	21.8908	18.3662	40.7476	41.0403	45.6003	41.1429	40.6983	35.4808	28.8392	hypothetical protein
NCU00484	nuo18.4	128.862	123.853	129.727	130.717	167.313	137.42	81.015	91.0245	91.631	75.9624	64.5489	68.0256	63.3943	56.3074	NADH:ubiquinone oxidoreductase 18.4kD subunit
NCU00488	PP2A-A	247.505	231.007	268.18	261.674	234.348	188.688	169.239	197.462	183.418	193.633	179.806	182.175	179.34	172.649	protein phosphatase PP2A regulatory subunit A
NCU00489	crp-10	899.77	963.2	989.266	492.803	610.133	522.066	304.248	1369.43	1413.1	1371.17	1036.1	1116.13	767.634	547.618	cytoplasmic ribosomal protein 10
NCU00490		97.1984	98.6921	96.7322	105.883	111.375	94.5792	68.0442	58.0058	56.8892	61.9306	58.8711	54.7409	53.9858	53.9866	DUF803 domain membrane protein
NCU00492		397.131	434.635	423.611	461.08	365.667	409.529	439.612	512.402	528.794	633.486	610.225	656.179	826.392	1011.44	hypothetical protein
NCU00493	cvc-4	182.508	186.503	203.079	170.814	161.691	122.402	102.813	140.452	137.257	150.304	136.242	147.069	141.212	135.398	coatomer subunit delta
NCU00494		52.7045	47.1142	51.7509	42.6295	40.9479	22.9399	19.8625	47.0851	46.8012	49.6947	50.4023	46.6433	38.948	32.018	hypothetical protein
NCU00496		31.9554	18.3987	28.1887	5.70003	1.97583	2.22606	3.03696	2.00605	1.73753	1.55066	1.56003	2.10232	1.88154	1.53009	hypothetical protein
NCU00497		34.6803	31.4824	33.4188	13.4116	8.34825	7.0837	7.13047	16.1427	13.2459	12.1966	10.2624	9.00271	9.86022	4.58899	hypothetical protein
NCU00498	nit-7	32.1768	29.1789	27.7672	23.5287	23.8231	26.2288	32.4951	82.8647	75.6477	68.6826	63.7037	75.0234	81.1519	92.4445	molybdenum cofactor biosynthesis protein 1 B
NCU00499	ada-1	987.071	913.185	950.837	663.231	583.552	381.716	289.477	744.851	597.683	476.246	274.851	274.276	319.133	229.049	all development altered-1
NCU00505	snr-12	115.903	121.628	121.559	119.802	96.1866	74.182	59.6455	101.609	93.7779	89.9769	80.4065	87.3804	80.1933	67.1429	small nuclear ribonucleoprotein-12
NCU00506	pkr1	68.662	48.9121	51.3115	49.7754	55.5937	82.7661	96.8848	105.29	89.0027	83.887	92.2064	96.4497	105.609	120.156	ER membrane protein
NCU00510		1.31415	0.7655	1.09356	1.1431	1.48899	1.59214	1.63426	2.92745	4.14447	4.47541	3.65867	5.09155	5.43595	5.49792	hypothetical protein
NCU00512	cul-5	15.7923	15.0595	15.9208	22.1841	26.7134	36.4125	37.8682	15.534	16.0269	16.2731	20.1391	17.9825	20.5613	23.2395	hypothetical protein
NCU00513		142.553	127.145	119.016	147.215	139.213	99.2944	69.7008	97.9346	94.6654	95.1101	80.8326	89.5198	90.6502	76.3146	phosphotransferase enzyme family domain-containing protein
NCU00515		142.925	147.639	172.719	211.523	197.095	211.017	212.316	99.0522	80.0296	89.2289	131.483	120.042	125.712	142.55	hypothetical protein, variant 2
NCU00518		63.4215	57.6617	49.8646	52.0483	54.8862	68.8949	66.7116	132.894	126.5	108.166	118.441	138.242	142.491	168.78	MGS207 protein
NCU00519	ppm-7	76.2268	70.8196	63.4365	54.7618	66.4141	81.1443	67.3732	134.418	138.797	113.743	113.336	129.94	124.76	120.542	Ribulose-phosphate 3-epimerase
NCU00522	met-17	28.308	26.3037	28.6705	23.9519	13.793	10.1761	8.67488	20.879	22.1983	16.497	17.0419	15.0344	12.8416	10.97	methionine-17
NCU00523	nst-2	38.0167	31.6946	32.3002	27.3631	29.3272	29.2209	36.0422	17.5722	17.6123	16.8724	17.293	16.8003	20.0159	19.7561	NAD-dependent deacetylase sirtuin-2
NCU00526	lacc-7	1.37694	2.35876	1.62297	1.86335	2.82988	4.03754	5.0848	2.17312	2.17718	2.57273	3.59146	3.79964	6.13314	10.3174	laccase-7
NCU00534		2.03498	1.5708	1.55514	1.19643	1.30699	5.02	26.7271	1.83333	1.81274	2.05553	1.56178	1.54597	2.26158	2.22385	hypothetical protein
NCU00535		10.4103	8.56069	7.23691	6.66112	5.97255	4.31787	2.26804	8.29231	8.61926	7.7187	5.46307	6.70929	7.05428	6.19471	alanyl-tRNA synthetase
NCU00536	cys-25	44.7043	54.8696	57.4635	30.139	37.9204	40.4435	41.0653	78.5874	88.954	81.2744	82.9853	76.717	66.7453	68.0217	homoserine O-acetyltransferase
NCU00542	mic-36	45.3151	62.1086	55.4516	58.4243	73.6986	93.3026	125.743	26.2716	34.6176	38.2449	27.2624	28.7041	28.9117	40.3859	mitochondrial carrier-36
NCU00545		109.154	84.1252	93.6627	92.5598	97.3512	86.9403	85.3613	26.8182	20.5982	15.8821	20.168	15.3619	14.2445	6.20186	hypothetical protein
NCU00547		36.1792	65.3697	28.342	67.6018	396.025	309.535	149.618	7.50136	7.5962	7.12973	7.5579	7.23806	5.17796	6.45382	hypothetical protein
NCU00548		16.5085	15.0408	14.5029	23.5415	39.2707	22.2998	14.4067	3.89891	4.88348	3.34587	5.20925	4.80939	2.92805	3.9935	MutT/nudix family protein
NCU00550		89.5414	96.0968	93.4995	99.8641	89.1951	108.429	121.964	139.544	145.767	161.718	184.391	184.212	231.034	295.396	hypothetical protein, variant 1
NCU00552	al-1	1149	1022.26	1043.33	266.543	196.353	83.7111	66.7525	478.62	403.007	393.467	994.034	789.129	692.099	573.671	phytoene desaturase
NCU00553	rho-7	171.209	154.017	177.733	116.1	113.028	89.0513	92.1746	92.3883	91.1866	102.295	93.4383	91.1309	86.811	79.2367	rho GTPase activator
NCU00556		72.2883	104.821	101.672	144.651	127.988	113.827	114.623	38.7556	63.2447	72.5546	116.574	109.703	157.219	237.395	RNA binding protein
NCU00558		36.2068	33.6022	27.0937	36.8249	48.948	42.2856	34.7012	14.0475	12.9453	13.2517	18.7692	19.6445	20.8889	25.9423	hypothetical protein
NCU00559		66.9889	74.9565	65.4071	178.827	238.099	241.999	177.305	65.1327	72.4386	88.4092	96.8476	94.0986	104.396	105.293	hypothetical protein
NCU00563		4.81713	5.3911	4.72682	17.6167	12.3529	42.5606	48.39	5.51007	5.31886	5.41203	5.76643	5.97478	7.32583	8.38909	hypothetical protein
NCU00565	lia-1	83.4946	105.608	95.0414	77.6421	71.2546	95.7265	102.721	273.014	284.497	271.039	252.514	259.914	268.001	342.036	lipoic acid-1
NCU00571		62.2587	65.5887	67.0116	73.0728	61.0903	61.306	76.517	40.6949	44.9297	42.3194	40.4348	39.5599	36.6656	36.0169	hypothetical protein
NCU00572	gh64-3	38.6342	40.8696	29.9575	30.2311	30.0956	42.9301	151.175	38.9485	43.6916	45.9747	42.6979	47.676	46.2645	51.0418	thaumatin family protein
NCU00573	hsp70-3	477.523	505.073	450.111	609.17	599.181	501.794	313.803	271.366	266.124	294.94	305.585	274.134	286.631	271.267	heat shock protein 70, putative
NCU00575	gki-2	279.495	267.654	233.754	351.684	458.334	546.25	446.935	255.843	216.955	200.387	212.15	215.963	210.438	213.246	glucokinase-2
NCU00580	ate-1	40.1991	37.309	35.3989	29.8993	34.195	25.5075	31.3469	28.2932	21.8042	19.3534	22.4007	19.1586	19.0579	11.5691	acyl-CoA thioesterase-1
NCU00581		36.6893	30.7345	31.845	58.7648	54.9085	44.2844	28.0958	18.399	14.5677	13.6515	11.9764	12.69	11.1834	7.71131	phosphopantetheinyl transferase
NCU00583		1.33523	1.52261	1.26114	1.03991	0.907978	1.51236	1.50833	4.91848	6.11477	5.67087	4.65522	5.40469	5.52675	6.99024	hypothetical protein
NCU00584		152.054	194.26	157.51	49.6219	50.8322	30.6196	23.7884	64.8934	83.1403	58.3473	80.3051	64.2918	54.145	47.1546	hypothetical protein
NCU00585	al-2	791.142	725.278	718.849	160.692	125.125	87.789	72.9491	414.828	339.457	321.473	581.61	503.408	451.874	443.121	phytoene synthase
NCU00586	ncw-6	459.112	320.67	229.258	267.418	273.663	498.286	545.012	1395.32	864.608	675.769	1337.35	1330.46	1611.36	1768.97	non-anchored cell wall protein 6
NCU00589		336.076	315.088	315.671	278.584	305.588	277.874	305.827	456.05	400.33	405.034	610.179	611.051	662.114	784.24	auxin Efflux Carrier superfamily protein
NCU00591	mcc-1	215.056	222.437	153.411	202.636	237.232	268.415	296.126	533.64	549.895	595.445	443.175	570.049	601.84	616.478	methylcrotonyl carboxylase-1
NCU00595	ubi-7	143.358	162.305	140.528	503.499	296.068	199.738	213.95	60.9408	65.0458	67.8596	63.8672	64.0435	69.4482	71.2049	ubiquitin-7
NCU00598	trx-4	54.3487	53.7291	48.704	59.8732	53.1787	66.0441	56.9154	79.4783	87.8562	78.5878	97.7564	93.5538	103.306	125.785	thioredoxin-4
NCU00599	mrp-77	17.0516	18.5319	19.7998	18.8277	17.3061	20.1399	25.4039	23.9519	26.4713	30.343	26.6388	28.1972	26.1328	29.5197	mitochondrial ribosomal protein-77
NCU00600	rho-3	330.69	316.596	291.725	425.619	487.778	531.43	465.129	504.343	552.113	532.76	596.85	575.541	697.895	942.4	Small Rho-type GTPase
NCU00605		17.787	18.163	17.5247	15.0464	16.8861	16.5735	17.9579	49.6934	37.7079	31.011	34.4459	30.7189	35.3499	41.4635	ThiF domain-containing protein
NCU00607		9.87169	19.1478	15.2585	173.371	1298.72	3844.6	2692.06	11.1029	14.9094	8.96934	11.4242	33.9683	62.2026	33.5433	hypothetical protein
NCU00617	plp-2	59.0929	63.4282	64.2089	44.3807	44.435	39.2587	38.5156	81.9343	88.282	86.2802	61.0045	74.2009	76.6801	92.2337	phosducin family protein
NCU00618	crp-6	1172.3	1148.04	1182.46	661.092	866.976	814.438	563.998	1971.09	2443.88	2245.68	1810.95	1981.17	1644.44	1442.52	40S ribosomal protein S27
NCU00619		79.0442	62.4219	64.8157	48.5899	53.8332	58.3454	73.8673	116.458	75.3926	70.1436	91.8488	84.7516	96.5474	105.422	hypothetical protein
NCU00620		33.2787	30.7133	31.8797	28.3582	23.0851	27.1175	31.3774	48.7641	49.7274	57.9493	46.9077	48.8582	57.684	67.9901	hypothetical protein
NCU00624	yif1	70.1947	68.4279	73.6733	53.0019	41.376	35.7984	30.3595	61.8506	52.6368	51.2988	51.732	51.4077	53.7315	52.1928	Yif1-like
NCU00628		28.923	27.9096	30.558	31.4894	31.3812	31.8425	62.6042	27.2919	25.6883	27.3311	27.8118	26.7456	27.7106	25.0715	hypothetical protein
NCU00630		34.1207	33.7892	32.5894	33.898	26.6477	24.8294	14.8387	20.2357	18.8924	18.17	14.4966	17.4662	15.6893	15.0064	hypothetical protein
NCU00631	crf9-1	53.2034	57.9184	50.5525	58.8877	49.9619	47.5708	44.7022	32.4984	27.2991	27.9193	36.8816	32.1499	28.7677	32.0559	RING-13 protein
NCU00634	crp-47	902.621	911.632	962.717	473.629	655.757	586.581	342.312	1299.91	1369.06	1266.12	962.036	1041.37	790.583	582.494	Ribosomal protein L14
NCU00640		11.7287	11.2067	12.7033	12.5352	8.84292	9.93541	7.69111	16.258	16.2822	15.9988	15.281	18.0161	15.7313	13.0679	hypothetical protein
NCU00641	cox-9	8.70489	7.81518	9.79945	8.1206	6.66269	6.50039	5.2267	12.9825	13.446	11.9332	11.8296	12.1058	10.1763	8.74426	cytochrome c oxidase-assembly factor cox-16
NCU00642	gh35-1	170.503	167.601	148.297	186.386	206.471	229.185	212.961	302.198	307.146	357.473	339.496	348.945	385.518	363.325	Beta-galactosidase
NCU00648	aap-5	22.4216	15.2152	16.8448	30.5569	24.9331	22.4073	47.3111	9.38245	7.95371	8.84586	10.2147	12.5644	10.4873	12.6326	choline transporter
NCU00654		59.6024	57.9846	60.3803	71.4956	66.5515	62.3851	61.3763	95.563	96.5364	99.4006	89.2708	101.06	118.851	142.04	hypothetical protein
NCU00655	cel-4	87.0503	70.5354	65.263	56.8396	60.119	47.1024	32.9886	139.272	95.9225	78.6951	84.0374	91.8457	86.345	74.2539	mitochondrial enoyl reductase, variant 1
NCU00656	inl-23	57.647	59.1777	59.7721	56.4239	56.0271	48.5269	80.6882	43.1005	39.5136	40.349	35.8826	36.8618	36.6309	35.0033	phosphoinositide 3-kinase
NCU00657		26.6111	30.9809	32.0934	25.4649	18.9271	15.2756	12.1017	15.7149	16.0797	19.5179	15.8805	17.796	16.7601	17.1724	hypothetical protein
NCU00658	mb-3	10.0448	8.47227	9.91945	86.7807	43.8456	69.2688	63.0156	12.3456	21.4429	19.4198	112.925	126.314	169.522	277.656	male barren-3 protein
NCU00659		126.123	111.79	90.9963	66.5387	54.0416	64.4064	72.1662	431.199	394.227	332.803	410.824	406.254	378.374	383.674	hypothetical protein, variant 1
NCU00660		65.9006	59.9173	63.0784	48.0547	41.0287	31.5952	26.1848	78.771	72.9321	72.4847	65.4089	74.69	71.4374	61.8573	glutamyl-tRNA amidotransferase
NCU00665	cpd-6	97.4572	87.7192	87.7524	57.5969	53.3698	62.5483	97.7773	49.2311	48.0753	56.0313	43.9371	44.105	49.4255	50.7756	Ser/Thr protein phosphatase
NCU00666		42.8259	43.8646	44.6333	57.283	52.3379	81.8852	66.6312	26.3541	32.4591	36.9865	33.6983	35.249	33.3462	37.6949	hypothetical protein
NCU00669	ti-3	74.5401	82.4921	84.8545	71.6608	68.1379	60.6387	45.2862	57.1577	49.784	49.1617	57.7591	53.4438	53.2724	49.2767	tiny-3
NCU00674		10.9541	7.94165	8.89118	11.4264	8.77358	21.1882	90.7933	4.80275	3.64187	4.33582	5.65406	5.32877	7.22564	9.34062	hypothetical protein
NCU00676	apa-2	14.0227	14.6154	15.7753	22.149	23.1679	24.9633	47.8556	19.1905	23.2294	22.637	22.7744	22.1899	21.7643	28.5977	F1-ATP synthase assembly protein
NCU00678	gdc-1	33.7089	23.8556	25.5086	10.6591	11.9329	11.2812	8.69355	78.439	50.4488	44.6921	40.0178	39.2677	31.484	20.8759	glutamate decarboxylase-1
NCU00679		0.552519	0.681044	0.2939	0.801229	1.00667	9.91132	100.298	0.739996	0.878399	0.702374	0.936683	0.494883	0.659688	0.939983	hypothetical protein
NCU00680	mcd-1	173.944	165.317	165.971	118.655	114.2	83.9192	65.7128	109.73	116.864	108.441	78.6077	85.2049	86.0353	69.4054	2-methylcitrate dehydratase
NCU00682	pkac-2	194.374	170.92	150.605	239.567	226.464	145.723	138.822	126.828	107.431	100.193	111.758	115.118	127.637	133.914	serine/threonine-protein kinase PRKX
NCU00688		4.00195	3.78025	2.84722	3.6145	3.29486	5.46896	8.27004	3.39265	3.97963	4.09355	3.88361	3.48162	2.98637	2.80409	hypothetical protein
NCU00695		537.808	489.062	425.522	373.83	366.286	421.405	407.249	1199.9	1124.4	1000.19	1293.83	1390.13	1163.32	1274.01	hypothetical protein
NCU00697		1.49849	1.94543	1.42884	2.55723	2.37456	6.75563	28.1537	2.94884	2.72744	3.07261	5.38656	5.59104	6.90171	5.72871	hypothetical protein
NCU00701	lyz	15.8302	11.5297	10.5276	221.467	216.236	115.014	58.9203	12.3667	11.7401	12.6295	12.2327	12.0683	11.2397	10.6782	N,O-diacetylmuramidase
NCU00704		0.151607	0.305131	0.180163	2.35335	6.28935	25.4542	31.0616	0.288724	0.499741	0.285643	0.560851	0.624872	0.650947	0.841918	hypothetical protein
NCU00705		18.7343	17.7591	15.8985	22.5449	24.6818	32.7168	32.5186	26.5309	27.5354	32.5115	32.4077	33.4833	40.9654	51.4135	hypothetical protein
NCU00706	crp-68	1017.65	1025.51	1018.29	573.463	759.96	702.595	472.787	1711.56	2152.66	1712.08	1092.44	1243.38	931.356	695.587	60S ribosomal protein L44
NCU00708		0.584869	0.366487	0.577754	0.420114	1.25478	5.74759	11.3568	1.55262	1.40575	1.67363	1.5336	1.64729	2.36706	2.61558	hypothetical protein
NCU00709	gh3-8	5.96915	4.65408	3.54766	3.48054	7.27719	18.0247	18.9532	5.05155	4.6869	4.60686	4.41524	5.55338	8.59909	10.5834	Beta-xylosidase
NCU00710	ce1-4	8.00653	7.473	7.68451	5.17842	4.79584	7.68507	6.94067	15.5628	16.0241	15.9004	19.0126	17.3023	19.2641	19.8304	Acetyl xylan esterase
NCU00711	mdr-1	22.6546	29.0686	26.183	21.9329	19.7054	35.3814	128.862	57.8262	73.3915	85.7633	94.7556	81.2497	71.3596	79.3262	multidrug resistance protein fnx1
NCU00713	nic-8	87.3349	67.9005	71.4786	37.2352	42.4287	37.6452	39.7988	87.8927	90.1637	87.4903	77.0656	90.3699	85.0176	100.789	isochorismatase family hydrolase
NCU00714	hsp64	178.936	167.485	189.357	197.675	193.778	183.495	190.706	112.836	135.823	148.409	129.541	127.866	139.006	139.905	heat shock protein Sti1
NCU00715	bet-4	27.8991	20.2995	23.9116	24.4954	20.8915	18.8903	61.2209	6.43894	7.44783	6.81824	7.58552	11.6607	10.1449	8.65119	betaine-4
NCU00723	znf-16	21.8358	19.7496	19.5873	14.1119	12.8662	22.8042	106.35	35.803	34.6531	32.8356	30.7722	32.1033	36.9913	39.7633	zinc finger transcription factor-16
NCU00724		2.43597	3.92211	2.38153	10.5758	8.63891	16.4877	35.8956	3.9419	3.88446	4.67329	9.78135	9.66018	11.6787	11.9438	hypothetical protein
NCU00725		112.882	117.1	122.367	121.721	113.155	98.0812	70.8615	111.722	98.4967	101.652	98.7789	99.3519	98.1687	104.979	epsin-3
NCU00728		2.94654	2.65026	2.93587	2.23995	2.16471	3.2172	4.56675	7.30741	10.7966	10.3613	8.95702	10.9171	13.1069	15.4846	hypothetical protein
NCU00729		485.59	381.333	463.821	208.609	124.578	168.785	178.018	836.846	1007.36	1277.94	1164.34	1347.61	1504.18	1657.81	hypothetical protein
NCU00730		4.23576	4.67202	4.45385	2.74855	2.85048	6.5341	12.0619	8.52115	9.22119	10.9678	13.002	15.6601	30.6089	42.5884	hypothetical protein
NCU00733		4.16236	4.70923	4.84634	3.17589	7.06933	6.60759	5.8518	10.095	9.04795	7.9599	10.2051	11.181	12.7479	18.9746	hypothetical protein
NCU00736	nit-1	16.9219	15.0408	16.2405	12.3068	14.8396	10.6192	11.1701	10.9141	11.5734	11.3551	9.12874	8.51588	7.55382	5.30516	molybdenum cofactor biosynthetic protein
NCU00740		16.3917	14.0353	16.3384	11.8049	13.3636	20.3432	24.9976	22.0331	23.4603	22.0912	24.8603	23.6291	28.2981	23.4289	hypothetical protein
NCU00744		271.314	275.828	243.8	295.832	212.799	315.44	357.363	511.845	560.125	580.585	683.25	797.813	877.614	1108.43	hypothetical protein
NCU00745		11.5781	13.2796	10.0624	1053.2	484.55	525.219	587.97	20.509	22.0717	25.7062	35.5555	36.44	33.9885	42.4254	hypothetical protein
NCU00749	chc-1	137.762	132.699	130.238	69.7285	49.4347	27.7259	19.7432	34.7574	34.8815	24.2003	23.406	23.5667	17.969	12.6889	conidiation at high carbon dioxide-1 protein
NCU00751		89.6218	90.2806	82.4953	68.0674	84.8775	57.2047	38.9653	35.9904	42.8844	34.8276	33.7648	38.2725	40.5799	43.9607	hypothetical protein
NCU00753		63.7288	58.3887	65.2066	65.8419	56.6299	38.5758	31.2485	44.7492	49.5333	45.0188	45.7234	47.6505	47.2051	44.6332	hypothetical protein
NCU00755	mdr-20	540.187	517.511	438.763	296.087	368.213	356.132	457.567	1147.62	819.163	720.743	770.281	835.299	797.126	1038.83	multi-drug resistance-20
NCU00757		39.9387	41.3057	44.0069	10.113	10.2905	19.9884	26.7089	120.989	187.407	172.885	82.8636	91.4827	90.3614	149.427	hypothetical protein
NCU00759		100.076	72.3053	54.1656	54.5189	54.1507	53.5079	51.8272	97.4148	58.2552	52.7782	65.1802	63.8044	75.2044	94.0057	hypothetical protein
NCU00761	cea-4	26.1278	27.762	17.6748	11.7157	22.0261	38.9812	42.8863	12.4363	10.2945	7.53872	6.36982	6.47045	5.84618	8.28314	triacylglycerol lipase, variant 1
NCU00765	aap-2	24.1208	21.9515	29.1111	8.14688	6.89394	13.9944	87.4295	17.1676	14.999	12.4097	9.86938	12.5301	14.138	17.5868	amino acid permease 2
NCU00766		139.842	77.4631	50.8868	57.1996	49.7874	82.249	98.6682	333.953	153.113	87.7278	162.889	145.761	170.979	193.984	hypothetical protein
NCU00768		122.045	122.067	132.662	126.231	121.686	153.738	208.879	160.787	158.858	182.678	168.794	168.753	180.956	190.967	mRNA binding post-transcriptional regulator
NCU00771		56.9203	55.8379	61.3197	72.7192	76.2319	69.1957	110.846	73.378	59.7595	57.2645	68.2109	69.5523	76.7375	95.9128	UBX domain-containing protein 7
NCU00773		2.3262	2.37477	2.13122	19.5991	10.3072	67.7004	102.383	9.65609	10.4718	6.8627	5.93254	6.62014	5.45166	4.97655	hypothetical protein
NCU00774		153.427	110.078	106.677	135.637	144.166	98.2483	73.1974	62.0443	40.2533	33.8768	27.8265	36.4642	35.0226	26.3063	hypothetical protein
NCU00775	tca-6	263.959	282.149	290.297	209.964	189.153	155.179	191.583	391.114	338.421	329.801	320.57	338.408	334.189	378.889	isocitrate dehydrogenase subunit 1
NCU00778	ves-2	43.7961	38.5921	43.794	35.7373	31.5205	78.5523	195.34	32.3519	26.6752	27.6816	31.2893	28.2299	26.6875	29.2582	vesicle-2
NCU00779		1.72203	9.64739	3.22693	31.3409	33.8047	309.731	182.432	0.964229	1.16411	1.08312	1.92116	1.34741	0.766796	1.46014	hypothetical protein
NCU00780	ldh-4	17.5951	17.4696	15.7885	20.4371	19.8793	32.0441	98.6633	18.5741	23.8626	22.279	21.1022	22.2567	24.5041	23.8131	lactate dehydrogenase-4
NCU00782	mfs-16	102.182	66.1744	58.5207	275.95	220.711	129.46	77.1505	61.1907	41.924	35.7739	32.6985	44.587	40.8778	36.9109	pantothenate transporter liz1
NCU00784		39.6141	35.5447	32.7134	48.4583	36.3111	46.3363	42.991	83.1055	73.0521	70.8988	63.895	76.6079	70.766	78.6974	hypothetical protein
NCU00786	gpr-1	15.5151	22.6942	14.21	295.14	231.808	129.959	78.0595	14.2643	15.7331	15.8736	18.6253	23.9112	24.9591	37.8396	G-protein coupled receptor
NCU00787		7.41822	8.75044	6.87776	19.9275	23.9415	21.0396	21.0024	10.5358	13.524	13.4541	17.6413	21.7105	34.7042	50.0507	hypothetical protein
NCU00788		17.7907	17.6171	18.6729	30.4342	32.3104	52.8362	80.229	32.7883	33.3702	35.094	45.2998	45.5058	58.3256	80.125	hypothetical protein
NCU00790	hak-1	121.264	115.869	122.625	116.24	114.916	146.598	220.18	86.6272	93.3346	59.0278	51.5955	54.1105	45.7118	44.8275	potassium transporter hak-1
NCU00792		20.1975	30.0651	32.8238	63.6409	72.113	87.9042	61.4711	49.5076	49.8627	48.7004	52.3685	49.9392	46.1301	51.0467	branched-chain-amino-acid aminotransferase
NCU00793	tps-1	326.547	325.933	347.299	349.967	312.923	433.795	658.845	344.21	257.586	252.295	307.227	298.952	316.963	360.58	trehalose phosphate synthase
NCU00795	trm-14	0.438043	0.463209	0.517756	0.604212	0.827483	151.564	141.737	0.479454	0.415241	0.332738	0.706142	0.556431	0.466209	0.319138	membrane bound cation transporter
NCU00797		1.56632	1.83355	1.20366	5.75666	59.3061	65.684	40.5289	5.39559	5.24499	3.55751	6.51843	4.54811	4.7698	8.04519	hypothetical protein
NCU00799	met-20	33.247	40.1984	39.9839	29.3108	29.3166	37.3376	47.0542	95.7233	97.5852	92.3847	110.383	97.748	104.992	126.229	methionine-20
NCU00800		1.55015	1.37908	1.33465	1.87983	6.31322	20.2694	31.0205	1.96365	2.66206	3.23215	3.92879	4.2898	5.4184	7.3764	hypothetical protein
NCU00801	cdt-1	65.7753	72.1004	78.4165	66.2297	68.2498	351.772	314.3	35.2067	52.6966	47.4654	44.7913	40.499	44.2087	45.1041	MFS lactose permease
NCU00802		32.0463	26.687	27.2834	26.9223	31.2793	40.1496	32.9639	52.4562	44.2718	46.2409	48.8734	51.5787	57.2996	65.9127	hypothetical protein
NCU00811		454.7	439.129	486.634	794.49	612.016	516.029	325.21	91.4392	141.47	132.044	147.895	132.731	107.445	70.145	hypothetical protein
NCU00813	ssi-1	145.694	141.519	142.365	132.456	117.737	169.415	201.76	131.72	139.516	151.029	186.368	186.379	228.734	288.199	disulfide isomerase-1
NCU00814		151.097	135.532	142.01	136.576	123.504	188.003	254.232	394.228	454.56	544.485	558.035	642.03	823.129	950.465	hypothetical protein
NCU00821	sut-15	1709.22	799.231	695.565	515.804	422.003	267.652	167.845	519.883	304.407	326.511	539.735	618.08	585.098	427.19	sugar transporter-15
NCU00822		0.961287	1.59258	1.20647	18.7182	90.0368	76.216	156.37	0.897871	0.835306	0.860105	2.91998	3.48481	5.16125	8.41271	hypothetical protein
NCU00823	rpn-11	122.315	105.192	110.766	118.805	110.783	122.729	103.242	96.5772	81.609	77.0311	74.8723	80.7156	80.5747	74.3058	26S proteasome regulatory subunit rpn11
NCU00824	hda-3	14.857	12.3595	12.1693	11.907	10.4039	17.8475	23.6293	16.3223	15.644	16.4829	13.8267	16.082	17.3579	19.3241	histone deacetylase RPD3
NCU00826		5.22887	5.22203	5.20571	29.5398	75.5651	206.59	77.8008	4.85132	4.98864	4.14322	4.33839	4.50446	5.00079	3.438	hypothetical protein
NCU00830	tcu-1	6.81821	5.61683	6.5048	4.58502	5.67415	7.39557	4.66505	4.59417	3.92809	2.84689	2.42372	2.42249	1.5591	1.32746	ctr copper transporter
NCU00834		2.2367	2.6819	1.92105	4.05749	6.79463	10.1757	12.7209	1.312	1.32456	1.69243	2.96565	1.29655	1.86497	2.48594	hypothetical protein
NCU00837	ppm-4	12.7787	13.816	13.2108	14.3126	14.542	16.1609	16.2173	28.6728	25.8413	23.3081	27.8006	29.4532	28.545	25.7708	pentose phosphate metabolism-4
NCU00838	qa-6	84.0794	66.5353	68.0803	31.7753	25.3303	33.9061	30.6507	198.896	152.879	112.755	137.098	142.557	144.835	139.674	quinate-6
NCU00840		0.957823	0.77804	0.917021	1.65673	0.331726	2.99012	30.0333	0.928859	0.615161	0.592695	1.07619	1.22732	1.93288	3.03908	hypothetical protein
NCU00843	ad-9	35.6282	40.5469	43.9052	27.0563	25.9362	23.5654	15.1992	44.4625	44.5399	34.3692	29.832	32.8451	27.7859	25.3553	Phosphoribosylglycinamide formyltransferase
NCU00844		18.3668	23.1859	25.7878	53.1438	86.8757	61.3292	58.2326	3.08708	3.74026	4.44898	5.41616	7.18277	6.94051	6.91131	hypothetical protein
NCU00845		43.4671	47.778	47.0703	77.1973	92.8378	69.3084	48.0546	2.61649	3.92638	5.34152	5.64862	8.21376	6.66915	8.31483	hypothetical protein
NCU00846		9.67514	9.09945	10.1847	4.45862	3.399	5.28237	8.82304	2.99718	3.58539	4.81615	4.27328	3.81184	3.19765	2.23513	hypothetical protein
NCU00847		44.5645	50.3635	64.6635	26.357	26.9658	16.9959	10.9947	64.1475	75.923	62.1193	57.9774	55.5976	32.9486	22.2875	hypothetical protein
NCU00848		505.572	279.692	384.398	17.5846	13.7189	11.8758	11.097	246.938	136.537	104.635	135.269	104.159	92.1651	37.9784	integral membrane protein TmpA
NCU00850		52.0709	38.3672	41.9633	2.90329	3.31126	2.66746	2.08883	22.2636	23.4623	15.2043	7.52513	10.7476	10.5119	8.03508	hypothetical protein
NCU00852	gh43-1	35.9398	24.622	16.053	15.7119	13.1046	14.5409	14.7606	148.129	85.8438	58.391	115.722	114.148	138.197	148.784	endo-arabinase
NCU00854		16.1995	18.2019	16.3315	14.902	14.0347	10.4602	9.97322	22.9002	22.1453	19.8593	20.3101	18.1323	20.3624	21.3042	hypothetical protein
NCU00857		5.71662	6.0964	4.99942	3.30855	2.90156	59.7056	143.929	4.57387	8.28992	7.06238	82.4846	39.8689	54.9311	17.3776	hypothetical protein
NCU00859		66.6186	54.1662	68.7517	22.429	68.608	309.935	448.876	20.9564	29.4348	28.8024	165.048	149.252	231.924	124.557	hypothetical protein
NCU00860	trm-37	29.5705	38.431	35.5018	25.4546	24.7376	29.9242	118.479	43.9692	40.8788	38.6948	49.579	45.2761	45.8456	50.373	ZIP family zinc transporter
NCU00865	odc-1	129.916	124.545	192.613	184.41	75.8093	61.3683	32.5428	62.0176	73.6685	77.7629	62.2063	59.3911	47.0469	36.5989	oxalate decarboxylase-1
NCU00867		152.033	134.3	134.382	185.967	213.87	208.349	147.083	46.5452	53.2875	52.9561	46.3788	45.098	42.493	42.0452	hypothetical protein
NCU00868		32.0179	32.9907	31.2232	26.7411	26.504	26.5547	24.2442	21.5753	24.1262	22.6211	25.7665	26.4772	27.7148	33.9067	hypothetical protein
NCU00869		21.7012	21.9455	21.2986	26.7919	27.0818	43.4991	32.1078	14.6642	13.5996	15.251	15.99	17.697	21.0395	24.7368	hypothetical protein
NCU00871		1.90806	2.80796	1.92714	8.0773	10.5722	80.0298	54.4339	0	0	0	0.219511	0.172021	0.352055	0.755778	hypothetical protein
NCU00873		80.022	67.9821	56.8923	191.538	203.632	139.492	95.6246	22.8379	28.8259	28.1626	28.276	35.064	30.6457	37.747	hypothetical protein
NCU00878		160.062	162.086	134.051	128.375	137.04	296.484	390.254	592.049	712.83	569.536	481.954	586	701.728	829.696	hypothetical protein
NCU00879		159.38	145.014	142.727	128.792	125.716	126.004	146.423	181.734	154.13	147.997	144.8	154.406	172.692	201.982	WD domain-containing protein, variant 1
NCU00881	ham-7	377.064	296.254	270.895	378.274	412.031	297.533	170.068	58.1948	64.0266	69.9761	43.7587	55.0049	51.991	55.3966	Hyphal anastamosis-7 protein, variant
NCU00884	ned-2	287.563	236.149	219.527	106.603	104.993	124.785	96.6092	649.751	536.837	384.578	400.356	386.528	319.334	234.54	NAD-epimerase/dehydratase-2
NCU00885		0.489579	0.487307	0.415664	1.64353	2.23847	7.5669	30.9055	1.02153	1.4544	1.39355	1.53045	1.52609	2.52166	2.27694	hypothetical protein
NCU00886		25.7959	20.8388	29.1156	53.8662	34.1525	14.3651	7.92959	8.34858	10.2968	12.1996	14.2773	11.8303	10.7467	6.4308	hypothetical protein
NCU00889	gtp-16	72.0222	62.6052	64.7413	50.5637	48.7094	46.691	44.4369	68.9592	62.3017	59.6001	57.2884	61.4745	62.972	57.1334	guanine triphosphate binding-16
NCU00893	fol-4	17.5198	19.3925	18.3763	14.4303	12.337	9.79966	8.71393	19.9229	22.5814	20.9666	19.3104	16.3454	13.7629	12.2604	folate-4
NCU00898		66.9982	58.703	54.8776	64.0254	79.4138	90.0314	192.046	57.3987	56.3416	52.2783	58.1017	55.2448	52.9159	49.6704	hypothetical protein
NCU00899		111.018	131.04	102.728	119.521	117.034	122.601	107.353	105.515	109.725	120.488	126.699	135.92	151.817	197.28	hypothetical protein
NCU00901	uvs-6	41.9789	45.0334	40.7934	48.2203	44.8095	57.966	62.2921	40.0521	50.9456	55.0477	64.8413	68.2418	70.7493	90.7122	UVS6
NCU00902	wc-2	140.255	151.21	152.759	115.7	126.427	123.684	105.267	131.769	161.894	197.112	166.828	183.265	185.453	217.166	zinc finger white collar protein WC2
NCU00911	cps-1	3943.1	2925.96	3331.43	139.273	68.3805	65.5614	97.1548	241.424	229.44	171.247	93.7147	108.647	102.765	62.6859	polysaccharide synthase Cps1p
NCU00913	gwt1	36.2774	36.3915	38.1384	52.2826	53.4907	72.6369	53.6384	31.6221	30.1899	34.0142	33.479	31.7905	31.747	30.833	GPI-anchored wall transfer protein 1
NCU00914	stk-16	117.286	126.817	128.066	104.26	88.2498	69.2896	52.4653	77.5261	75.8291	75.6681	79.3197	72.2983	70.1331	72.8484	serine/threonine protein kinase
NCU00915		95.0875	94.7967	102.202	77.6052	74.9971	65.016	54.3529	67.4682	70.3051	71.6058	54.7535	58.843	51.606	38.8113	Aspartyl-tRNA synthetase
NCU00916	trm-15	448.52	299.365	382.665	241.453	200.494	174.754	171.01	250.844	201.599	208.914	227.235	220.121	235.019	262.931	membrane bound cation transporter
NCU00917		56.2121	51.3656	53.6468	46.7869	40.1526	40.4813	39.0185	53.0816	57.2625	57.5641	61.8318	64.7336	65.7701	66.5881	hypothetical protein, variant 1
NCU00921		52.0217	49.0326	47.5293	47.4227	45.1871	35.5817	29.5531	63.6072	59.4214	57.9973	62.5831	60.6721	53.4898	50.6519	hypothetical protein
NCU00923	tob37	33.0182	32.7572	34.6044	34.792	38.9044	37.0348	35.8156	56.9843	62.3624	55.7212	48.9022	50.4422	45.9296	42.8922	topogenesis of outer membrane beta barrel protein 37
NCU00924	gpit-2	57.4018	56.8457	62.1263	62.8084	61.9951	42.2806	37.6025	43.5593	47.8472	53.8478	49.0684	50.9219	47.0242	42.9834	glycosylphosphatidylinositol transamidase 2
NCU00926		13.9031	16.7215	18.0218	13.8017	14.653	15.4859	9.17424	20.7459	23.5268	22.6318	20.3199	18.5585	15.9178	13.0778	Septal pore-associated protein, putative
NCU00927	kin-5	57.9195	59.5947	61.6207	57.8544	43.4065	54.9413	138.851	38.7169	37.1726	38.7605	42.1498	38.3165	32.2111	26.8266	kinesin-5
NCU00928		29.8213	27.5911	24.469	30.4133	33.0625	38.0376	131.742	32.4942	29.3372	25.5015	30.3435	29.148	31.8681	37.9721	UPF0183 domain-containing protein
NCU00930	tim10	63.3726	68.4921	60.8838	71.074	73.608	71.8804	57.5205	173.363	199.413	142.939	135.482	144.53	138.038	128.809	mitochondrial import inner membrane translocase subunit tim-10
NCU00932		0.831501	0.772621	1.02658	4.02394	4.83817	9.57145	17.0509	0.139396	0.0610769	0.0405775	0.0868234	0.0621038	0.0891063	0.287415	hypothetical protein
NCU00935		1067.48	947.798	967.456	943.131	954.857	518.457	413.966	454.313	456	379.823	413.234	370.083	413.704	349.711	hypothetical protein
NCU00938		256.162	297.494	198.489	256.139	240.744	188.859	143.175	65.2948	99.5193	80.6302	65.4742	78.2626	86.7918	112.507	hypothetical protein
NCU00940		1.05695	1.32258	1.22453	2.87327	1.98342	3.69974	4.57244	2.89064	4.07881	4.09151	5.63899	5.79744	6.51768	9.37255	hypothetical protein
NCU00941		12.6217	14.2734	14.2361	28.0234	20.6073	24.1461	22.928	20.9734	25.7723	24.9792	43.3569	46.1234	49.7712	60.0421	hypothetical protein
NCU00943	tre-1	71.7352	78.4113	60.9173	117.494	173.343	358.473	388.812	283.887	291.299	293.911	420.673	359.182	373.822	364.086	Trehalase
NCU00944	thr-5	47.2102	54.4914	51.2806	45.1024	39.6084	46.3601	43.4195	119.768	139.634	147.774	128.323	137.842	154.621	187.017	l-allo-threonine aldolase
NCU00947		21.5805	20.9171	17.5729	43.9779	44.8233	30.5971	13.985	3.51433	3.29399	3.81485	2.61749	4.5255	5.30503	6.48449	hypothetical protein
NCU00949		3.33454	4.31839	4.52822	4.6493	5.14884	7.49869	8.10097	14.5283	13.2844	11.3239	18.3923	17.9474	21.3156	23.273	hypothetical protein
NCU00951	ipp-1	421.488	294.762	335.085	289.331	313.555	270.858	191.704	249.226	202.709	193.809	155.928	165.28	132.923	101.957	Inorganic pyrophosphatase
NCU00953		39.7669	39.034	39.85	44.044	37.8581	34.7735	37.1716	48.7132	48.8706	50.2779	55.1159	51.9568	59.7195	67.2041	hypothetical protein
NCU00957	acw-2	228.673	184.713	228.584	158.164	104.622	184.793	279.276	306.824	372.909	388.944	421.301	372.281	479.396	659.577	anchored cell wall protein 2
NCU00967		232.105	225.133	214.204	200.268	235.877	281.342	296.387	122.231	134.014	161.932	135.63	151.504	188.134	220.31	hypothetical protein
NCU00968	cha-2	25.4539	29.4101	28.2935	28.9244	23.4376	32.2439	34.5257	40.9141	39.1471	39.7352	45.5562	51.1731	60.8986	87.6655	chaperone-2
NCU00969	nuo17.8	187.379	180.742	199.701	198.016	201.149	162.745	112.56	166.828	170.719	166.308	154.325	159.964	159.286	152.727	NADH:ubiquinone oxidoreductase 17.8kD subunit
NCU00970		39.6987	41.5996	38.6613	42.6281	48.0131	62.6925	50.0391	37.9835	39.1988	40.9583	43.672	49.5137	60.654	78.1975	hypothetical protein
NCU00971	crp-22	980.307	998.2	1022.08	497.691	692.532	645.636	404.011	1552.03	1789.24	1668.16	1124.52	1337.76	1057.16	845.231	ribosomal protein S12
NCU00972	gh53-1	3.94081	3.74694	2.20183	8.52723	16.7957	23.3617	10.9384	1.58493	1.45784	1.46579	1.82802	1.92483	2.3197	2.27889	arabinogalactan endo-1,4-beta-galactosidase
NCU00975		24.1859	19.5034	21.042	16.0544	17.4393	28.1306	59.6002	17.2722	16.6028	18.423	21.3373	22.1828	26.1319	29.803	hypothetical protein
NCU00977	mrp-57	26.5655	33.1189	35.801	35.5568	38.6936	40.0221	35.0134	49.2104	60.0188	63.287	53.3969	57.7671	59.2687	61.0271	Aconitate hydratase
NCU00978	div-13	72.6739	65.753	71.5929	66.449	58.9113	40.4106	37.3054	52.8481	49.0207	45.4314	45.4098	40.2401	36.4952	27.0618	checkpoint protein kinase
NCU00979	crp-71	1366.4	1332.58	1325.28	596.996	814.436	755.527	417.806	2447.89	2919.46	2429.14	1363.97	1743.35	1128.73	729.291	60S acidic ribosomal protein P2
NCU00980		84.9463	90.9973	92.9616	72.0316	66.209	71.1339	75.1335	89.5763	90.9969	105.136	108.03	121.418	139.595	166.297	hypothetical protein
NCU00983		328.511	281.778	238.281	330.031	346.255	332.862	349.844	323.365	271.081	322.428	395.625	441.042	512.593	658.538	Integral membrane protein
NCU00985	gh2-4	54.7542	62.1776	35.0966	11.9711	239.825	311.87	152.792	20.2162	12.9282	9.08893	12.9752	10.59	15.3392	6.91967	hydrolase
NCU00986		0.64062	0.656222	0.548311	7.50171	7.32614	28.0087	131.105	0.721156	1.45207	1.18349	1.50629	1.40322	2.42766	2.30358	hypothetical protein
NCU00988	mfs-11	18.5034	17.6443	13.9318	78.7299	155.029	187.491	284.65	7.87714	8.8227	9.77659	11.8182	10.6891	13.7544	15.1599	MFS quinate transporter
NCU00990		1.13724	1.16579	1.0249	6.80954	9.29791	13.6381	36.0088	0.563135	0.886436	1.18934	2.11756	1.32881	1.3302	1.94441	hypothetical protein
NCU00992		8.74079	9.6469	9.61961	56.1826	52.2036	39.83	26.4157	6.37176	7.8214	9.32725	11.7323	10.3535	12.2743	16.123	hypothetical protein, variant 1
NCU00994	apr-2	3.31358	2.0745	1.46087	4.09243	3.15924	31.0823	286.021	4.57223	4.69963	4.67728	3.568	4.07085	5.74332	6.2162	endothiapepsin
NCU01000	dpp-9	14.2987	16.2089	12.8305	53.3679	84.1215	85.7865	59.1052	2.24435	2.33004	3.28934	4.02891	6.32244	3.72231	7.65424	dipeptidase-9
NCU01001		29.8155	32.8031	40.1414	20.4641	27.176	22.1653	15.4122	42.9073	49.5463	52.4974	40.3673	40.2933	34.2335	27.2617	hypothetical protein
NCU01002	cvc-5	119.38	117.197	115.93	119.117	123.151	109.022	78.5005	88.7491	93.1617	96.363	91.7781	98.4243	97.158	91.4421	coatomer subunit epsilon
NCU01007		47.8033	52.1348	55.3185	53.488	59.5235	53.7455	44.4437	82.2863	99.3101	91.0575	73.1031	79.5289	71.7189	66.6624	mito ribosomal protein S18
NCU01009		6.07053	7.56374	5.92001	5.89974	6.42459	32.9375	243.979	9.47907	7.91747	7.85259	8.22411	10.3676	12.8646	15.3194	hypothetical protein
NCU01012		0.756602	1.44923	1.0916	2.31344	4.26615	13.7463	29.9189	1.69866	2.80538	2.72468	3.86278	3.59714	5.14403	7.90939	hypothetical protein
NCU01015		20.5263	24.7388	25.9756	22.9917	22.9637	22.8305	20.5758	32.173	38.4588	38.9244	36.6516	37.1856	31.0919	30.6104	hypothetical protein
NCU01016		51.4048	50.0622	48.969	52.4319	49.1368	42.2409	37.1081	53.0029	59.9166	60.9915	57.0535	58.9988	60.6865	61.8309	hypothetical protein
NCU01024		65.5735	63.2643	68.376	64.6301	62.0092	63.6815	57.0037	129.937	95.7272	79.9396	99.4345	101.492	110.589	124.018	hypothetical protein
NCU01025		0.57227	0.619688	0.476019	2.29364	57.3748	104.327	60.3469	0.587561	0.59398	0.707432	0.99287	0.792037	0.600196	1.09608	hypothetical protein
NCU01032		58.8841	63.9853	68.4285	60.3469	61.2406	70.2865	64.0756	201.971	188.438	203.143	205.133	199.995	225.888	223.082	hypothetical protein
NCU01033		18.2275	19.7748	24.0195	74.8004	34.9755	48.118	67.7419	111.156	149.64	164.809	321.931	264.219	309.861	349.798	hypothetical protein
NCU01039		21.7685	18.7652	22.0253	121.363	81.7247	107.717	88.825	17.6508	18.9744	20.6413	38.5663	37.0029	41.9643	47.2303	hypothetical protein
NCU01041	mipr-5	42.811	37.5075	33.7488	54.4449	40.8646	52.6441	72.2588	90.6719	88.9809	89.4748	115.553	127.415	152.803	201.246	mitochondrial metalloendopeptidase OMA1
NCU01045	grn	13.0277	12.208	10.92	7.53485	6.99149	30.0139	49.3164	11.0685	10.2911	7.84513	14.1224	9.96983	7.29472	7.10108	Ribonuclease T1
NCU01048		10.338	11.1299	8.8932	11.7569	13.6441	46.5856	88.8098	66.0289	90.5567	104.847	105.221	136.665	205.593	348.183	hypothetical protein
NCU01054		0.0192613	0.16391	0.127062	1.97584	7.10545	12.6544	24.3464	0.0615659	0.234792	0.28437	0.287777	0.206704	0.0872149	0.213407	hypothetical protein
NCU01056		11.5443	13.2638	13.5874	44.5999	36.9545	42.0524	78.7003	6.43745	7.38294	5.87039	16.1247	10.6674	6.19302	6.12974	hypothetical protein
NCU01057	tdo-2	705.016	635.086	841.763	85.1031	117.069	73.2611	63.3941	929.589	826.297	738.978	823.812	579.712	261.727	152.293	taurine dioxygenase-2
NCU01058		5.96198	6.94689	6.54058	5.81253	5.75836	12.1168	31.4133	29.6845	29.7881	26.1274	28.6214	26.4212	23.5797	23.551	hypothetical protein
NCU01060		157.615	116.02	100.102	95.7071	67.9444	104.489	106.347	492.181	461.66	375.477	616.646	561.991	629.281	733.261	hypothetical protein
NCU01064		200.317	187.262	128.927	150.669	109.953	280.82	265.086	622.664	574.182	436.588	800.203	882.063	1010.05	1116.75	Con-6 domain-containing protein
NCU01065	tam-4	553.613	366.472	363.129	448.577	404.468	280.688	143.742	131.926	129.856	166.499	303.702	420.048	438.897	434.878	ammonium transporter MEP2
NCU01070		9.09583	6.40662	6.91493	10.1745	8.815	11.0824	8.41477	13.8862	11.6216	11.3558	14.9179	15.4946	16.2881	24.1682	hypothetical protein
NCU01071		0.49033	0.502412	0.725131	1.0627	3.08053	4.74265	1.13606	0	0.0600058	0	0.0211812	0.147744	0	0.130523	hypothetical protein
NCU01072	tqaM	89.1161	74.0295	70.1267	43.7317	48.9558	51.0366	42.7796	30.5814	30.2497	23.5415	17.8314	20.5155	21.1817	18.048	class II aldolase/adducin domain-containing protein
NCU01075		0.22549	0.332394	0.0906407	0.785942	1.24571	21.2777	259.347	0.0812009	0	0.0811551	0.591662	0.678838	0.994259	1.76362	hypothetical protein
NCU01076		5.70762	8.81358	5.87431	17.1422	14.048	23.6559	20.0142	1.97006	2.0548	2.41517	5.98891	6.415	7.5818	8.12862	hypothetical protein
NCU01082		11.7093	12.4089	13.906	11.4968	14.7308	22.8637	38.4252	12.0176	11.252	12.8557	22.4695	19.4847	19.3024	20.803	hypothetical protein
NCU01084	fes-2	21.533	25.5188	24.6056	23.0684	21.2339	25.4397	32.7908	36.1795	40.795	34.9828	35.4584	33.6466	29.264	29.3189	cytosolic Fe-S cluster assembling factor cfd-1
NCU01088		68.5872	51.5444	36.9859	83.3975	93.5532	181.048	218.646	299.126	219.811	243.519	411.704	456.13	649.118	1110.56	hypothetical protein
NCU01089		209.157	179.607	141.982	140.113	100.923	87.4239	91.4635	343.336	232.396	203.908	456.987	377.782	341.536	369.586	flavin-containing amine oxidasedehydrogenase, variant 1
NCU01092	cem-5	63.1892	53.2262	53.9144	12.0286	30.207	48.109	31.3904	2.29097	3.35977	2.2718	3.32311	1.6626	1.73901	2.10498	condensing enzyme (mitochondrial)-5
NCU01093	stp-3	0.340118	0.274186	0.497441	3.16117	2.27938	3.1569	11.4095	0.0981753	0.1367	0.0191791	0.065993	0.210588	0.3122	0.33511	serine-threonine protein phosphatase-3
NCU01095	mdr-7	335.804	364.483	454.483	81.1112	31.9015	16.0638	15.4834	640.533	582.444	550.779	627.046	484.755	207.441	113.97	multi-drug resistance-7
NCU01097		182.899	191.745	207.2	97.7521	57.777	40.796	35.8332	47.178	47.417	55.0181	52.06	55.8262	52.5719	55.9539	hypothetical protein
NCU01100		101.209	97.8594	98.8543	119.234	114.102	90.4344	88.7253	83.4464	78.8431	69.4992	73.9572	70.506	64.9836	58.6476	hypothetical protein
NCU01106	lao-2	16.9913	20.2022	18.1717	40.5998	14.2974	11.8404	10.7983	3.86309	4.89698	5.00726	7.11464	8.0352	8.68461	11.9041	L-amino acid oxidase-2
NCU01108		43.6144	42.0534	25.7766	33.4716	20.5368	269.635	583.183	53.7423	32.1987	19.9482	26.4236	29.9452	30.3707	33.7488	hypothetical protein
NCU01109		2.79729	3.56185	2.71989	12.0981	7.31451	15.9331	18.7387	27.0427	44.3892	59.6573	51.6124	78.7068	120.039	141.24	hypothetical protein
NCU01111		6.85778	7.1906	6.34664	9.92729	7.28657	10.1984	14.1316	26.2088	32.2528	47.2052	42.7508	51.3368	68.4711	84.7273	erythromycin esterase
NCU01112		26.2988	18.2756	18.8115	12.8796	9.01827	17.019	54.0254	33.7246	31.6032	29.023	36.4635	38.7641	36.1758	34.3898	lipid binding protein
NCU01118	kpr-19	49.585	49.2499	47.6712	48.1893	51.4721	67.4315	71.4826	36.3507	38.8001	41.6791	38.7914	41.9154	42.7	46.2336	kinetochore protein-19
NCU01120	spo11	3.49082	4.38717	3.46803	4.781	8.37513	32.3563	129.734	3.6509	4.53843	4.78355	4.00283	4.9261	5.82277	4.763	meiosis-specific topoisomerase Spo11
NCU01127		21.9754	15.5459	11.2104	12.5428	14.0475	13.895	32.3991	53.4221	31.0006	17.3562	34.1097	32.2539	35.8294	45.6768	DUF636 domain-containing protein
NCU01134	cyp450-4	0.303741	0.0530655	0.144023	6.91665	27.8611	37.5517	26.4406	0.991221	0.539645	0.535006	1.04748	1.49645	3.36693	4.91699	hypothetical protein
NCU01135		73.3346	79.5694	62.9995	81.032	117.241	178.544	167.634	183.004	190.872	221.066	186.81	201.875	272.967	346.121	hypothetical protein
NCU01136		25.945	25.4957	21.4775	80.0054	81.7791	78.2813	92.225	16.1042	16.1398	15.6219	16.3688	15.5856	14.5907	15.5301	hypothetical protein
NCU01142	nuo13.4	130.667	125.645	128.326	128.768	161.621	120.012	82.7964	100.296	100.998	94.5935	80.8724	88.5779	83.2028	71.1347	NADH:ubiquinone oxidoreductase 13.4kD subunit
NCU01144		51.1183	58.3109	54.1301	81.8266	91.5903	136.451	86.9437	48.7085	51.9936	53.4973	43.1777	44.7824	42.3734	44.4957	hypothetical protein
NCU01145		118.468	130.275	163.604	175.678	105.31	60.2999	56.1801	72.3975	78.2552	84.142	82.0495	72.2836	67.6887	54.0806	hypothetical protein
NCU01146	srg-3	195.282	220.178	237.666	166.102	144.453	146.766	137.283	221.647	219.212	222.247	210.878	238.999	270.633	319.389	signal sequence receptor alpha chain
NCU01150		63.1305	69.3795	68.8874	60.8039	50.1395	56.383	59.1198	69.9461	75.9916	75.3378	89.9778	84.3269	89.5282	103.691	UBA domain-containing protein 3
NCU01151	mpr-1	19.9466	41.8292	24.983	192.757	218.111	218.892	124.083	12.3971	13.9272	17.1141	15.6787	17.8126	16.7896	18.8589	calpain-B
NCU01160	drh-4	122.789	123.285	128.155	124.834	105.686	105.553	76.9264	114.03	96.6453	99.2701	87.8494	94.1608	90.9098	89.5959	ATP-dependent RNA helicase dbp-5
NCU01162	gel-1	53.1106	49.9727	33.704	41.5923	70.776	201.374	257.194	141.519	93.2342	76.2027	109.227	100.196	130.165	172.775	glycolipid-anchored surface protein 5
NCU01163	met-22	21.4174	23.2052	23.6772	23.1214	20.9034	24.4941	20.7616	39.2599	50.3173	53.1993	47.9137	48.4457	44.1669	42.6463	methionine-22
NCU01166	mcb	119.538	128.962	128.018	177.152	139.188	194.517	332.408	157.491	158.2	155.907	211.541	204.907	213.143	254.496	camp-dependent protein kinase regulatory chain, variant 1
NCU01169	nuo24	126.845	126.805	133.78	106.41	115.955	87.0869	72.7427	73.2453	67.7763	68.0109	53.1799	56.8706	53.1756	37.749	NADH:ubiquinone oxidoreductase 24
NCU01170		117.304	107.672	132.073	107.103	114.423	117.844	96.2194	73.5013	81.8992	89.5332	73.8816	79.0995	81.2057	82.2302	hypothetical protein
NCU01171	drl-3	37.3267	45.4878	46.6091	35.8637	34.6697	26.7295	23.7493	16.1648	24.108	26.3502	27.9785	21.8845	17.5651	14.7188	DNA replication licensing factor mcm5
NCU01173		1.13705	1.15082	0.988201	1.71372	1.47267	2.58804	9.17759	1.61442	2.21174	2.28279	3.18219	3.39067	4.34723	3.84002	hypothetical protein
NCU01175	erg-20	129.476	130.273	153.42	132.392	167.496	162.696	105.113	70.5187	81.3624	95.467	64.0429	75.7883	74.651	63.9535	farnesyl-pyrophosphate synthetase
NCU01179	tom40	90.8155	100.405	106.629	74.8561	74.2634	62.8086	57.9622	129.572	116.23	110.963	116.449	114.367	104.57	107.261	outer membrane translocase 40 kDa subunit
NCU01182		21.5433	24.9176	23.5294	28.6234	23.4189	25.2228	61.4113	15.5206	18.7123	18.8627	39.1629	32.9593	27.8784	20.4748	hypothetical protein
NCU01184	msp-9	40.9421	44.3215	43.9437	43.4633	36.7167	33.6253	30.7703	50.9179	49.4556	52.1715	49.0319	49.6	47.2219	50.2542	pre-mRNA splicing factor CWC2
NCU01185	ure-2	6.27435	5.81371	6.66586	10.903	37.4889	56.6989	38.0709	5.12677	5.74607	7.0538	12.2597	11.3466	10.5107	12.7947	urease accessory protein UreF
NCU01191		15.7871	15.5729	14.6769	16.8989	19.0441	16.2069	29.7287	12.9237	13.9642	12.2288	13.4804	13.3323	11.6545	9.93462	hypothetical protein
NCU01192	pold-1	55.4222	64.0449	65.973	64.517	44.8606	34.3125	25.4914	32.2762	35.0809	42.1821	49.3315	40.4001	38.6215	33.7413	DNA polymerase delta catalytic subunit
NCU01193		102.63	146.267	133.461	304.573	294.91	131.593	58.541	37.1386	34.5758	35.0666	28.6265	32.7691	31.724	33.379	hypothetical protein
NCU01196		6.95986	6.54913	7.17215	6.96327	4.44961	2.91831	3.61769	11.7094	15.2429	17.0648	10.2666	10.3839	10.0003	9.86367	hypothetical protein
NCU01197	gul-1	610.877	622.929	643.448	651.476	695.128	634.431	554.219	365.865	379.994	421.365	421.371	436.883	492.798	577.03	cell wall biogenesis protein phosphatase Ssd1
NCU01200	nup-5	336.194	330.546	340.626	380.382	415.017	396.166	243.764	159.975	205.788	187.897	179.725	181.082	183.913	176.902	peptidyl-prolyl cis-trans isomerase B
NCU01201	rmt-1	38.823	45.4548	42.5643	25.8205	27.4885	24.1986	21.3701	52.4719	67.1781	59.2625	42.0174	48.4189	38.3796	30.5154	trm-112
NCU01204	tpm	515.576	398.628	463.966	375.066	419.548	363.684	310.85	237.932	260.051	229.995	164.51	195.367	163.59	116.079	tropomyosin, variant 1
NCU01205		28.4123	24.3028	26.8571	31.4694	23.8532	17.0047	35.192	11.8342	11.3792	10.3799	14.8773	12.5084	9.57091	7.72697	hypothetical protein
NCU01207	vma-1	430.708	366.884	376.022	333.397	357.752	301.312	282.81	319.602	262.551	257.73	229.973	238.536	232.09	191.841	vacuolar membrane ATPase 1
NCU01209		13.6551	11.6702	9.90957	11.6952	7.67691	5.57172	7.81681	2.48347	2.46362	2.12861	2.13051	2.51331	1.92812	1.80554	hypothetical protein
NCU01210	pab-4	15.9281	16.6943	15.9428	11.6467	15.3512	12.4322	9.87844	2.8703	2.24531	2.33717	2.63096	3.57698	4.03921	5.29286	para-aminobenzoic acid-4
NCU01211		87.7857	59.7005	65.1475	65.7871	61.7326	46.4216	32.0979	30.6073	20.0919	20.2803	20.7372	19.8969	21.6833	14.234	hypothetical protein
NCU01213	sod-2	76.2661	63.2191	69.5148	33.6065	34.7869	93.5301	89.3683	182.478	192.369	154.527	94.0801	112.14	108.397	89.463	superoxide dismutase
NCU01214		9.15841	8.68382	11.065	111.996	155.906	500.663	270.615	8.17139	6.59412	6.76562	8.93813	9.3098	10.4952	13.4969	hypothetical protein
NCU01215	the-3	36.1029	34.8385	37.9661	30.2562	30.5698	24.1462	24.8046	22.8611	25.1252	27.0597	21.0546	21.7698	19.195	16.0838	thioesterase-3
NCU01219	grd-2	308.61	314.928	318.561	236.527	278.501	209.427	161.413	405.388	438.552	357.857	392.066	337.285	236.324	223.935	glutaredoxin-2
NCU01221	crp-46	895.373	950.438	968.862	432.951	563.811	485.152	293.734	1346.78	1486.25	1438.45	1030.07	1156.24	874.36	639.849	60S ribosomal protein L16
NCU01225	uce-13	86.1376	75.5649	78.5397	74.6113	88.4023	112.853	281.733	75.7661	73.0392	68.4468	63.5398	64.1611	60.7416	55.5333	ubiquitin-conjugating enzyme-13
NCU01229	elp3	32.4551	37.2873	38.7677	34.9146	39.4674	43.4162	42.0657	49.1838	54.1256	55.7347	50.8096	54.8579	57.3463	65.2006	elongator complex protein 3
NCU01230		58.2575	39.0303	31.7882	30.9103	35.2671	82.009	77.1795	135.337	135.528	131.848	130.794	155.57	156.703	160.085	serum paraoxonase/arylesterase
NCU01233	gcy-4	105.657	74.5455	73.4409	24.9563	20.4809	14.7467	14.5473	398.092	313.653	205.568	157.45	151.695	126.457	73.1468	glycerol dehydrogenase-4
NCU01238	ada-9	106.602	109.627	116.236	89.7658	75.0074	93.5127	98.9858	124.421	124.86	136.73	177.934	172.456	203.859	242.54	phd transcription factor
NCU01243	znf-41	196.084	181.526	192.518	127.041	120.55	120.289	114.296	131.765	128.05	123.329	99.4711	93.6395	91.2443	91.9387	zinc finger transcription factor-41
NCU01245		21.613	27.0429	26.7302	24.0243	30.094	37.9166	80.543	29.5754	35.4032	36.9136	30.1863	33.3243	30.0331	26.9204	hypothetical protein
NCU01248		20.4018	18.9524	17.742	18.8924	15.5098	18.4953	19.6279	31.6562	33.2153	32.1711	32.2827	38.0354	42.9823	54.1908	hypothetical protein
NCU01254	zrg-17	105.751	103.456	112.984	76.7584	65.3044	50.4317	49.1682	85.4422	87.788	91.4725	78.1932	74.079	78.3678	66.4781	Zinc transporter zrg17
NCU01259		22.7378	29.3197	34.4186	20.3561	19.1438	21.8901	16.9845	43.7443	56.6738	60.3321	40.7281	45.363	31.8418	29.0115	hypothetical protein
NCU01260		18.0055	21.6975	17.4788	20.3931	16.5608	28.6394	30.9688	35.4126	36.611	35.3088	57.1509	53.3706	59.6249	75.2861	hypothetical protein
NCU01266	plc-2	146.35	151.133	154.614	272.046	166.68	54.2938	45.08	52.6796	35.6854	39.5274	38.1749	45.0337	43.2898	50.344	phospholipase C-2
NCU01270	rpd	48.4975	54.1866	40.8407	185.267	279.344	400.328	348.397	18.2027	18.934	17.5936	17.9786	22.0394	18.0198	21.7201	ribose-phosphate pyrophosphokinase II
NCU01272	mpr-6	92.9605	89.2377	93.4639	77.1284	66.4578	72.2075	67.8336	125.05	120.692	117.698	112.022	119.18	120.744	117.099	mitochondrial presequence protease
NCU01273		68.4236	73.4124	76.7524	58.028	54.939	55.1914	59.7877	83.4278	86.7961	84.427	80.4672	80.9876	82.785	81.5093	beta-taxilin
NCU01277	ro-16	49.2105	51.7388	59.3803	44.4275	45.5784	36.2079	32.3002	33.4115	33.2087	40.435	32.122	32.2246	30.4713	27.4893	hypothetical protein
NCU01279	enr-5	71.6196	49.5424	54.7717	58.5924	72.6321	92.686	125.066	57.5781	56.5172	50.4266	49.6273	52.696	61.2131	61.0807	endoplamic reticulum-5
NCU01283		74.8399	83.6521	73.5079	142.632	104.815	119.959	93.4697	52.1742	37.8486	35.5448	25.6451	29.0167	23.7742	20.05	hypothetical protein, variant 1
NCU01288		39.7865	43.9567	42.4318	38.2416	33.7719	49.767	61.6573	52.6801	55.9657	57.9722	83.5062	86.1233	116.16	171.912	hypothetical protein, variant 1
NCU01289		16.5445	16.9989	14.9664	40.0475	20.3535	17.8622	20.769	3.30531	2.80422	3.3676	5.89299	5.0011	4.96367	6.13651	hypothetical protein
NCU01291		113.201	107.451	97.9125	154.624	136.118	100.371	80.8301	39.2392	49.6752	50.9182	47.5975	50.2983	45.488	38.2529	hypothetical protein
NCU01292		23.2918	22.1176	21.0311	50.3539	109.055	136.841	123.078	1.3303	3.01578	4.09243	4.68691	5.20125	4.48324	4.32416	hypothetical protein
NCU01294		27.3728	38.9438	35.4895	227.563	272.622	89.4539	50.872	15.1504	20.4144	21.53	21.56	21.815	18.4751	20.1182	hydrolase
NCU01297		51.1107	51.1968	50.566	72.4141	95.6346	95.437	84.7003	15.5254	21.2042	26.8447	19.5716	21.2379	19.8808	23.133	hypothetical protein
NCU01298		7.08433	5.918	6.36283	22.6008	42.8517	24.003	11.6608	2.77123	3.40909	4.72565	6.40028	6.96875	7.74691	9.12621	hypothetical protein, variant 1
NCU01309		98.3263	84.3278	93.8668	62.7356	56.1946	40.0601	32.6506	50.1559	43.1372	49.8581	44.4177	46.601	40.3685	32.6334	hypothetical protein
NCU01312	rca-1	200.788	179.985	166.478	107.121	102.977	111.757	98.7951	274.708	192.462	197.138	217.679	222.363	250.053	285.092	myb-like DNA-binding protein myb-1
NCU01313		0.17068	0.440951	0.108995	1.0642	1.09839	2.34846	3.77584	1.40618	1.60268	2.0057	1.97524	3.04375	4.78226	5.71999	hypothetical protein
NCU01314		1.88334	1.55011	1.47223	1.71554	1.68657	4.06926	4.31043	3.7962	4.00723	4.08634	3.17362	4.88217	6.30502	9.13084	hypothetical protein
NCU01317	crp-45	981.502	982.496	1026.96	516.701	701.167	673.321	392.078	1549.4	1699.87	1582.57	1163.61	1329.19	988.137	726.952	60S ribosomal protein L12
NCU01318	sec23	262.32	276.962	300.563	257.25	200.144	146.432	141.2	182.102	171.955	191.312	191.982	184.81	187.439	183.539	protein transporter sec-23
NCU01319		87.9004	87.2425	89.5621	153.377	143.394	95.3655	67.9473	59.8475	59.0931	66.0543	74.1176	73.7059	77.4311	84.7993	hypothetical protein
NCU01321	trm-60	10.9795	9.60568	10.2739	11.3525	8.99784	8.95625	10.5484	24.0482	22.1944	21.3804	38.0968	36.2948	39.9084	41.1631	transport of metals-60
NCU01332	vma-3	418.777	383.747	395.397	353.796	357.546	307.104	273.22	397.861	339.863	307.728	273.451	280.436	275.133	258.936	vacuolar ATP synthase proteolipid subunit
NCU01333	erg-4	127.519	120.341	126.973	94.6677	73.0531	51.2108	44.7209	66.0794	70.5538	79.5312	110.331	78.2772	75.9922	61.1054	Delta(24(24(1)))-sterol reductase
NCU01334		1.34923	1.15966	0.946183	1.20004	2.04518	3.00993	3.58835	1.62989	2.89258	3.20351	4.44184	5.14094	6.72023	9.511	hypothetical protein
NCU01336		63.232	66.5475	65.0139	64.7888	57.5315	46.6898	38.0941	48.6037	54.2116	58.4993	55.3477	55.2779	57.6211	57.6405	hypothetical protein
NCU01337	fol-3	15.3417	15.9012	16.3764	15.7417	15.5421	14.3513	10.2206	18.2114	18.0694	16.8751	15.2733	15.398	13.0305	11.723	folate-3
NCU01338		36.2171	29.6052	34.987	15.6576	14.4838	16.3828	11.9231	22.8514	18.2552	14.1192	15.7343	14.5722	13.5024	8.70907	DUF218 domain-containing protein
NCU01340		16.1668	16.0827	15.8136	17.7388	11.2095	10.0828	7.49097	8.22078	8.00952	7.17989	5.8802	5.63578	4.879	2.43363	hypothetical protein
NCU01343		45.2477	46.9956	46.1243	41.5723	42.2231	29.1655	24.014	64.8208	76.3779	77.1475	68.6105	68.9858	58.3114	53.4195	TPR repeat protein
NCU01344	mind-2	59.0677	59.3945	69.2307	62.1748	45.5812	37.088	37.8672	35.5907	41.3202	45.2152	44.5016	40.5565	34.1674	27.5836	hypothetical protein
NCU01345	asl-1	220.671	163.128	161.634	154.902	148.227	176.123	180.109	479.31	340.447	316.747	521.957	481.635	503.266	681.511	ascospore lethal-1, variant 1
NCU01348	put-3	189.339	151.263	120.439	74.5432	51.1244	28.0643	19.5938	14.2586	12.8091	12.252	11.0707	20.0475	18.4166	19.7523	putrescine-3
NCU01351		0.132346	0.768632	0.437648	4.08133	1.96387	1.78748	2.38831	4.8854	22.6419	29.7727	472.718	211.804	214.988	71.2415	hypothetical protein
NCU01353	gh16-1	72.1914	65.132	76.2561	70.4164	20.4078	14.2799	11.467	25.5305	24.9778	30.8232	22.1002	21.943	23.9177	18.6215	mixed-linked glucanase
NCU01357		24.1886	15.9018	9.58195	27.0165	47.041	108.829	119.731	86.4016	44.2719	36.8288	99.3279	102.67	166.864	223.043	hypothetical protein
NCU01358		11.4607	13.3504	9.83512	11.7033	14.6016	35.2194	76.2095	37.1649	36.5254	30.2397	41.7594	39.566	46.3122	60.8899	hypothetical protein
NCU01362	ies-1	84.1542	83.9318	87.3397	83.8927	75.6205	71.2844	81.1606	97.272	95.9836	107.814	112.032	111.463	116.444	121.777	Ino eighty subunit 1
NCU01364		54.6902	54.2724	51.2241	83.3045	173.148	187.361	90.5342	43.3197	41.4725	37.5715	39.5877	42.053	37.6335	33.3934	oxidoreductase
NCU01365	dnl-3	29.16	26.1721	28.5813	32.4851	31.6378	46.7605	85.959	30.4355	32.273	32.4593	37.4317	38.1147	46.4271	56.5929	DNA ligase-3
NCU01366	cpr-5	55.3054	58.9073	56.3891	47.9169	45.7314	55.5702	61.8914	88.2297	82.6927	79.2602	96.1398	92.9232	117.178	151.969	hypothetical protein, variant 2
NCU01367		27.141	42.0841	44.2664	23.7985	23.0178	30.1582	25.766	64.3371	72.7632	73.0801	62.771	60.6685	49.997	43.6352	small nucleolar ribonucleoprotein complex subunit
NCU01374	trm-64	11.8573	11.1138	10.4167	14.9034	32.2779	38.502	49.7311	5.51332	5.1605	5.12267	4.13795	3.96199	4.64697	3.04795	transport of metals-64
NCU01375		1.64939	2.16992	1.9107	2.18505	1.88356	1.26193	1.895	2.60206	2.97879	3.35689	4.67133	3.87795	5.05329	7.52164	hypothetical protein
NCU01376	pho-2	17.1117	19.5415	18.4873	24.3843	26.6548	49.5427	46.7072	24.0659	27.0847	27.1829	29.892	35.2804	37.512	46.264	Alkaline phosphatase
NCU01379	stk-18	192.672	206.793	214.417	211.047	195.379	287.867	315.099	345.93	298.702	274.322	479.782	573.884	821.46	1043.83	histone acetylase complex subunit Paf400
NCU01385		2.53194	3.62333	2.96543	2.52477	2.65368	3.80416	5.68485	10.2854	9.76804	10.4444	13.0162	11.3308	14.5883	19.6822	hypothetical protein
NCU01391		599.991	820.645	604.859	260.045	217.697	249.567	267.05	1039.07	875.572	666.213	617.505	635.006	762.366	1076.99	hypothetical protein
NCU01394		1.32898	1.51458	1.42889	2.10413	1.55292	2.74743	3.30429	3.8472	5.48997	6.9289	35.2959	16.6478	17.3555	9.48044	hypothetical protein
NCU01395		76.0064	55.8404	73.7149	161.261	291.92	208.133	210.273	40.959	44.4124	46.043	89.0699	72.3138	78.0783	61.6616	WSC domain-containing protein
NCU01398	thm-1	20.76	18.5783	17.3432	15.1783	11.5838	25.9072	27.3006	56.1674	54.6388	49.2494	57.6748	56.5593	57.0556	56.4477	thiol methyltransferase-1
NCU01399		91.26	90.5077	76.2406	93.5907	90.1653	114.408	104.985	229.843	252.592	213.912	200.708	217.515	225.197	233.434	short chain dehydrogenase/reductase family protein
NCU01400		74.6848	55.744	58.242	47.6346	46.9181	60.4047	64.9538	100.443	90.7031	85.1661	121.398	115.172	97.7626	101.444	hypothetical protein
NCU01401	tob38	33.5064	35.1758	36.3954	27.3027	19.2985	18.2225	18.6567	35.144	40.0384	42.1658	34.7549	37.3633	36.5655	35.015	mitochondrial outer membrane protein
NCU01402	iad-2	2.71454	3.47971	3.02963	21.3873	13.3552	43.132	149.806	67.8158	78.8022	81.0941	77.2866	64.2965	96.7626	109.467	indoleamine dioxygenase-2
NCU01403		49.6174	40.4464	51.0702	20.7885	13.9566	9.08357	6.04858	21.2716	20.0239	20.8772	17.8958	14.9675	13.1158	9.48644	GPI anchored protein
NCU01407		1.84801	4.69218	2.97597	69.751	121.851	161.247	109.44	0.553648	0.481449	0.293106	1.01458	0.729883	0.461906	0.629664	hypothetical protein
NCU01408	csn-3	54.2489	51.74	47.03	54.1685	54.7237	67.8323	117.529	45.6121	47.2761	49.5631	45.1653	51.0085	48.7911	44.8167	COP9 signalosome subunit 3
NCU01409		138.413	121.494	122.918	115.634	122.459	153.58	256.555	160.023	128.026	126.71	124.647	121.994	131.401	139.315	ran-binding protein
NCU01411	mdr-9	15.0672	15.329	16.4885	21.1362	20.2562	41.2787	150.136	17.3166	21.0895	24.9196	22.8224	26.0942	30.5756	34.2835	multi-drug resistance-9
NCU01414	asm-1	746.508	865.143	985.824	823.88	927.797	630.018	551.623	283.281	259.513	289.125	177.286	161.609	140.305	102.775	ascospore maturation 1 protein
NCU01416		18.1085	25.4181	19.6821	22.3571	40.1371	44.4224	33.5569	10.2805	11.2214	9.99301	5.67033	6.25418	5.73549	6.11899	hypothetical protein
NCU01418	ccg-6	2467.53	2381.78	2695.28	6453.19	6295.46	3127.6	2281.85	4896.47	6494.79	7104.06	9195.83	8997.39	9656.49	12433.7	clock-controlled gene-6
NCU01419	apg-12	69.0033	61.5838	56.173	38.9396	42.6456	50.4039	35.0642	142.272	103.307	72.3622	100.456	97.1044	74.9249	59.5879	quinone oxidoreductase
NCU01420		86.72	86.0916	79.4311	94.9932	94.2774	113.131	87.6076	149.718	133.033	112.762	134.487	135.368	129.251	123.882	hypothetical protein
NCU01421		20.7238	23.1188	21.8566	19.3153	12.9225	11.097	27.2692	10.0295	11.0329	12.0553	10.4784	8.0779	6.39008	4.24704	hypothetical protein
NCU01422	mbf1	242.929	272.278	267.148	259.101	185.304	158.817	137.946	198.568	189.55	156.551	164.081	163.106	164.981	173.551	multiprotein-bridging factor 1
NCU01423		5.48484	6.16192	4.42787	11.4715	13.21	10.1933	26.1929	5.76367	7.41976	7.60854	8.66733	7.91906	8.64423	12.0532	hypothetical protein
NCU01425		71.3375	66.6286	74.5025	102.958	92.5896	136.977	101.724	29.9755	35.2753	25.2249	46.9322	41.0765	39.217	29.5738	hypothetical protein
NCU01427	al-3	660.765	452.996	596.259	139.615	134.292	122.746	100.608	238.49	198.752	129.505	263.333	168.172	128.58	118.958	geranylgeranyl pyrophosphate synthetase
NCU01431	bni1	89.6555	95.4389	95.0615	100.935	78.8527	89.0504	88.384	62.1538	72.1525	76.3478	100.454	99.3287	127.987	172.421	cytokinesis protein sepA
NCU01433	ppt-1	65.2284	65.7195	70.1951	77.6098	67.0078	74.7949	74.4821	71.0901	78.363	96.5528	98.5973	105.027	114.418	139.292	serine/threonine-protein phosphatase 5
NCU01438	naf-1	696.512	774.158	867.073	639.805	741.73	572.539	457.173	535.289	624.786	668.724	514.886	526.742	437.231	369.015	nucleosome assembly protein
NCU01440	myo-2	232.193	227.452	250.61	196.868	173.234	159.152	119.523	132.76	115.274	138.098	131.499	130.801	136.404	127.032	myosin-2
NCU01441	pur-3	18.0408	16.3107	18.1372	20.9747	23.311	18.016	11.6759	12.0341	13.0048	12.3169	9.41934	10.1588	8.4244	6.10621	purine-3
NCU01443	ser-8	124.284	114.983	123.652	108.051	132.912	132.925	78.3282	80.9672	76.4084	93.7487	77.822	87.0783	69.8584	55.1848	seryl-tRNA synthetase
NCU01444	gtp-19	94.0772	100.826	100.856	54.2987	47.1397	43.7678	32.9703	60.1467	63.2483	57.7574	50.2495	44.5117	38.7358	30.3638	rheb small monomeric GTPase RhbA
NCU01445		52.5428	57.3202	52.4801	51.9594	46.7097	50.4339	63.504	64.8489	70.7617	78.8184	84.8651	82.6342	96.4384	111.562	hypothetical protein
NCU01446	uc-4	67.3733	59.1531	59.5268	71.0006	82.0825	74.8502	78.3455	36.3223	37.5608	37.806	37.2266	37.1428	33.4984	27.565	Uracil phosphoribosyltransferase
NCU01447		123.952	131.065	115.981	126.914	121.981	132.839	159.396	235.738	222.973	186.771	190.744	200.641	227.054	268.681	hypothetical protein
NCU01451		603.204	655.301	584.03	216.239	388.959	663.734	510.619	145.429	214.564	178.042	81.71	83.2994	74.837	62.765	hypothetical protein
NCU01452	crp-8	1008.45	1056.09	1093.56	523.394	635.616	668.618	428.779	1453.04	1449.51	1462.38	1092.34	1272.48	963.674	730.093	40S ribosomal protein S1
NCU01454		56.5521	63.5411	61.8019	41.8209	37.1108	40.4407	39.5865	99.7238	88.6976	81.8112	88.0187	88.2805	80.2767	83.705	mitochondrial hydrolase
NCU01457	uth-9	39.4701	51.1286	51.7875	41.2952	39.4163	41.938	181.796	28.4603	35.1551	38.766	39.3884	36.4879	37.3602	38.5536	ubiquitin terminal hydrolase-9
NCU01458		15.6228	25.5475	24.8224	17.6986	18.6068	25.101	17.8241	33.545	45.4981	45.4103	37.8321	42.5209	41.3614	38.4114	hypothetical protein
NCU01462		0.358362	0.577321	0.399546	1.03932	0.952162	245.063	1666.37	0.355612	0.408076	0.484932	0.743429	0.753655	0.51109	1.25324	hypothetical protein
NCU01463		16.9751	13.0941	18.0752	17.3272	18.6488	8.80585	6.24535	9.42403	11.2131	10.8737	8.04923	8.77701	7.42433	6.11109	hypothetical protein
NCU01467	nuo10.4	128.431	117.873	130.667	143.375	166.86	134.541	92.4063	80.9656	84.4986	80.3119	72.5962	75.9192	72.566	53.1744	NADH:ubiquinone oxidoreductase 10.4kD subunit
NCU01468	eif2B-delta	45.1621	49.5805	51.5093	59.009	60.7628	58.1917	55.5384	41.9874	47.3251	45.9434	44.4602	44.1766	40.1709	38.3305	translation initiation factor eIF-2B subunit delta
NCU01472		11.62	13.2248	13.5014	24.3465	17.746	37.5569	111.796	10.736	9.41372	10.4785	19.1832	18.7264	27.6285	41.2063	hypothetical protein
NCU01473	mrp-51	45.1589	50.4371	57.547	45.1901	39.4821	36.2404	47.3099	76.516	83.9678	84.4903	73.1964	69.5316	66.8042	65.5059	mitochondrial large ribosomal subunit YmL35
NCU01474	mrp-54	53.7382	55.2531	57.7456	49.7704	48.8212	46.1083	49.4346	84.995	98.363	102.662	80.2493	90.9831	79.3983	79.7951	60S ribosomal protein L4, variant 1
NCU01476		53.1813	54.9304	53.8629	48.7655	65.3905	61.9499	53.2054	34.078	34.8115	33.0015	25.142	26.6707	25.4171	23.4458	hypothetical protein
NCU01479	map-1	83.6905	87.8728	86.0405	89.4335	72.1363	73.566	82.215	127.226	109.723	107.343	110.51	113.905	105.688	109.232	matrix AAA protease MAP-1
NCU01480		33.9018	34.5595	32.3376	28.9831	21.9633	20.4893	20.545	49.5847	46.41	52.8893	43.4089	42.4437	40.7419	42.2843	anion exchange family protein
NCU01484	rho-1	1902.73	1846.06	1772.37	1838.83	1937.8	1341.56	877.588	1052.11	929.621	893.505	770.973	785.968	737.772	729.472	Rho-type GTPase
NCU01487		219.577	230.157	222.68	300.672	327.284	173.459	110.572	133.729	140.953	146.389	92.1198	97.6146	92.4194	79.7566	hypothetical protein
NCU01493		47.8057	38.1264	26.8153	32.0916	41.6149	74.5429	58.4491	42.6031	18.0303	10.707	7.91024	8.71829	10.2052	7.16353	hypothetical protein
NCU01494	sut-3	105.98	52.4728	46.9127	47.1277	60.6388	45.5505	39.8194	249.059	101.874	97.9517	90.1972	93.4068	102.845	98.6789	MFS sugar transporter
NCU01495		0.641636	1.49151	0.509642	2.3296	14.2018	263.199	221.448	5.17083	5.02783	3.52436	3.48713	1.7093	2.30633	3.07447	hypothetical protein
NCU01496	stc1	1.8324	3.36903	2.44327	3.91463	11.7406	69.8355	192.303	3.24591	3.67201	3.49297	1.57841	1.73081	2.01996	1.27856	siRNA to chromatin
NCU01498	prk-8	335.463	373.285	341.001	235.595	200.997	159.765	133.059	284.097	252.133	240.307	216.688	210.738	201.632	202.477	serine/threonine-protein kinase MAK
NCU01499		36.582	40.0556	35.7543	41.949	44.1797	37.5563	30.1046	45.8299	44.404	45.5709	54.1178	57.3169	59.3464	63.6749	hypothetical protein
NCU01500	nic-10	51.4886	47.2969	49.6598	35.1566	42.3832	45.175	166.296	62.1693	62.9734	57.6982	49.9177	47.8409	44.6153	36.4461	nicotinic acid-10
NCU01509		202.641	156.351	127.924	211.101	253.793	233.252	179.349	85.6364	74.6614	65.3762	61.1234	62.7609	77.7395	91.3085	hypothetical protein
NCU01510	mup-3	397.435	474.484	372.399	215.082	313.029	571.115	526.857	1039.38	650.29	567.169	1106.12	948.546	1057.03	1324.58	meiotically up-regulated-3
NCU01512		33.3557	27.4686	27.1217	31.6827	27.3321	22.1767	20.2016	49.4204	42.495	36.6083	37.6601	37.594	33.771	31.463	phenylalanyl-tRNA synthetase
NCU01514	mic-3	26.8066	24.7383	23.4372	24.5984	17.1818	24.9263	25.041	72.8705	60.1501	53.2763	63.1113	61.5935	67.0093	68.1326	mitochondrial dicarboxylate carrier
NCU01517	gla-1	312.637	223.955	261.885	718.872	1340.6	2020.84	1083.32	205.092	163.374	145.254	176.338	160.44	195.395	215.724	Glucoamylase
NCU01520		8.63808	7.17195	7.66249	5.57793	4.13804	7.41759	8.50435	23.8322	26.8836	26.3532	19.2066	22.6063	22.0058	22.3871	hypothetical protein
NCU01521		6.07338	4.80766	4.52636	4.10484	3.88405	2.49345	1.71388	2.24793	2.01383	2.642	1.52641	2.10832	1.6274	1.05301	ThiJ/PfpI family protein
NCU01522	cdp-3	15.9229	16.8157	16.6798	21.5637	12.7154	21.7012	56.2538	24.3189	21.8798	21.2683	33.9282	29.616	31.925	33.0546	chromodomain protein-3
NCU01523	gtp-11	305.87	309.26	316.373	363.893	358.368	273.124	240.568	219.238	216.752	236.305	214.46	228.886	218.71	194.154	guanine triphosphate binding-11
NCU01526		7.03004	7.74276	7.21613	6.65178	7.05051	11.5237	12.6208	20.2066	23.8391	20.6732	19.9551	21.4675	28.2889	35.2452	hypothetical protein
NCU01531		0	0.0175452	0	0.97125	0.952789	1.19713	4.22373	0.0445915	0.128148	0.0182329	0.0423624	0	0.0653622	0.104419	hypothetical protein
NCU01532		0	0	0.0180731	0.220722	0.14568	110.96	954.946	0	0	0.0213984	0.0434117	0.103815	0.0934767	0.698687	hypothetical protein
NCU01540	pho-6	177.074	153.509	154.477	140.241	148.783	120.716	100.925	124.575	107.017	108.473	104.196	105.187	105.701	98.901	SPX domain-containing protein
NCU01549		108.907	116.603	116.983	102.629	91.6206	67.9052	46.9695	63.8022	59.6352	64.4405	55.4393	53.2374	56.4761	51.6035	hypothetical protein
NCU01552	crp-28	1089.04	1083.72	1105.53	595.812	801.152	735.892	470.4	1535.05	1832.08	1648.25	1171.78	1361.64	1113.49	934.14	ribosomal protein S28
NCU01559		103.348	129.575	112.614	81.5196	103.373	73.8806	82.1908	180.759	190.668	172.6	177.494	161.438	179.77	230.485	hypothetical protein
NCU01560		165.067	202.714	160.824	127.581	150.003	146.789	124.161	277.336	266.405	240.394	245.212	250.404	247.202	315.07	hypothetical protein
NCU01561		0.171921	0.681579	0.20494	5.07393	5.63391	8.73917	6.95639	0.183542	0.021073	0.061976	0.442695	0.478101	1.10026	0.883836	hypothetical protein
NCU01562		7.17631	8.2088	7.76794	29.6366	89.2807	67.9596	51.4789	0.252825	0.486581	0.36014	1.11471	1.21793	1.3165	2.44241	2,4-dichlorophenoxyacetate alpha-ketoglutarate dioxygenase
NCU01564	mic-4	91.9201	102.122	99.0868	114.686	105.84	79.766	60.9315	110.409	99.9643	104.555	98.6365	98.8408	103.394	104.109	calcium dependent mitochondrial carrier protein
NCU01565		274.921	285.704	213.013	271.474	383.091	517.387	448.01	156.579	172.637	184.661	127.146	143.413	124.596	125.643	hypothetical protein
NCU01566		0	0.0355203	0.0539383	0.017692	0	15.5562	218.582	0.0222957	0	0	0	0.020763	0.0957598	0.25963	hypothetical protein
NCU01571		43.771	42.8031	38.3365	36.9155	34.576	34.2096	31.9679	71.2565	52.1423	36.6045	49.0313	50.0468	52.712	69.7915	hypothetical protein
NCU01572		47.7458	58.3895	50.467	48.1026	54.8155	150.067	540.687	128.04	143.685	136.063	155.4	157.31	177.113	224.766	WD domain-containing protein
NCU01579		4.69154	3.94184	4.13584	1.93198	5.01291	117.364	301.936	8.23086	9.78055	8.90012	5.37959	5.90225	5.4683	5.17989	hypothetical protein
NCU01581		35.5101	32.0272	25.522	29.591	29.8869	28.4918	22.057	98.7522	89.829	80.8237	100.636	82.5944	73.0976	63.905	hypothetical protein
NCU01587		441.148	339.163	355.846	414.91	472.69	359.229	218.03	265.292	230.011	202.25	141.811	175.312	161.54	118.286	cofilin, variant 1
NCU01589	hsp60	132.822	147.224	163.237	142.042	137.876	183.73	217.67	245.02	262.147	285.558	247.547	252.481	305.034	395.823	heat shock protein 60
NCU01598		25.3349	28.2661	25.8707	20.8628	23.0931	38.2477	53.3161	80.8856	86.92	82.4899	104.847	102.471	124.72	159.352	Methyltransferase
NCU01605	mob-1	77.3643	75.1192	77.0087	86.8378	83.3295	78.318	110.949	81.7052	59.9443	54.1622	54.1717	55.3258	51.2223	45.6964	protein kinase regulator
NCU01608		19.2819	18.5508	16.9624	17.8579	30.566	45.3656	107.324	14.5586	18.8211	23.7371	25.8616	27.4844	39.4742	53.265	hypothetical protein
NCU01613	skb-1	47.8466	49.4824	50.8716	66.7784	92.6243	77.7877	49.2741	26.7547	30.6835	36.0437	25.3916	28.5146	23.9922	19.8608	Protein arginine N-methyltransferase HSL7
NCU01625	dnr-10	26.5198	22.8727	25.3238	20.6878	13.9063	17.1255	19.3045	34.8622	34.524	35.4066	46.3075	38.3553	43.8688	45.9846	DNA repair helicase RAD3
NCU01633	sut-5	80.8565	57.5409	58.3454	91.6462	148.081	195.72	419.84	272.676	181.106	166.106	216.048	194.586	206.448	246.458	sugar transporter-5
NCU01634	hH4-1	1205.02	1147.54	1174.79	1437.96	1178.3	846.469	560.853	909.499	880.047	716.784	911.858	819.404	737.647	591.42	Histone H4
NCU01637	msp-12	34.5866	33.331	36.0237	37.5427	36.7922	37.0862	41.8359	47.2823	43.6501	43.8376	49.4416	50.5118	55.4657	53.2813	U4/U6 small nuclear ribonucleoprotein
NCU01640	rpn-4	113.359	163.837	117.013	83.5711	61.8671	66.421	83.4647	337.179	234.207	189.583	291.704	243.526	302.309	312.618	C2H2 transcription factor
NCU01650	mrp-45	26.8597	31.0945	33.2356	29.6274	28.5883	19.275	16.0123	33.8173	39.1308	39.107	33.3087	35.3874	30.8373	26.7179	hypothetical protein
NCU01651		6.8726	12.1528	12.745	7.31765	8.26989	11.7718	12.9947	24.7989	28.4637	31.2086	27.2256	28.4997	25.2001	27.9198	hypothetical protein
NCU01652	met-21	104.285	100.203	117.888	52.3466	60.6946	47.2334	39.3663	189.93	217.435	218.005	241.061	187.417	111.645	90.5851	methionine-21
NCU01656	dim-9	49.1672	51.8673	56.3704	58.589	37.7432	31.6878	47.1209	56.6071	64.7583	75.5216	83.2425	81.896	95.3285	117.138	defective in DNA methylation-9 protein
NCU01657	cox-14	45.6116	40.8229	47.0591	32.0211	44.1074	35.9254	34.9882	79.0946	78.3856	68.4156	56.4501	57.3581	48.8948	44.0181	cytochrome-c oxidase assembly protein
NCU01658		143.555	142.863	135.291	136.385	145.693	171.06	165.662	257.496	221.553	213.111	220.632	222.556	217.728	251.702	WD repeat protein
NCU01660		14.9406	17.2355	17.5057	16.17	12.6292	9.53095	13.7614	3.48181	6.14898	6.93111	10.8531	9.6564	13.8045	18.006	hypothetical protein
NCU01664		37.3709	36.8971	35.783	30.5971	39.2682	42.3336	38.9386	50.3996	49.3294	52.1018	49.6238	48.6565	53.4775	65.7146	DUF974 domain-containing protein
NCU01672		0.473629	0.440091	0.400951	118.595	329.41	391.737	405.935	0.337662	0.425728	0.204161	0.946493	1.6347	0.676974	2.14584	DUF726 domain-containing protein
NCU01673		16.6309	20.3883	20.1019	23.9203	27.3144	28.9874	42.748	16.8735	15.4999	18.7563	17.7211	17.5064	17.8666	18.0343	hypothetical protein
NCU01674	sec17	282.962	250.766	290.207	267.353	241.976	163.903	106.981	226.417	222.832	199.561	199.138	192.829	169.444	131.053	alpha-soluble NSF attachment protein
NCU01678		102.522	113.566	99.9985	174.688	303.747	286.442	149.283	49.8934	33.4254	28.9601	29.3721	27.9436	28.4656	23.6036	amine oxidase, variant 1
NCU01679		26.4791	27.9854	26.2577	19.4042	16.5583	16.0075	15.679	60.1189	50.4804	48.4824	53.9889	52.4914	50.763	55.1068	hypothetical protein
NCU01684		2.28203	1.10474	1.43025	1.1149	1.61601	3.08467	3.89278	6.80937	6.11042	6.25669	5.14727	6.38629	9.27398	12.1334	hypothetical protein
NCU01689	mic-6	199.182	199.034	213.132	280.315	244.138	269.26	156.316	130.673	114.238	130.171	128.236	137.105	124.852	106.759	mitochondrial DNA replication protein YHM2, variant 1
NCU01692	cit-1	381.831	411.77	421.764	562.634	527.553	439.23	353.092	386.098	373.568	372.108	327.395	348.976	311.9	305.896	mitochondrial citrate synthase
NCU01697		61.3567	29.9678	26.4031	108.549	116.64	84.6921	36.1107	12.0075	6.19498	6.18317	4.43572	5.27749	4.80659	4.43929	hypothetical protein
NCU01702	nup-7	125.683	121.652	131.369	118.642	90.9516	69.6487	56.3526	73.1548	63.6289	66.2048	72.312	60.289	53.6895	41.611	nucleoporin-7
NCU01704		109.327	123.36	116.864	91.885	94.2534	56.2814	43.9269	71.9036	82.7042	64.4105	57.4243	60.0458	51.2023	36.3543	NADP:D-xylose dehydrogenase
NCU01717		0.585094	0.831674	0.491311	2.65313	14.2985	20.6773	38.3284	0.915641	0.947496	0.880884	1.59941	1.21308	1.49074	2.15393	hypothetical protein
NCU01720		76.9602	101.232	87.5228	290.698	1450.88	3171.09	1096.83	5.34005	11.0578	12.8617	25.0125	21.9655	17.3156	18.8068	hypothetical protein
NCU01724	trm-4	75.1224	70.9868	79.2827	52.9648	42.632	37.7489	31.3824	81.7524	68.2455	69.8386	64.8303	63.1177	54.7028	50.2657	Na/H antiporter
NCU01725		35.8881	36.5579	35.4175	43.6495	41.1648	50.4619	94.1993	32.8269	37.3284	43.9567	41.2179	43.0719	39.2299	38.6508	hypothetical protein
NCU01729		164.358	146.544	166.217	183.177	221.795	109.343	76.6656	147.538	131.464	124.472	125.125	101.94	82.5245	56.6617	hypothetical protein
NCU01731	ve-1	350.571	357.461	332.06	376.156	439.828	228.151	153.65	9.08583	13.3115	12.9595	11.3184	12.996	11.96	15.8889	VeA-like protein
NCU01734		0.77176	0.813852	0.450405	0.744605	0.875178	0.761921	0.206942	6.1905	7.6668	6.94189	3.26919	4.86029	4.09779	4.76809	hypothetical protein
NCU01737		77.8207	82.358	87.1474	75.1148	82.344	99.6135	313.604	104.861	104.55	102.588	113.161	110.729	119.816	148.464	hypothetical protein
NCU01739		85.7575	71.0674	78.9173	64.8916	63.5717	60.9976	50.2855	56.7979	50.3859	49.3996	43.1474	45.6146	45.6925	34.2858	hypothetical protein
NCU01741	sna-1	95.521	100.308	93.1058	90.0468	94.2656	109.319	98.3226	155.807	155.174	123.028	134.362	139.4	165.752	194.798	SNARE complex subunit
[truncated: 3,683 more rows]
