# Supplementary material for: VE-1 regulation of MAPK signaling controls sexual development in Neurospora crassa
Source: mBio. 2024 Sep 16;15(10):e02264-24. doi: 10.1128/mbio.02264-24 (PMC11481897; doi:10.1128/mbio.02264-24)
Supplement: Data Set S4 — Genes regulated by VE-1 required for sexual development. [file mbio.02264-24-s0005.xlsx]

## Sheet: Hoja1
Genes regulated by VE-1 required for sexual development
		Gene ID	Feature	Protoperithecia Number	Protoperithecial Morphology	Perithecia Number	Perithecia Morphology	Ascospore Number	Ascospore Morphology	Product Description
COLOUR CODE		DARK
Serine threonine kinase		NCU07399	stk-9	Not_formed	Not_formed	Not_formed	Not_formed	Not_formed	Not_formed	serine/threonine protein kinase-9
Phosphatases		NCU02464	cdc11	Normal	Normal	Normal	Normal	Reduced	Normal	neuronal-specific septin-3
Transcriptional factors		NCU04540	fwd-1	Not_formed	Not_formed	Not_formed	Not_formed	Not_formed	Not_formed	F-box/WD-40 domain-containing protein 1
GPCRs		NCU07425		Normal	Normal	Normal	Normal	Not_formed	Not_formed	hypothetical protein
		NCU08927	dcd	Normal	Normal	Reduced	Normal	Reduced	Normal	dihydroceramide delta(4)-desaturase
		NCU02090	ad- 1	Not_formed	Not_formed	Not_formed	Not_formed	Not_formed	Not_formed	adenine-10
		NCU10142		Normal	Normal	Not_formed	Not_formed	Not_formed	Not_formed	hypothetical protein
		NCU06140	vsd-8	Reduced	Normal	Reduced	Normal	Normal	Normal	hypothetical protein
		NCU00107	mipr-1	Normal	Normal	Reduced	Normal	Normal	Normal	mitochondrial inner membrane protease-1
		NCU09350	43569	Normal	Normal	Normal	Normal	Reduced	Normal	aspartyl protease-14
		NCU06205	rco-1	Not_formed	Not_formed	Not_formed	Not_formed	Not_formed	Not_formed	transcriptional repressor rco-1
		NCU06390		Normal	Normal	Normal	Normal	Not_formed	Not_formed	hypothetical protein
		NCU08807	cre-1	Normal	Normal	Reduced	Abnormal_beaks	Reduced	Normal	DNA-binding protein cre-1
		NCU06330	dsp-3	Increased	Normal	Increased	Normal	Increased	Normal	hypothetical protein
		NCU04050	cpc-1	Reduced	Normal	Reduced	Normal	Reduced	Normal	cross-pathway control protein 1
		NCU05024	ff-11	Normal	Normal	Not_formed	Not_formed	Not_formed	Not_formed	hypothetical protein
		NCU08739	43565	Not_formed	Not_formed	Not_formed	Not_formed	Not_formed	Not_formed	endothiapepsin
		NCU07587	vsd-5/div-16	Reduced	Normal	Normal	Abnormal_beaks	Reduced	Normal	Swi6
		NCU00317	cpr-8	Not_formed	Not_formed	Not_formed	Not_formed	Not_formed	Not_formed	calpain-like protease palB/rim-13, variant 1
		NCU10346	ada-13	Reduced	Normal	Not_formed	Not_formed	Not_formed	Not_formed	hypothetical protein
		NCU09443	abc-25	Normal	Normal	Not_formed	Not_formed	Not_formed	Not_formed	hypothetical protein
		NCU07544	upl-1	Reduced	Normal	Reduced	Normal	Reduced	Normal	ubiquitin ligase BRE1
		NCU02630	hsp78	Reduced	Normal	Reduced	Normal	Reduced	Normal	heat shock protein 78
		NCU04362	msp-28	Normal	Normal	Normal	Normal	Reduced	Normal	pre-mRNA-splicing factor cwc-26
		NCU00007	prr-4	Not_formed	Not_formed	Not_formed	Not_formed	Not_formed	Not_formed	pH-response regulator protein palH/rim-21
		NCU09611	fak	Normal	Normal	Not_formed	Not_formed	Not_formed	Not_formed	fructosamine-3-kinase
		NCU02896	ada-3	Not_formed	Not_formed	Not_formed	Not_formed	Not_formed	Not_formed	ADA-3
		NCU06306	crf5-1	Normal	Normal	Normal	Normal	Reduced	Normal	chromatin remodeling factor 5-1
		NCU04426	div-4	Reduced	Normal	Reduced	Abnormal_beaks	Severely_reduced	Normal	cell division protein kinase
		NCU05196	djc-3	Not_formed	Not_formed	Not_formed	Not_formed	Not_formed	Not_formed	mitochondrial DnaJ chaperone
		NCU00582	cry	Normal	Normal	Normal	Abnormal_beaks	Not_formed	Not_formed	cryptochrome DASH
		NCU00158	trm-63	Not_formed	Not_formed	Not_formed	Not_formed	Not_formed	Not_formed	transport of metals-63
		NCU07530	trm-35	Normal	Normal	Not_formed	Not_formed	Not_formed	Not_formed	transporter smf2
		LIGHT
		NCU00377	NCU377	Normal	Normal	Reduced	Normal	Not_formed	Not_formed	LMBR1 domain-containing protein
		NCU00220	NCU22	Not_formed	Not_formed	Not_formed	Not_formed	Not_formed	Not_formed	hypothetical protein
		NCU06390		Normal	Normal	Normal	Normal	Not_formed	Not_formed	hypothetical protein
		NCU06140	cdc11	Reduced	Normal	Reduced	Normal	Normal	Normal	hypothetical protein
		NCU09842	mak-1	Not_formed	Not_formed	Not_formed	Not_formed	Not_formed	Not_formed	mitogen-activated protein kinase MKC1
		NCU07392	adv-1	Not_formed	Not_formed	Not_formed	Not_formed	Not_formed	Not_formed	transcriptional regulatory protein pro-1
		NCU05658	stk-36	Not_formed	Not_formed	Not_formed	Not_formed	Not_formed	Not_formed	serine/threonine protein kinase-36
		NCU00786	gpr-1	Normal	Normal	Normal	Abnormal_beaks	Normal	Normal	G-protein coupled receptor
		NCU09329	svd-4	Normal	Normal	Reduced	Normal	Severely_reduced	Normal	hypothetical protein
		NCU09915	fsd-1	Normal	Normal	Not_formed	Not_formed	Not_formed	Not_formed	female sexual development-1 protein, variant 2
		NCU04561	mld-1	Normal	Normal	Normal	Less_melanized	Normal	Normal	melanization defective-1
		NCU09350	NCU935	Normal	Normal	Normal	Normal	Reduced	Normal	aspartyl protease-14
		NCU00317	cpr-8	Not_formed	Not_formed	Not_formed	Not_formed	Not_formed	Not_formed	calpain-like protease palB/rim-13, variant 1
		NCU06205	fwd-1	Not_formed	Not_formed	Not_formed	Not_formed	Not_formed	Not_formed	transcriptional repressor rco-1
		NCU02090	ad- 10	Not_formed	Not_formed	Not_formed	Not_formed	Not_formed	Not_formed	adenine-10
		NCU06646	rtf-1	Normal	Normal	Reduced	Normal	Normal	Normal	RNA polymerase II transcription factor B subunit 5
		NCU02336	gt90-2	Normal	Normal	Reduced	Normal	Not_formed	Not_formed	capsule associated protein
		NCU00107	mipr-1	Normal	Normal	Reduced	Normal	Normal	Normal	mitochondrial inner membrane protease-1
		NCU06066	NCU666	Normal	Normal	Reduced	Normal	Reduced	Normal	hypothetical protein
		NCU09815	mbp3	Not_formed	Not_formed	Not_formed	Not_formed	Not_formed	Not_formed	methylated-DNA-binding protein3
		NCU08158	dsp-4	Normal	Normal	Normal	Normal	Increased	Normal	dual specificity phosphatase
		NCU08648	nuc-8	Not_formed	Not_formed	Not_formed	Not_formed	Not_formed	Not_formed	nuclease-8
		NCU05024	ff-11	Normal	Normal	Not_formed	Not_formed	Not_formed	Not_formed	hypothetical protein
		NCU08739	43565	Not_formed	Not_formed	Not_formed	Not_formed	Not_formed	Not_formed	endothiapepsin
		NCU07587	vsd-5/div-16	Reduced	Normal	Normal	Abnormal_beaks	Reduced	Normal	Swi6
		NCU04626	gpr-2	Normal	Normal	Normal	Abnormal	Normal	Normal	G-protein coupled receptor
		NCU07735	tcg1	Normal	Normal	Normal	Normal	Reduced	Normal	Grp1p
		NCU04438	NCU4438	Normal	Normal	Not_formed	Not_formed	Not_formed	Not_formed	hypothetical protein
		NCU00572	gh64-3	Normal	Normal	Normal	Normal	Reduced	Normal	thaumatin family protein
		NCU00157	csn-1	Reduced	Normal	Normal	Abnormal_beaks	Not_formed	Not_formed	COP9 signalosome subunit 1
		NCU09208	ada-11/tcf-9	Not_formed	Not_formed	Not_formed	Not_formed	Not_formed	Not_formed	transcription factor-9
		NCU10346	ada-13	Reduced	Normal	Not_formed	Not_formed	Not_formed	Not_formed	hypothetical protein
		NCU09443	abc-25	Normal	Normal	Not_formed	Not_formed	Not_formed	Not_formed	hypothetical protein
		NCU02896	dcd	Not_formed	Not_formed	Not_formed	Not_formed	Not_formed	Not_formed	ADA-3
		NCU07544	upl-1	Reduced	Normal	Reduced	Normal	Reduced	Normal	ubiquitin ligase BRE1
		NCU02630	hsp78	Reduced	Normal	Reduced	Normal	Reduced	Normal	heat shock protein 78
		NCU04362	msp-28	Normal	Normal	Normal	Normal	Reduced	Normal	pre-mRNA-splicing factor cwc-26
		NCU09175	gh17-3	Normal	Normal	Not_formed	Not_formed	Not_formed	Not_formed	GPI-anchored cell wall beta-1,3-endoglucanase EglC
		NCU01238	ada-9	Normal	Normal	Normal	Smaller_size	Not_formed	Not_formed	phd transcription factor
		NCU03868	NCU3868	Normal	Normal	Not_formed	Not_formed	Not_formed	Not_formed	hypothetical protein
		NCU03931	ada-5	Not_formed	Not_formed	Not_formed	Not_formed	Not_formed	Not_formed	ADA-5
		NCU05685	dsd-2	Reduced	Normal	Normal	Normal	Reduced	Normal	hypothetical protein, variant 1
		NCU07816	trm-22	Normal	Normal	Not_formed	Not_formed	Not_formed	Not_formed	magnesium and cobalt transporter CorA
		NCU09740	ad- 10	Not_formed	Not_formed	Not_formed	Not_formed	Not_formed	Not_formed	cell wall-5
		NCU02211	NCU2211	Not_formed	Not_formed	Not_formed	Not_formed	Not_formed	Not_formed	hypothetical protein
		NCU00320	NCU32	Normal	Smaller_size	Normal	Normal	Reduced	Normal	hypothetical protein, variant 1
		NCU06405	pole-3	Not_formed	Not_formed	Not_formed	Not_formed	Not_formed	Not_formed	DNA polymerase epsilon subunit C
		NCU09064	stk-53	Normal	Normal	Normal	Normal	Not_formed	Not_formed	serine/threonine protein kinase-53
		NCU00138	pre-1	Normal	Normal	Not_formed	Not_formed	Not_formed	Not_formed	pheromone receptor pre-1
		NCU04310	NCU431	Normal	Normal	Not_formed	Not_formed	Not_formed	Not_formed	hypothetical protein
		NCU00041	gng-1	Normal	Abnormal	Not_formed	Not_formed	Not_formed	Not_formed	guanine nucleotide-binding protein subunit gamma
		NCU05157	trm-27	Not_formed	Not_formed	Not_formed	Not_formed	Not_formed	Not_formed	cation diffusion facilitator 10
		NCU06685	stk-47	Not_formed	Not_formed	Not_formed	Not_formed	Not_formed	Not_formed	protein kinase
		NCU03071	os-4	Not_formed	Not_formed	Not_formed	Not_formed	Not_formed	Not_formed	MAP kinase kinase kinase SskB
		NCU02150	stp-1	Normal	Normal	Normal	Normal	Reduced	Normal	serine-threonine protein phosphatase-1
		NCU07399	stk-9	Not_formed	Not_formed	Not_formed	Not_formed	Not_formed	Not_formed	serine/threonine protein kinase-9
		NCU07425	NCU7425	Normal	Normal	Normal	Normal	Not_formed	Not_formed	hypothetical protein
		NCU08807	cre-1	Normal	Normal	Reduced	Abnormal_beaks	Reduced	Normal	DNA-binding protein cre-1
		NCU00499	ada-1	Reduced	Normal	Reduced	Abnormal_beaks	Not_formed	Not_formed	all development altered-1
		NCU04198	cac-1	Normal	Normal	Not_formed	Not_formed	Not_formed	Not_formed	chromatin assembly-1 protein
		NCU00680	mcd-1	Normal	Normal	Reduced	Normal	Not_formed	Not_formed	2-methylcitrate dehydratase
		NCU03937	NCU3937	Normal	Normal	Not_formed	Not_formed	Not_formed	Not_formed	intermediate filament protein
		NCU03187	nim-1	Normal	Normal	Normal	Normal	Not_formed	Not_formed	G2-specific protein kinase nimA
		NCU07952	vsd-9/crz-1	Normal	Normal	Normal	Abnormal_beaks	Reduced	Normal	zinc finger transcription factor-37
		NCU00553	mipr-1	Normal	Normal	Not_formed	Not_formed	Not_formed	Not_formed	rho GTPase activator
		NCU00657	NCU657	Normal	Normal	Not_formed	Not_formed	Not_formed	Not_formed	hypothetical protein
		NCU08380	rco-1	Reduced	Smaller_size	Not_formed	Not_formed	Not_formed	Not_formed	plasma membrane phosphatase required for sodium stress response
		NCU01243	vsd-4/znf-41	Normal	Normal	Normal	Normal	Reduced	Normal	zinc finger transcription factor-41
		NCU03103	NCU313	Normal	Normal	Reduced	Normal	Reduced	Normal	hypothetical protein
		NCU08301	dsp-3	Normal	Smaller_size	Normal	Normal	Reduced	Normal	calcineurin-like phosphoesterase
		NCU00914	stk-16	Severely_reduced	Normal	Severely_reduced	Normal	Not_formed	Not_formed	serine/threonine protein kinase
		NCU09045	ff-11	Normal	Normal	Normal	Normal	Reduced	Normal	heterokaryon incompatibility-16
		NCU04600	43565	Increased	Normal	Increased	Submerged	Reduced	Abnormal	protein phosphatase-9
		NCU02636	mipr-1	Normal	Normal	Normal	Normal	Reduced	Normal	ubiquitin conjugating enzyme
		NCU02464	cdc11	Normal	Normal	Normal	Normal	Reduced	Normal	neuronal-specific septin-3
		NCU04540	fwd-1	Not_formed	Not_formed	Not_formed	Not_formed	Not_formed	Not_formed	F-box/WD-40 domain-containing protein 1
		NCU08927	dcd	Normal	Normal	Reduced	Normal	Reduced	Normal	dihydroceramide delta(4)-desaturase
		NCU10142	NCU1142	Normal	Normal	Not_formed	Not_formed	Not_formed	Not_formed	hypothetical protein
		NCU06330	dsp-3	Increased	Normal	Increased	Normal	Increased	Normal	hypothetical protein
		NCU02280	nuo21.3b	Reduced	Normal	Reduced	Normal	Reduced	Normal	NADH:ubiquinone oxidoreductase 21.3kD subunit B
		NCU04044	nuo51	Normal	Normal	Normal	Normal	Not_formed	Not_formed	NADH2 dehydrogenase flavoprotein 1
		NCU00340	pp-1	Not_formed	Not_formed	Not_formed	Not_formed	Not_formed	Not_formed	transcription factor steA
		NCU06182	nrc-1	Not_formed	Not_formed	Not_formed	Not_formed	Not_formed	Not_formed	MAPKK kinase
		NCU01451	NCU1451	Normal	Normal	Normal	Abnormal_beaks	Not_formed	Not_formed	hypothetical protein
		NCU07361	csn-4	Not_formed	Not_formed	Not_formed	Not_formed	Not_formed	Not_formed	CSN-4
		NCU03800	ens-1	Not_formed	Not_formed	Not_formed	Not_formed	Not_formed	Not_formed	endosome-1
		NCU00471	NCU471	Normal	Abnormal	Not_formed	Not_formed	Not_formed	Not_formed	hypothetical protein
		NCU02534	nuo49	Not_formed	Not_formed	Not_formed	Not_formed	Not_formed	Not_formed	NADH:ubiquinone oxidoreductase 49kD subunit
		NCU04612	mek-2	Not_formed	Not_formed	Not_formed	Not_formed	Not_formed	Not_formed	Mitogen activated protein kinase kinase 2, variant
		NCU09071	dbf-2	Not_formed	Not_formed	Not_formed	Not_formed	Not_formed	Not_formed	AGC/NDR protein kinase
		NCU04001	ff-7	Not_formed	Not_formed	Not_formed	Not_formed	Not_formed	Not_formed	female fertility-7
		NCU07874	NCU7874	Reduced	Normal	Normal	Abnormal_beaks	Not_formed	Not_formed	nuclear and cytoplasmic polyadenylated RNA-binding protein pub1
		NCU00406	rco-1	Normal	Normal	Normal	Normal	Normal	Abnormal	protein kinase CHM1
		NCU07139	bek-2	Normal	Normal	Normal	Abnormal_beaks	Not_formed	Not_formed	BEAK-2
		NCU02393	mak-2	Not_formed	Not_formed	Not_formed	Not_formed	Not_formed	Not_formed	Mitogen-activated protein kinase 2, variant
		NCU09123	camk-1	Not_formed	Not_formed	Not_formed	Not_formed	Not_formed	Not_formed	Ca/CaM-dependent kinase-1, variant 2
		NCU02794	so	Not_formed	Not_formed	Not_formed	Not_formed	Not_formed	Not_formed	Fso1
		NCU01765	nuo78	Normal	Smaller_size	Reduced	Normal	Not_formed	Not_formed	NADH:ubiquinone oxidoreductase 78
		NCU04035	hir-1	Reduced	Normal	Not_formed	Not_formed	Not_formed	Not_formed	hir-1
		NCU06366	trm-18	Not_formed	Not_formed	Not_formed	Not_formed	Not_formed	Not_formed	Ca2+/H+ antiporter
		NCU07471	fac-2	Not_formed	Not_formed	Not_formed	Not_formed	Not_formed	Not_formed	f-actin-capping protein subunit beta
		NCU09611	fak	Normal	Normal	Not_formed	Not_formed	Not_formed	Not_formed	fructosamine-3-kinase
		NCU06306	0	Normal	Normal	Normal	Normal	Reduced	Normal	chromatin remodeling factor 5-1
		NCU04426	div-4	Reduced	Normal	Reduced	Abnormal_beaks	Severely_reduced	Normal	cell division protein kinase
		NCU07530	trm-35	Normal	Normal	Not_formed	Not_formed	Not_formed	Not_formed	transporter smf2
		NCU05196	djc-3	Not_formed	Not_formed	Not_formed	Not_formed	Not_formed	Not_formed	mitochondrial DnaJ chaperone
		NCU00135	gpl-1	Reduced	Normal	Reduced	Normal	Reduced	Normal	Phosphatidyl synthase
		NCU04306	mnp-2	Normal	Normal	Not_formed	Not_formed	Not_formed	Not_formed	methionine aminopeptidase-2
		NCU00272	cul-4	Normal	Abnormal	Not_formed	Not_formed	Not_formed	Not_formed	ubiquitin ligase subunit CulD
		NCU08948	pph-11	Reduced	Normal	Reduced	Normal	Reduced	Normal	NIF domain-containing protein, variant 1
		NCU04459	ada-19	Normal	Normal	Normal	Normal	Severely_reduced	Abnormal	SAGA complex subunit
		NCU07817	ncw-3	Not_formed	Not_formed	Not_formed	Not_formed	Not_formed	Not_formed	non-anchored cell wall protein 3
		NCU02621	cre-1	Reduced	Normal	Normal	Normal	Normal	Normal	zinc finger transcription factor-30
