# Supplementary material for: VE-1 regulation of MAPK signaling controls sexual development in Neurospora crassa
Source: mBio. 2024 Sep 16;15(10):e02264-24. doi: 10.1128/mbio.02264-24 (PMC11481897; doi:10.1128/mbio.02264-24)
Supplement: Data Set S5 — Genes regulated in the Δve-1, Δwc-1, and Δve-1 Δwc-1 mutant strains in sexual development. [file mbio.02264-24-s0006.xlsx]

## Sheet: README
Details of DESeq2 Analysis: Pairwise comparisons were performed with DESeq2 (v1.42.0) using default parameters. A gene was considered to be differentially expressed when the adjusted p of the Wald test for multiple testing was less than 0.05 and whose log2FC was greater than 1 (up regulated) or less than -1 (down regulated).
Sheet 1: Up- and Downregulated genes in the WT strain by light (Light vs Dark) during sexual development one day before fertilization
Sheet 2: Up- and Downregulated genes in the ∆ve-1 mutant strain by light (Light vs Dark) during sexual development one day before fertilization
Sheet 3: Up- and Downregulated genes in the ∆wc-1 mutant strain by light (Light vs Dark) during sexual development one day before fertilization
Sheet 4: Up- and Downregulated genes in the ∆ve-1 mutant strain (∆ve-1 vs WT) during sexual development one day before fertilization, incubated under dark conditions
Sheet 5: Up- and Downregulated genes in the ∆wc-1 mutant strain (∆wc-1 vs WT) during sexual development one day before fertilization, incubated under dark conditions
Sheet 6: Up- and Downregulated genes in the ∆wc-1 ∆ve-1 mutant strain (∆wc-1 ∆ve-1 vs WT) during sexual development one day before fertilization, incubated under dark conditions
Sheet 7: Up- and Downregulated genes in the ∆ve-1 mutant strain (∆ve-1 vs WT) during sexual development one day before fertilization, incubated under light conditions
Sheet 8: Up- and Downregulated genes in the ∆wc-1 mutant strain (∆wc-1 vs WT) during sexual development one day before fertilization, incubated under light conditions
Sheet 9: Up- and Downregulated genes in the ∆wc-1 ∆ve-1 mutant strain (∆wc-1 ∆ve-1 vs WT) during sexual development one day before fertilization, incubated under light conditions

## Sheet: DEGs WT Light vs Dark
		Up- and Downregulated genes in the WT strain by light (Light vs Dark) during sexual development one day before fertilization
		DEGs downregulated in WT (681)							DEGs upregulated in WT (951)
		Gene ID	Feature	FC Log2	P-value	Description			Gene ID	Feature	FC Log2	P-value	Description
		NCU05112		-9.0301	1.58693e-09	hypothetical protein			NCU04754	ilv-6	1.00155	0.00395051	branched-chain-amino-acid aminotransferase
		NCU05122		-8.14921	0.000163132	hypothetical protein			NCU06006	stk-37	1.00179	0.00347376	serine/threonine protein kinase-37
		NCU09506		-8.07784	3.88688e-07	hypothetical protein			NCU07675	tah-1	1.00281	0.0385191	hypothetical protein
		NCU08257		-7.4038	0.00616337	hypothetical protein			NCU07692		1.00502	0.00609612	hypothetical protein
		NCU00732	cyp45-1	-7.03957	5.08977e-22	trichothecene C-15 hydroxylase			NCU06847	mfs-25	1.0081	0.00108394	major facilitator superfamily transporter
		NCU05126		-6.12754	1.11011e-13	hypothetical protein			NCU09706	dnl-2	1.00836	0.0221161	DNA ligase-2
		NCU02900		-6.03346	0.0215608	hypothetical protein			NCU06985		1.0096	0.00609329	hypothetical protein
		NCU09660		-5.94639	9.69862e-06	hypothetical protein			NCU06496		1.01336	0.00586668	hypothetical protein
		NCU15183	tRNA(arg)-25	-5.92424	0.00274195	tRNA-Arg			NCU08898	lys-6	1.01364	0.000666847	Homoaconitase
		NCU15166	tRNA(val)-15	-5.89447	0.000274186	tRNA-Val			NCU07193		1.01438	0.00292305	hypothetical protein
		NCU05030		-5.3762	0.00315304	hypothetical protein			NCU04486		1.01485	0.00900764	hypothetical protein
		NCU07049		-5.24801	0.000128215	hypothetical protein			NCU02612	stv-1	1.01737	0.00298854	starvation-1
		NCU09798	adh-9	-5.23652	1.72782e-08	aryl-alcohol dehydrogenase			NCU08317	dno-4	1.01786	0.00317095	hypothetical protein
		NCU04917		-5.17274	0.00136856	hypothetical protein			NCU02965	dno-1	1.019	9.91224e-05	origin recognition complex subunit 1
		NCU15067	tRNA(pro)-2	-5.15956	0.000198644	tRNA-Pro			NCU06362	gtp-22	1.01901	4.71838e-12	guanine triphosphate binding-22
		NCU08657		-4.87659	2.09952e-06	hypothetical protein			NCU01812		1.01939	0.0174247	hypothetical protein
		NCU07770		-4.7883	8.32417e-07	hypothetical protein			NCU03383		1.02021	0.0202993	hypothetical protein
		NCU06289		-4.78556	1.60434e-10	hypothetical protein			NCU03696		1.02084	0.0338853	nitroreductase
		NCU15385	tRNA(leu)-23	-4.75482	0.00352608	tRNA-Leu			NCU02791		1.02236	0.000177326	hypothetical protein
		NCU01071		-4.72359	0.00142585	hypothetical protein			NCU01989		1.02377	0.0158625	hypothetical protein
		NCU11340		-4.7226	5.73689e-06	hypothetical protein			NCU06602		1.02569	8.46434e-05	hypothetical protein
		NCU00192		-4.54257	0.00244728	hypothetical protein			NCU05894	rbg-8	1.02632	0.0410817	hypothetical protein
		NCU15045	tRNA(ser)-1	-4.48843	0.0392337	tRNA-Ser			NCU02049		1.02798	0.0261446	hypothetical protein
		NCU09225		-4.48811	0.00124605	hypothetical protein			NCU05492		1.03089	0.0403837	drug resistance protein
		NCU02923	mkr-2	-4.48668	2.28695e-08	hypothetical protein			NCU06769	dra-3	1.03292	0.000297658	activator 1 38 kDa subunit
		NCU06121		-4.47531	0.0013692	hypothetical protein			NCU07989	cas-1	1.03407	0.0233254	AP-2 complex subunit sigma
		NCU05870		-4.39858	1.06481e-11	hypothetical protein			NCU03197	stk-11	1.03451	0.00505322	serine/threonine-protein kinase psk1, variant 1
		NCU07036		-4.33082	1.1256e-12	hypothetical protein			NCU00906		1.03488	0.0077093	hypothetical protein
		NCU07053	ahd-4	-4.3301	0.000426202	alhehyde dehydrogenase-4			NCU16715		1.0381	0.0190611	hypothetical protein
		NCU14087		-4.30478	0.0445883	unspecified product			NCU06781	gh72-2	1.041	0.000315068	1,3-beta-glucanosyltransferase Gel2
		NCU02924	eph-1	-4.2983	0.00186836	epoxide hydrolase-1			NCU07784		1.04691	0.00968111	SAM binding domain-containing protein
		NCU02922	gpl-5	-4.28782	4.68773e-08	Short-chain dehydrogenase/reductase			NCU09549	znf-51	1.04828	0.000598191	zinc finger transcription factor-51
		NCU11405	gh71-3	-4.27444	0.000210833	alpha-1,3-glucanase/mutanase			NCU07521	fwd-2	1.04834	0.000819145	F-box/WD-40 domain-containing protein 2
		NCU02908		-4.25317	0.00736573	hypothetical protein			NCU05285	znf-34	1.04899	0.00427637	zinc finger transcription factor-34
		NCU01087		-4.23488	0.00359132	hypothetical protein			NCU07795		1.04957	0.0324942	DUF1665 domain-containing protein
		NCU03470		-4.1958	5.89499e-05	hypothetical protein			NCU05569		1.05123	0.00214134	hypothetical protein
		NCU09165		-4.16593	0.0405311	hypothetical protein			NCU09992	spr-9	1.05218	0.0266493	serine protease-9
		NCU07051		-4.13903	0.00739018	hypothetical protein			NCU08409	trp-3	1.0528	0.0167749	Tryptophan synthetase
		NCU17283		-4.10096	0.0153625	hypothetical protein			NCU04179	sah-1	1.05348	0.011755	C2H2 transcription factor
		NCU09163		-4.07342	0.000279038	hypothetical protein			NCU02690		1.05471	0.0289607	mitochondrial integral membrane protein
		NCU09640	mfs-13	-4.03955	0.0208059	MFS toxin efflux pump			NCU16778		1.05576	0.00463521	hypothetical protein
		NCU11286		-4.00892	0.00543485	hypothetical protein			NCU03815	nap-1	1.05711	0.00617312	large neutral amino acids transporter small subunit 2
		NCU05506		-3.92239	0.0279324	hypothetical protein			NCU06660	pmp-1	1.05732	0.0133835	plasma membrane proteolipid 3
		NCU07218		-3.92023	0.0282862	hypothetical protein			NCU04156	erg-2	1.06009	0.00151501	C-8 sterol isomerase, putative
		NCU02918	mkr-6	-3.89852	0.00257934	polyketide synthase 6			NCU00007	prr-4	1.06191	8.56823e-07	pH-response regulator protein palH/rim-21
		NCU05628		-3.87996	3.45481e-21	hypothetical protein			NCU02675	rbg-27	1.0633	0.0175437	RNA-3'-phosphate cyclase
		NCU02920	srdC	-3.84054	6.77854e-11	short-chain dehydrogenase/reductase SDR			NCU06478		1.0634	0.0333975	hypothetical protein
		NCU02921	srdD	-3.81613	0.00985084	cupin domain-containing protein			NCU08504		1.07145	0.0175198	hypothetical protein
		NCU08405		-3.80619	0.000321351	hypothetical protein			NCU04615	sln1	1.07239	0.0205876	osmolarity two-component system protein sln1
		NCU12028		-3.80246	1.11987e-05	hypothetical protein			NCU07200	mpr-8	1.07353	0.0460108	metalloprotease-8
		NCU09278		-3.79099	1.09082e-11	oxidoreductase			NCU00678	gdc-1	1.07404	0.00749111	glutamate decarboxylase-1
		NCU04476		-3.77337	0.0392337	hypothetical protein			NCU08216	met-11	1.0743	4.33674e-07	Cystathionine beta-synthase
		NCU01096		-3.76071	0.0232004	hypothetical protein			NCU08133	cah-4	1.07674	0.0480573	carbonic anhydrase-4
		NCU02925	fbm-1	-3.70271	0.000437684	fruiting body maturation-1			NCU09199	ty-6	1.08096	0.0412658	tyrosinase-6
		NCU05788		-3.69157	1.10261e-06	hypothetical protein			NCU04292	val-1	1.08135	0.0205672	branched-chain-amino-acid aminotransferase
		NCU02919	mkr-6	-3.68669	0.00104345	cupin domain-containing protein			NCU07671		1.08375	0.0015146	hypothetical protein
		NCU07124		-3.66433	0.0039406	hypothetical protein			NCU07879	trm-3	1.08407	0.000138203	transport of metals-30
		NCU17282		-3.6619	0.0105576	hypothetical protein			NCU07133	mbl-5	1.08713	0.0123767	metallo-beta-lactamase-5
		NCU16494	vad-18	-3.62555	5.92474e-06	hypothetical protein			NCU07962		1.08903	1.18891e-06	hypothetical protein
		NCU14124		-3.61211	0.00975903	unspecified product			NCU03076	pcd-2	1.08922	0.0104308	pyrroline-5-carboxylate dehydrogenase-2
		NCU05230		-3.60944	0.000744065	hypothetical protein			NCU05238	cys-4	1.09168	0.00151805	sulfite reductase beta subunit
		NCU06325		-3.59819	5.50172e-06	hypothetical protein			NCU06526	cyp45-14	1.09391	0.0379866	hypothetical protein
		NCU01011		-3.52316	0.0102126	hypothetical protein			NCU07269	gh92-2	1.09392	0.00225924	alpha-1,2-mannosidase
		NCU04928		-3.4892	3.45293e-10	hypothetical protein			NCU06189	alv-1	1.09518	0.0142924	5-aminolevulinate synthase
		NCU09796	gpr-38	-3.43922	5.75938e-08	Integral membrane protein			NCU03784	aap-4	1.09541	0.02513	cation chloride cotransporter
		NCU16745		-3.40893	0.0315969	hypothetical protein			NCU10610		1.09595	0.0312305	hypothetical protein
		NCU10501	sgr-33	-3.39234	7.69259e-06	hypothetical protein			NCU02400	mcp-2	1.09608	0.002728	metacaspase-2
		NCU03121		-3.37625	1.18948e-13	hypothetical protein			NCU11341	eif2B	1.09683	0.0372465	translation initiation factor eIF-2B
		NCU08079		-3.37289	0.021506	hypothetical protein			NCU06724	gln-1	1.09751	5.76539e-10	Glutamine synthetase
		NCU02930	mkr-3	-3.35914	4.74244e-09	pyridoxine-9			NCU09041		1.09867	0.0134833	L-xylulose reductase
		NCU09339		-3.35769	0.0097069	hypothetical protein			NCU05878	gt31-1	1.10097	7.34966e-05	hypothetical protein
		NCU15283	tRNA(arg)-32	-3.31278	3.4886e-14	tRNA-Arg			NCU17261		1.10399	6.57902e-05	hypothetical protein
		NCU03011	nit-14	-3.24739	6.75951e-10	hypothetical protein			NCU08339	ens-4	1.10697	0.0281824	endosome-4
		NCU05730	qa-5	-3.2178	7.7392e-06	quinate-5			NCU07476	eli-1	1.11004	0.000696064	hypothetical protein
		NCU15103	tRNA(his)-5	-3.20507	0.00303908	tRNA-His			NCU10246		1.11417	0.0441725	hypothetical protein
		NCU01292		-3.20273	1.04651e-11	hypothetical protein			NCU03266	ff-1	1.11451	0.000117583	hypothetical protein
		NCU10865		-3.20215	4.54009e-05	hypothetical protein			NCU01651		1.11576	0.0377001	hypothetical protein
		NCU05277		-3.18676	9.58891e-12	hypothetical protein			NCU03624		1.11619	0.0208059	hypothetical protein
		NCU09338		-3.17067	0.0231904	hypothetical protein			NCU07887	rdr-1	1.11657	0.000132071	ribonucleoside-diphosphate reductase small subunit
		NCU09569		-3.12107	0.000454256	hypothetical protein			NCU02259		1.11702	0.0464924	hypothetical protein
		NCU06650	spp-3	-3.11828	1.47354e-10	secretory phospholipase A2			NCU09326	gh17-4	1.11851	0.0363318	hypothetical protein
		NCU05631		-3.11704	0.000576816	hypothetical protein			NCU09778	cdc28	1.11968	0.00101143	cell division control protein 2
		NCU06582		-3.0645	0.00191022	hypothetical protein			NCU08638		1.11989	0.00892993	hypothetical protein, variant 1
		NCU02880		-3.06304	0.00306158	hypothetical protein			NCU04009	eex-1	1.12074	0.0495864	exosome exonuclease-1
		NCU09052	fem-6	-3.02608	0.00179669	hypothetical protein			NCU08072	gh16-1	1.12345	0.00783532	Cell wall glucanase
		NCU01061	dlh-4	-3.00058	3.89517e-06	dienelactone hydrolase-4			NCU11201	emp-1	1.1236	0.026567	Phosphoglycerate mutase
		NCU05848	cyp45-11	-2.97902	8.40155e-06	Cytochrome P450 monooxygenase			NCU04548	pole-1	1.12371	9.21252e-05	DNA polymerase epsilon
		NCU05712	rcd-1	-2.96738	0.000385318	regulator of cell death			NCU02402	rhc18	1.1257	5.79826e-05	hypothetical protein
		NCU06575		-2.95184	2.02256e-12	hypothetical protein			NCU00145	hH3v	1.12664	1.08391e-13	Histone H3
		NCU00947		-2.94556	5.67596e-11	hypothetical protein			NCU02107		1.12717	1.69769e-06	AMP-binding enzyme
		NCU09650		-2.94555	0.00192587	hypothetical protein			NCU08879		1.12747	9.77202e-05	hypothetical protein
		NCU08643	pho-3	-2.93947	0.000684852	Acid phosphatase			NCU11102	djc-5	1.12974	0.000125943	SCJ1
		NCU05855		-2.9322	3.10648e-05	O-methyltransferase			NCU04649		1.13112	0.00224287	dehydrase
		NCU09568		-2.92947	5.71096e-05	hypothetical protein			NCU02717	msp-17	1.13506	0.0483651	pre-mRNA-splicing factor clf-1
		NCU05063	gh88-1	-2.91949	0.00013316	glycosylhydrolase family 88-1			NCU03535		1.13805	0.000964895	hypothetical protein
		NCU00175	tpd-1	-2.9036	8.37588e-11	terpenoid-1			NCU04326	stk-29	1.13962	0.00357977	protein kinase
		NCU04529		-2.88586	0.00331304	hypothetical protein			NCU01569		1.14538	0.00208711	WD repeat containing protein 48
		NCU05852	gll-1	-2.88235	3.10533e-05	glucuronan lyase-1			NCU02333	aga-1	1.14609	0.0468186	arginase, variant 1
		NCU02927		-2.87857	9.045e-05	hypothetical protein			NCU03043	acon-4	1.1493	0.0107487	C2H2 finger domain-containing protein FlbC
		NCU04556		-2.87585	4.80001e-05	hypothetical protein			NCU07934		1.15231	0.0168459	hypothetical protein
		NCU07789		-2.84245	0.00758799	hypothetical protein			NCU04545		1.153	0.0138627	hypothetical protein
		NCU05236		-2.83885	2.0623e-06	hypothetical protein			NCU03278		1.15304	0.00100811	protein-ER retention protein
		NCU16473		-2.82713	3.44169e-07	hypothetical protein			NCU05458		1.15308	4.55409e-07	hypothetical protein
		NCU10572		-2.82155	1.18464e-12	short chain oxidoreductase			NCU11409	arh-1	1.15427	1.24261e-05	ATP-dependent RNA helicase chl-1
		NCU16805		-2.81579	1.58693e-09	hypothetical protein			NCU04108	iao-3	1.15593	0.00701865	isoamyl alcohol oxidase-3
		NCU10687		-2.81464	2.31144e-05	hypothetical protein			NCU01767	pph-5	1.15718	0.0486485	phophatase 2C family protein
		NCU04445		-2.81153	0.00975903	hypothetical protein			NCU05784		1.15721	0.00263143	hypothetical protein
		NCU07760	gh61-2	-2.76201	0.000267525	endoglucanase IV			NCU04327	drl-1	1.15799	8.13396e-06	DNA replication licensing factor MCM2
		NCU08337		-2.75861	1.70202e-06	hypothetical protein			NCU02611	rrn-3	1.16047	0.0122863	multiple RNA-binding domain-containing protein 1
		NCU07736	pep5	-2.75204	5.12607e-07	Pep5 homolog			NCU02929		1.163	0.0279323	hypothetical protein
		NCU08813		-2.74246	0.0430309	hypothetical protein			NCU06539		1.16357	6.3264e-08	hypothetical protein
		NCU06861	gh43-3	-2.7216	2.10426e-07	glycosyl hydrolase family 43 protein			NCU07156	his-6	1.16359	0.0450869	imidazole glycerol phosphate synthase hisHF
		NCU14014		-2.70216	0.000433213	unspecified product			NCU04374		1.16698	0.000149091	MFS transporter
		NCU10285	cyp45-33	-2.6973	0.00044824	cytochrome-P450-like-33			NCU02761		1.16763	0.00484058	hypothetical protein
		NCU05580		-2.68888	0.0473934	membrane transporter			NCU02742	nup-14	1.16812	0.0138822	hypothetical protein
		NCU07094		-2.6815	0.00014527	monooxygenase			NCU00276	mip-1	1.16931	0.00137962	DNA polymerase gamma
		NCU09103	cyp45-22	-2.67144	3.39675e-10	hypothetical protein			NCU05194	drl-4	1.1707	0.000174769	DNA replication licensing factor Mcm6
		NCU01325		-2.67034	0.0207907	hypothetical protein			NCU17176		1.17092	0.0224033	alpha/beta hydrolase
		NCU07350		-2.66	0.0221052	hypothetical protein			NCU07537		1.17249	0.00323724	hypothetical protein
		NCU04557		-2.6467	0.000320919	hypothetical protein			NCU01804		1.17278	0.016568	nudix/MutT family protein
		NCU06381	gh17-1	-2.64497	0.000379973	GPI-anchored cell wall beta-1,3-endoglucanase EglC			NCU07318	man-1	1.17319	0.00455847	mannose-1
		NCU07976		-2.63509	0.000341493	hypothetical protein			NCU03685		1.17523	0.000626255	hypothetical protein, variant 1
		NCU05518	cuo-3	-2.61883	1.41763e-12	peroxisomal copper amine oxidase			NCU03010	lys-3	1.17797	0.00455847	L-aminoadipate-semialdehyde dehydrogenase large subunit
		NCU14148		-2.6041	0.00419281	unspecified product			NCU01928	dsc-5	1.17887	0.0186598	DSC E3 ubiquitin ligase complex subunit 5, putative
		NCU15366	tRNA(met)-8	-2.59231	0.0430088	tRNA-Met			NCU02169		1.18191	0.00085459	hypothetical protein
		NCU07107		-2.58961	0.00102381	hypothetical protein			NCU07559		1.1836	0.0291927	hypothetical protein
		NCU02486		-2.58033	1.39088e-05	hypothetical protein			NCU03114	rpo-2	1.18378	0.0350054	SSU72
		NCU08773		-2.57883	8.60402e-05	hypothetical protein			NCU02127	mcc-2	1.18557	0.0307222	methylcrotonyl carboxylase-2
		NCU09177		-2.55851	0.00331276	hypothetical protein			NCU11424	cao-2	1.18621	0.000951933	carotenoid oxygenase 2
		NCU08839		-2.55162	0.0121337	hypothetical protein			NCU07852	mrp-25	1.18643	0.0322403	ribosomal protein L13
		NCU02926	srdI	-2.53991	9.39839e-06	hypothetical protein			NCU02046		1.19119	0.000903375	hypothetical protein
		NCU16643		-2.53693	0.000713091	hypothetical protein			NCU11338		1.19137	0.00117564	hypothetical protein
		NCU10916		-2.53201	0.048968	hypothetical protein			NCU01421		1.19163	0.000861814	hypothetical protein
		NCU04490		-2.51343	3.30133e-06	hypothetical protein			NCU03051	rbg-12	1.19224	0.00338297	WD domain-containing protein
		NCU15262	tRNA(glu)-2	-2.51083	0.0301508	tRNA-Glu			NCU08047		1.19323	1.82871e-09	hypothetical protein
		NCU09717		-2.50256	2.9906e-12	hypothetical protein			NCU08597		1.19791	6.85019e-10	hypothetical protein
		NCU07623	ala-4	-2.4985	8.24238e-08	alanine-4			NCU06102		1.19936	0.0446785	hypothetical protein
		NCU10538		-2.49673	3.52116e-05	hypothetical protein			NCU08715		1.20104	0.0038301	hypothetical protein
		NCU08224		-2.49629	0.00326781	hypothetical protein			NCU02302	chol-11	1.20167	0.00113547	Phosphatidylserine decarboxylase
		NCU05584		-2.48902	0.00274195	hypothetical protein			NCU04193		1.20261	0.00443689	hypothetical protein
		NCU04123		-2.48741	0.013201	hypothetical protein			NCU08134		1.20371	0.0223096	hypothetical protein
		NCU08318		-2.48592	0.00130713	hypothetical protein			NCU00447	gsl-2	1.20473	9.34139e-11	serine palmitoyltransferase 2
		NCU05935		-2.47119	0.00181272	hypothetical protein			NCU04168	gh16-2	1.20511	0.00938652	hypothetical protein
		NCU11309		-2.47102	5.26004e-06	Integral membrane protein			NCU04274	sts1	1.21221	1.02022e-06	nuclear envelope protein Cut8
		NCU05061	sgr-16	-2.46783	2.14078e-20	hypothetical protein			NCU02956	apr-4	1.21361	0.00710124	aspartic proteinase
		NCU06698	gnn	-2.43625	1.878e-06	glycogenin			NCU10169		1.21821	0.0462481	hypothetical protein
		NCU02023	mdr-5	-2.4269	0.0460292	multi-drug resistance-5			NCU04430		1.21858	0.0155441	leupeptin-inactivating enzyme 1
		NCU09169	trg-4	-2.42382	6.45167e-07	transcriptional regulator-4			NCU02603		1.21927	0.00367762	oxidoreductase
		NCU07898	gh61-13	-2.41739	1.32935e-07	endoglucanase IV			NCU05025	tah-8	1.21962	0.00245945	hypothetical protein
		NCU06359		-2.39399	0.00039848	hypothetical protein			NCU03950		1.22087	2.39266e-10	hypothetical protein
		NCU04371	fkr-3	-2.37605	0.000132071	peptidyl-prolyl cis-trans isomerase fkr-3			NCU01808	cyc-1	1.22094	0.0362132	Cytochrome c
		NCU09356		-2.3722	5.67573e-09	hypothetical protein			NCU09880	snr-15	1.22246	0.0485798	small nuclear ribonucleoprotein-15
		NCU02298		-2.35842	0.00284558	hypothetical protein			NCU07381	dnr-2	1.22278	0.0125387	DNA repair-20
		NCU05903		-2.34551	4.54009e-05	hypothetical protein			NCU09995	nhp-1	1.22348	0.0139307	hypothetical protein, variant 2
		NCU03600	gtp-5	-2.34137	5.37245e-10	guanine triphosphate binding-5			NCU08768		1.22484	0.0417434	hypothetical protein
		NCU08716	cyp45-21	-2.34109	0.00012753	CND11p			NCU03079		1.22571	0.00176045	hypothetical protein
		NCU07532		-2.33384	8.57188e-07	hypothetical protein			NCU16653		1.22688	0.0242088	hypothetical protein
		NCU00052	mcr-1	-2.32872	8.87305e-07	methylacyl-CoA racemase-1			NCU06005	glk-1	1.22759	0.00434181	glycerol kinase-1
		NCU12051		-2.30697	7.97417e-05	hypothetical protein			NCU06152		1.22936	0.0486965	hypothetical protein
		NCU00297		-2.28759	0.00387688	hypothetical protein			NCU05831		1.23093	0.0399305	hypothetical protein
		NCU10894		-2.28106	0.00622046	hypothetical protein			NCU10031		1.23161	0.0408573	monooxygenase
		NCU09855	nic-9	-2.28065	0.0298013	nicotinic acid-9			NCU03204	fes-5	1.23214	0.0210202	iron-sulfur subunit-5
		NCU03430		-2.27835	0.00144631	Septal pore-associated protein, putative			NCU04189	cot-2	1.23297	1.83527e-08	glucan synthesis regulatory protein
		NCU04148		-2.26943	0.000475151	hypothetical protein			NCU08738	mfs-8	1.23345	0.0107681	MFS peptide transporter
		NCU07034		-2.26451	0.0177121	hypothetical protein			NCU04347		1.23348	0.00435381	pyruvate formate lyase activating enzyme
		NCU04583		-2.26435	5.73412e-08	acetyltransferase			NCU01188	uce-12	1.23599	1.38854e-08	ubiquitin-conjugating enzyme-12
		NCU07441		-2.26244	8.74932e-06	hypothetical protein			NCU00504		1.2361	0.0090633	hypothetical protein
		NCU05866		-2.26186	0.00184486	hypothetical protein			NCU02785	aro-8	1.23799	0.0027901	phospho-2-dehydro-3-deoxyheptonate aldolase
		NCU03286		-2.26185	0.0255698	hypothetical protein			NCU06112	gdc-3	1.24049	0.0233116	glutamate decarboxylase-3
		NCU07977		-2.25657	5.42133e-05	hypothetical protein			NCU04871		1.24098	0.0445883	hypothetical protein
		NCU00973		-2.2552	1.08393e-08	hypothetical protein			NCU09327	cyt-4	1.24155	0.00141785	Protein phosphatase
		NCU05948		-2.24636	7.9199e-05	hypothetical protein			NCU05820		1.24167	0.000555098	hypothetical protein
		NCU04630		-2.24496	0.00453213	hypothetical protein			NCU02940		1.24246	0.0195795	hypothetical protein
		NCU03756	phe-9	-2.23809	8.16453e-09	phenylalanine-9			NCU00171	cmd-3	1.24282	0.00126183	calmodulin-3
		NCU05131		-2.20914	6.4878e-06	hypothetical protein			NCU02191		1.2449	0.0144121	hypothetical protein
		NCU06060		-2.19964	0.00293088	hypothetical protein			NCU05863		1.24611	0.032104	hypothetical protein
		NCU06341		-2.19958	9.09967e-06	MFS transporter, variant 1			NCU05410	arg-5	1.2469	0.010948	Acetylornithine aminotransferase
		NCU17225		-2.18393	0.00824576	hypothetical protein			NCU06438	ser-1	1.24704	0.0319624	serine-10
		NCU00776	T	-2.18246	0.0122537	Tyrosinase			NCU06272	mrp-72	1.24729	0.003486	mitochondrial ribosomal protein-72
		NCU06235		-2.18113	0.000776601	hypothetical protein			NCU06636	div-36	1.249	0.0355116	nuclear division-36
		NCU08790		-2.17732	0.00148307	hypothetical protein			NCU06420		1.24987	0.000468768	hypothetical protein
		NCU09990		-2.16653	0.000597157	hypothetical protein			NCU07754	aap-1	1.25698	0.000353523	methionine permease
		NCU05843	tam-2	-2.14437	1.13537e-10	ammonium transporter 1			NCU06351	pht-1	1.25986	0.000803137	Phytase
		NCU16474		-2.14096	0.0362285	hypothetical protein			NCU02056		1.26037	0.0105163	salicylaldehyde dehydrogenase
		NCU00384		-2.11739	0.0319783	hypothetical protein			NCU07668	mdr-12	1.26073	0.000395266	multi-drug resistance-12
		NCU07970		-2.11453	0.0317983	hypothetical protein			NCU03092		1.26187	0.00265931	nuclear localization sequence binding protein
		NCU04501		-2.11362	0.00620942	hypothetical protein			NCU03347	nic-4	1.26198	0.0195685	kynurenine-oxoglutarate transaminase 1
		NCU10684		-2.11141	0.000578874	hypothetical protein			NCU06354	snr-11	1.26331	0.0208084	small nuclear ribonucleoprotein-11
		NCU02198		-2.10676	0.000427778	hypothetical protein			NCU15832		1.26347	0.013702	hypothetical protein
		NCU09874		-2.10638	0.000450752	hypothetical protein			NCU03768	lpl-2	1.26755	0.00116483	lysophospholipase-2
		NCU03949	npd-1	-2.09746	5.32953e-08	FMN-dependent 2-nitropropane dioxygenase			NCU05133	gle-1	1.26975	0.00469277	UDP-glucose 4-epimerase
		NCU09173		-2.09562	6.89691e-05	hypothetical protein			NCU14098		1.27281	0.00654217	unspecified product
		NCU12104		-2.09426	2.09347e-06	hypothetical protein			NCU00329	vad-1	1.273	0.0150818	VAD-1
		NCU05164		-2.08745	2.02308e-13	short chain dehydrogenase/reductase SDR			NCU07001	met-5	1.275	1.95715e-05	homoserine O-acetyltransferase
		NCU17062		-2.08114	1.38679e-08	hypothetical protein			NCU00503		1.27684	0.00042294	nonselective cation channel protein
		NCU08223		-2.0722	0.0383533	hypothetical protein			NCU09551	mdr-14	1.28267	0.000141991	multi-drug resistance-14
		NCU08050		-2.06676	0.00161651	hypothetical protein			NCU01855		1.28316	0.0289031	hypothetical protein
		NCU08530		-2.05813	3.86639e-09	hypothetical protein			NCU00828	pmpr-2	1.28725	0.0344538	peroxisomal membrane protein-2
		NCU06555		-2.04376	0.0215475	hypothetical protein			NCU00222		1.2888	0.00126954	hypothetical protein
		NCU08183		-2.03758	0.00105624	hypothetical protein			NCU00536	cys-25	1.28982	0.0396112	homoserine O-acetyltransferase
		NCU06119	set-5	-2.03357	0.0235038	SET-5			NCU01786	rpd-3	1.29184	2.555e-07	ribose-phosphate pyrophosphokinase II
		NCU06140	vsd-8	-2.03238	6.8303e-09	hypothetical protein			NCU06758		1.29223	0.0335206	hypothetical protein
		NCU06067	cdc24	-2.03212	1.31638e-05	rho guanyl nucleotide exchange factor			NCU03078		1.29384	0.0179283	hypothetical protein
		NCU02363		-2.02998	0.000185541	RTA1 domain-containing protein			NCU00152	bud4	1.29527	2.37062e-09	GTP binding protein
		NCU01348	put-3	-2.02565	0.0027955	putrescine-3			NCU00015		1.29953	0.00374946	hypothetical protein
		NCU09713		-2.02343	8.72181e-06	Septal pore-associated protein, putative			NCU06276	irs-4	1.29994	0.000158868	Septal pore-associated protein, putative
		NCU01853	bet-1	-2.01434	0.0192802	choline dehydrogenase			NCU00031		1.30041	0.0419425	hypothetical protein
		NCU10895	msh4	-2.01003	0.0213918	mutS ortholog 4 protein			NCU10155	pole-2	1.30115	0.000393488	DNA polymerase epsilon subunit B
		NCU04342		-2.00186	0.00026752	hypothetical protein			NCU00147	adi1	1.30198	0.0262588	ARD/ARD family protein
		NCU08179	gh79-2	-2.00185	0.00324451	hypothetical protein			NCU06810		1.304	0.000158868	hypothetical protein
		NCU04058	tah-7	-1.99726	8.07047e-05	bZip transcription factor, putative			NCU09971		1.30404	0.0100515	hypothetical protein
		NCU09187		-1.99194	0.000230884	hypothetical protein			NCU09018	gpc-2	1.30478	0.0409561	glutaminyl-peptide cyclotransferase-2
		NCU05004		-1.99181	1.14445e-05	hypothetical protein			NCU08851		1.30504	0.000395266	hypothetical protein
		NCU12068		-1.98697	7.44911e-05	hypothetical protein			NCU09274	gib-2	1.30733	0.000165438	hypothetical protein
		NCU05872		-1.98132	0.00140499	hypothetical protein			NCU05050	had-2	1.30931	0.00102381	hydroxyacid dehydrogenase-2
		NCU06081		-1.96171	7.82074e-09	hypothetical protein			NCU10567		1.30998	3.03742e-08	hypothetical protein
		NCU10591		-1.94408	0.00158962	hypothetical protein			NCU02771	ppy-1	1.31174	0.00366543	uroporphyrinogen decarboxylase
		NCU06120		-1.94106	0.0287591	hypothetical protein			NCU09253		1.31338	6.66643e-06	DUF907 domain-containing protein
		NCU08774		-1.93939	0.014853	hypothetical protein			NCU16381		1.31367	0.0258171	hypothetical protein
		NCU07044	mbl-4	-1.93248	5.08147e-05	metallo-beta-lactamase-4			NCU06553		1.31747	0.0328567	hypothetical protein
		NCU06913		-1.93141	4.09327e-06	hypothetical protein			NCU09395		1.31765	0.014853	hypothetical protein
		NCU04496		-1.92967	0.000264204	hypothetical protein			NCU16903		1.31862	0.0133665	hypothetical protein
		NCU16721		-1.92166	7.61883e-06	Integral membrane protein			NCU07523	cgl-1	1.31926	8.45113e-06	Conidia beta-glucanase gene 1
		NCU12085		-1.92077	0.0369263	hypothetical protein			NCU07731		1.32106	3.53706e-05	hypothetical protein
		NCU12067		-1.91972	3.86639e-09	hypothetical protein			NCU06153		1.32318	0.0301508	monooxygenase
		NCU00509		-1.90723	0.000341493	hypothetical protein			NCU03497	trm-51	1.32492	0.000430027	plasma membrane iron permease
		NCU05639		-1.90335	0.00434585	hypothetical protein			NCU14063		1.32535	0.0167841	unspecified product
		NCU06296		-1.87807	1.62346e-12	hypothetical protein			NCU03344	gt1-1	1.32738	0.029188	hypothetical protein
		NCU08986		-1.87684	4.07107e-05	hypothetical protein, variant 1			NCU02336	gt9-2	1.32757	0.0392185	capsule associated protein
		NCU01107		-1.86794	1.41763e-12	Short-chain dehydrogenase			NCU06651	znf-3	1.33184	8.67557e-08	zinc finger transcription factor-3
		NCU05036		-1.86782	0.00158962	hypothetical protein			NCU06811		1.33203	0.00197935	hypothetical protein
		NCU01562		-1.86369	0.00194746	2,4-dichlorophenoxyacetate alpha-ketoglutarate dioxygenase			NCU09516	mus-41	1.34143	0.0058681	DNA repair protein rad-5
		NCU16418		-1.86341	2.47146e-05	hypothetical protein			NCU14024		1.34365	0.0410276	unspecified product
		NCU07410		-1.86292	0.00765714	hypothetical protein			NCU04115	clt-2	1.34493	0.0269715	clathrin light chain
		NCU01528	gpd-1	-1.86291	6.18032e-08	glyceraldehyde 3-phosphate-dehydrogenase			NCU03657	gh63-1	1.34611	0.0204821	mannosyl-oligosaccharide glucosidase
		NCU17050		-1.86181	4.16083e-05	hypothetical protein			NCU01064		1.34783	0.0341066	Con-6 domain-containing protein
		NCU00648	aap-5	-1.86067	0.00114015	choline transporter			NCU04418		1.34798	0.0165151	hypothetical protein
		NCU05045	mfs-3	-1.85788	0.00491911	MFS monocarboxylate transporter			NCU08484	mus-27	1.34841	0.000393749	chromosome segregation protein
		NCU16673		-1.85779	0.000728397	hypothetical protein			NCU16682		1.34859	0.00072398	PXA domain-containing protein
		NCU07022	sodh-2	-1.85228	1.87073e-15	sorbitol dehydrogenase-2			NCU00469		1.35029	0.0420237	alpha-tubulin suppressor protein Aats1
		NCU02369	gh28-1	-1.8522	0.00076174	Polygalacturonase			NCU02291	gcd-1	1.35231	0.0068562	glutaryl-CoA dehydrogenase-1
		NCU09357		-1.85207	9.09967e-06	stage V sporulation protein K			NCU10507		1.35263	0.0123295	hypothetical protein
		NCU08435	rrp3	-1.85189	3.28652e-09	RNA-dependent RNA polymerase			NCU16555		1.3528	0.000283218	hypothetical protein
		NCU01027		-1.84837	0.00893026	hypothetical protein			NCU02348	mus-25	1.35346	0.000236728	DNA repair and recombination protein RAD54
		NCU05153		-1.84092	0.00241205	carbohydrate O-acetyltransferase			NCU14068		1.35449	0.019712	unspecified product
		NCU10470		-1.84089	0.00654217	hypothetical protein			NCU00596	lia-2	1.3545	0.000182714	lipoyltransferase
		NCU14116		-1.83977	0.0341503	unspecified product			NCU07384	mic-23	1.35577	0.0407914	mitochondrial thiamine pyrophosphate carrier 1
		NCU09053		-1.83294	4.86731e-06	hypothetical protein			NCU11241		1.35623	0.0441687	nuclease domain-containing protein
		NCU09099		-1.8324	0.00181827	hypothetical protein			NCU02826	trm-16	1.3563	0.00636279	sodium/calcium exchanger protein
		NCU05869		-1.83094	0.000568129	hypothetical protein			NCU08397		1.35692	1.17574e-06	hypothetical protein
		NCU07811		-1.83088	2.09707e-08	hypothetical protein			NCU03861	gne-2	1.35732	0.0346995	glutaminase-2
		NCU17278	tol-2	-1.82734	4.28039e-05	tolerant-2			NCU09425	ndvB	1.35738	0.0201926	cellobionic acid phosphorylase
		NCU01313		-1.82144	0.00517698	hypothetical protein			NCU04653		1.35894	0.000362241	LCCL domain-containing protein
		NCU12050		-1.81905	0.00487525	hypothetical protein			NCU02130		1.35897	3.21396e-12	hypothetical protein
		NCU04931		-1.81734	0.00169518	hypothetical protein			NCU05000		1.36562	0.0196158	hypothetical protein
		NCU05381		-1.81061	0.0003189	hypothetical protein			NCU01347		1.36727	1.59152e-05	hypothetical protein
		NCU09054		-1.80734	0.0120742	hypothetical protein			NCU11211		1.3678	0.000746651	hypothetical protein
		NCU05068		-1.80664	0.00016562	hypothetical protein			NCU02258		1.368	0.0210534	hypothetical protein
		NCU09570	gst-5	-1.80322	0.000164903	glutathione transferase			NCU07855		1.3696	2.34453e-13	hypothetical protein
		NCU14060		-1.8021	5.8658e-09	unspecified product			NCU00920		1.37143	0.0165193	isoleucyl-tRNA synthetase
		NCU06443		-1.80058	0.0150845	hypothetical protein			NCU09410		1.37147	0.0333661	hypothetical protein
		NCU02092		-1.79407	0.00996309	hypothetical protein			NCU07909		1.37171	0.0135484	hydrolase
		NCU14154		-1.79353	8.61906e-05	unspecified product			NCU01698		1.37331	0.0273323	4F5 family protein
		NCU03494	pin-c	-1.79124	0.0159636	heterokaryon incompatibility protein			NCU03267		1.37443	2.13821e-07	NAD+ kinase Utr1
		NCU06817		-1.79038	5.72084e-05	hypothetical protein			NCU02455	fkr-5	1.3759	0.0261658	FKBP-type peptidyl-prolyl cis-trans isomerase
		NCU07332		-1.78827	0.000735999	hypothetical protein			NCU03488	pyr-4	1.37731	0.000148575	orotidine-5'-phosphate decarboxylase Pyr-4
		NCU07333		-1.78632	0.000149028	hypothetical protein			NCU02174		1.37891	0.0240729	hypothetical protein
		NCU07081	lip-2	-1.78286	2.76257e-17	lipase-2			NCU02694		1.37965	0.014853	hypothetical protein
		NCU02251		-1.77907	0.032724	hypothetical protein			NCU00334	exr-5	1.38037	0.0229629	exoribonuclease-5
		NCU02051		-1.77437	6.43379e-09	hypothetical protein			NCU17101		1.38066	0.0186204	hypothetical protein
		NCU09910		-1.76654	1.7618e-06	hypothetical protein			NCU01961	apn-2	1.38376	0.0424116	DNA lyase Apn2
		NCU09406	cuo-1	-1.76147	0.00450362	Copper amine oxidase			NCU10897	dash-5	1.38644	0.0483651	hypothetical protein
		NCU03378		-1.75993	0.00159045	TOL			NCU00650	rbg-3	1.38767	0.000521075	Wdr1p
		NCU03107		-1.7591	4.38339e-17	MFS transporter			NCU04385	leu-2	1.38777	0.000128215	3-isopropylmalate dehydratase
		NCU04480		-1.75428	3.56034e-07	hypothetical protein			NCU07787	ccg-14	1.38949	0.00631525	clock controlled protein CCG-14
		NCU00871		-1.74366	0.0165015	hypothetical protein			NCU07836	pan-3	1.39533	0.00243891	pantotheic acid-3 protein, variant 1
		NCU09599		-1.73993	7.93027e-08	hypothetical protein			NCU07607	sut-16	1.39824	0.00994939	sugar transporter-16
		NCU02909	gh75-1	-1.73792	3.71669e-06	Chitosanase			NCU07158		1.40136	0.000176875	hypothetical protein
		NCU05382		-1.73784	0.0206553	hypothetical protein			NCU03697		1.40239	4.13303e-06	FAD binding domain-containing protein
		NCU14089		-1.73701	0.0360984	unspecified product			NCU01199	sna-7	1.40319	0.0416176	snare complex-7
		NCU08655		-1.73042	0.000116207	hypothetical protein			NCU06826	rec-11	1.40346	2.42791e-05	recombination-11
		NCU04416		-1.72763	0.00136057	hypothetical protein			NCU09830	mig-12	1.4041	0.00310897	ABC multidrug transporter
		NCU09188		-1.72693	0.000185946	hypothetical protein			NCU07353		1.408	0.0289954	UPF0499 protein
		NCU05074		-1.72519	6.25665e-10	hypothetical protein			NCU05433	dno-5	1.40846	1.55603e-05	hypothetical protein
		NCU08189	gh1-2	-1.72402	0.000646163	Endo-1,4-beta-xylanase			NCU04131	kpr-12	1.4104	0.00157137	kinetochore protein-12
		NCU07080		-1.7191	5.93814e-05	hypothetical protein			NCU05302	gtp-8	1.41069	0.0346939	guanine triphosphate binding-8
		NCU07017		-1.70997	3.66502e-07	hypothetical protein			NCU00718		1.41155	0.0379423	hypothetical protein
		NCU06583	stk-44	-1.7096	0.00430835	serine/threonine protein kinase-44			NCU01652	met-21	1.41339	0.000430593	methionine-21
		NCU05035	vad-12	-1.7078	0.00366543	hypothetical protein			NCU14092		1.41476	0.030963	unspecified product
		NCU02220	mig-7	-1.70628	0.000341493	menadione-induced gene-7 protein			NCU04391	mdr-4	1.41631	0.0324337	multi-drug resistance-4
		NCU04657		-1.69654	0.00033576	1-aminocyclopropane-1-carboxylate deaminase			NCU03598		1.41667	0.000279038	Septal pore-associated protein, putative
		NCU08793		-1.68949	3.90169e-05	hypothetical protein			NCU03906		1.41743	0.00886553	BSD domain-containing protein
		NCU16561		-1.68714	0.042564	hypothetical protein			NCU08440		1.41827	0.000281617	hypothetical protein
		NCU02903	gpr-16	-1.6868	0.0021362	Integral membrane protein			NCU06799	vad-5	1.41887	1.91972e-13	fungal specific transcription factor
		NCU02212		-1.68644	8.53066e-06	hypothetical protein			NCU05116	emp-15	1.42148	0.00244728	Phosphoglycerate mutase
		NCU05501		-1.68132	0.000306922	hypothetical protein			NCU08404		1.42466	0.00146451	hypothetical protein
		NCU07766		-1.67523	0.000147882	hypothetical protein			NCU08146		1.42719	9.96384e-05	hypothetical protein
		NCU07063	apr-8	-1.67346	0.000236892	hypothetical protein			NCU05394		1.4284	0.00944862	MFS transporter
		NCU08969		-1.66615	0.0170717	hypothetical protein			NCU04493		1.4308	1.72393e-11	hypothetical protein
		NCU09964		-1.66553	0.00938461	hypothetical protein			NCU04847	div-9	1.43196	2.41979e-06	cyclin
		NCU06747		-1.66115	1.29169e-06	hypothetical protein			NCU03935	hom-2	1.43387	0.00360102	Homoserine dehydrogenase
		NCU08055	zip-1	-1.66076	6.41155e-12	B-zip transcription factor, putative			NCU02683	dno-3	1.43417	0.0175141	hypothetical protein
		NCU08125		-1.65959	0.000338916	hypothetical protein			NCU02278		1.43637	0.000474459	hypothetical protein
		NCU05699		-1.65914	0.0294552	hypothetical protein			NCU05977	dps-1	1.44034	0.00031796	dihydropicolinate synthase-1
		NCU09170	gh43-4	-1.65527	0.0251956	alpha-N-arabinofuranosidase II			NCU09947		1.44063	0.0322403	hypothetical protein
		NCU11287		-1.65073	7.88361e-16	hypothetical protein			NCU08901	tah-12	1.44068	0.00144555	hypothetical protein
		NCU01441	pur-3	-1.64996	6.18584e-05	purine-3			NCU01410		1.44194	0.00723759	DUF1711 domain-containing protein
		NCU03751		-1.64758	2.2102e-05	hypothetical protein			NCU07553		1.44197	0.0191037	hypothetical protein
		NCU05037	dps-3	-1.64686	0.00534731	dihydropicolinate synthase-3			NCU07608	ppm-3	1.44213	0.0348422	ribose 5-phosphate isomerase A
		NCU01906	gcy-2	-1.63888	0.00886079	Putative d-galacturonic acid reductase			NCU05587	arp6	1.44256	0.00888647	actin-like protein arp-6
		NCU05693		-1.63794	5.56787e-06	interferon-induced GTP-binding protein Mx2			NCU01985	cys-11	1.444	1.39738e-06	sulfate adenylyltransferase
		NCU05018		-1.63486	0.000441774	hypothetical protein			NCU14062		1.444	0.0256379	unspecified product
		NCU14165		-1.63319	0.00416405	unspecified product			NCU08824	mol-3	1.44439	1.01213e-09	molybdopterin binding domain-containing protein
		NCU01209		-1.63225	0.000951933	hypothetical protein			NCU06048	crp-73	1.446	6.7285e-05	40S ribosomal protein S30
		NCU07550	tpi-1	-1.63215	1.27125e-09	Triosephosphate isomerase			NCU07119	nps-2	1.44663	8.87305e-07	nonribosomal peptide synthase 2
		NCU09024		-1.63215	0.00572104	hypothetical protein			NCU09200		1.44912	0.000770993	hypothetical protein
		NCU16905		-1.63158	0.000174186	hypothetical protein			NCU01403		1.45409	1.40399e-21	GPI anchored protein
		NCU00988	mfs-11	-1.62967	0.000177326	MFS quinate transporter			NCU02605	rpo-14	1.45653	0.0174447	DNA-directed RNA polymerase I/II/III subunit 10
		NCU07767		-1.62483	0.0201239	hypothetical protein			NCU00106	pro-4	1.45793	0.00355944	glutamate 5-kinase
		NCU15152	tRNA(ala)-22	-1.61744	0.0375298	tRNA-Ala			NCU06095	csp-2	1.45796	1.18033e-07	CP2 transcription factor
		NCU06991		-1.61713	0.00680389	hypothetical protein			NCU16651	fol-2	1.45869	0.0113141	folate-2
		NCU00994	apr-2	-1.6157	0.000175545	endothiapepsin			NCU09115	cyp45-23	1.45909	1.14822e-05	cytochrome P450 52A11
		NCU07239		-1.61538	0.0293134	hypothetical protein			NCU16787		1.46139	0.017877	hypothetical protein
		NCU08191		-1.61035	2.01524e-05	hypothetical protein			NCU09739	fld	1.46772	0.00629368	ADA-7
		NCU00873		-1.60843	9.26683e-11	hypothetical protein			NCU02895		1.47005	0.049837	MutT/nudix family protein
		NCU16449		-1.60775	0.0135473	hypothetical protein			NCU08741	ham-3	1.47192	0.00484343	Hyphal anastamosis protein 3
		NCU05681		-1.60505	0.000563745	hypothetical protein			NCU06752		1.47293	0.00030021	hypothetical protein
		NCU02703		-1.60469	0.000163379	hypothetical protein			NCU08490	trm-2	1.47497	0.0369031	hypothetical protein
		NCU04392		-1.59944	0.0016296	hypothetical protein			NCU00939	dcc-1	1.48064	0.00191485	development and carotenogenesis control-1 protein
		NCU11050		-1.59844	6.4099e-05	DUF455 domain-containing protein			NCU09829		1.48309	2.5404e-05	hypothetical protein
		NCU06416	uc-3	-1.59468	0.00399466	thymine dioxygenase			NCU08625		1.48645	0.00619105	hypothetical protein
		NCU02852	cyp45-31	-1.59413	3.26746e-07	Cytochrome P450			NCU05521		1.48742	0.0208414	pathogenicity protein, variant 1
		NCU04949		-1.59179	0.00830725	hypothetical protein			NCU09354		1.4881	0.000576746	hypothetical protein, variant 1
		NCU06860	mdr-15	-1.58624	0.000208334	multi-drug resistance-15			NCU09403	nmr-3	1.48857	0.00639022	nitrogen metabolite regulation-3
		NCU08531		-1.58438	0.00988895	hypothetical protein			NCU08184	sgr-28	1.48917	0.0128732	hypothetical protein
		NCU00984		-1.57787	4.19289e-07	von Willebrand domain-containing protein, variant 1			NCU03827	mrp-9	1.49346	0.0372379	40S ribosomal protein S9
		NCU05624	ane-2	-1.57375	0.000803137	asparaginase-2			NCU09094	rrm-9	1.4981	0.0364238	rRNA maturation-9
		NCU10040		-1.57245	0.016568	hypothetical protein			NCU09644	uvs-3	1.50313	0.00426862	UVS-3
		NCU04130	acy-1	-1.57116	2.98351e-10	acylase-1			NCU01633	sut-5	1.50537	0.00616337	sugar transporter-5
		NCU07270		-1.57067	0.00048197	hypothetical protein			NCU02790		1.50684	0.000229991	hypothetical protein
		NCU02470		-1.56735	0.00257725	hypothetical protein			NCU07923		1.50713	0.0436755	hypothetical protein
		NCU05519		-1.56512	3.47982e-09	MFS transporter			NCU17251		1.50896	0.0039558	hypothetical protein
		NCU03323		-1.56366	0.0208084	hypothetical protein			NCU16750		1.51113	0.0187106	hypothetical protein
		NCU05102		-1.56076	1.38194e-05	hypothetical protein			NCU02059	apr-3	1.51153	0.000258557	endothiapepsin
		NCU01754	adh-1	-1.55676	0.0154971	alcohol dehydrogenase I			NCU03372	fam-8	1.51364	0.010557	nonspecific lipid-transfer protein
		NCU08013		-1.55577	0.0299415	hypothetical protein			NCU11410	cdc7	1.51396	1.54869e-06	cell cycle protein kinase
		NCU00715	bet-4	-1.55421	0.0018226	betaine-4			NCU04466		1.51614	0.000568129	cyanamide hydratase
		NCU02480		-1.55182	0.000890288	short-chain dehydrogenase/reductase, variant 1			NCU04319	spc-1	1.52007	0.00153657	spindle pole body component
		NCU08473	gh71-4	-1.54541	0.000856223	alpha-1,3-glucanase			NCU03018	rbg-9	1.5223	0.00696796	small nucleolar ribonucleoprotein complex subunit
		NCU01297		-1.54537	5.89192e-05	hypothetical protein			NCU02128	adh-1	1.52256	0.00419536	alcohol dehydrogenase-10
		NCU04963	sut-9	-1.54443	0.0277123	sugar transporter-9			NCU05992		1.52294	0.0413291	hypothetical protein
		NCU08199		-1.54394	0.00716775	6-hydroxy-D-nicotine oxidase			NCU04592	cem-4	1.52457	8.12826e-06	condensing enzyme (mitochondrial)-4
		NCU08491		-1.54029	0.00978017	hypothetical protein			NCU11216		1.52541	0.00317095	hypothetical protein
		NCU14125		-1.53951	0.0408663	unspecified product			NCU11337		1.52556	0.00886079	hypothetical protein
		NCU05853	sut-12	-1.53744	0.00127485	sugar transporter-12			NCU00150	his-7	1.52729	0.040367	phosphoribosylformimino-5-aminoimidazole carboxamide ribotide isomerase, variant 2
		NCU10042	emp-7	-1.53638	2.52344e-09	enolase			NCU09049		1.53078	0.0068684	hypothetical protein
		NCU05089	mfs-2	-1.53449	7.49157e-06	MFS monocarboxylate transporter			NCU00608		1.53183	0.0390368	AMP-binding enzyme
		NCU11331		-1.52767	0.0301508	hypothetical protein			NCU04127	sec61-2	1.53435	0.0277614	hypothetical protein
		NCU03361		-1.52241	0.000486868	hypothetical protein			NCU09302		1.5367	0.00178241	WD repeat-containing protein
		NCU09245	plp-2	-1.52006	2.14163e-08	patatin-like phospholipase domain-containing protein			NCU06597	mkr-4	1.53718	0.00158771	hypothetical protein
		NCU05896	mic-34	-1.51969	0.0161704	mitochondrial carrier-34			NCU03530	acw-6	1.53932	0.000450752	anchored cell wall protein 6
		NCU07737		-1.51681	0.0216028	Salicylate hydroxylase			NCU04291		1.5424	0.0201596	hypothetical protein
		NCU00173	ce1-2	-1.51501	3.27656e-22	esterase D			NCU06906		1.54437	0.0485487	hypothetical protein
		NCU07140	mfs-21	-1.51453	2.28401e-10	allantoate transporter			NCU02693	erg-26	1.54451	0.00439073	Putative sterol-4-alpha-carboxylate 3-dehydrogenase, decarboxylating
		NCU17188		-1.51386	0.00247449	hypothetical protein			NCU05982	coq-3	1.54952	0.0157729	hexaprenyldihydroxybenzoate methyltransferase
		NCU07931		-1.51312	0.000309013	glyoxylate reductase			NCU08881		1.55263	1.96341e-05	hypothetical protein
		NCU01620		-1.51294	0.00159575	hypothetical protein			NCU00755	mdr-2	1.55458	0.00141149	multi-drug resistance-20
		NCU00987	cyp45-23	-1.51173	0.00150459	pisatin demethylase			NCU08100		1.55753	0.0265684	hypothetical protein
		NCU00992		-1.51117	0.00526956	hypothetical protein, variant 1			NCU07996		1.55834	0.00736573	F-box and WD domain-containing protein
		NCU09532		-1.5089	0.00323433	L-threo-3-deoxy-hexulosonate aldolase			NCU00030	mnu-2	1.5588	0.024435	mitochondrial nuclease-2
		NCU00790	hak-1	-1.5054	0.0134524	potassium transporter hak-1			NCU04728	emp-8	1.56081	4.9337e-05	hexokinase-1
		NCU01573		-1.49867	0.0197537	hypothetical protein			NCU00128		1.56325	0.0121337	hypothetical protein
		NCU05990	mfs-23	-1.49377	0.000128057	cell surface receptor/MFS transporter, variant 2			NCU07901		1.5644	0.00584375	hypothetical protein
		NCU02516		-1.49021	0.027839	hypothetical protein			NCU03893		1.56527	1.10261e-06	short-chain dehydrogenase/reductase SDR
		NCU02133	sod-1	-1.48709	1.44084e-12	superoxide dismutase			NCU04539	ldh-5	1.57378	0.0165778	lactate dehydrogenase-5
		NCU06009		-1.48646	0.000125216	oxidoreductase			NCU02438	tca-19	1.57402	0.016568	tricarboxylic acid-19
		NCU15684	Fsr-86	-1.48542	0.0417063	rRNA			NCU07585	ppy-4	1.57545	6.06346e-08	Siroheme synthase
		NCU03489	sah-4	-1.48537	3.57475e-06	Short aerial hyphae defective 4			NCU16398		1.57596	0.0389744	hypothetical protein
		NCU07751		-1.48354	0.00756126	hypothetical protein			NCU09648	ahd-3	1.58156	0.00610182	alhehyde dehydrogenase-3
		NCU03813	fdh	-1.48345	0.0268896	formate dehydrogenase			NCU02328		1.58238	0.0250935	O-methyltransferase
		NCU01357		-1.4834	0.00609329	hypothetical protein			NCU08328		1.58379	0.0388514	hypothetical protein
		NCU05185	cyp45-9	-1.48205	0.00346995	bifunctional P-450:NADPH-P450 reductase			NCU09929		1.58523	0.00933337	hypothetical protein
		NCU01353	gh16-1	-1.48127	0.000962269	mixed-linked glucanase			NCU08329	mrp-43	1.58854	0.0377272	mitochondrial ribosomal protein subunit L23
		NCU06836	acu-5	-1.47239	0.00610182	acetyl-coenzyme A synthetase			NCU01811		1.59053	0.00252629	hypothetical protein
		NCU02875		-1.46857	0.00505484	hypothetical protein			NCU00638		1.59486	0.0140568	hypothetical protein
		NCU07338	gt32-2	-1.46702	4.90045e-08	alpha-1,6-mannosyltransferase Och1			NCU00717		1.59537	1.08526e-06	DUF1212 domain membrane protein
		NCU07413	pyr-12	-1.46492	0.0350241	pyrimidine-12			NCU00560		1.59678	2.03231e-05	WD domain-containing protein
		NCU09823	gpr-39	-1.46209	0.00548878	hypothetical protein			NCU07776	acw-5	1.59864	0.000108644	anchored cell wall protein 5
		NCU07894	opt-3	-1.46152	0.000120841	oligopeptide transporter-3			NCU02704		1.60577	3.83783e-07	branched-chain alpha-keto acid dehydrogenase E2 component
		NCU09559	ccg-9	-1.46147	4.6846e-06	clock-controlled protein 9			NCU08432		1.60593	0.00031177	hypothetical protein
		NCU01123		-1.46079	0.0077093	hypothetical protein			NCU03608	ilv-2	1.61132	6.77902e-08	Ketol-acid reductoisomerase
		NCU14171		-1.45813	0.00817084	unspecified product			NCU04538		1.61438	0.00723759	hypothetical protein
		NCU05854	gpr-24	-1.45513	0.00726457	hypothetical protein, variant 2			NCU00904	ldh-2	1.61881	4.63224e-08	D-lactate dehydrogenase
		NCU01151	mpr-1	-1.45387	0.0400433	calpain-B			NCU05169	cat-4	1.61899	1.92052e-05	catalase 2
		NCU01120	spo11	-1.45148	0.0115156	meiosis-specific topoisomerase Spo11			NCU04192	apr-18	1.62474	4.16837e-07	vacuolar aspartyl aminopeptidase Lap4
		NCU04510	gcy-3	-1.45131	1.29169e-06	aldose reductase			NCU01439	ser-2	1.62502	0.00726457	D-3-phosphoglycerate dehydrogenase 1
		NCU05807		-1.44801	0.0012427	isochorismatase family protein			NCU10015	mox-7	1.62505	1.16731e-08	monooxygenase-7
		NCU09172		-1.44687	0.0241918	hypothetical protein			NCU07808		1.6258	0.00900764	hypothetical protein
		NCU01699		-1.4452	0.00262107	hypothetical protein			NCU07161		1.62632	0.0217486	hypothetical protein
		NCU06079		-1.44067	0.00136856	hypothetical protein			NCU03704	uth-2	1.6296	0.00678229	ubiquitin terminal hydrolase-2
		NCU03355	mpr-2	-1.43908	0.0103408	calpain-5			NCU04203	gh31-2	1.63584	0.00653181	glucosidase II alpha subunit
		NCU11364		-1.43759	0.0105192	ketoreductase			NCU07921		1.63652	0.00763782	hypothetical protein
		NCU08356	aam-1	-1.4356	0.00320455	acetamidase-1			NCU12033	gh18-11	1.63901	0.00805914	class III chitinase
		NCU03370		-1.43377	0.000214401	hypothetical protein			NCU05013		1.63914	2.51638e-05	hypothetical protein
		NCU04720	nit-6	-1.43358	0.0371102	nitrite reductase			NCU06135		1.64729	0.0287024	hypothetical protein
		NCU09495	set-6	-1.43332	4.35585e-06	SET-6			NCU09456	dam-3	1.64798	0.000247136	dimethylaniline monooxygenase-3
		NCU09906		-1.43262	0.0309584	hypothetical protein			NCU07663	znf-6	1.64907	0.00230562	zinc finger transcription factor-6
		NCU01066	lao	-1.43185	0.0240686	L-amino acid oxidase			NCU06076		1.6548	0.0116044	hypothetical protein, variant 1
		NCU08168		-1.42949	3.08455e-07	hypothetical protein			NCU09157		1.65497	2.4926e-06	hypothetical protein
		NCU03253		-1.42833	0.000147523	hypothetical protein			NCU09069		1.65657	7.946e-06	hypothetical protein, variant 1
		NCU07221	hcp-1	-1.42744	2.91045e-06	two-component system protein A			NCU08131	gh13-1	1.65927	4.04176e-05	Alpha-amylase
		NCU05906		-1.42508	0.000148892	hypothetical protein			NCU04435	aap-22	1.65948	2.5281e-05	general amino acid permease AGP3
		NCU00972	gh53-1	-1.42277	0.00404781	arabinogalactan endo-1,4-beta-galactosidase			NCU07252		1.66316	0.000174186	hypothetical protein
		NCU03717	eif4E-2	-1.4221	0.00317095	translation initiation factor 4E			NCU00358		1.66359	0.00328839	hypothetical protein
		NCU08522		-1.41659	0.000281617	hypothetical protein			NCU08626	phr	1.66557	1.9349e-07	deoxyribodipyrimidine photolyase
		NCU16362		-1.415	0.0137151	hypothetical protein			NCU02164		1.66846	1.08849e-08	hypothetical protein
		NCU04948		-1.40783	0.00709876	hypothetical protein			NCU08347		1.66908	1.87248e-09	hypothetical protein
		NCU01340		-1.40476	0.0117526	hypothetical protein			NCU05844		1.67295	0.00266098	hypothetical protein
		NCU10799		-1.40474	0.0397017	hypothetical protein			NCU00244	gt8-1	1.67476	1.53273e-09	glycosyl transferase, variant 1
		NCU03108	gcp-1	-1.40435	1.90117e-06	glutamate carboxypeptidase-1			NCU06986		1.67828	1.39711e-08	DUF221 domain-containing protein
		NCU09755		-1.40245	4.15604e-07	hypothetical protein			NCU03230	mrp-11	1.68085	0.0473934	mitochondrial ribosomal protein subunit S18
		NCU10521	gst-4	-1.40048	0.00945358	glutathione S-transferase-4			NCU01338		1.68642	0.00454837	DUF218 domain-containing protein
		NCU08268		-1.39979	3.5954e-08	TOR signaling pathway regulator			NCU00945	col-2	1.68899	1.40506e-07	fungal specific transcription factor
		NCU03433	spa-17	-1.39968	0.00136368	Septal pore-associated protein 17			NCU16370		1.68915	0.000623728	hypothetical protein
		NCU07454		-1.39654	0.000967702	MAC1 interacting protein 1			NCU09917		1.69018	0.00475643	hypothetical protein
		NCU03388		-1.38719	0.000301154	Stomatin family protein			NCU02789		1.69059	0.00248319	hypothetical protein
		NCU09171		-1.38637	0.0219581	hypothetical protein			NCU08850	mus-18	1.69403	0.00344925	UV-endonuclease UVE-1
		NCU02850	adh-4	-1.38377	1.35229e-09	alcohol dehydrogenase-4			NCU14012		1.69529	1.48199e-12	unspecified product
		NCU07307	cel-2	-1.38059	0.00319656	fatty acid synthase beta subunit dehydratase, variant 1			NCU07805	nit-15	1.69621	0.00140348	hypothetical protein
		NCU04205	apr-17	-1.3756	0.00157773	aspartyl protease-17			NCU02622		1.69705	0.00258216	hypothetical protein
		NCU04947	gh55-6	-1.37522	0.0294911	LysM domain-containing protein			NCU11352		1.70496	0.0230938	hypothetical protein
		NCU04049		-1.37471	0.000117583	hypothetical protein			NCU00236	fpo-1	1.70753	2.96614e-09	flavoprotein oxygenase-1
		NCU11305		-1.3725	0.0287436	hypothetical protein			NCU14002		1.70888	0.0179291	unspecified product
		NCU02479	gln-4	-1.37221	1.51794e-05	glutamine-4			NCU12023		1.71044	0.03984	mito ribosomal protein S2
		NCU10142		-1.36996	0.0158784	hypothetical protein			NCU00293		1.71176	0.015996	NADH pyrophosphatase
		NCU03184	znf-21	-1.36995	0.000247555	zinc finger transcription factor-21			NCU06669		1.71384	0.0230674	hypothetical protein
		NCU09676		-1.36647	1.37533e-06	hypothetical protein			NCU07617	acon-3	1.7167	2.87048e-05	Acr1
		NCU04603		-1.36592	0.0133672	hypothetical protein			NCU16557		1.71903	0.0267586	hypothetical protein
		NCU07351	gh67-1	-1.36142	0.0171829	Alpha-glucuronidase			NCU05049		1.72431	0.0177121	hypothetical protein
		NCU03471		-1.36125	0.00171536	DUF6 domain-containing protein			NCU16659		1.72463	0.00049073	hypothetical protein
		NCU09575	cea-2	-1.36103	0.0194753	sterol esterase			NCU14106		1.72638	6.06866e-06	unspecified product
		NCU14085		-1.35933	0.0153607	unspecified product			NCU01979	cdo-2	1.72897	0.00171536	catechol dioxygenase-2
		NCU07624	nst-7	-1.35794	0.012907	transcriptional regulator			NCU00751		1.72923	0.0197537	hypothetical protein
		NCU05070		-1.35545	0.00144631	hypothetical protein			NCU05552	mrp-6	1.73009	0.0364238	hypothetical protein
		NCU01092	cem-5	-1.35485	0.0312285	condensing enzyme (mitochondrial)-5			NCU03629		1.73161	0.0360175	hypothetical protein
		NCU14046		-1.35257	4.09327e-06	unspecified product			NCU09756		1.73214	1.21518e-05	hypothetical protein
		NCU06875		-1.35174	0.00357365	hypothetical protein			NCU05132	gt4-1	1.73637	0.00558306	hypothetical protein
		NCU09792	mic-4	-1.35045	0.0015026	mitochondrial carrier-40			NCU05392	lcm-2	1.74185	0.000269897	leucine carboxyl methyltransferase 2
		NCU00378	ahd-2	-1.35037	1.13653e-09	alhehyde dehydrogenase-2			NCU05507		1.74205	0.0281769	hypothetical protein
		NCU01156		-1.34779	4.78283e-05	hypothetical protein			NCU08149		1.74426	6.53286e-06	hypothetical protein
		NCU05928		-1.34415	0.0355897	hypothetical protein			NCU14110		1.74858	0.000464145	unspecified product
		NCU00611		-1.34191	1.80583e-05	hypothetical protein			NCU16947		1.75074	0.0027901	hypothetical protein
		NCU04542		-1.33689	0.0234843	hypothetical protein			NCU00372		1.7589	0.0077093	hypothetical protein
		NCU16917		-1.33602	0.000368635	hypothetical protein			NCU02122		1.76009	5.27882e-10	HCO3
		NCU00267		-1.33587	0.0128011	hypothetical protein			NCU16851		1.76154	0.00260563	hypothetical protein
		NCU03805		-1.33555	0.016568	hypothetical protein			NCU00360	ned-3	1.76429	0.00275342	NAD-epimerase/dehydratase-3
		NCU03287		-1.33342	0.0478228	hypothetical protein			NCU01942		1.76548	0.000269365	hypothetical protein
		NCU04172	hne-1	-1.32915	0.00455464	Hsp70-like protein			NCU04921		1.7659	0.0174447	DUF1295 domain-containing protein
		NCU06918	pup-2	-1.32746	0.00315304	purine permease-2			NCU05858	fam-2	1.77055	0.00317095	fatty acid oxygenase
		NCU16741		-1.32674	0.00969503	hypothetical protein			NCU06166	gt15-4	1.77161	0.00885632	Alpha-1,2-mannosyltransferase
		NCU05840		-1.32673	0.00150426	hypothetical protein			NCU00586	ncw-6	1.77252	0.00042294	non-anchored cell wall protein 6
		NCU10009	abc-21	-1.32618	0.00197507	ATP-binding cassette transporter			NCU08563	scon-2	1.77505	3.47982e-09	sulfur controller-2 protein
		NCU07914	pgk	-1.31539	8.53066e-06	Phosphoglycerate kinase			NCU04519	mspe-1	1.77739	0.0229621	microsomal signal peptidase-1
		NCU08037		-1.31458	0.00562073	hypothetical protein			NCU10110	hbd-3	1.7793	0.00903929	hydroxybutyryl dehydrogenase-3
		NCU06170		-1.31434	0.00128117	hypothetical protein			NCU05376	cyp45-1	1.78124	0.0116044	P450 monooxygenase
		NCU06920		-1.3121	0.000870217	hypothetical protein			NCU06533		1.78134	0.000109335	hypothetical protein
		NCU06697	stp-4	-1.30718	2.09347e-06	serine-threonine protein phosphatase-4			NCU09548	eli-2	1.78147	0.000253901	platelet-activating factor acetylhydrolase
		NCU04034		-1.3071	0.0207334	hypothetical protein			NCU09167		1.78191	0.0230691	hypothetical protein
		NCU09344		-1.30583	0.0346939	hypothetical protein			NCU03602		1.7852	0.0046962	hypothetical protein
		NCU07453		-1.30407	1.42035e-08	hypothetical protein			NCU05156		1.79231	0.00527804	hypothetical protein
		NCU09848		-1.3028	0.00309265	hypothetical protein			NCU07112		1.79425	0.00765214	hypothetical protein
		NCU00855		-1.30248	0.000350343	hypothetical protein			NCU16755		1.79826	0.0465323	hypothetical protein
		NCU03626		-1.30097	0.000130764	hypothetical protein			NCU09235	con-8	1.79964	0.000218155	conidiation-specific protein-8
		NCU09909	urt	-1.29738	0.0165224	urea active transporter			NCU05454	glp-2	1.80796	3.76929e-07	glycerol-3-phosphate dehydrogenase
		NCU14151		-1.29726	0.0344996	unspecified product			NCU00343		1.80834	0.0068684	hypothetical protein
		NCU01972		-1.29528	0.00660123	hypothetical protein			NCU04118	aki-1	1.8085	1.75534e-12	aspartokinase-1
		NCU04935	dya-2	-1.2801	0.0118258	dynamin-2			NCU10429		1.80997	0.000332076	hypothetical protein
		NCU06077		-1.27867	8.70883e-05	membrane transporter			NCU01218		1.81027	0.0437115	hypothetical protein
		NCU09613		-1.27494	0.0050238	hypothetical protein			NCU06841		1.81105	0.0411303	hypothetical protein
		NCU04285		-1.27487	0.0138133	hypothetical protein			NCU07846		1.81121	1.99904e-11	Telomere binding protein
		NCU06804	pmo-2	-1.27384	0.00376617	phenol monooxygenase-2			NCU04515		1.81721	0.0248167	hypothetical protein
		NCU07883		-1.27348	0.00178241	hypothetical protein			NCU04823	adh-12	1.82099	0.00121577	alcohol dehydrogenase-12
		NCU11383		-1.27048	0.0335206	hypothetical protein			NCU02648		1.82199	0.00583193	Methyltransferase
		NCU08795	stp-2	-1.26638	0.0112745	serine-threonine protein phosphatase-2			NCU06078		1.82293	0.012907	hypothetical protein
		NCU01869		-1.26453	0.0148837	hypothetical protein			NCU06646	rtf-1	1.82339	0.000171341	RNA polymerase II transcription factor B subunit 5
		NCU06625	cys-22	-1.26327	0.0134837	cysteine-22			NCU09787		1.8246	0.00146269	hypothetical protein
		NCU07582		-1.26252	0.00824598	hypothetical protein			NCU05767	znf-1	1.82514	0.000776601	zinc finger transcription factor-10
		NCU02876		-1.2615	0.0410276	hypothetical protein			NCU00333	adr-6	1.82793	0.00683997	ADP-ribosylation factor family protein, variant 1
		NCU03000	gh61-8	-1.26066	0.0015486	glycosylhydrolase family 61-8 protein			NCU06125		1.83008	8.98584e-09	hypothetical protein
		NCU08226	gt2-4	-1.26047	1.85247e-07	hypothetical protein			NCU05558	kat-3	1.83204	0.0384498	ketoacyl thiolase-3
		NCU06387		-1.25978	0.0361329	hypothetical protein			NCU09735		1.8329	0.0435727	Short-chain dehydrogenase
		NCU08355		-1.25823	0.0143618	hypothetical protein			NCU10852	nag-1	1.83313	0.0059133	N-acetylglucaminidase-1
		NCU01077		-1.25732	0.00763959	hypothetical protein			NCU03026	gh18-3	1.84171	0.00387688	Chitinase
		NCU02362		-1.25096	0.00134142	hypothetical protein			NCU02485		1.84236	0.0350935	hypothetical protein
		NCU05149		-1.24654	2.1537e-07	hypothetical protein			NCU02451	mhr-2	1.84342	0.0352892	mitochondrial hypoxia responsive domain-containing protein
		NCU07120		-1.24614	2.75287e-09	DUF1264 domain-containing protein			NCU08052	aqp	1.84522	0.000821697	aquaporin
		NCU08193		-1.24552	0.0402109	hypothetical protein			NCU05208		1.8454	0.00805019	hypothetical protein
		NCU08749		-1.24541	0.00821638	hypothetical protein			NCU00103	mrp-61	1.84952	0.0328567	hypothetical protein
		NCU08225	trm-34	-1.24493	0.0458791	high affinity nickel transporter nic1			NCU09390	tnr-1	1.84964	0.000140727	Tetrahydroxynaphthalene reductase
		NCU16349		-1.2442	0.0365172	hypothetical protein			NCU01068		1.85113	3.86639e-09	BAR domain-containing protein
		NCU05160	mpr-15	-1.24388	2.22221e-05	metalloprotease-15			NCU02672		1.85262	0.0208059	hypothetical protein
		NCU01270	rpd	-1.24164	0.000150821	ribose-phosphate pyrophosphokinase II			NCU01395		1.85463	6.82767e-05	WSC domain-containing protein
		NCU03398		-1.24032	0.0109621	hypothetical protein			NCU06441	ldh-1	1.85885	0.0277975	D-lactate dehydrogenase 2
		NCU03171		-1.23864	9.15921e-05	Small oligopeptide transporter			NCU08194		1.86353	0.00706913	hypothetical protein
		NCU08393		-1.23765	0.010175	hypothetical protein			NCU10055	nop-1	1.8648	0.011379	opsin-1
		NCU09610	sey1	-1.23742	0.000716417	sey-1			NCU03462		1.87014	0.0197537	leucine Rich Repeat domain-containing protein
		NCU09511		-1.23536	0.000293377	hypothetical protein			NCU09611	fak	1.8704	0.00370508	fructosamine-3-kinase
		NCU04360		-1.23514	0.000646861	hypothetical protein			NCU00602	ppy-3	1.87102	0.00144555	Siroheme synthase
		NCU05919		-1.23435	0.0203026	hypothetical protein			NCU03653	mrp-69	1.87298	0.0217486	hypothetical protein
		NCU11054		-1.23365	0.000141701	hypothetical protein			NCU02476	adh-2	1.87538	0.00958275	alcohol dehydrogenase III
		NCU07258	emp-13	-1.23292	0.027559	Phosphoglycerate mutase			NCU03851		1.87828	0.013906	hypothetical protein
		NCU08820		-1.23249	0.02453	hypothetical protein			NCU11212	nat-2	1.88056	0.0177121	N-acetyltransferase-2
		NCU05595		-1.23228	0.000258058	hypothetical protein			NCU02334		1.88299	0.00159182	hypothetical protein
		NCU06879		-1.23179	0.000158227	hypothetical protein			NCU14003		1.89233	0.0378281	unspecified product
		NCU01565		-1.23101	0.000832861	hypothetical protein			NCU06128		1.89537	6.4878e-06	hypothetical protein
		NCU05034		-1.22892	0.0101082	Septal pore-associated protein, putative			NCU05358	mlh3-1	1.89648	0.00343184	hypothetical protein
		NCU08190		-1.22782	0.0117123	hypothetical protein			NCU03978		1.89831	0.00939063	carboxylesterase
		NCU09937	gh76-5	-1.22128	4.93527e-06	Putative cell wall glycosyl hydrolase			NCU00728		1.90056	0.00117479	hypothetical protein
		NCU05924	gh1-1	-1.21847	0.0135439	Endo-1,4-beta-xylanase			NCU08120	mrp-8	1.90302	0.0215119	mitochondrial ribosomal protein-80
		NCU05243		-1.21655	0.0030525	hypothetical protein, variant 1			NCU04473	gt69-1	1.9061	0.0400163	polysaccharide export protein
		NCU07122		-1.21592	0.00732226	hypothetical protein, variant 1			NCU10051	fhb-2	1.90689	0.00947565	Flavohemoglobin
		NCU08281		-1.21426	4.33923e-05	hypothetical protein			NCU04078	adh-11	1.90885	0.0149483	alcohol dehydrogenase-11
		NCU11053		-1.21353	1.10261e-06	26S proteasome non-ATPase regulatory subunit 9			NCU04431	gh16-3	1.90961	0.0110736	endo-1,3(4)-beta-glucanase
		NCU05823		-1.21257	0.0199716	hypothetical protein			NCU02091	gh47-7	1.91403	0.00800546	ER glycosyl hydrolase
		NCU07115		-1.21171	0.0302924	hypothetical protein			NCU07127	dlh-5	1.91578	0.00346132	dienelactone hydrolase-5
		NCU05581		-1.21149	2.25e-08	hypothetical protein			NCU16826		1.91857	0.0408785	hypothetical protein
		NCU01000	dpp-9	-1.21015	0.0338269	dipeptidase-9			NCU05980	spr-13	1.92049	0.00324451	serine protease-13
		NCU04914		-1.2097	0.0135439	hypothetical protein			NCU10010		1.92922	0.0185524	hypothetical protein
		NCU14033		-1.20892	0.0214817	unspecified product			NCU16625		1.93438	0.0339066	hypothetical protein
		NCU00572	gh64-3	-1.20885	0.000518372	thaumatin family protein			NCU03514		1.94188	0.000111645	hypothetical protein
		NCU00963	fol-6	-1.20826	0.00219311	methylenetetrahydrofolate dehydrogenase			NCU16678		1.9421	0.000103092	hypothetical protein
		NCU10775	nox-2	-1.20625	0.00048197	NADPH oxidase 2			NCU03322	lip-7	1.945	0.0229629	lipase-7
		NCU04951		-1.20263	0.0364238	hypothetical protein			NCU05209		1.9458	0.00332253	hypothetical protein
		NCU01149		-1.20202	3.39862e-06	cupin domain-containing protein			NCU15719		1.95793	0.019426	rRNA
		NCU00793	tps-1	-1.20039	7.54652e-06	trehalose phosphate synthase			NCU05597	asd-3	1.97175	0.00185458	ascus development protein 3
		NCU01118	kpr-19	-1.19927	0.000283218	kinetochore protein-19			NCU03828		1.97252	0.048055	hypothetical protein
		NCU00652	mb-2	-1.19753	0.0184923	male barren-2 protein			NCU04825		1.97327	0.0141375	hypothetical protein
		NCU16912		-1.19737	0.0342697	hypothetical protein			NCU07696		1.97904	3.45783e-07	hypothetical protein
		NCU05257	tcf-22	-1.1943	4.85799e-05	transcription factor-22			NCU02939		1.98261	0.000394863	hypothetical protein
		NCU16699		-1.19394	5.22811e-05	hypothetical protein			NCU02142		1.98647	6.4878e-06	C6 transcription factor, putative
		NCU04594		-1.19379	0.000185965	4-carboxymuconolactone decarboxylase			NCU07781		1.98937	0.0193588	hypothetical protein
		NCU05017		-1.19365	0.00141149	hypothetical protein			NCU04866	ada-6	1.98974	2.76776e-11	All development-altered regulator ADA-6
		NCU00835		-1.19251	0.000307905	hypothetical protein			NCU05093	met-19	1.99015	0.00745707	methionine-19
		NCU11129	spr-12	-1.18838	0.00946948	serine protease-12			NCU07918		1.99309	0.0098145	hypothetical protein
		NCU07027	gyp-1	-1.18717	0.00132704	glycogen phosphorylase-1			NCU00306	mdr-1	1.99775	3.47816e-17	multi-drug resistance-10
		NCU02732		-1.18512	0.00807408	hypothetical protein			NCU03348	ahd-1	1.9986	0.00732456	alhehyde dehydrogenase-1
		NCU05814		-1.18479	0.011408	hypothetical protein			NCU01391		2.00233	7.14678e-08	hypothetical protein
		NCU11323		-1.18103	0.00483478	hypothetical protein			NCU09525		2.00237	0.0018226	Bacterial-type extracellular deoxyribonuclease
		NCU09316		-1.1795	2.64211e-07	hypothetical protein			NCU08635		2.00411	0.00551871	hypothetical protein
		NCU00874		-1.17856	0.00070332	hypothetical protein, variant 1			NCU06371	arh-3	2.00988	0.0111493	mitochondrial ATP-dependent RNA helicase Suv3
		NCU05012		-1.17784	0.00109984	hypothetical protein			NCU09409	mox-1	2.01121	0.000382929	monooxygenase-1
		NCU04771		-1.17243	1.85063e-08	Fructosyl-amino acid oxidase			NCU09663	ce5-1	2.01187	0.0296482	Axe2
		NCU08228	gld-2	-1.17168	0.0308539	glucose dehydrogenase-2			NCU06619	mtr	2.01238	0.00346995	neutral amino acid permease
		NCU08732		-1.1702	9.39839e-06	hypothetical protein			NCU16877		2.01252	0.030478	hypothetical protein
		NCU05429	gh13-9	-1.16962	0.00109984	1,4-alpha-glucan branching enzyme			NCU07261	alg-1	2.01502	0.00236773	beta-1,4-mannosyltransferase
		NCU01613	skb-1	-1.16881	2.43345e-05	Protein arginine N-methyltransferase HSL7			NCU00246		2.01508	6.3961e-09	hypothetical protein
		NCU06083		-1.16851	0.0308539	hypothetical protein			NCU03873		2.01582	1.38194e-05	hypothetical protein
		NCU00118		-1.16674	0.00492269	hypothetical protein			NCU06763		2.02152	0.0446069	hypothetical protein
		NCU05166		-1.166	0.0340891	hypothetical protein			NCU07562	crp-85	2.02189	0.0203026	60S ribosomal protein L43
		NCU07311		-1.16555	0.00479147	hypothetical protein			NCU00527	mgm-2	2.03506	0.0301508	mitochondrial genome maintenance-2
		NCU07802		-1.16417	0.0314218	hypothetical protein			NCU03895		2.04023	0.0213356	hypothetical protein
		NCU07201		-1.16311	0.000854247	hypothetical protein			NCU02265	frq	2.04408	3.63107e-09	period clock protein FRQ
		NCU04211		-1.15815	0.0188807	hypothetical protein			NCU08487		2.04486	2.9532e-06	hypothetical protein, variant 1
		NCU02478	gh13-8	-1.15673	0.00292257	alpha-1,3-glucan synthase Ags2			NCU04471		2.04598	0.035287	hypothetical protein
		NCU05801		-1.15297	0.00014093	hypothetical protein			NCU01063		2.04603	9.35014e-09	hypothetical protein
		NCU14013		-1.14969	0.0203415	unspecified product			NCU02787	sah-12	2.04787	3.0548e-06	hypothetical protein
		NCU05259	acds-1	-1.14722	0.00305445	acyl-CoA desaturase-1			NCU07345		2.04824	0.0227085	hypothetical protein
		NCU08188		-1.1472	0.010445	hypothetical protein			NCU16502		2.0494	9.65094e-05	hypothetical protein
		NCU00290	abc-12	-1.14625	0.0364332	ABC transporter-12			NCU03991	soa-2	2.04946	0.0103564	sterol O-acyltransferase-2
		NCU00537		-1.14272	1.10261e-06	hypothetical protein			NCU17057		2.05014	0.0104286	hypothetical protein
		NCU05498		-1.14125	0.00023725	hypothetical protein			NCU17104		2.05196	1.71687e-05	hypothetical protein
		NCU05062		-1.14124	1.99798e-05	hypothetical protein			NCU05817		2.05422	0.00586668	hypothetical protein
		NCU16942		-1.1403	0.0156328	hypothetical protein			NCU03534		2.05573	0.025183	hypothetical protein
		NCU04675		-1.13946	0.016367	hypothetical protein			NCU04727	gapd-1	2.05779	0.0011599	glucosamine-P deaminase-1
		NCU04907		-1.1393	0.00379262	hypothetical protein			NCU03957	coq-7	2.06481	0.0248445	COQ7
		NCU08384	xr	-1.13897	8.20626e-06	xylose reductase			NCU00373		2.08126	0.000440243	hypothetical protein
		NCU03015		-1.13807	0.00151805	hypothetical protein, variant 1			NCU08756		2.08365	0.00197935	hypothetical protein
		NCU07230		-1.1357	0.0119852	hypothetical protein			NCU03332	cem-2	2.08768	0.0357378	condensing enzyme (mitochondrial)-2
		NCU07308	cel-1	-1.13529	0.00526299	fatty acid synthase alpha subunit reductase, variant 1			NCU08291	ppy-7	2.08959	1.69746e-05	porphyrin-7
		NCU01873		-1.13523	0.00469023	hypothetical protein			NCU00757		2.0906	0.010457	hypothetical protein
		NCU04246	pab-2	-1.13448	0.00965891	hypothetical protein			NCU02035		2.09529	0.000275705	helix-hairpin-helix domain-containing protein
		NCU16633		-1.13411	0.0023016	hypothetical protein			NCU01649		2.09775	1.4344e-07	hypothetical protein
		NCU07111	mbl-2	-1.13381	6.61521e-05	metallo-beta-lactamase-2			NCU04170		2.11415	0.000601089	hypothetical protein, variant 1
		NCU02222		-1.13293	0.0044769	hypothetical protein			NCU06792		2.11584	1.23403e-05	mannosylphosphate transferase
		NCU12130		-1.13249	0.00301904	hypothetical protein			NCU09520		2.11824	0.000145073	Putative histidine kinase, two-component system
		NCU05151	phk-1	-1.13236	0.000997874	phosphoketolase-1			NCU03339	gtr-1	2.1221	0.00243471	glutathione reductase, variant 1
		NCU01291		-1.1323	0.00188885	hypothetical protein			NCU05827		2.12225	0.00079949	hypothetical protein
		NCU06376		-1.12866	0.011404	hypothetical protein			NCU07778		2.12596	0.000675945	hypothetical protein
		NCU11363		-1.12773	0.00834346	FAD binding domain-containing protein			NCU14131		2.12668	0.0159636	unspecified product
		NCU08784		-1.12564	0.00181584	hypothetical protein			NCU01607		2.13019	5.27882e-10	hypothetical protein
		NCU04544		-1.12388	0.0281119	hypothetical protein			NCU16419		2.1324	0.0175422	hypothetical protein, variant 1
		NCU00472	cdc37	-1.12036	0.00517835	CDC37			NCU08145	acat-3	2.13289	7.32713e-08	coenzyme A transferase
		NCU17135		-1.11974	0.0342565	hypothetical protein			NCU04872		2.13809	0.00550669	hypothetical protein
		NCU07385		-1.11906	0.0491294	hypothetical protein			NCU09528	nop-16	2.14026	0.0232287	nucleolar protein 16
		NCU07807	fba	-1.11675	0.000128632	Fructose-bisphosphate aldolase			NCU06384	sut-11	2.14473	0.000466853	sugar transporter-11
		NCU11342	sut-24	-1.11464	0.000717947	sugar transporter-24			NCU02084	aga-2	2.14641	0.0203026	arginase-2
		NCU06614		-1.11417	0.00150426	hypothetical protein			NCU08670		2.15091	6.69986e-10	hypothetical protein
		NCU14030		-1.11227	0.0229922	unspecified product			NCU08090		2.15476	4.98655e-07	hypothetical protein
		NCU16846		-1.11169	0.0423412	hypothetical protein			NCU08737		2.15933	0.0140804	hypothetical protein
		NCU03142		-1.10966	0.0118018	hypothetical protein			NCU17032		2.16071	0.00490902	hypothetical protein
		NCU00762	gh5-1	-1.10444	0.00801604	endoglucanase 3			NCU11196	hacd-3	2.16253	0.0236291	hydroxoacyl-CoA dehydrogenase-3
		NCU16936		-1.10422	0.000881058	hypothetical protein			NCU16442		2.16453	0.00284291	hypothetical protein
		NCU07818		-1.10208	0.00179607	hypothetical protein			NCU07761	gsl-12	2.16573	0.00197935	hypothetical protein
		NCU01298		-1.09948	0.00489553	hypothetical protein, variant 1			NCU10014		2.16672	0.010916	hypothetical protein
		NCU00834		-1.09904	0.00479233	hypothetical protein			NCU06114		2.16889	0.0340598	hypothetical protein
		NCU02320		-1.09785	1.14564e-05	hypothetical protein			NCU07509	cdc43	2.16912	0.0268886	geranylgeranyltransferase beta subunit
		NCU06211	tca-16	-1.09734	0.000325625	Malate dehydrogenase			NCU06538		2.16943	1.29753e-15	hypothetical protein, variant 1
		NCU12084		-1.0965	0.0365172	hypothetical protein			NCU00934		2.1715	0.0226235	hypothetical protein
		NCU04525		-1.09614	0.0163095	hypothetical protein			NCU03250		2.18368	0.00278613	hypothetical protein
		NCU03741		-1.09212	1.32935e-07	NAD kinase/ATP NAD kinase			NCU09106	crf1-1	2.18417	8.6924e-06	clockswitch protein CSW-1
		NCU11172		-1.08907	0.00455847	hypothetical protein			NCU00227		2.18465	0.0186891	mitochondrial cation transporter
		NCU06186		-1.08854	0.0419317	hypothetical protein			NCU07197	arm-1	2.18815	0.0090633	arsenic-1
		NCU08603		-1.08793	0.000102023	ankyrin repeat protein			NCU04725	ce9-1	2.18869	1.11373e-05	N-acetylglucosamine-6-phosphate deacetylase
		NCU06576		-1.08619	6.53854e-06	hypothetical protein			NCU08344	crp-62	2.19362	0.0273309	60S ribosomal protein
		NCU05309		-1.08523	0.000967702	Cut9 interacting protein Scn1			NCU00327		2.19491	0.0360997	hypothetical protein
		NCU06759		-1.08152	0.0092666	hypothetical protein, variant 1			NCU06550	pdx-1	2.20088	8.6924e-06	pyridoxine 1
		NCU08333		-1.08061	0.0107693	bleomycin hydrolase			NCU16512		2.20328	8.19748e-08	hypothetical protein
		NCU06615		-1.07938	1.05777e-07	hypothetical protein			NCU02509	crp-44	2.2132	0.0485283	60S ribosomal protein L11
		NCU07340	cbh-1	-1.07937	0.00542788	exoglucanase 1			NCU08111	ant-1	2.21891	0.0175101	arginine N-methyltransferase 2
		NCU07657		-1.07804	0.0086365	hypothetical protein			NCU12126		2.21999	0.0086365	hypothetical protein
		NCU06773	msp-35	-1.07665	0.00912098	Septal pore-associated protein, putative			NCU02365		2.22556	0.0261526	hypothetical protein
		NCU02344	gh61-12	-1.07629	0.0355116	fungal cellulose binding domain-containing protein			NCU03134	gh47-2	2.22564	0.000408976	class I alpha-mannosidase 1A
		NCU07335		-1.07528	0.0207334	hypothetical protein			NCU14040		2.22781	0.024713	unspecified product
		NCU01998		-1.07341	0.0213173	septin			NCU11095		2.22782	0.00230935	hypothetical protein
		NCU01434		-1.07326	0.00719116	hypothetical protein			NCU07288		2.22926	0.00142585	hypothetical protein
		NCU02613		-1.07132	0.0279323	hypothetical protein			NCU06890		2.23102	6.60602e-05	hypothetical protein
		NCU07210		-1.07096	0.0220967	hypothetical protein			NCU03413		2.24205	0.000113445	hypothetical protein
		NCU07974	gh61-15	-1.06958	0.0421698	glycosyl hydrolase family 61-15			NCU05535		2.24214	0.00985222	hypothetical protein
		NCU06876	ad-14	-1.06942	0.0171649	adenosine 5'-monophosphoramidase			NCU14058		2.2436	3.17896e-05	unspecified product
		NCU00487		-1.06875	0.000555098	hypothetical protein			NCU02522		2.24373	0.032724	hypothetical protein
		NCU00627	spa-1	-1.06875	0.00274195	Septal pore-associated protein 1			NCU09129		2.2543	0.0125925	hypothetical protein
		NCU14127		-1.06403	0.0499909	unspecified product			NCU02109	chi-2	2.25575	0.00206448	UDP-N-acetylglucosamine pyrophosphorylase
		NCU01065	tam-4	-1.06315	0.00112965	ammonium transporter MEP2			NCU09800	tdo-5	2.2559	2.72767e-06	taurine dioxygenase-5
		NCU03022		-1.06108	0.00257934	F-box domain-containing protein			NCU07136		2.26258	0.00663669	hypothetical protein
		NCU03081		-1.06063	0.0355116	hypothetical protein			NCU03451		2.26467	0.000447932	hypothetical protein
		NCU01815		-1.06053	0.000696064	hypothetical protein			NCU07005	gh76-9	2.27941	0.00355061	glycosyl hydrolase family 76-9
		NCU07168		-1.05614	0.0290481	hypothetical protein			NCU02390		2.2813	2.68047e-07	hypothetical protein
		NCU09231		-1.05463	0.0164005	DUF1275 domain-containing protein			NCU03404	pho-9	2.28282	0.0442972	phosphatase-9
		NCU08821		-1.05435	0.00805032	hypothetical protein			NCU14109		2.2879	0.00451334	unspecified product
		NCU01882	pup-3	-1.05415	0.00222817	purine transporter, variant 1			NCU07300	asn-2	2.28823	0.00660123	asparagine synthetase domain-containing protein 1
		NCU07281	gpi-1	-1.05122	1.54869e-06	glucose-6-phosphate isomerase			NCU05818		2.29423	2.90854e-05	Phosphatidyl synthase
		NCU01752	ncw-2	-1.04971	0.027839	non-anchored cell wall protein 2			NCU00245		2.29537	1.12977e-13	hypothetical protein
		NCU00700	gpr-15	-1.04964	3.32921e-05	hypothetical protein			NCU07442	bet-3	2.30016	0.00599225	betaine-3
		NCU03960	ham-12	-1.04956	0.0122611	Hyphal anastamosis-12 protein			NCU07720	mdr-19	2.3038	8.12522e-05	multi-drug resistance-19
		NCU07951		-1.04884	0.00503706	hypothetical protein			NCU02707	crp-39	2.3038	0.0113341	60S ribosomal protein L6
		NCU16511	ad-18	-1.04597	0.0265535	adenine-18			NCU16698		2.30491	0.0391585	twinfilin-1
		NCU07398		-1.04544	0.039164	hypothetical protein			NCU15294	tRNA(his)-8	2.305	0.00549578	tRNA-His
		NCU07564	sit-7	-1.04071	4.48057e-05	siderophore transport-7			NCU04616		2.30621	0.0107487	hypothetical protein
		NCU08527		-1.03799	4.30854e-05	hypothetical protein			NCU00999		2.31207	1.62569e-08	hypothetical protein
		NCU08687	gak-1	-1.03766	4.03991e-09	galactokinase-1			NCU03098	gh15-1	2.31353	1.11987e-05	glycosyl hydrolase
		NCU12057		-1.03636	0.0464924	hypothetical protein			NCU01059	gh47-3	2.31606	9.86999e-09	glycosyl hydrolase family 47 protein
		NCU09742	div-56	-1.0347	0.00230562	sporulation-specific protein			NCU00088	npp-1	2.31689	9.69862e-06	nitrophenylphosphatase-1
		NCU00574		-1.03338	0.0157527	hypothetical protein			NCU05395		2.31792	8.00593e-06	hypothetical protein
		NCU08056	abc-1	-1.03308	0.039603	ABC drug exporter AtrF			NCU12065		2.3183	0.0111233	hypothetical protein
		NCU04218		-1.03263	0.000862079	RTA1 domain-containing protein			NCU02377		2.326	0.0486799	hypothetical protein
		NCU04518		-1.03152	5.71496e-05	hypothetical protein			NCU04526	ce3-1	2.32712	1.09444e-09	hypothetical protein
		NCU05165	pdx-7	-1.03126	0.00800546	pyridoxine-7			NCU06210		2.32759	0.014479	hypothetical protein
		NCU16632		-1.03084	0.0197532	hypothetical protein			NCU02352	mic-11	2.3412	0.00324451	solute carrier family 25 protein
		NCU04830		-1.03005	0.00446651	hypothetical protein			NCU00069		2.34438	0.00410101	hypothetical protein
		NCU00845		-1.02917	0.024723	hypothetical protein			NCU07102		2.34554	0.000615024	hypothetical protein
		NCU08091		-1.02634	1.83794e-11	hypothetical protein			NCU05421	lia-3	2.35723	0.0108765	lipoyltransferase and lipoate-protein ligase
		NCU08721		-1.02561	0.0371646	hypothetical protein			NCU05143	znf-59	2.37138	0.00194277	zinc finger transcription factor-59
		NCU12040		-1.02551	0.00330233	hypothetical protein			NCU04883	gh18-4	2.37428	0.000291829	chitinase 1
		NCU02235	gh47-6	-1.02469	0.0030396	class I alpha-mannosidase 1A, variant 1			NCU01567		2.37762	0.0373303	hypothetical protein
		NCU04930	cea-6	-1.02457	2.66864e-05	hypothetical protein			NCU01246	ure-1	2.38123	0.0199197	urease accessory protein UreD
		NCU09674		-1.02351	0.000136457	O-methyltransferase family 3			NCU07449	mkr-5	2.38296	0.00153381	hypothetical protein
		NCU00955		-1.01954	3.7097e-07	monooxygenase			NCU01427	al-3	2.38367	1.0341e-08	geranylgeranyl pyrophosphate synthetase
		NCU08112	cyp45-18	-1.01942	0.0267915	Cytochrome P450 monooxygenase			NCU01103	cah-1	2.38687	0.000437832	carbonic anhydrase-1
		NCU09029		-1.01938	0.0065341	hypothetical protein			NCU00387	std-3	2.39405	8.00593e-06	steroid-3
		NCU16683		-1.01756	0.00965223	hypothetical protein			NCU09497	fam-3	2.39582	0.00013855	fatty acid metabolism-3
		NCU08350		-1.01534	0.00964676	hypothetical protein			NCU06743	crp-18	2.3973	0.0133672	hypothetical protein
		NCU07869		-1.01486	0.0486799	INSIG domain-containing protein			NCU09597		2.39841	0.013331	hypothetical protein
		NCU08752	cea-8	-1.01479	0.010175	acetylcholinesterase			NCU02184	chit-1	2.40516	0.005073	chitinase-1, variant 1
		NCU06043		-1.01435	0.0354927	GPR/FUN34 family protein			NCU00203	nst-5	2.40926	0.00284558	SIR2 family histone deacetylase
		NCU15836		-1.00972	1.16198e-05	hypothetical protein			NCU05340	aso-1	2.41412	3.97659e-11	alkanesulfonate oxygenase-1
		NCU08957	spa-15	-1.00843	0.0090892	Septal pore-associated protein 15			NCU05630		2.41539	0.00156662	cupin domain-containing protein
		NCU09712		-1.00533	0.00467832	hypothetical protein, variant 1			NCU05717		2.41693	0.033175	mito ribosomal protein S6
		NCU01081		-1.00393	0.00356323	hypothetical protein			NCU08982		2.4175	0.000862535	hypothetical protein
		NCU04472	dbh-4	-1.00074	0.0107859	DEAD/DEAH box helicase, variant 1			NCU05119		2.43008	0.0210534	hypothetical protein
		NCU01258	cyn-1	-1.00054	0.000555098	cyanate-1			NCU04336	mrp-28	2.43318	0.00554838	60S ribosomal protein L19
		NCU08977		-1.00037	0.0271541	long chain fatty alcohol oxidase			NCU05189	gpr-21	2.43354	7.01124e-06	hypothetical protein
									NCU07740		2.43714	6.59294e-12	hypothetical protein
									NCU14067		2.43882	0.0379088	unspecified product
									NCU09654		2.43955	5.65096e-06	MFS transporter
									NCU14065		2.44077	0.0399376	unspecified product
									NCU07819	suc-2	2.44267	0.00397946	succinate-2
									NCU04234	cyp45-7	2.44701	0.00426665	hypothetical protein
									NCU09517		2.44981	0.00603265	hypothetical protein
									NCU03635	crp-67	2.45278	0.037252	60S ribosomal protein L38
									NCU04862		2.45893	7.73005e-12	hypothetical protein
									NCU09281	gh31-1	2.45897	7.29733e-11	Alpha-glucosidase
									NCU05626		2.46392	0.000443565	hypothetical protein
									NCU08398	aep-2	2.47099	0.00159182	aldose epimerase-2
									NCU07748		2.48074	7.87617e-08	hypothetical protein
									NCU02005	cys-5	2.48569	0.000147964	phosphoadenosine phosphosulfate reductase
									NCU00187	mig-11	2.48594	6.29198e-06	carboxyvinyl-carboxyphosphonate phosphorylmutase
									NCU16925		2.48674	0.00436478	hypothetical protein
									NCU16306		2.48982	1.49615e-09	hypothetical protein
									NCU00804		2.49908	0.0318603	hypothetical protein
									NCU17016		2.50221	0.0278911	hypothetical protein
									NCU14069		2.50257	0.00475643	unspecified product
									NCU04861		2.50705	1.25022e-09	hypothetical protein
									NCU04180	mic-17	2.51631	0.00625679	mitochondrial folate carrier protein Flx1
									NCU01281		2.5186	0.00461849	hypothetical protein
									NCU02948	ncw-4	2.51969	2.71502e-08	non-anchored cell wall protein 4
									NCU06618	mpr-7	2.52705	1.48432e-10	metalloprotease-7
									NCU08648	nuc-8	2.53037	0.00195819	nuclease-8
									NCU07181		2.542	0.00727971	hypothetical protein
									NCU00659		2.54342	0.00019567	hypothetical protein, variant 1
									NCU14117		2.54522	0.030869	unspecified product
									NCU09093	drh-19	2.54662	0.0190856	DEAD box RNA helicase-PL10B
									NCU06915		2.5469	5.62118e-10	hypothetical protein
									NCU16525	std-4	2.54693	0.00651359	steroid-4
									NCU05510		2.55206	0.000506947	hypothetical protein
									NCU05851	cou-3	2.55225	0.000804287	coumarate-3
									NCU03235	cys-13	2.56263	4.00809e-05	sulfate permease II
									NCU16482		2.56844	0.0264895	hypothetical protein
									NCU06616		2.57091	0.0102215	S-adenosylmethionine-dependent methyltransferase
									NCU09596	pdo-1	2.57119	0.0114913	phytanoyl-CoA dioxygenase
									NCU06080		2.57354	6.79312e-06	hypothetical protein
									NCU01233	gcy-4	2.57693	0.000776601	glycerol dehydrogenase-4
									NCU05534		2.58176	1.69318e-07	hypothetical protein
									NCU03639	tgl-1	2.58581	0.000126707	lipase
									NCU05599	crp-32	2.59037	0.0221278	40S ribosomal protein S28
									NCU05951		2.591	1.88334e-08	hypothetical protein
									NCU01033		2.59653	1.88673e-08	hypothetical protein
									NCU11290		2.59974	0.0119055	hypothetical protein
									NCU02335		2.60144	0.0107487	short chain dehydrogenase, variant 1
									NCU01001		2.60326	0.000804419	hypothetical protein
									NCU16450		2.61705	0.00127685	hypothetical protein
									NCU09759	nuc-12	2.63212	3.49365e-05	nuclease-12
									NCU07733	etf-2	2.63278	0.00929828	electron transfer flavoprotein-2
									NCU03738	crp-33	2.63887	0.0230322	40S ribosomal protein S29
									NCU01034		2.64687	1.26753e-05	hypothetical protein
									NCU17318		2.64806	0.00505322	rRNA
									NCU00565	lia-1	2.64922	0.00387525	lipoic acid-1
									NCU06603		2.65307	5.09029e-13	ThiJ/PfpI family protein
									NCU08413		2.65719	9.81861e-05	hypothetical protein
									NCU16382		2.66119	0.000107722	hypothetical protein
									NCU07944	dpa-1	2.66694	0.00176365	deoxyribose-phosphate aldolase-1
									NCU07530	trm-35	2.67642	0.000432033	transporter smf2
									NCU05714	mrp-23	2.68006	0.0078723	50S ribosomal subunit protein L15
									NCU04163		2.68923	0.000174186	hypothetical protein
									NCU04077	cys-2	2.70093	1.88334e-08	Assimilatory sulfite reductase
									NCU08620	crp-23	2.71096	0.0144822	40S ribosomal protein S16
									NCU07857	crp-65	2.71787	0.0111493	60S ribosomal protein L34
									NCU10020	met-16	2.72683	0.00434287	methionine-16
									NCU08649		2.73082	0.000536117	hypothetical protein
									NCU06412		2.73649	4.59154e-11	hypothetical protein
									NCU03254	gh5-3	2.75355	4.18019e-07	hypothetical protein
									NCU07452	mig-2	2.75612	1.03799e-06	NADPH dehydrogenase
									NCU02500	ccg-4	2.75617	0.00801746	clock-controlled pheromone ccg-4
									NCU12075		2.7654	0.0120162	hypothetical protein
									NCU04249		2.76645	1.07728e-10	hypothetical protein
									NCU15140	tRNA(ser)-1	2.77216	0.00830725	tRNA-Ser
									NCU09685		2.77237	0.0010823	hypothetical protein
									NCU09230	cys-16	2.77378	1.72173e-12	Cystathionine gamma-lyase
									NCU02575		2.78613	0.00440267	hypothetical protein
									NCU08564	gh12-1	2.79929	8.91761e-07	hypothetical protein
									NCU00189		2.80033	0.00374946	hypothetical protein
									NCU09678		2.80614	8.06823e-05	MFS transporter
									NCU08552	mrp-41	2.80647	0.0234843	50S ribosomal protein L14
									NCU02170		2.81293	1.02964e-05	hypothetical protein
									NCU05059		2.81989	0.00600035	monooxygenase
									NCU05819	gh125-3	2.82096	8.2701e-15	DUF1237 domain-containing protein
									NCU01866	ppm-9	2.82389	0.000193446	pentose phosphate metabolism-9
									NCU08734		2.82893	0.0149795	hypothetical protein
									NCU09521	nup-32	2.83062	5.07334e-05	Ribosome biogenesis protein
									NCU00473		2.84819	0.00180247	hypothetical protein
									NCU04384		2.86696	5.71127e-08	hypothetical protein
									NCU06255		2.88141	1.80898e-15	hypothetical protein
									NCU05804	crp-52	2.8819	0.00957211	60S ribosomal protein L19
									NCU01057	tdo-2	2.8888	1.20537e-16	taurine dioxygenase-2
									NCU07948		2.88985	2.67191e-06	hypothetical protein
									NCU09430		2.91323	2.52798e-05	hypothetical protein
									NCU06306	crf5-1	2.9309	1.1833e-17	chromatin remodeling factor 5-1
									NCU14031		2.93935	0.00184598	unspecified product
									NCU15389	tRNA(pro)-3	2.94279	0.0132056	tRNA-Pro
									NCU06966	pty-1	2.94369	0.000680277	hypothetical protein
									NCU08533		2.94698	1.59044e-05	hypothetical protein
									NCU10274		2.96178	0.0264355	hypothetical protein
									NCU08557		2.97308	6.28466e-05	hypothetical protein
									NCU09365		2.97418	5.33091e-05	hypothetical protein
									NCU06542	mrp-12	2.97686	0.00777704	mitochondrial 30S ribosomal protein S12
									NCU07995		2.97733	0.0052721	hypothetical protein
									NCU00082		2.97796	0.00609329	hypothetical protein
									NCU03541		2.9869	0.0406532	hypothetical protein
									NCU03210		3.00096	3.14931e-06	hypothetical protein
									NCU04282		3.00313	0.000360744	hypothetical protein
									NCU02574		3.00706	0.000100633	hypothetical protein
									NCU09933		3.01589	4.27777e-13	ion channel protein
									NCU02196	tdo-3	3.02307	5.91335e-09	taurine dioxygenase-3
									NCU00729		3.02384	2.9784e-07	hypothetical protein
									NCU09039		3.02831	5.06863e-05	hypothetical protein
									NCU05043		3.03149	6.42945e-06	hypothetical protein
									NCU14164		3.03487	0.00310897	unspecified product
									NCU08418	tpp-2	3.03487	8.23239e-07	tripeptidyl-peptidase
									NCU04942	aap-7	3.05191	2.94574e-07	methionine permease
									NCU10063		3.05676	1.2038e-12	sugar isomerase
									NCU01055	trm-5	3.05891	9.8251e-08	chromate ion transporter
									NCU14084		3.06357	0.0207334	unspecified product
									NCU07609		3.06389	0.00100455	MFS transporter
									NCU02190	osb-4	3.06556	5.53845e-19	oxysterol-binding protein-4
									NCU01058		3.06574	2.40296e-06	hypothetical protein
									NCU04367		3.07691	0.00323367	hypothetical protein
									NCU09896	adsk-1	3.08801	0.000144226	adenylyl-sulfate kinase-1
									NCU05752	nt	3.08993	7.02024e-06	indoleamine 2,3-dioxygenase
									NCU14155		3.09358	0.00319921	unspecified product
									NCU08364	chol-16	3.10846	5.56239e-15	choline-16
									NCU11396		3.11609	2.86234e-06	hypothetical protein
									NCU02643		3.13002	0.00409001	hypothetical protein
									NCU03552		3.13769	4.05797e-09	hypothetical protein
									NCU05370		3.14769	0.0103353	hypothetical protein
									NCU03034		3.14912	0.00441135	hypothetical protein
									NCU07899		3.15477	1.80469e-06	CAIB/BAIF family protein
									NCU06413		3.1579	1.63336e-17	hypothetical protein
									NCU01399		3.17635	0.00618545	short chain dehydrogenase/reductase family protein
									NCU03700		3.17643	0.0462991	hypothetical protein
									NCU04452	mig-3	3.18658	2.96118e-16	12-oxophytodienoate reductase 1
									NCU08905		3.19016	1.56864e-09	hypothetical protein
									NCU00849		3.19085	5.67596e-11	hypothetical protein, variant 1
									NCU05822		3.19452	5.64317e-08	hypothetical protein
									NCU08724		3.19599	0.00614777	hypothetical protein
									NCU04865	pks-3	3.2083	2.97028e-09	polyketide synthase 3
									NCU09201	gpr-37	3.20931	5.07177e-18	hypothetical protein
									NCU15398	tRNA(lys)-3	3.21099	0.00729084	tRNA-Lys
									NCU01060		3.21117	7.22947e-08	hypothetical protein
									NCU01050	gh61-4	3.21512	0.027839	endoglucanase II
									NCU09959		3.22404	0.000581082	hypothetical protein
									NCU01398	thm-1	3.23242	7.92935e-05	thiol methyltransferase-1
									NCU02226	met-23	3.25066	0.000700765	methylthioribose-1-phosphate isomerase
									NCU05187		3.25357	0.00975903	hypothetical protein
									NCU07610	tdo-4	3.26127	1.0158e-05	taurine dioxygenase-4
									NCU05887		3.26503	1.73006e-07	oxidoreductase
									NCU05667	acw-3	3.27804	5.45032e-10	anchored cell wall protein 3
									NCU09445	ce15-1	3.28112	0.0253588	Cip2
									NCU14144		3.28346	1.59326e-07	unspecified product
									NCU03806	cyh-2	3.29335	0.00439073	ribosomal protein L27a.e
									NCU16323		3.30736	0.0108733	hypothetical protein
									NCU04586		3.34126	7.47776e-05	hypothetical protein
									NCU17319		3.34378	0.00817514	rRNA
									NCU04497		3.34849	3.99539e-09	hypothetical protein
									NCU00585	al-2	3.38334	2.00628e-23	phytoene synthase
									NCU04286		3.39954	0.00443689	hypothetical protein
									NCU07821	dam-2	3.40179	0.000117676	dimethylaniline monooxygenase-2
									NCU05885	mox-5	3.41424	2.43291e-12	monooxygenase-5
									NCU01943		3.43931	0.00302785	hypothetical protein
									NCU01877		3.44245	0.0208059	hypothetical protein
									NCU06432	crp-2	3.47351	0.004287	40S ribosomal protein S12
									NCU01042		3.47621	0.00139117	hypothetical protein
									NCU05084		3.47896	0.003486	hypothetical protein
									NCU00375		3.48503	0.00215232	hypothetical protein
									NCU04433	cys-14	3.49386	5.70861e-17	sulfate permease II
									NCU01095	mdr-7	3.49411	2.26103e-06	multi-drug resistance-7
									NCU08727		3.49553	6.95725e-06	hypothetical protein, variant 1
									NCU07355	gh71-5	3.50435	1.09537e-10	glycosyl hydrolase family 71 protein
									NCU04805		3.52682	1.67125e-05	hypothetical protein
									NCU09040	mig-4	3.53833	0.00022825	oxidoreductase
									NCU16366		3.54152	0.00155975	hypothetical protein
									NCU08058	hacd-1	3.54303	7.54783e-05	hydroxoacyl-CoA dehydrogenase-1
									NCU01926		3.55935	2.76603e-09	hypothetical protein, variant 1
									NCU08726	fl	3.57829	3.00732e-13	C6 zinc finger regulator fluffy
									NCU16898		3.57894	3.58975e-05	hypothetical protein
									NCU06434		3.58555	0.00938014	hypothetical protein
									NCU02323		3.61769	0.0195907	hypothetical protein
									NCU16409		3.63017	0.00100363	hypothetical protein
									NCU16441		3.6349	4.16357e-06	hypothetical protein
									NCU06160		3.63838	0.0111038	hypothetical protein
									NCU06505	gh64-2	3.65392	1.11027e-06	glucanase B
									NCU04751		3.66698	0.000320919	hypothetical protein
									NCU15118	tRNA(ser)-17	3.66894	0.00978017	tRNA-Ser
									NCU08429	gpr-31	3.70253	7.90094e-07	hypothetical protein
									NCU14097		3.70946	1.1132e-06	unspecified product
									NCU05596		3.75095	1.28974e-07	hypothetical protein
									NCU08431	gpr-32	3.75238	1.09537e-10	hypothetical protein
									NCU03830		3.77872	1.48199e-12	Telomere binding protein
									NCU02969	gsl-21	3.84538	1.79041e-13	glycosphingolipid-21
									NCU06455		3.85328	0.00294023	hypothetical protein
									NCU08455		3.87487	1.35614e-18	hypothetical protein
									NCU06040		3.91133	1.5888e-09	hypothetical protein
									NCU02195	aap-23	3.91835	2.07919e-05	high affinity methionine permease
									NCU07817	ncw-3	3.93774	0.000151923	non-anchored cell wall protein 3
									NCU04568	mfs-17	3.94363	1.26557e-13	pantothenate transporter liz1
									NCU08755	gh3-3	3.94806	7.59693e-11	beta-glucosidase 1
									NCU03831		3.95681	0.0173245	hypothetical protein
									NCU07820	mfs-29	3.95929	3.8888e-06	pantothenate transporter
									NCU07130	gh1-4	3.9847	8.76771e-09	endo-beta-1,4-D-xylanase
									NCU01837		3.99377	0.00355061	hypothetical protein
									NCU07928		4.00664	8.16074e-06	hypothetical protein
									NCU10512		4.01896	5.12075e-07	DUF895 domain membrane protein
									NCU15235	tRNA(val)-1	4.02069	0.0448982	tRNA-Val
									NCU14111		4.05288	8.82005e-05	unspecified product
									NCU06010	gh71-2	4.05879	1.50248e-27	mutanase
									NCU07780		4.12067	0.00768529	hypothetical protein
									NCU06823		4.15001	6.69099e-05	hypothetical protein
									NCU08128	cyp45-19	4.17021	1.48199e-12	cytochrome-P450-like-19
									NCU08048		4.17391	0.000271215	NAD dehydrogenase
									NCU00852	gh43-1	4.18769	0.000183441	endo-arabinase
									NCU10342		4.20115	4.81836e-07	hypothetical protein
									NCU06041	ars-1	4.20568	7.20189e-11	Arylsulfatase
									NCU05932		4.22874	6.03917e-15	hypothetical protein
									NCU07578	mic-26	4.25059	0.000291618	peroxisomal adenine nucleotide transporter 1
									NCU00747		4.26787	0.00202582	hypothetical protein
									NCU05619		4.26871	5.37245e-10	hypothetical protein
									NCU00706	crp-68	4.28699	0.000588766	60S ribosomal protein L44
									NCU05888		4.31021	5.33091e-05	dibenzothiophene desulfurization enzyme A
									NCU08178	pup-1	4.31865	8.37336e-05	purine permease-1
									NCU05883	mox-9	4.3495	2.70107e-06	xenobiotic compound monooxygenase
									NCU17055		4.36927	1.5822e-16	hypothetical protein
									NCU07325	con-1	4.37002	6.69887e-11	conidiation-specific protein con-10
									NCU05952		4.37316	8.3569e-16	hypothetical protein
									NCU07927	mic-28	4.39106	4.91721e-07	mitochondrial carrier protein
									NCU05886		4.42175	7.87617e-08	DUF895 domain membrane protein
									NCU16205		4.42782	0.0281769	unspecified product
									NCU08699	bli-4	4.42838	2.16562e-16	bli-4 protein
									NCU16786		4.46827	0.0131849	hypothetical protein
									NCU07434		4.47882	8.5102e-23	short-chain dehydrogenase/reductase SDR
									NCU07222		4.49812	0.000810676	hypothetical protein
									NCU16563		4.51103	0.00355061	hypothetical protein
									NCU09273		4.62658	1.48199e-12	hypothetical protein
									NCU09210		4.64596	2.16562e-16	dyp-type peroxidase
									NCU00848		4.6898	3.14493e-14	integral membrane protein TmpA
									NCU10016		4.73287	2.66243e-21	thermophilic desulfurizing enzyme family protein
									NCU00850		4.78702	1.09537e-10	hypothetical protein
									NCU00584		4.83327	1.43145e-12	hypothetical protein
									NCU08011		4.83487	9.44097e-11	aminotransferase
									NCU00748		4.83725	5.70861e-17	hypothetical protein
									NCU09209	gao-1	4.8866	1.53057e-24	galactose oxidase-1
									NCU05082		4.91457	0.0330613	hypothetical protein
									NCU03044		4.94481	0.00230935	hypothetical protein
									NCU00582	cry	4.95137	1.76037e-15	cryptochrome DASH
									NCU02663	lys-1	5.07996	1.75534e-12	lysine-10
									NCU05505		5.30613	0.010948	hypothetical protein
									NCU09494		5.36125	2.90837e-08	hypothetical protein
									NCU16408		5.37025	1.44084e-12	hypothetical protein
									NCU00552	al-1	5.39604	1.20391e-25	phytoene desaturase
									NCU07324	con-13	5.45577	8.17849e-10	conidiation-specific protein 13
									NCU09734		5.49922	3.36525e-22	hypothetical protein
									NCU00583		5.50389	3.1219e-05	hypothetical protein
									NCU05884	mfs-15	5.7144	9.89901e-08	MFS transporter Seo1
									NCU08770		5.77192	7.75821e-14	hypothetical protein
									NCU00851		5.97159	2.57815e-09	hypothetical protein
									NCU00292	cea-3	5.9881	1.32935e-07	cholinesterase
									NCU08769	con-6	6.13689	2.50279e-17	conidiation-specific protein 6
									NCU08457	eas	6.51595	1.20391e-25	rodlet protein
									NCU03967	vvd	6.98254	1.38681e-36	vivid PAS protein VVD
									NCU09455		7.13861	3.41491e-05	hypothetical protein
									NCU04959	gh16-4	7.26612	9.87379e-12	secreted glucosidase
									NCU14029		7.37871	9.28349e-15	unspecified product
									NCU17113		8.00901	1.38681e-36	hypothetical protein
									NCU09859	mpr-9	8.15455	6.05943e-11	metalloprotease-9

## Sheet: DEGs ∆ve-1 Light vs Dark
			Up- and Downregulated genes in the ∆ve-1 strain by light (Light vs Dark) during sexual development one day before fertilization
			DEGs downregulated in ∆ve-1 (152)							DEGs upregulated in ∆ve-1 (84)
			Gene ID	Feature	FC Log2	P-value	Description			Gene ID	Feature	FC Log2	P-value	Description
			NCU09650		-8.22143	1.69595e-20	hypothetical protein			NCU07846		1.01023	0.00294894	Telomere binding protein
			NCU05015		-7.57081	0.000672594	hypothetical protein			NCU06420		1.01646	0.0314153	hypothetical protein
			NCU03599		-6.9737	6.18326e-08	hypothetical protein			NCU07740		1.06587	0.0404085	hypothetical protein
			NCU02921	srdD	-6.87756	0.000279392	cupin domain-containing protein			NCU01347		1.08828	0.00583422	hypothetical protein
			NCU07765		-6.68582	5.72746e-13	hypothetical protein			NCU09630		1.08923	0.025271	hypothetical protein
			NCU08680		-5.62765	0.00554225	hypothetical protein			NCU01607		1.12252	0.0157453	hypothetical protein
			NCU07107		-5.47626	5.83483e-05	hypothetical protein			NCU05691		1.15704	0.00298496	hypothetical protein
			NCU00781		-5.43816	2.1373e-07	hypothetical protein			NCU03535		1.20157	0.00267095	hypothetical protein
			NCU01038		-5.28075	0.00879637	hypothetical protein			NCU05826		1.20806	0.0240734	hypothetical protein
			NCU12069		-5.0153	0.0494208	hypothetical protein			NCU03968		1.22892	7.77899e-06	hypothetical protein
			NCU08812		-4.95836	0.00136461	hypothetical protein			NCU09830	mig-12	1.27891	0.0407487	ABC multidrug transporter
			NCU02924	eph-1	-4.92622	0.00290551	epoxide hydrolase-1			NCU04179	sah-1	1.27979	0.00998512	C2H2 transcription factor
			NCU05030		-4.91367	0.0439259	hypothetical protein			NCU08440		1.29234	0.00687854	hypothetical protein
			NCU09373	mlh-2	-4.80384	0.00632357	MUTL-2			NCU05024	ff-11	1.36446	0.0211212	hypothetical protein
			NCU05938		-4.71118	0.0371838	hypothetical protein			NCU07252		1.40676	0.0129684	hypothetical protein
			NCU09854		-4.57947	0.000861084	hypothetical protein			NCU04866	ada-6	1.41933	2.88405e-05	All development-altered regulator ADA-6
			NCU09372		-4.44152	1.21935e-06	hypothetical protein			NCU03873		1.43134	0.0189852	hypothetical protein
			NCU00039		-4.41414	0.000407376	hypothetical protein			NCU03151		1.46433	0.0432634	Peroxisomal membrane protein
			NCU09780		-4.28296	0.0330019	hypothetical protein			NCU06915		1.47199	0.00506193	hypothetical protein
			NCU04556		-4.1723	3.89305e-08	hypothetical protein			NCU05819	gh125-3	1.48629	0.000843487	DUF1237 domain-containing protein
			NCU07978		-4.16231	0.000416902	hypothetical protein			NCU14012		1.5118	2.15581e-09	unspecified product
			NCU04438		-4.07503	0.0407487	hypothetical protein			NCU03552		1.58248	0.0353956	hypothetical protein
			NCU09171		-4.04889	5.72746e-13	hypothetical protein			NCU01402	iad-2	1.66251	0.0419485	indoleamine dioxygenase-2
			NCU02029		-4.01335	0.0065446	hypothetical protein			NCU08228	gld-2	1.67571	0.0072481	glucose dehydrogenase-2
			NCU00607		-3.94755	2.1069e-07	hypothetical protein			NCU08469		1.68435	0.0408959	hypothetical protein
			NCU09798	adh-9	-3.91051	0.000672594	aryl-alcohol dehydrogenase			NCU09141	mig-9	1.70612	2.44142e-07	pyridoxal reductase
			NCU00871		-3.89527	6.98504e-07	hypothetical protein			NCU08824	mol-3	1.72708	5.72746e-13	molybdopterin binding domain-containing protein
			NCU08813		-3.78936	0.0336054	hypothetical protein			NCU05858	fam-2	1.73833	0.0214878	fatty acid oxygenase
			NCU09484	apr-12	-3.77951	3.032e-06	hypothetical protein			NCU02265	frq	1.76087	3.40936e-06	period clock protein FRQ
			NCU16494	vad-18	-3.75253	0.000408242	hypothetical protein			NCU02190	osb-4	1.76573	5.84142e-06	oxysterol-binding protein-4
			NCU05788		-3.74883	1.43225e-05	hypothetical protein			NCU07748		1.77069	0.00142271	hypothetical protein
			NCU10865		-3.55786	0.000401751	hypothetical protein			NCU06010	gh71-2	1.7892	4.76899e-05	mutanase
			NCU08447	gpr-33	-3.5192	2.06162e-15	hypothetical protein			NCU08090		1.80201	0.00026282	hypothetical protein
			NCU04490		-3.4878	1.40771e-08	hypothetical protein			NCU05822		1.80829	0.0242697	hypothetical protein
			NCU00932		-3.45793	0.0050358	hypothetical protein			NCU08768		1.81536	0.00857478	hypothetical protein
			NCU04557		-3.43015	1.19712e-05	hypothetical protein			NCU16306		1.81584	0.000151702	hypothetical protein
			NCU01075		-3.42591	0.0218172	hypothetical protein			NCU06306	crf5-1	1.82972	1.39935e-06	chromatin remodeling factor 5-1
			NCU02251		-3.41983	5.61114e-05	hypothetical protein			NCU17135		1.85067	0.0235507	hypothetical protein
			NCU00175	tpd-1	-3.34193	2.6552e-13	terpenoid-1			NCU00585	al-2	1.93846	2.69109e-07	phytoene synthase
			NCU02486		-3.31686	7.93097e-08	hypothetical protein			NCU09734		1.93902	0.0134668	hypothetical protein
			NCU10659		-3.29058	0.0236682	hypothetical protein			NCU05980	spr-13	1.93918	0.0166245	serine protease-13
			NCU05630		-3.15936	0.000137649	cupin domain-containing protein			NCU07585	ppy-4	1.94718	3.90996e-11	Siroheme synthase
			NCU01562		-2.95426	8.44467e-06	2,4-dichlorophenoxyacetate alpha-ketoglutarate dioxygenase			NCU05619		1.96793	0.0497084	hypothetical protein
			NCU07981		-2.94128	0.0089304	hypothetical protein			NCU07448		2.0182	0.0135979	hypothetical protein
			NCU01292		-2.92644	1.0145e-08	hypothetical protein			NCU02476	adh-2	2.02623	0.025271	alcohol dehydrogenase III
			NCU11291		-2.9134	0.000317153	hypothetical protein			NCU04371	fkr-3	2.02999	0.00838784	peptidyl-prolyl cis-trans isomerase fkr-3
			NCU09277		-2.90164	2.28799e-07	hypothetical protein			NCU01926		2.03476	0.00919382	hypothetical protein, variant 1
			NCU09170	gh43-4	-2.85042	0.000209494	alpha-N-arabinofuranosidase II			NCU00265		2.18806	1.99596e-05	hypothetical protein
			NCU09052	fem-6	-2.80097	0.0276942	hypothetical protein			NCU10387	dam-1	2.20394	8.11992e-11	dimethylaniline monooxygenase-1
			NCU00309	wsc2-1	-2.79583	5.73862e-05	WSC domain-containing protein			NCU01059	gh47-3	2.23838	2.48438e-07	glycosyl hydrolase family 47 protein
			NCU02125		-2.71186	6.88413e-07	hypothetical protein			NCU00848		2.25316	0.00499217	integral membrane protein TmpA
			NCU08839		-2.69733	0.0452814	hypothetical protein			NCU10063		2.27387	1.64512e-06	sugar isomerase
			NCU07094		-2.67758	0.00136461	monooxygenase			NCU00850		2.29834	0.02555	hypothetical protein
			NCU07596		-2.67167	7.5215e-06	hypothetical protein			NCU08128	cyp45-19	2.31444	0.00147377	cytochrome-P450-like-19
			NCU14125		-2.66789	0.00605611	unspecified product			NCU05952		2.34232	0.000280678	hypothetical protein
			NCU00779		-2.651	0.0410459	hypothetical protein			NCU08699	bli-4	2.39991	0.000182425	bli-4 protein
			NCU02470		-2.58762	6.5777e-07	hypothetical protein			NCU05043		2.47018	0.00219503	hypothetical protein
			NCU17050		-2.53246	6.18326e-08	hypothetical protein			NCU01579		2.56891	0.000450191	hypothetical protein
			NCU05236		-2.52296	0.000195932	hypothetical protein			NCU08533		2.62537	0.000861084	hypothetical protein
			NCU00947		-2.51267	3.67616e-07	hypothetical protein			NCU09497	fam-3	2.70099	8.67318e-05	fatty acid metabolism-3
			NCU10684		-2.4912	0.000281003	hypothetical protein			NCU17271		2.76869	0.0131049	hypothetical protein
			NCU00845		-2.47265	1.21641e-08	hypothetical protein			NCU03568		2.82257	0.0363219	hypothetical protein
			NCU01898		-2.46712	0.000324431	hypothetical protein			NCU09213		2.84313	1.2193e-08	hypothetical protein
			NCU00776	T	-2.43174	0.0258189	Tyrosinase			NCU04452	mig-3	2.89711	6.96039e-13	12-oxophytodienoate reductase 1
			NCU01076		-2.43169	3.21244e-05	hypothetical protein			NCU00552	al-1	2.93669	3.08851e-07	phytoene desaturase
			NCU05866		-2.40905	0.0144551	hypothetical protein			NCU05761		2.97998	0.0479981	hypothetical protein
			NCU09169	trg-4	-2.40216	4.72357e-06	transcriptional regulator-4			NCU05768	poi-2	2.98067	0.0211099	mating response protein POI2
			NCU11309		-2.39808	5.61114e-05	Integral membrane protein			NCU08770		3.02695	0.00152204	hypothetical protein
			NCU05037	dps-3	-2.36476	0.000208743	dihydropicolinate synthase-3			NCU05766		3.11056	0.000202585	hypothetical protein
			NCU05379		-2.3581	0.0240734	hypothetical protein			NCU05763		3.25651	0.00528626	hypothetical protein
			NCU00052	mcr-1	-2.34163	9.06398e-06	methylacyl-CoA racemase-1			NCU07325	con-1	3.30342	9.35493e-06	conidiation-specific protein con-10
			NCU09691		-2.31678	0.000861084	hypothetical protein			NCU17267		3.46984	0.0008223	hypothetical protein
			NCU02920	srdC	-2.31284	0.00690184	short-chain dehydrogenase/reductase SDR			NCU07434		3.52628	1.27812e-13	short-chain dehydrogenase/reductase SDR
			NCU06339	tcf-16	-2.23803	0.0211982	transcription factor-16			NCU08769	con-6	3.55096	1.86094e-05	conidiation-specific protein 6
			NCU07894	opt-3	-2.17449	1.18809e-08	oligopeptide transporter-3			NCU17270		3.86635	8.44467e-06	hypothetical protein
			NCU04961		-2.15679	0.0299945	hypothetical protein			NCU09209	gao-1	4.1376	9.01255e-17	galactose oxidase-1
			NCU09620		-2.13254	0.0106786	hypothetical protein			NCU05762		4.14662	2.56623e-06	hypothetical protein
			NCU07966	trm-1	-2.11482	0.0234657	calcium-transporting ATPase 3			NCU17268		4.38469	1.2404e-05	hypothetical protein
			NCU05256		-2.10708	0.00154219	hypothetical protein			NCU03967	vvd	4.99179	3.7942e-18	vivid PAS protein VVD
			NCU10687		-2.08485	0.0160561	hypothetical protein			NCU09210		5.0715	1.15155e-18	dyp-type peroxidase
			NCU12068		-2.08323	0.000306238	hypothetical protein			NCU16408		5.6343	6.96039e-13	hypothetical protein
			NCU09924	gh93-1	-2.04379	0.0418674	BNR/Asp-box repeat protein			NCU04533	app	5.93743	2.48438e-07	DUF1881 domain-containing protein
			NCU06235		-1.99877	0.0135596	hypothetical protein			NCU03969		6.19046	5.65446e-26	hypothetical protein
			NCU03288		-1.95995	0.0356513	hypothetical protein			NCU17113		8.79262	7.00331e-44	hypothetical protein
			NCU04482		-1.85574	0.00263003	hypothetical protein
			NCU08013		-1.82616	0.0494208	hypothetical protein
			NCU05268	chs-6	-1.80934	0.0328678	chitin synthase D
			NCU10591		-1.80467	0.0408959	hypothetical protein
			NCU09923	gh3-7	-1.79979	0.0160561	Beta-xylosidase
			NCU00496		-1.79216	0.0226309	hypothetical protein
			NCU05061	sgr-16	-1.78808	4.38942e-10	hypothetical protein
			NCU11383		-1.77126	0.0117705	hypothetical protein
			NCU07766		-1.76731	0.000371987	hypothetical protein
			NCU00844		-1.75114	0.000259004	hypothetical protein
			NCU09692		-1.74962	0.000286999	phosphatidic acid phosphatase beta
			NCU09103	cyp45-22	-1.73692	0.000896651	hypothetical protein
			NCU03121		-1.71199	0.00324685	hypothetical protein
			NCU03287		-1.70452	0.0494208	hypothetical protein
			NCU01998		-1.69996	0.000656007	septin
			NCU05321		-1.68801	0.0110357	hypothetical protein
			NCU05928		-1.6867	0.0385183	hypothetical protein
			NCU09197		-1.68159	7.13353e-08	hypothetical protein
			NCU02478	gh13-8	-1.6704	3.1551e-05	alpha-1,3-glucan synthase Ags2
			NCU09575	cea-2	-1.61514	0.0249226	sterol esterase
			NCU14151		-1.60363	0.0397526	unspecified product
			NCU03600	gtp-5	-1.60094	0.000300766	guanine triphosphate binding-5
			NCU06698	gnn	-1.57719	0.0210171	glycogenin
			NCU05518	cuo-3	-1.56482	0.000377897	peroxisomal copper amine oxidase
			NCU07532		-1.56115	0.0110357	hypothetical protein
			NCU08721		-1.55327	0.00578491	hypothetical protein
			NCU07385		-1.55285	0.0239705	hypothetical protein
			NCU09193		-1.54976	0.000861084	hypothetical protein
			NCU16805		-1.54782	0.0265563	hypothetical protein
			NCU06824		-1.49071	0.0221682	hypothetical protein
			NCU00988	mfs-11	-1.47782	0.00506193	MFS quinate transporter
			NCU04058	tah-7	-1.444	0.0344355	bZip transcription factor, putative
			NCU01107		-1.41694	9.68881e-07	Short-chain dehydrogenase
			NCU16942		-1.41641	0.0134668	hypothetical protein
			NCU04667		-1.40847	0.00561154	hypothetical protein
			NCU08901	tah-12	-1.4084	0.0110357	hypothetical protein
			NCU07140	mfs-21	-1.40739	3.97055e-08	allantoate transporter
			NCU09613		-1.40502	0.0126586	hypothetical protein
			NCU01752	ncw-2	-1.4028	0.0148445	non-anchored cell wall protein 2
			NCU05183		-1.39668	0.0112725	hypothetical protein
			NCU05381		-1.39576	0.039579	hypothetical protein
			NCU00873		-1.38897	2.44142e-07	hypothetical protein
			NCU05843	tam-2	-1.3664	0.000656007	ammonium transporter 1
			NCU02722		-1.28621	0.0240583	hypothetical protein
			NCU07969		-1.25083	0.00293653	hypothetical protein
			NCU08055	zip-1	-1.24359	3.49358e-06	B-zip transcription factor, putative
			NCU00130	gh1-1	-1.23043	0.0265534	Beta-glucosidase
			NCU08793		-1.19646	0.0320453	hypothetical protein
			NCU00874		-1.19306	0.00348128	hypothetical protein, variant 1
			NCU09910		-1.19238	0.0131236	hypothetical protein
			NCU09356		-1.17752	0.0483142	hypothetical protein
			NCU06009		-1.17304	0.0195318	oxidoreductase
			NCU07511	het-14	-1.172	0.0234437	hypothetical protein
			NCU16633		-1.16494	0.0111919	hypothetical protein
			NCU07338	gt32-2	-1.1611	0.00018082	alpha-1,6-mannosyltransferase Och1
			NCU05953		-1.13857	0.00525389	hypothetical protein
			NCU17026		-1.13448	0.0345843	hypothetical protein
			NCU08435	rrp3	-1.09252	0.00687854	RNA-dependent RNA polymerase
			NCU04270		-1.08505	0.00265817	hypothetical protein
			NCU09937	gh76-5	-1.07542	0.000989684	Putative cell wall glycosyl hydrolase
			NCU00834		-1.07041	0.0486967	hypothetical protein
			NCU09511		-1.0679	0.0145521	hypothetical protein
			NCU07082		-1.04958	0.00136461	Aspartyl-tRNA synthetase
			NCU01108		-1.0303	0.00593274	hypothetical protein
			NCU06081		-1.01362	0.0350995	hypothetical protein
			NCU06747		-1.01142	0.0326604	hypothetical protein
			NCU07818		-1.00167	0.028157	hypothetical protein
			NCU02730		-1.00142	0.00127351	hypothetical protein

## Sheet: DEGs ∆wc-1 Light vs Dark
				Up- and Downregulated genes in the ∆wc-1 strain by light (Light vs Dark) during sexual development one day before fertilization
				DEGs downregulated in ∆wc-1 (8)							DEGs upregulated in ∆wc-1 (268)
				Gene ID	Feature	FC Log2	P-value	Description			Gene ID	Feature	FC Log2	P-value	Description
				NCU00851		-5.33845	0.0336431	hypothetical protein			NCU02950		1.05349	0.0227378	hypothetical protein
				NCU16918		-3.60208	0.0196616	hypothetical protein			NCU02126		1.05513	0.0239918	Isovaleryl-CoA dehydrogenase
				NCU05093	met-19	-3.095	0.0429383	methionine-19			NCU00018	cdc48	1.07408	0.0374837	cell division control protein Cdc48
				NCU08337		-2.38468	0.0374837	hypothetical protein			NCU08886		1.07419	0.0423193	amidohydrolase
				NCU08325	pho-5	-2.2742	0.000290801	inorganic phosphate transporter PHO84			NCU07171	arp2	1.11065	0.022059	actin-6
				NCU09564	pho-4	-2.09627	0.013245	phosphate-repressible phosphate permease, variant 1			NCU01817		1.12839	0.0239918	DIL and Ankyrin domain-containing protein
				NCU08037		-2.02517	0.0196616	hypothetical protein			NCU08005		1.14536	0.0247989	NADPH-adrenodoxin reductase Arh1
				NCU00793	tps-1	-1.164	0.0248141	trehalose phosphate synthase			NCU04187	snr-9	1.15296	0.0247989	cap binding protein
											NCU02979	ad-13	1.16294	0.0423193	adenine-13
											NCU02254	tas-1	1.16431	0.0196616	tubulin-associated protein-1
											NCU09319		1.16705	0.0328515	hypothetical protein
											NCU01254	zrg-17	1.18351	0.0249177	Zinc transporter zrg17
											NCU08292		1.19941	0.0117018	hypothetical protein
											NCU01813	sut-4	1.21932	0.049865	high affinity glucose transporter
											NCU05390	mic-2	1.25586	0.0338994	mitochondrial phosphate carrier protein
											NCU06532	pyr-1	1.25655	0.0239918	dihydroorotate reductase PyrE
											NCU06997		1.26196	0.0462726	hypothetical protein
											NCU05801		1.26568	0.0281237	hypothetical protein
											NCU00725		1.26741	0.021665	epsin-3
											NCU02138		1.2835	0.00766793	hypothetical protein
											NCU09115	cyp45-23	1.3261	0.0434308	cytochrome P450 52A11
											NCU08909	gel-3	1.3299	0.0401041	beta-1,3-glucanosyltransferase
											NCU10468	arg-4	1.33172	0.0122397	arginine biosynthesis ArgJ
											NCU03063		1.33185	0.0163263	hypothetical protein, variant 1
											NCU01503	rrm-8	1.34246	0.0332949	rRNA maturation-8
											NCU01897		1.34442	0.0415432	hypothetical protein
											NCU09500		1.35336	0.0382753	hypothetical protein
											NCU07422		1.35817	0.0188902	hypothetical protein
											NCU02704		1.36065	0.0295	branched-chain alpha-keto acid dehydrogenase E2 component
											NCU02894	mox-4	1.36244	0.0395172	monooxygenase-4
											NCU02203	znf-28	1.36615	0.049865	zinc finger transcription factor-28
											NCU06926		1.38856	0.0447891	hypothetical protein
											NCU07430	mad-1	1.40227	0.0462726	MADS box protein
											NCU09133	acw-7	1.40552	0.0498984	ACW-7
											NCU08900		1.4085	0.0163263	FMN binding oxidoreductase
											NCU05899		1.41209	0.0329529	flotillin domain-containing protein
											NCU04448	cpn-1	1.42772	0.0127626	T-complex protein 1 subunit alpha
											NCU06732	ara-1	1.43165	0.0424843	leukotriene A-4 hydrolase
											NCU00898		1.43863	0.0264418	hypothetical protein
											NCU11338		1.44628	0.0380425	hypothetical protein
											NCU05259	acds-1	1.44787	0.0485929	acyl-CoA desaturase-1
											NCU10721	mic-41	1.45737	0.0404516	solute carrier family 35 member B1 protein
											NCU03719		1.45837	0.0281237	RING finger protein
											NCU00929	spa-9	1.46109	0.022059	Septal pore-associated protein 9
											NCU08993		1.47343	0.0213142	HEAT repeat containing protein
											NCU02656		1.49001	0.00827858	hypothetical protein
											NCU00913	gwt1	1.4985	0.0104155	GPI-anchored wall transfer protein 1
											NCU09700	cpn-6	1.50459	0.0247989	T-complex protein 1 subunit beta
											NCU06340		1.50827	0.0204273	TPR repeat protein
											NCU06260	rnp-2	1.50935	0.0127626	mRNA-capping enzyme subunit alpha, variant 1
											NCU02403	ubq-1	1.5132	0.0498984	ubiquinone-1
											NCU05430	atp-2	1.51839	0.0175245	ATP synthase beta subunit
											NCU09366	pcb-6	1.51902	0.0246221	proteasome component C5
											NCU08936	ccg-15	1.52765	0.0129118	clock-controlled gene-15, variant 1
											NCU07415	pro-8	1.53066	0.0421542	proline-8
											NCU06322	drc-2	1.55064	0.0382753	DNA replication complex GINS protein psf-2
											NCU03297	ccp-1	1.55126	0.0244724	cytochrome c peroxidase, variant 1
											NCU07723		1.55326	0.0267204	norsolorinic acid reductase
											NCU06554	ser-1	1.55724	0.0462726	serine-10
											NCU01679		1.55782	0.049865	hypothetical protein
											NCU03384		1.56604	0.0432937	hypothetical protein
											NCU00027	tsp-1	1.56696	0.0359374	hypothetical protein
											NCU01477		1.56998	0.0196616	hypothetical protein
											NCU02946		1.58225	0.0404295	mitochondrial carrier domain-containing protein
											NCU06984		1.58638	0.0407297	hypothetical protein
											NCU02477	crp-42	1.58675	0.0104155	ribosome biogenesis protein Sqt1
											NCU03009	djc-2	1.59378	0.049865	zuotin
											NCU05518	cuo-3	1.60541	0.0352374	peroxisomal copper amine oxidase
											NCU06448	ech-4	1.61599	0.0336431	enoyl-CoA hydratase-4
											NCU08471	tca-9	1.61946	0.035352	succinyl-CoA ligase beta-chain
											NCU04528	lacc	1.63099	0.0424843	laccase
											NCU07542	rad23	1.65922	0.00882955	rad23-like protein
											NCU02193	cfp	1.66332	0.0341435	Pyruvate decarboxylase
											NCU06557		1.66613	0.0404516	hypothetical protein
											NCU06945		1.68074	0.0331062	hypothetical protein
											NCU01083	spe-2	1.68628	0.0227896	S-adenosylmethionine decarboxylase
											NCU05577	gh3-5	1.6929	0.022059	Beta-glucosidase
											NCU10762	alg-7	1.69491	0.0247989	UDP-N-acetyl-glucosamine-1-P transferase Alg7
											NCU06077		1.73278	0.00437079	membrane transporter
											NCU04395	neg-1	1.73348	0.0110354	endo-1,6-beta-D-glucanase
											NCU01250		1.74315	0.00594671	cystinosin
											NCU08526		1.75284	0.0360922	hypothetical protein
											NCU01752	ncw-2	1.76406	0.0415081	non-anchored cell wall protein 2
											NCU16715		1.76659	0.0239918	hypothetical protein
											NCU09200		1.77144	0.0282786	hypothetical protein
											NCU02319	mpr-16	1.77385	0.0122397	metalloprotease-16
											NCU03607	thr-9	1.77952	0.0401041	threonine-9
											NCU04129	gtm-1	1.77967	0.0372686	gamma-tocopherol methyltransferase
											NCU02278		1.78398	0.0215008	hypothetical protein
											NCU01889		1.79079	0.00594671	hypothetical protein
											NCU00355	cat-3	1.80087	0.022059	catalase-3
											NCU00984		1.80485	0.00243417	von Willebrand domain-containing protein, variant 1
											NCU07098		1.80559	0.00594671	hypothetical protein
											NCU01768		1.82691	0.0136693	hypothetical protein
											NCU03525	oar1	1.83048	0.0260258	3-oxoacyl-[acyl-carrier-protein]-reductase
											NCU05501		1.83376	0.0404836	hypothetical protein
											NCU07541		1.83509	0.0148382	hypothetical protein
											NCU11411		1.83655	0.0280997	hypothetical protein
											NCU06189	alv-1	1.84641	0.022059	5-aminolevulinate synthase
											NCU02936	pro-7	1.85155	0.0104155	proline-7
											NCU04653		1.86055	0.00793611	LCCL domain-containing protein
											NCU07021	pcr-2	1.88494	0.0127626	peptide chain release-2
											NCU01418	ccg-6	1.89152	0.0105685	clock-controlled gene-6
											NCU09136		1.92778	0.0404516	hypothetical protein
											NCU04641	fxr-3	1.96217	0.0105685	FAD-dependent oxidoreductase-3
											NCU01938		1.97642	0.022059	hypothetical protein, variant 1
											NCU09438	trl-7	1.97985	0.0188902	translation-7
											NCU08148		1.98724	0.00510481	H+/nucleoside cotransporter
											NCU01353	gh16-1	1.9949	0.0163263	mixed-linked glucanase
											NCU04131	kpr-12	2.00427	0.0137365	kinetochore protein-12
											NCU00811		2.00741	0.00443952	hypothetical protein
											NCU05185	cyp45-9	2.0137	0.0329529	bifunctional P-450:NADPH-P450 reductase
											NCU03076	pcd-2	2.02651	0.00704652	pyrroline-5-carboxylate dehydrogenase-2
											NCU05692		2.02947	0.049692	hypothetical protein
											NCU03979	bio-1	2.04096	0.0432937	biotin synthase
											NCU07938		2.04142	0.0404516	MFS transporter
											NCU06699	trm-28	2.042	0.0485929	cation diffusion facilitator 1
											NCU00987	cyp45-23	2.05001	0.0201288	pisatin demethylase
											NCU06678	rbg-3	2.05289	0.0196616	exonuclease Kem1
											NCU07175	aap-9	2.05585	0.0259878	APC amino acid permease, variant 1
											NCU06914		2.05734	0.00641502	histidyl-tRNA synthetase
											NCU08761	vsp-1	2.06597	0.0104155	vacuolar sorting receptor
											NCU05395		2.07359	0.0434308	hypothetical protein
											NCU03776	abc-9	2.07603	0.0248141	ABC transporter-9
											NCU04721		2.07791	0.0404295	neutral ceramidase
											NCU07395	dnh-1	2.08608	0.00704652	DNA-binding protein SMUBP-2
											NCU04583		2.08799	0.0104155	acetyltransferase
											NCU01713	alf1	2.08804	0.022059	tubulin-folding cofactor B
											NCU07965	dpm	2.09227	0.049865	dolichol-phosphate mannosyltransferase
											NCU05262		2.09755	0.0069557	hypothetical protein
											NCU01045	grn	2.09816	0.00159543	Ribonuclease T1
											NCU16497		2.0999	0.0227378	hypothetical protein
											NCU05733	acr-2	2.11017	0.039653	acriflavine sensitivity control protein acr-2
											NCU02064		2.11527	0.0104155	hypothetical protein
											NCU09102	gta-2	2.12302	0.0491404	glutamyl-tRNA(Gln) amidotransferase subunit A
											NCU03944		2.12314	0.022059	WD repeat containing protein 2
											NCU04496		2.12777	0.0364692	hypothetical protein
											NCU07734	znf-18	2.12981	0.0481061	zinc finger transcription factor-18
											NCU16445		2.13961	0.0249177	hypothetical protein
											NCU00648	aap-5	2.14212	0.0498984	choline transporter
											NCU10062		2.14689	0.0163263	hypothetical protein
											NCU09648	ahd-3	2.15121	0.0462726	alhehyde dehydrogenase-3
											NCU01296		2.15756	0.00437079	hypothetical protein
											NCU05830	aap-2	2.17579	0.0249177	general amino-acid permease GAP1
											NCU09746	nit-9	2.18698	0.0404516	gephyrin
											NCU02127	mcc-2	2.20654	0.0237055	methylcrotonyl carboxylase-2
											NCU08062	cyp45-17	2.20995	0.0395172	Cytochrome P450 monooxygenase
											NCU02771	ppy-1	2.22508	0.00641502	uroporphyrinogen decarboxylase
											NCU02344	gh61-12	2.22733	0.0120508	fungal cellulose binding domain-containing protein
											NCU04319	spc-1	2.2326	0.0105685	spindle pole body component
											NCU08137		2.24816	0.00622985	hypothetical protein
											NCU08029	thi-5	2.24949	0.049865	thiamine pyrophosphokinase
											NCU00334	exr-5	2.27244	0.0402577	exoribonuclease-5
											NCU00915		2.29917	0.00594671	Aspartyl-tRNA synthetase
											NCU05159	ce5-2	2.29925	0.0249177	acetylxylan esterase
											NCU06552	alg-3	2.30561	0.0432937	dolichyl-P-Man:Man(5)GlcNAc(2)-PP-dolichyl mannosyltransferase
											NCU03106		2.31468	0.0268356	hypothetical protein
											NCU12121		2.33567	0.0322791	hypothetical protein
											NCU16750		2.34803	0.0462726	hypothetical protein
											NCU16891		2.35449	0.0249177	hypothetical protein
											NCU04997	gh1-3	2.35553	0.0401041	xylanase
											NCU06521		2.35845	0.0087738	RING-4
											NCU08030	rpo-19	2.36667	0.0360922	UDP-glucose 4-epimerase Gal10
											NCU07986		2.37701	0.049692	membrane protein TMS1
											NCU02903	gpr-16	2.38285	0.0188902	Integral membrane protein
											NCU08771		2.40921	0.0065527	Acetolactate synthase
											NCU01056		2.42165	0.0432937	hypothetical protein
											NCU02648		2.42792	0.0492061	Methyltransferase
											NCU09409	mox-1	2.43522	0.0227378	monooxygenase-1
											NCU05653	cah-3	2.44465	0.0105685	carbonic anhydrase-3
											NCU07384	mic-23	2.48274	0.0372686	mitochondrial thiamine pyrophosphate carrier 1
											NCU07112		2.48361	0.0491404	hypothetical protein
											NCU07036		2.48809	0.049692	hypothetical protein
											NCU08225	trm-34	2.49753	0.0227378	high affinity nickel transporter nic1
											NCU00707		2.51474	0.0120976	hypothetical protein
											NCU00372		2.51535	0.0402577	hypothetical protein
											NCU09694		2.52257	0.00594671	hypothetical protein
											NCU02668	ghx-3	2.53104	0.00663394	glycosyl hydrolase unclassified family-3
											NCU09525		2.54527	0.035352	Bacterial-type extracellular deoxyribonuclease
											NCU08739	apr-1	2.56083	0.0163263	endothiapepsin
											NCU03513		2.57212	0.022059	hypothetical protein
											NCU00373		2.57562	0.0213142	hypothetical protein
											NCU06108		2.59609	0.00691086	UPF0135 protein
											NCU02723		2.59649	0.00437079	SFT2 domain-containing protein
											NCU08060	cyb-5	2.60152	0.0338994	Cytochrome b5
											NCU00865	odc-1	2.61066	0.00162052	oxalate decarboxylase-1
											NCU08439	abc-2	2.61822	0.0230977	leptomycin B resistance protein pmd1
											NCU00713	nic-8	2.6249	0.00645913	isochorismatase family hydrolase
											NCU02789		2.64385	0.0087738	hypothetical protein
											NCU08227	gh12-1	2.65664	0.0249177	hypothetical protein
											NCU06206		2.66314	0.0267452	hypothetical protein
											NCU11314	ste24-2	2.68039	0.0290537	Ste24-like-2
											NCU02229		2.68388	0.0111145	hypothetical protein
											NCU08100		2.73375	0.0281377	hypothetical protein
											NCU08390		2.74065	0.0404295	hypothetical protein
											NCU05908	mpr-4	2.75537	0.049692	hypothetical protein
											NCU05848	cyp45-11	2.8121	0.0304391	Cytochrome P450 monooxygenase
											NCU07778		2.82421	0.0144561	hypothetical protein
											NCU00451		2.82568	0.0136693	hypothetical protein
											NCU02250	oli	2.83725	0.00793611	ATP synthase subunit ATP9
											NCU09023	lacc-4	2.84304	0.0328515	laccase-4
											NCU06613	tam-3	2.85268	0.0065527	ammonium transporter
											NCU09326	gh17-4	2.85992	0.00166681	hypothetical protein
											NCU05394		2.92259	0.00248255	MFS transporter
											NCU04603		2.95913	0.00214423	hypothetical protein
											NCU03468	mdr-8	2.9756	0.0243435	multi-drug resistance-8
											NCU04720	nit-6	2.97827	0.0127626	nitrite reductase
											NCU06386	alg-5	2.9963	0.00810939	dolichyl-phosphate beta-glucosyltransferase
											NCU06321		3.00893	0.0244724	hypothetical protein
											NCU11320	put-2	3.03123	0.00594671	putrescine-2
											NCU05123	gt9-1	3.04961	0.0127387	capsule protein
											NCU08407		3.05179	0.0190174	MFS transporter
											NCU00294	crp-74	3.0573	0.00704652	60S ribosomal protein L10a
											NCU06906		3.07102	0.0249177	hypothetical protein
											NCU06558	oxD	3.07844	0.0293154	D-amino-acid oxidase
											NCU09479		3.08943	0.013479	hypothetical protein
											NCU14089		3.11115	0.0373245	unspecified product
											NCU02352	mic-11	3.13007	0.035352	solute carrier family 25 protein
											NCU07442	bet-3	3.15514	0.0432937	betaine-3
											NCU07827		3.16055	0.0125871	hypothetical protein
											NCU04872		3.16862	0.0246221	hypothetical protein
											NCU16404		3.20079	0.0293154	hypothetical protein
											NCU04672	mdr-18	3.25445	0.00166681	multi-drug resistance-18
											NCU06382	abc-13	3.28497	0.00594671	ABC transporter-13
											NCU02336	gt9-2	3.29236	0.00306067	capsule associated protein
											NCU16998		3.29418	0.0117018	hypothetical protein
											NCU04494	ce1-3	3.30517	0.00622985	Acetyl xylan esterase
											NCU03245		3.31715	0.0171125	hypothetical protein
											NCU08183		3.33824	0.00319419	hypothetical protein
											NCU00618	crp-6	3.35511	0.049865	40S ribosomal protein S27
											NCU07761	gsl-12	3.37754	0.00766793	hypothetical protein
											NCU09719		3.38635	0.0070512	hypothetical protein
											NCU05855		3.40744	0.0104155	O-methyltransferase
											NCU00995		3.44151	0.0432937	hypothetical protein
											NCU00730		3.46866	0.00704652	hypothetical protein
											NCU08747		3.48376	0.00480938	monooxygenase
											NCU07144		3.54055	0.0227378	hypothetical protein
											NCU06305	mfs-3	3.56534	0.00663394	tartrate transporter
											NCU07737		3.59012	0.00162052	Salicylate hydroxylase
											NCU02365		3.59825	0.049865	hypothetical protein
											NCU00633		3.60064	0.0247989	hypothetical protein
											NCU08887		3.61302	0.0344279	hypothetical protein
											NCU16992	mfa-1	3.63095	0.0370165	pheromone mfa-1
											NCU14148		3.65476	0.0281237	unspecified product
											NCU06629	gpr-13	3.72059	0.0117018	hypothetical protein
											NCU06966	pty-1	3.75559	0.0211533	hypothetical protein
											NCU09735		3.80267	0.0166871	Short-chain dehydrogenase
											NCU16441		3.84897	0.0105685	hypothetical protein
											NCU10865		3.90551	0.00766793	hypothetical protein
											NCU07205	nit-1	3.98358	0.00622985	nitrate transporter CRNA
											NCU16698		3.98554	0.049865	twinfilin-1
											NCU02904		4.01371	0.00159543	alpha/beta hydrolase fold protein
											NCU05568		4.09237	0.0227378	hypothetical protein
											NCU08643	pho-3	4.18843	0.00766793	Acid phosphatase
											NCU01886		4.2252	0.000290801	hypothetical protein
											NCU06120		4.24188	0.00640352	hypothetical protein
											NCU00829	fer-1	4.31544	0.0191004	ferric reductase-1
											NCU06114		4.63842	0.00882955	hypothetical protein
											NCU06607		4.69494	0.00159543	hypothetical protein
											NCU06432	crp-2	4.86031	0.0306823	40S ribosomal protein S12
											NCU05567		4.86221	0.0204273	hypothetical protein
											NCU01567		4.89553	0.013245	hypothetical protein
											NCU07034		5.36109	0.00119498	hypothetical protein
											NCU00732	cyp45-1	5.39551	0.000190365	trichothecene C-15 hydroxylase
											NCU00706	crp-68	5.42133	0.0211183	60S ribosomal protein L44
											NCU16786		6.86393	0.0424843	hypothetical protein
											NCU05914		7.51913	0.0129118	hypothetical protein
											NCU10889		9.11005	0.000968078	hypothetical protein

## Sheet: DEGs ∆ve-1 vs WT D
	Up- and Downregulated genes in the ∆ve-1 mutant strain (∆ve-1 vs WT) during sexual development one day before fertilization, incubated under dark conditions
	DEGs downregulated in ∆ve-1 (986)							DEGs upregulated in ∆ve-1 (1415)
	Gene ID	Feature	FC Log2	P-value	Description			Gene ID	Feature	FC Log2	P-value	Description
	NCU03779	dak-1	-1.00001	0.00847661	dihydroxyacetone kinase 1			NCU09455		8.37134	3.54202e-07	hypothetical protein
	NCU02175	inl-15	-1.00047	0.0340202	phosphatidyl inositol-specific phospholipase C			NCU07087		6.77449	6.32251e-05	hypothetical protein
	NCU09216	ti-2	-1.00093	0.00666861	tiny-2			NCU07981		6.68775	1.49943e-14	hypothetical protein
	NCU02278		-1.00424	0.0149667	hypothetical protein			NCU00292	cea-3	6.55145	3.02866e-09	cholinesterase
	NCU08705		-1.00455	0.0265066	hypothetical protein			NCU10761		6.24534	9.15242e-29	Methyltransferase
	NCU03651	mdh-2	-1.00468	0.00108811	malate dehydrogenase-2			NCU07086		6.20246	0.000831035	hypothetical protein
	NCU10775	nox-2	-1.00513	0.00299757	NADPH oxidase 2, NADPH oxidase 2, variant 1			NCU07648		6.1325	1.61318e-12	hypothetical protein
	NCU04613		-1.00621	0.0108255	HAD superfamily hydrolase			NCU05505		6.06558	0.00193896	hypothetical protein
	NCU16741		-1.00816	0.0460772	hypothetical protein			NCU09494		5.92881	3.09586e-10	hypothetical protein
	NCU01434		-1.0094	0.00842917	hypothetical protein			NCU05884	mfs-15	5.80835	3.24293e-08	MFS transporter Seo1
	NCU06638	stk-46	-1.01092	0.0164996	serine/threonine protein kinase, serine/threonine protein kinase, variant 1			NCU00583		5.79258	5.47425e-06	hypothetical protein
	NCU08601		-1.01162	0.032705	hypothetical protein			NCU09859	mpr-9	5.62932	8.5631e-06	metalloprotease-9
	NCU11236		-1.01165	0.000581651	hypothetical protein			NCU04879		5.59227	0.000529027	hypothetical protein
	NCU06658		-1.01241	0.000268466	SET domain-containing protein			NCU09952		5.55708	0.00227463	hypothetical protein
	NCU00965		-1.01251	0.000720381	hypothetical protein			NCU15307	tRNA(gln)-6	5.48199	0.00454349	tRNA-Gln
	NCU01789	ham-5	-1.0128	0.0388865	Hyphal anastamosis-5 protein			NCU07978		5.42385	5.43001e-08	hypothetical protein
	NCU04923	gcy-1	-1.01292	0.00289262	Gld1			NCU07983		5.38639	4.19642e-11	hypothetical protein
	NCU04480		-1.01421	0.00418298	hypothetical protein			NCU05187		5.32468	2.58143e-06	hypothetical protein
	NCU06677	mspe-3	-1.01716	1.45941e-05	microsomal signal peptidase-3			NCU09420	hsp2	5.22574	1.72337e-10	hsp20-like protein
	NCU02219		-1.01792	0.0274838	hypothetical protein			NCU07927	mic-28	5.2236	5.60862e-10	mitochondrial carrier protein
	NCU00278		-1.01811	2.54198e-05	hypothetical protein			NCU05084		5.19095	2.07229e-06	hypothetical protein
	NCU04268		-1.01812	0.0181603	hypothetical protein			NCU14111		5.15227	1.34692e-07	unspecified product
	NCU00834		-1.01863	0.00657995	hypothetical protein			NCU04877		5.10775	0.016267	hypothetical protein
	NCU01252		-1.02083	0.0173797	MYND domain-containing protein			NCU07817	ncw-3	5.05449	2.58538e-07	non-anchored cell wall protein 3
	NCU02775		-1.024	0.0249693	hypothetical protein			NCU03044		5.01677	0.00120452	hypothetical protein
	NCU06766	dcl-2	-1.02423	0.00053482	dicer-like protein 2			NCU16786		5.00511	0.00304377	hypothetical protein
	NCU08189	gh1-2	-1.02546	0.0450765	Endo-1,4-beta-xylanase			NCU04697	cnh-1	4.97938	5.99012e-08	cyanide hydratase
	NCU12130		-1.02769	0.00527757	hypothetical protein			NCU01042		4.94928	7.41545e-07	hypothetical protein
	NCU02909	gh75-1	-1.02944	0.00731792	Chitosanase			NCU00852	gh43-1	4.90369	4.04965e-06	endo-arabinase
	NCU04594		-1.03004	0.000987749	4-carboxymuconolactone decarboxylase			NCU09464		4.87855	1.67658e-08	hypothetical protein
	NCU06412		-1.03115	0.0234106	hypothetical protein			NCU07578	mic-26	4.86661	1.2776e-05	peroxisomal adenine nucleotide transporter 1
	NCU07340	cbh-1	-1.03223	0.00559882	exoglucanase 1			NCU04959	gh16-4	4.85274	8.11541e-06	secreted glucosidase
	NCU03970	rki-1	-1.0342	0.000244111	riboflavin kinase-1			NCU07759		4.85244	0.00033502	hypothetical protein
	NCU00096		-1.03435	0.0182422	hypothetical protein			NCU08429	gpr-31	4.83469	1.46773e-11	hypothetical protein
	NCU02719		-1.03492	0.024088	hypothetical protein			NCU02663	lys-1	4.79575	1.80998e-11	lysine-10
	NCU05936		-1.03591	0.00502001	hypothetical protein			NCU02195	aap-23	4.79511	4.84424e-08	high affinity methionine permease
	NCU06771	enr-3	-1.03653	2.40129e-06	endoplamic reticulum-3			NCU04234	cyp45-7	4.78594	3.62679e-10	hypothetical protein
	NCU11363		-1.03657	0.0117949	FAD binding domain-containing protein			NCU05888		4.75276	3.3047e-06	dibenzothiophene desulfurization enzyme A
	NCU07932	prp-2	-1.03716	6.76846e-05	propionate-2			NCU02323		4.74697	0.000807967	hypothetical protein
	NCU01291		-1.03979	0.003133	hypothetical protein			NCU04586		4.72949	2.18771e-09	hypothetical protein
	NCU00303		-1.04025	0.0203327	smr domain-containing protein			NCU08711		4.7269	0.00195203	hypothetical protein
	NCU07270		-1.04036	0.0214676	hypothetical protein			NCU05886		4.71088	4.58707e-09	DUF895 domain membrane protein
	NCU02235	gh47-6	-1.04051	0.00161881	class I alpha-mannosidase 1A, variant 1, class I alpha-mannosidase 1A			NCU05059		4.70044	4.22891e-07	monooxygenase
	NCU11308		-1.04365	0.00170782	hypothetical protein			NCU04366		4.69795	0.00148001	hypothetical protein
	NCU08671	erg-8	-1.04374	0.000280265	phosphomevalonate kinase			NCU10274		4.65826	9.17739e-05	hypothetical protein
	NCU00855		-1.04548	0.003474	hypothetical protein			NCU03413		4.59923	1.51897e-18	hypothetical protein
	NCU04246	pab-2	-1.04561	0.0132625	hypothetical protein			NCU05883	mox-9	4.56376	3.79778e-07	xenobiotic compound monooxygenase
	NCU01077		-1.04611	0.022432	hypothetical protein			NCU02377		4.56219	7.51042e-06	hypothetical protein
	NCU05606	ghx-4	-1.04748	1.10724e-05	glycosyl hydrolase unclassified family-4			NCU08413		4.5435	5.50733e-13	hypothetical protein
	NCU05151	phk-1	-1.04775	0.00164935	phosphoketolase-1			NCU02500	ccg-4	4.4945	1.94799e-06	clock-controlled pheromone ccg-4
	NCU09978		-1.04839	0.0223795	hypothetical protein			NCU06165		4.44516	0.00037148	hypothetical protein
	NCU08055	zip-1	-1.05057	2.18656e-05	B-zip transcription factor, putative			NCU07928		4.41788	3.31991e-07	hypothetical protein
	NCU07430	mad-1	-1.05103	0.00334285	MADS box protein			NCU04282		4.37284	2.48188e-08	hypothetical protein
	NCU00061	gh16-13	-1.05337	0.000177667	hypothetical protein			NCU14069		4.34954	5.99012e-08	unspecified product
	NCU17188		-1.05358	0.0328184	hypothetical protein			NCU08457	eas	4.3372	6.56933e-12	rodlet protein
	NCU03108	gcp-1	-1.05358	0.000355638	glutamate carboxypeptidase-1			NCU08058	hacd-1	4.32948	3.38651e-07	hydroxoacyl-CoA dehydrogenase-1
	NCU01319		-1.05405	0.00445081	hypothetical protein			NCU10016		4.30579	4.65788e-18	thermophilic desulfurizing enzyme family protein
	NCU07766		-1.05468	0.0181239	hypothetical protein			NCU01866	ppm-9	4.27971	1.2568e-09	pentose phosphate metabolism-9
	NCU02659		-1.05723	0.00327277	hypothetical protein			NCU09597		4.26507	9.89049e-07	hypothetical protein
	NCU09223		-1.05924	0.0054138	protein disulfide-isomerase			NCU07136		4.26067	1.24988e-08	hypothetical protein
	NCU00263	spr-1	-1.05993	0.00395797	serine protease-10			NCU09775	gh54-1	4.24404	0.00252175	alpha-N-arabinofuranosidase
	NCU07129	aap-8	-1.06256	0.0038407	amino-acid permease inda1			NCU07197	arm-1	4.24214	1.64381e-08	arsenic-1
	NCU03142		-1.06397	0.0118201	hypothetical protein, variant 2, hypothetical protein, variant 1, hypothetical protein			NCU06160		4.2347	0.00164578	hypothetical protein
	NCU09610	sey1	-1.06503	0.00282886	sey-1			NCU17319		4.1839	0.00038147	rRNA
	NCU05646		-1.07126	0.0368828	hypothetical protein			NCU07820	mfs-29	4.17297	5.00619e-07	pantothenate transporter
	NCU00951	ipp-1	-1.07213	0.00238816	Inorganic pyrophosphatase			NCU02849		4.15052	1.07785e-06	hypothetical protein
	NCU02302	chol-11	-1.07245	0.00300151	Phosphatidylserine decarboxylase			NCU02170		4.14971	5.0842e-12	hypothetical protein
	NCU01123		-1.07317	0.0473388	hypothetical protein			NCU04471		4.14955	1.32539e-06	hypothetical protein
	NCU04179	sah-1	-1.07529	0.00692246	C2H2 transcription factor			NCU14101		4.1476	0.0044149	unspecified product
	NCU06312	gpr-4	-1.07745	0.000794559	G-protein-coupled receptor 4 protein			NCU05119		4.14519	1.24751e-05	hypothetical protein
	NCU02464	cdc11	-1.07946	0.00861075	neuronal-specific septin-3			NCU16482		4.13972	6.33477e-05	hypothetical protein
	NCU00786	gpr-1	-1.07973	0.0167928	G-protein coupled receptor			NCU14084		4.13268	0.000675946	unspecified product
	NCU05518	cuo-3	-1.08279	0.00594542	peroxisomal copper amine oxidase			NCU07821	dam-2	4.11063	9.28869e-07	dimethylaniline monooxygenase-2
	NCU01416		-1.08361	0.0248776	hypothetical protein			NCU01095	mdr-7	4.1074	7.53078e-09	multi-drug resistance-7
	NCU00558		-1.08413	0.0448627	hypothetical protein			NCU08727		4.10303	3.76017e-08	hypothetical protein, variant 1, hypothetical protein
	NCU03715	kin-3	-1.08456	7.78649e-05	kinesin family protein			NCU07776	acw-5	4.09452	3.54715e-28	anchored cell wall protein 5
	NCU05969	gh61-9	-1.08678	0.0054248	endo-1,4-beta-glucanase			NCU01837		4.08775	0.00175183	hypothetical protein
	NCU07684		-1.08772	0.030604	hypothetical protein			NCU03843		4.08494	0.000141755	hypothetical protein
	NCU08090		-1.08831	0.0159744	hypothetical protein			NCU15398	tRNA(lys)-3	4.08017	0.00023963	tRNA-Lys
	NCU08655		-1.08861	0.0166978	hypothetical protein			NCU04128		4.064	0.0385184	hypothetical protein
	NCU04987	gpr-1	-1.08936	0.0109671	hemolysin-III channel protein Izh2			NCU07995		4.0537	4.08942e-05	hypothetical protein
	NCU04419		-1.08952	0.00536788	2-oxoglutarate-dependent ethylene/succinate-forming enzyme			NCU05887		4.00963	2.63394e-11	oxidoreductase
	NCU03151		-1.0907	0.0467339	Peroxisomal membrane protein			NCU05143	znf-59	4.00469	1.01999e-08	zinc finger transcription factor-59
	NCU02090	ad- 1	-1.09072	9.6513e-06	adenine-10			NCU09685		3.98372	3.84766e-07	hypothetical protein
	NCU07771		-1.09127	0.000722184	hypothetical protein			NCU07337		3.98032	1.99861e-07	hypothetical protein
	NCU02393	mak-2	-1.09423	0.00386838	Mitogen-activated protein kinase 2, variant			NCU00607		3.97495	1.40842e-08	hypothetical protein
	NCU04005	ck-1b	-1.09426	0.000161978	casein kinase 1b, variant 1, casein kinase 1b			NCU17244		3.96748	5.02442e-06	hypothetical protein
	NCU17062		-1.09633	0.00401442	hypothetical protein			NCU06505	gh64-2	3.96562	4.95737e-08	glucanase B
	NCU08274		-1.102	0.0252597	hypothetical protein, hypothetical protein, variant 1			NCU02329		3.96236	4.62867e-06	hypothetical protein
	NCU00873		-1.10345	1.19315e-05	hypothetical protein			NCU06040		3.95319	5.65405e-10	hypothetical protein
	NCU04467		-1.1035	1.89611e-05	hypothetical protein			NCU06384	sut-11	3.95067	1.5607e-12	sugar transporter-11
	NCU01211		-1.10422	0.000312713	hypothetical protein			NCU00659		3.9382	5.49396e-10	hypothetical protein, hypothetical protein, variant 1
	NCU10468	arg-4	-1.10424	6.05003e-05	arginine biosynthesis ArgJ			NCU09040	mig-4	3.92955	1.76654e-05	oxidoreductase
	NCU00574		-1.10535	0.00634878	hypothetical protein			NCU05885	mox-5	3.92937	1.68355e-16	monooxygenase-5
	NCU09599		-1.10623	0.000832634	hypothetical protein			NCU10512		3.91558	5.9529e-07	DUF895 domain membrane protein
	NCU03246	cdc14	-1.10844	0.00252457	tyrosine-protein phosphatase CDC14			NCU06619	mtr	3.9102	2.7148e-10	neutral amino acid permease
	NCU04046		-1.11028	6.76846e-05	hypothetical protein			NCU01233	gcy-4	3.9052	3.7189e-08	glycerol dehydrogenase-4
	NCU17050		-1.11333	0.0162853	hypothetical protein			NCU11289		3.90498	3.36888e-05	aldo-keto reductase
	NCU04935	dya-2	-1.11347	0.0238262	dynamin-2			NCU04398		3.89084	0.000392414	hypothetical protein
	NCU01607		-1.11372	0.00196493	hypothetical protein			NCU03134	gh47-2	3.88626	1.65773e-11	class I alpha-mannosidase 1A
	NCU05046	ena-1	-1.11376	0.000748106	calcium-transporting ATPase 3			NCU02335		3.88309	3.24305e-05	Short chain dehydrogenase, short chain dehydrogenase, variant 1
	NCU02664		-1.11553	0.004048	hypothetical protein			NCU00565	lia-1	3.86806	4.6259e-06	lipoic acid-1
	NCU02614	nup-13	-1.12399	0.000167739	peptidyl-prolyl cis-trans isomerase H			NCU14131		3.86082	1.03919e-06	unspecified product
	NCU04088		-1.12491	0.0350267	hypothetical protein			NCU16442		3.82346	6.12906e-09	hypothetical protein
	NCU01169	nuo24	-1.12649	0.00308834	NADH:ubiquinone oxidoreductase 24			NCU14144		3.81949	2.79413e-10	unspecified product
	NCU08535	acc-1	-1.1271	0.000148724	acetyl-CoA carboxylase-1			NCU09365		3.81929	4.1472e-08	hypothetical protein
	NCU03717	eif4E-2	-1.1294	0.016829	translation initiation factor 4E			NCU06041	ars-1	3.81802	2.57946e-09	Arylsulfatase
	NCU00144		-1.13203	0.00406268	hypothetical protein, variant 1, hypothetical protein			NCU08564	gh12-1	3.80653	2.29492e-12	hypothetical protein
	NCU05873	gh13-6	-1.13239	9.00866e-05	Amy1			NCU14098		3.78237	4.69543e-21	unspecified product
	NCU05906		-1.13242	0.00227953	hypothetical protein			NCU01134	cyp45-4	3.76656	0.00748247	hypothetical protein
	NCU02797	pgi-2	-1.13259	0.00776292	pentose glucuronate interconversion-2			NCU17202		3.76348	0.000780864	hypothetical protein
	NCU02307		-1.1338	0.0237277	hypothetical protein			NCU08623		3.75338	0.000105031	hypothetical protein
	NCU07624	nst-7	-1.13652	0.0326116	transcriptional regulator			NCU01058		3.73388	2.0283e-09	hypothetical protein
	NCU01901	tgl-2	-1.13727	0.000639002	hypothetical protein			NCU05749		3.73228	1.89151e-06	hypothetical protein
	NCU07073		-1.13792	0.000361572	hypothetical protein			NCU00187	mig-11	3.71303	7.17162e-13	carboxyvinyl-carboxyphosphonate phosphorylmutase
	NCU08779		-1.14016	0.000943447	Protein phosphatase 1 regulatory subunit 3A, putative			NCU10055	nop-1	3.70857	1.84535e-08	opsin-1
	NCU02929		-1.14475	0.023672	hypothetical protein			NCU07150		3.69809	0.00223236	hypothetical protein
	NCU07332		-1.14563	0.0321749	hypothetical protein			NCU05049		3.68397	9.70014e-09	hypothetical protein
	NCU00992		-1.14594	0.0318309	hypothetical protein, hypothetical protein, variant 1			NCU08737		3.67645	3.64102e-06	hypothetical protein
	NCU01565		-1.14796	0.00127564	hypothetical protein			NCU09421		3.67148	3.38597e-12	hypothetical protein
	NCU05286		-1.14839	0.0216337	hypothetical protein, variant 1, hypothetical protein			NCU00764		3.6677	0.0310041	hypothetical protein
	NCU04543		-1.14849	0.000204734	hypothetical protein			NCU06823		3.65066	0.000353398	hypothetical protein
	NCU00844		-1.14857	0.007084	hypothetical protein			NCU08905		3.62625	1.90829e-12	hypothetical protein
	NCU16721		-1.15046	0.00862011	Integral membrane protein			NCU05851	cou-3	3.62532	3.03577e-07	coumarate-3
	NCU07174		-1.15135	0.00982222	hypothetical protein			NCU02226	met-23	3.62494	6.94177e-05	methylthioribose-1-phosphate isomerase
	NCU03578		-1.15239	0.00573178	hypothetical protein			NCU00706	crp-68	3.61216	0.00305751	60S ribosomal protein L44
	NCU16364		-1.15381	0.0070182	hypothetical protein			NCU16614		3.61194	0.00275533	hypothetical protein
	NCU16418		-1.15556	0.00981021	hypothetical protein			NCU08178	pup-1	3.6059	0.000835519	purine permease-1
	NCU10009	abc-21	-1.15633	0.00547504	ATP-binding cassette transporter			NCU02196	tdo-3	3.60203	9.21947e-13	taurine dioxygenase-3
	NCU06981	wsc-2	-1.15727	0.00216555	Cell wall integrity and stress response component 2			NCU08724		3.594	0.00107909	hypothetical protein
	NCU08371	gh125-2	-1.15863	0.001338	hypothetical protein			NCU07345		3.59061	8.5967e-06	hypothetical protein
	NCU08007		-1.16331	0.00175183	PfkB family carbohydrate kinase, variant 1, PfkB family carbohydrate kinase			NCU09039		3.58134	4.85103e-07	hypothetical protein
	NCU01476		-1.16633	0.0432795	hypothetical protein			NCU16366		3.5744	0.00085622	hypothetical protein
	NCU07969		-1.16726	0.000620042	hypothetical protein			NCU05535		3.56358	6.67349e-06	hypothetical protein
	NCU09758		-1.16938	0.00194776	Ras guanine-nucleotide exchange protein, Ras guanine-nucleotide exchange protein, variant 1			NCU14164		3.55233	0.000231662	unspecified product
	NCU09470		-1.17127	0.0288875	hypothetical protein			NCU05510		3.55227	2.1517e-07	hypothetical protein
	NCU02382		-1.17137	3.43759e-05	hypothetical protein			NCU01033		3.54832	1.24632e-15	hypothetical protein
	NCU09823	gpr-39	-1.17507	0.0225829	hypothetical protein			NCU09394		3.54452	0.00481579	hypothetical protein
	NCU00534		-1.17611	0.0214646	hypothetical protein			NCU14096		3.54323	2.6453e-05	unspecified product
	NCU01895	rrg-1	-1.17673	1.41253e-05	response regulator, variant 1, response regulator			NCU03991	soa-2	3.54157	9.5956e-07	sterol O-acyltransferase-2
	NCU02732		-1.17728	0.00583285	hypothetical protein			NCU04180	mic-17	3.52952	3.23441e-05	mitochondrial folate carrier protein Flx1
	NCU08355		-1.1789	0.0169398	hypothetical protein			NCU04538		3.51961	4.16179e-11	hypothetical protein
	NCU02243		-1.17922	0.000673197	hypothetical protein			NCU09831		3.51513	1.6469e-05	hypothetical protein
	NCU05929		-1.17927	0.00585835	hypothetical protein			NCU07607	sut-16	3.51292	1.79094e-13	sugar transporter-16
	NCU05477		-1.18237	0.0173284	hypothetical protein			NCU16323		3.50745	0.00439895	hypothetical protein
	NCU06153		-1.18627	0.0440247	monooxygenase			NCU10448		3.50614	0.0127323	hypothetical protein
	NCU01521		-1.18628	0.000657043	ThiJ/PfpI family protein			NCU04249		3.50525	3.15811e-17	hypothetical protein
	NCU06874		-1.18778	0.0414853	HMG box-containing protein			NCU09520		3.49887	1.15926e-11	Putative histidine kinase, two-component system
	NCU00793	tps-1	-1.19273	4.67671e-06	trehalose phosphate synthase			NCU05096		3.48031	0.007084	hypothetical protein
	NCU05381		-1.1944	0.0183635	hypothetical protein			NCU06078		3.47725	1.08558e-07	hypothetical protein
	NCU04730	qde-2	-1.19542	0.000433727	post-transcriptional silencing protein QDE-2, post-transcriptional silencing protein QDE-2, variant 1			NCU00747		3.46695	0.0108432	hypothetical protein
	NCU01065	tam-4	-1.19737	0.000110022	ammonium transporter MEP2			NCU02574		3.46652	2.37011e-06	hypothetical protein
	NCU17154		-1.19894	0.000326697	hypothetical protein			NCU08557		3.46645	9.89049e-07	hypothetical protein
	NCU04502		-1.1992	0.000641969	hypothetical protein			NCU08769	con-6	3.46351	3.45145e-06	conidiation-specific protein 6
	NCU06207	erg-3	-1.19999	0.00573178	C-5 sterol desaturase			NCU02324		3.43609	5.71629e-05	hypothetical protein
	NCU06863	hH1	-1.20167	0.000503534	Histone H1, histone H1, variant 1			NCU16419		3.43327	2.43129e-05	hypothetical protein, variant 1, hypothetical protein
	NCU06949	spr-6	-1.20326	1.4674e-05	subtilisin-like proteinase Mp1			NCU00327		3.42736	0.000279588	hypothetical protein
	NCU00432		-1.20341	0.0145372	hypothetical protein, variant 1, hypothetical protein			NCU08738	mfs-8	3.42147	5.27759e-16	MFS peptide transporter
	NCU06122	gtp-24	-1.20582	0.0317363	guanine triphosphate binding-24			NCU06080		3.42097	2.95837e-10	hypothetical protein
	NCU02466	apg-14	-1.20582	7.65877e-05	SVP1-like protein 2, variant 1, SVP1-like protein 2			NCU01346		3.41563	0.00725507	hypothetical protein
	NCU07351	gh67-1	-1.20861	0.0285695	Alpha-glucuronidase			NCU06542	mrp-12	3.41553	0.00115841	mitochondrial 30S ribosomal protein S12
	NCU08155		-1.20905	0.00484107	hypothetical protein			NCU01398	thm-1	3.41478	1.41082e-05	thiol methyltransferase-1
	NCU03107		-1.20937	1.24204e-08	MFS transporter			NCU09678		3.40551	4.62489e-07	MFS transporter
	NCU10521	gst-4	-1.21143	0.0206312	glutathione S-transferase-4			NCU01399		3.3992	0.00200548	short chain dehydrogenase/reductase family protein
	NCU01842	sgo1	-1.2169	0.0127931	hypothetical protein			NCU00582	cry	3.39122	8.06937e-08	cryptochrome DASH
	NCU14127		-1.21735	0.0167928	unspecified product			NCU15185	tRNA(leu)-27	3.38517	0.000268466	tRNA-Leu
	NCU00845		-1.22016	0.00433302	hypothetical protein			NCU14040		3.38237	0.00017895	unspecified product
	NCU08922		-1.22108	8.10125e-08	hypothetical protein			NCU01877		3.3776	0.0175334	hypothetical protein
	NCU09848		-1.22425	0.00382303	hypothetical protein			NCU10020	met-16	3.37615	0.000160039	methionine-16
	NCU00984		-1.22445	8.69543e-05	von Willebrand domain-containing protein, variant 1, von Willebrand domain-containing protein			NCU05619		3.37094	1.01836e-06	hypothetical protein
	NCU06348	inl-4	-1.2265	0.000568931	myo-inositol-1-monophosphatase			NCU05158		3.35584	0.0223818	hypothetical protein
	NCU06185	acw-9	-1.22746	9.12614e-06	ACW-9			NCU05142		3.35348	2.13417e-05	hypothetical protein
	NCU03215	gh76-1	-1.23095	0.000731471	glycosyl hydrolase			NCU04942	aap-7	3.3363	7.9471e-09	methionine permease
	NCU02875		-1.23183	0.0159744	hypothetical protein			NCU16382		3.33167	2.89728e-07	hypothetical protein
	NCU00004		-1.23346	2.84991e-06	universal stress protein family domain-containing protein			NCU00082		3.32367	0.00116555	hypothetical protein
	NCU00666		-1.23741	0.0106382	hypothetical protein			NCU15638	Fsr-115	3.31352	0.0367576	rRNA
	NCU01136		-1.23864	8.10566e-05	hypothetical protein			NCU16483		3.30564	0.00364382	hypothetical protein
	NCU07067	gh47-5	-1.23897	0.00978656	mannosyl-oligosaccharide alpha-1,2-mannosidase			NCU09490		3.30215	3.22633e-07	hypothetical protein
	NCU05354		-1.24057	0.0437199	hypothetical protein, hypothetical protein, variant 1			NCU06255		3.28342	1.82466e-20	hypothetical protein
	NCU00774		-1.24085	0.00121922	hypothetical protein			NCU07325	con-1	3.27917	1.15584e-06	conidiation-specific protein con-10
	NCU01528	gpd-1	-1.24113	0.000392414	glyceraldehyde 3-phosphate-dehydrogenase			NCU04719		3.27807	0.0427996	hypothetical protein
	NCU06330	dsp-3	-1.24152	0.000143178	hypothetical protein			NCU14058		3.26622	9.3938e-11	unspecified product
	NCU02346		-1.24166	0.0436788	hypothetical protein			NCU03474		3.26327	0.00210222	hypothetical protein
	NCU08664		-1.24208	0.00708056	tetratricopeptide repeat protein 1			NCU07183		3.23471	0.0174183	hypothetical protein
	NCU09772		-1.2433	0.00996803	hypothetical protein			NCU09528	nop-16	3.21165	0.000187131	nucleolar protein 16
	NCU02051		-1.24337	5.75206e-05	hypothetical protein			NCU00069		3.20785	2.20383e-05	hypothetical protein
	NCU09534	ara-2	-1.2453	0.000598508	peroxiredoxin HYR1			NCU15676	Fsr-12	3.19568	0.0352779	rRNA
	NCU02913	dnr-17	-1.2456	0.0332297	DNA repair-17			NCU16398		3.18904	2.18714e-06	hypothetical protein
	NCU02163		-1.24695	0.00132191	hypothetical protein			NCU03654		3.18893	8.30641e-07	hypothetical protein
	NCU16591		-1.24817	0.026258	hypothetical protein			NCU03830		3.17718	2.70259e-09	Telomere binding protein
	NCU07167	ifr-2	-1.25032	0.00560433	isoflavone reductase-2			NCU05534		3.17346	2.43294e-11	hypothetical protein
	NCU02479	gln-4	-1.25182	5.68445e-05	glutamine-4			NCU04539	ldh-5	3.17251	5.45691e-08	lactate dehydrogenase-5
	NCU06400		-1.25696	0.00111497	amidohydrolase			NCU05752	nt	3.16691	2.0201e-06	indoleamine 2,3-dioxygenase
	NCU04661		-1.2582	0.000352981	hypothetical protein			NCU04030		3.16556	0.00245833	hypothetical protein
	NCU01425		-1.26124	0.0361257	hypothetical protein			NCU07288		3.16525	1.01587e-06	hypothetical protein, hypothetical protein, variant 1
	NCU17024		-1.26251	2.20303e-05	hypothetical protein			NCU00979	crp-71	3.16522	0.00428437	60S acidic ribosomal protein P2
	NCU04287		-1.26307	5.4543e-06	hypothetical protein			NCU16918		3.16516	5.81276e-06	hypothetical protein
	NCU17155		-1.26397	0.0123841	hypothetical protein			NCU04267		3.16332	0.00205282	hypothetical protein
	NCU02345		-1.26556	0.0450054	hypothetical protein			NCU02005	cys-5	3.16152	3.21877e-07	phosphoadenosine phosphosulfate reductase
	NCU02200	inl-2	-1.26565	9.94486e-06	phosphatidylinositol transfer protein sfh-5			NCU10903		3.15751	0.0264506	hypothetical protein
	NCU04373		-1.27067	0.000106405	hypothetical protein			NCU04568	mfs-17	3.12676	4.83313e-09	pantothenate transporter liz1
	NCU09244	plp-1	-1.27094	0.000340772	Patatin-like phospholipase 1			NCU12034		3.12565	2.75747e-06	hypothetical protein
	NCU07307	cel-2	-1.27725	0.00461757	fatty acid synthase beta subunit dehydratase, fatty acid synthase beta subunit dehydratase, variant 1			NCU09521	nup-32	3.12144	3.09056e-06	Ribosome biogenesis protein
	NCU00674		-1.27743	0.00660711	hypothetical protein			NCU05538		3.11684	0.0044294	hypothetical protein
	NCU05903		-1.27759	0.0290596	hypothetical protein			NCU01060		3.11403	1.07175e-07	hypothetical protein
	NCU07398		-1.27841	0.00679189	hypothetical protein			NCU08770		3.10396	0.000106405	hypothetical protein
	NCU05924	gh1-1	-1.28154	0.0065007	Endo-1,4-beta-xylanase			NCU00757		3.10222	3.38664e-05	hypothetical protein
	NCU11054		-1.28242	4.00663e-05	hypothetical protein			NCU00960		3.10219	0.0229735	hypothetical protein
	NCU05786		-1.28308	0.00519383	hypothetical protein			NCU04077	cys-2	3.09705	3.23924e-11	Assimilatory sulfite reductase
	NCU02597		-1.28371	1.234e-09	hypothetical protein			NCU01351		3.09449	0.000295192	hypothetical protein
	NCU07804		-1.2856	1.87334e-09	hypothetical protein			NCU08011		3.09293	5.20836e-05	aminotransferase
	NCU14118		-1.28609	1.34652e-05	unspecified product			NCU02142		3.08759	8.777e-14	C6 transcription factor, putative
	NCU08603		-1.29066	1.24311e-06	ankyrin repeat protein			NCU01402	iad-2	3.08673	5.95492e-08	indoleamine dioxygenase-2
	NCU09267	cuo-2	-1.29068	0.000228202	copper radical oxidase			NCU04921		3.0757	4.14277e-06	DUF1295 domain-containing protein
	NCU05825		-1.29199	0.0199469	hypothetical protein			NCU04170		3.07487	7.82968e-08	hypothetical protein, hypothetical protein, variant 1
	NCU08749		-1.29553	0.00380394	hypothetical protein			NCU09896	adsk-1	3.07236	9.00866e-05	adenylyl-sulfate kinase-1
	NCU04479	lap-1	-1.29665	1.00636e-06	leucine aminopeptidase-1			NCU06432	crp-2	3.06944	0.00913233	40S ribosomal protein S12
	NCU05264	nut-3	-1.29741	0.00281216	pyrimidine 5'-nucleotidase			NCU03348	ahd-1	3.06429	6.75605e-06	alhehyde dehydrogenase-1
	NCU00832		-1.29974	9.34886e-10	hypothetical protein			NCU02948	ncw-4	3.06342	2.94844e-12	non-anchored cell wall protein 4
	NCU00994	apr-2	-1.3001	0.00209728	endothiapepsin			NCU07819	suc-2	3.06203	0.000111622	succinate-2
	NCU12104		-1.30029	0.0038407	hypothetical protein			NCU10641		3.0596	1.12726e-06	hypothetical protein
	NCU07807	fba	-1.30098	2.71683e-06	Fructose-bisphosphate aldolase, fructose-bisphosphate aldolase, variant 1			NCU08756		3.05693	8.4819e-07	hypothetical protein
	NCU14007		-1.30277	0.000192203	unspecified product			NCU00748		3.05672	2.26735e-07	hypothetical protein
	NCU06186		-1.30564	0.00877317	hypothetical protein			NCU04823	adh-12	3.04535	3.39401e-09	alcohol dehydrogenase-12
	NCU04521		-1.30611	3.88318e-05	hypothetical protein			NCU14021		3.04535	7.07344e-06	unspecified product
	NCU01175	erg-2	-1.30716	0.000209238	farnesyl-pyrophosphate synthetase			NCU04515		3.04321	2.83851e-05	hypothetical protein
	NCU02363		-1.3105	0.0164286	RTA1 domain-containing protein			NCU09611	fak	3.0416	2.30373e-07	fructosamine-3-kinase
	NCU00867		-1.3116	4.58931e-06	hypothetical protein			NCU08398	aep-2	3.03054	3.70555e-05	aldose epimerase-2
	NCU05074		-1.31509	2.70779e-06	hypothetical protein			NCU16409		3.02417	0.00511333	hypothetical protein
	NCU01383	asp-5	-1.31545	0.021902	hypothetical protein			NCU09230	cys-16	3.02211	5.13044e-15	Cystathionine gamma-lyase
	NCU03370		-1.31927	0.000458099	hypothetical protein, variant 1, hypothetical protein			NCU08364	chol-16	3.01756	1.9446e-14	choline-16
	NCU03081		-1.32376	0.00465526	hypothetical protein			NCU00247		3.01344	8.02984e-05	hypothetical protein
	NCU01205		-1.32428	1.45874e-05	hypothetical protein			NCU06137	cyp45-13	3.00942	9.20646e-06	cytochrome P450-like-13
	NCU01971		-1.32447	5.47412e-05	hypothetical protein			NCU08755	gh3-3	3.00464	8.6966e-07	beta-glucosidase 1
	NCU07534	qde-1	-1.32586	2.76289e-05	RNA-dependent RNA polymerase			NCU02622		3.00063	3.55957e-09	hypothetical protein
	NCU04645		-1.32974	1.013e-08	DUF124 domain-containing protein			NCU08048		2.9971	0.00867352	NAD dehydrogenase
	NCU01996	prr-5	-1.33423	3.50256e-05	pH-response regulator protein palI/rim-9			NCU17186		2.98808	0.00105133	hypothetical protein
	NCU14086		-1.34051	0.0191272	unspecified product			NCU03462		2.98427	3.99258e-05	leucine Rich Repeat domain-containing protein
	NCU05840		-1.34586	0.000766421	hypothetical protein			NCU16925		2.98124	0.000258602	hypothetical protein
	NCU04561	mld-1	-1.34826	0.0126523	melanization defective-1			NCU00375		2.96936	0.00719751	hypothetical protein
	NCU07413	pyr-12	-1.35563	0.0422314	pyrimidine-12			NCU05596		2.96743	3.02145e-05	hypothetical protein
	NCU02061		-1.35617	0.00327132	hypothetical protein			NCU08699	bli-4	2.96528	6.63208e-08	bli-4 protein
	NCU00118		-1.35748	0.000534028	hypothetical protein			NCU01213	sod-2	2.9592	3.79449e-05	superoxide dismutase
	NCU02105	rgt-1	-1.36099	0.0214676	tRNA(His) guanylyltransferase, variant 1, tRNA(His) guanylyltransferase			NCU06793		2.95659	0.00042419	hypothetical protein
	NCU07811		-1.36191	3.36888e-05	hypothetical protein			NCU08613		2.95483	0.0102614	hypothetical protein
	NCU03132		-1.36224	0.000367003	hypothetical protein			NCU03254	gh5-3	2.95406	2.43661e-08	hypothetical protein
	NCU06884		-1.36273	4.57197e-06	hypothetical protein			NCU07130	gh1-4	2.93742	2.63002e-05	endo-beta-1,4-D-xylanase
	NCU02627		-1.36489	0.00161523	hypothetical protein, variant 1, hypothetical protein			NCU11264		2.9374	2.61975e-05	hypothetical protein
	NCU03747		-1.36632	0.0024763	hypothetical protein			NCU05982	coq-3	2.92791	3.30583e-07	hexaprenyldihydroxybenzoate methyltransferase
	NCU06009		-1.36689	0.000288523	oxidoreductase			NCU14029		2.91828	0.00421856	unspecified product
	NCU05949		-1.36846	0.0224875	hypothetical protein			NCU08622		2.91118	4.86742e-06	hypothetical protein
	NCU05036		-1.36907	0.0194048	hypothetical protein			NCU06890		2.90538	3.79398e-08	hypothetical protein
	NCU07257		-1.37154	0.000636705	F-box domain-containing protein			NCU00930	tim1	2.89694	0.000280484	mitochondrial import inner membrane translocase subunit tim-10, mitochondrial import inner membrane translocase subunit tim-10, variant 1
	NCU00461	gdh-1	-1.37278	0.00290089	NAD-specific glutamate dehydrogenase			NCU04433	cys-14	2.89225	4.47423e-12	sulfate permease II
	NCU07840		-1.37364	0.0044149	hypothetical protein			NCU07181		2.88629	0.00120275	hypothetical protein
	NCU05138	gt25-1	-1.37459	0.00346761	hypothetical protein			NCU02939		2.88385	3.06535e-08	hypothetical protein
	NCU05152		-1.37564	0.0109227	hypothetical protein			NCU09255	acu-17	2.87737	1.2712e-07	acetate non-utilizing protein 9
	NCU05999	al-5	-1.37571	2.29051e-06	albino-5			NCU06978		2.86364	3.31156e-07	hypothetical protein
	NCU08489	trm-36	-1.37699	0.000399402	transporter SMF1/ESP1			NCU03806	cyh-2	2.86237	0.0107319	ribosomal protein L27a.e
	NCU05137	ncw-1	-1.37747	0.000644221	non-anchored cell wall protein 1			NCU17318		2.85935	0.00141499	rRNA
	NCU04949		-1.37757	0.0184415	hypothetical protein			NCU08648	nuc-8	2.85654	0.000221333	nuclease-8
	NCU03751		-1.38152	0.000312465	hypothetical protein			NCU05556		2.85055	0.0201924	hypothetical protein
	NCU01151	mpr-1	-1.3816	0.0416911	calpain-B			NCU06603		2.84554	3.00556e-15	ThiJ/PfpI family protein
	NCU09564	pho-4	-1.38202	0.00218469	phosphate-repressible phosphate permease, variant 1, phosphate-repressible phosphate permease			NCU05717		2.84336	0.00716523	mito ribosomal protein S6
	NCU04202	ndk-1	-1.38288	0.000109987	nucleoside diphosphate kinase			NCU07161		2.84265	6.4445e-06	hypothetical protein
	NCU07916	pmo-4	-1.3861	0.00919253	phenol monooxygenase-4			NCU04821		2.84158	0.0125857	hypothetical protein
	NCU08356	aam-1	-1.38683	0.00296074	acetamidase-1			NCU15118	tRNA(ser)-17	2.84118	0.0431385	tRNA-Ser
	NCU09674		-1.38702	3.92425e-08	O-methyltransferase family 3			NCU06434		2.84032	0.0368964	hypothetical protein
	NCU01214		-1.38709	0.0209178	hypothetical protein			NCU01961	apn-2	2.83786	2.32727e-06	DNA lyase Apn2, DNA lyase Apn2, variant 1
	NCU09231		-1.38827	0.000641969	DUF1275 domain-containing protein			NCU01109		2.83221	0.000373801	hypothetical protein
	NCU05820		-1.38839	5.3513e-05	hypothetical protein			NCU07806		2.82659	7.65873e-09	hypothetical protein
	NCU09497	fam-3	-1.38854	0.0333487	fatty acid metabolism-3			NCU08113		2.823	3.55261e-05	hypothetical protein
	NCU02193	cfp	-1.38996	0.000467997	pyruvate decarboxylase, variant 1, Pyruvate decarboxylase			NCU06133		2.82159	0.0332374	hypothetical protein
	NCU00257	ro-2	-1.39095	3.56202e-05	dynactin Arp1 p62 subunit RO2			NCU07005	gh76-9	2.81976	0.000115472	glycosyl hydrolase family 76-9
	NCU02890		-1.39289	0.00591288	hypothetical protein			NCU05804	crp-52	2.80829	0.00824137	60S ribosomal protein L19
	NCU04654	tgt-1	-1.39358	0.000129789	tRNA-guanine transglycosylase-1			NCU03098	gh15-1	2.80469	2.61342e-08	glycosyl hydrolase
	NCU02092		-1.39511	0.0415021	hypothetical protein			NCU04384		2.80374	6.65012e-08	hypothetical protein
	NCU02613		-1.39597	0.00196595	hypothetical protein			NCU02509	crp-44	2.7924	0.00701622	60S ribosomal protein L11
	NCU03022		-1.40188	1.86623e-05	F-box domain-containing protein			NCU00189		2.79206	0.00252056	hypothetical protein
	NCU05843	tam-2	-1.40335	3.46619e-05	ammonium transporter 1			NCU06618	mpr-7	2.7906	4.88345e-13	metalloprotease-7
	NCU03569		-1.40404	0.00791447	hypothetical protein			NCU09970		2.7859	0.0100984	hypothetical protein
	NCU07335		-1.40708	0.00106868	hypothetical protein			NCU02334		2.78103	4.35733e-07	hypothetical protein
	NCU00350	eph-2	-1.40822	9.34243e-05	epoxide hydrolase-2			NCU08131	gh13-1	2.78075	1.39721e-13	Alpha-amylase
	NCU06206		-1.41098	0.0297836	hypothetical protein, variant 1, hypothetical protein			NCU09049		2.77726	5.40434e-08	hypothetical protein
	NCU08867		-1.41366	0.00065521	hypothetical protein, hypothetical protein, variant 1			NCU04431	gh16-3	2.77726	5.79573e-05	endo-1,3(4)-beta-glucanase
	NCU07080		-1.41516	0.00078974	hypothetical protein			NCU09050		2.77393	6.09923e-06	FAD binding domain-containing protein
	NCU05663		-1.41631	0.000258468	hypothetical protein			NCU04146		2.76502	0.0118133	hypothetical protein
	NCU02220	mig-7	-1.41949	0.00237162	menadione-induced gene-7 protein			NCU08194		2.76411	1.30923e-05	hypothetical protein
	NCU00321		-1.41956	0.000110789	hypothetical protein			NCU07610	tdo-4	2.75668	0.0001611	taurine dioxygenase-4
	NCU01441	pur-3	-1.4227	0.000425185	purine-3			NCU07530	trm-35	2.75235	0.000164581	transporter smf2
	NCU05160	mpr-15	-1.42562	4.00103e-07	metalloprotease-15			NCU00343		2.75077	6.07442e-06	hypothetical protein
	NCU05872		-1.43128	0.0173379	hypothetical protein			NCU06452	cys-17	2.74558	0.000285006	Cysteine synthase
	NCU01826		-1.43515	4.30792e-11	DUF250 domain membrane protein			NCU00203	nst-5	2.73785	0.000325464	SIR2 family histone deacetylase
	NCU02097		-1.43592	0.00144333	Short chain dehydrogenase			NCU00729		2.73512	2.58143e-06	hypothetical protein
	NCU07059	lip-4	-1.43703	2.13359e-10	lipase/esterase			NCU04336	mrp-28	2.72853	0.000987331	60S ribosomal protein L19
	NCU00886		-1.43725	0.00296074	hypothetical protein			NCU00103	mrp-61	2.7285	0.000551113	hypothetical protein
	NCU06772	gpit-5	-1.43926	0.00288005	hypothetical protein			NCU07324	con-13	2.72514	0.00344257	conidiation-specific protein 13
	NCU03484		-1.44017	0.00289267	hypothetical protein			NCU16898		2.72452	0.00160086	hypothetical protein
	NCU05061	sgr-16	-1.44226	1.39806e-07	hypothetical protein			NCU03738	crp-33	2.72232	0.0134388	40S ribosomal protein S29
	NCU16343		-1.44407	0.00436576	hypothetical protein			NCU06334		2.71639	1.25006e-05	hypothetical protein, variant 1, hypothetical protein
	NCU09698		-1.4447	0.00016597	hypothetical protein			NCU14155		2.7159	0.00757552	unspecified product
	NCU01309		-1.44597	0.00428437	hypothetical protein			NCU12075		2.71243	0.0100314	hypothetical protein
	NCU00811		-1.44656	6.68782e-05	hypothetical protein			NCU08620	crp-23	2.70779	0.0104019	40S ribosomal protein S16
	NCU04948		-1.45001	0.00354921	hypothetical protein			NCU08552	mrp-41	2.70603	0.0223159	50S ribosomal protein L14
	NCU02480		-1.45118	0.00131066	Short-chain dehydrogenase/reductase, short-chain dehydrogenase/reductase, variant 1			NCU16678		2.69845	8.4019e-09	hypothetical protein
	NCU00595	ubi-7	-1.45324	2.01032e-05	ubiquitin-7			NCU08635		2.69324	5.71629e-05	hypothetical protein
	NCU06920		-1.45388	0.000110644	hypothetical protein			NCU00763		2.69275	0.0279979	hypothetical protein
	NCU06203		-1.45406	0.00160086	hypothetical protein			NCU05132	gt4-1	2.68554	2.77768e-06	hypothetical protein
	NCU00545		-1.45459	0.00491193	hypothetical protein			NCU07921		2.67906	1.50529e-06	hypothetical protein
	NCU08691		-1.45514	0.018856	EF-hand calcium-binding domain-containing protein			NCU03653	mrp-69	2.6746	0.000349029	hypothetical protein
	NCU01898		-1.45551	0.0200762	hypothetical protein, hypothetical protein, variant 1			NCU00473		2.6694	0.00242449	hypothetical protein
	NCU05581		-1.45836	4.53266e-12	hypothetical protein			NCU07857	crp-65	2.66933	0.00916643	60S ribosomal protein L34
	NCU09767		-1.46043	0.00310422	membrane transporter			NCU08726	fl	2.66402	7.21216e-08	C6 zinc finger regulator fluffy
	NCU09048		-1.461	0.00478096	hypothetical protein			NCU06792		2.65818	8.07528e-09	mannosylphosphate transferase
	NCU00003		-1.46143	0.000351985	hypothetical protein			NCU09094	rrm-9	2.6558	3.35519e-05	rRNA maturation-9
	NCU10237	gdp-2	-1.46159	0.00013571	glycerophosphoryl diester phosphodiesterase-2			NCU01633	sut-5	2.64912	9.75007e-08	sugar transporter-5
	NCU04395	neg-1	-1.46419	3.35051e-05	endo-1,6-beta-D-glucanase			NCU16729		2.64807	0.00281068	hypothetical protein
	NCU04488		-1.46703	0.000119438	hypothetical protein			NCU05599	crp-32	2.64567	0.013966	40S ribosomal protein S28
	NCU00611		-1.46736	1.13135e-06	hypothetical protein			NCU02522		2.64183	0.00698224	hypothetical protein
	NCU01106	lao-2	-1.46828	2.80967e-05	L-amino acid oxidase-2			NCU07549	mrp-52	2.63882	0.00531837	mitochondrial ribosomal protein L43
	NCU06615		-1.46833	5.38802e-14	hypothetical protein			NCU03552		2.63279	7.80074e-07	hypothetical protein
	NCU00378	ahd-2	-1.47001	1.1973e-11	alhehyde dehydrogenase-2			NCU08907	mkr-1	2.63271	0.000187753	BYS1 domain-containing protein
	NCU01902	chi-1	-1.47058	0.000742438	glucosamine 6-phosphate N-acetyltransferase			NCU10101		2.62674	0.00114494	hypothetical protein
	NCU06398		-1.47165	1.16352e-06	hypothetical protein			NCU04639		2.6252	1.84535e-08	non-classical export protein Nce102
	NCU02668	ghx-3	-1.47456	0.00296074	glycosyl hydrolase unclassified family-3			NCU05169	cat-4	2.62349	1.29467e-13	catalase 2
	NCU05878	gt31-1	-1.47763	1.85245e-08	hypothetical protein			NCU15389	tRNA(pro)-3	2.62075	0.023228	tRNA-Pro
	NCU05687		-1.47813	0.00833478	hypothetical protein			NCU02690		2.61197	5.49396e-10	mitochondrial integral membrane protein
	NCU02783	aap-19	-1.47848	8.59103e-08	general amino-acid permease GAP1			NCU05038		2.60999	0.000165741	2OG-Fe(II) oxygenase
	NCU04285		-1.47924	0.0023592	hypothetical protein			NCU05844		2.60906	3.16027e-07	hypothetical protein
	NCU08962		-1.47973	0.0030539	hypothetical protein			NCU14097		2.60734	0.000692725	unspecified product
	NCU07333		-1.47987	0.00140701	hypothetical protein			NCU14112		2.60533	0.000106405	unspecified product
	NCU00749	chc-1	-1.48221	0.000822611	conidiation at high carbon dioxide-1 protein			NCU16826		2.60488	0.0023168	hypothetical protein
	NCU00871		-1.48377	0.0354306	hypothetical protein			NCU05667	acw-3	2.60261	8.91789e-07	anchored cell wall protein 3
	NCU17278	tol-2	-1.48771	0.000737934	tolerant-2			NCU08152	sut-6	2.60095	0.00215257	sugar transporter-6
	NCU01193		-1.48777	1.34795e-05	hypothetical protein			NCU01087		2.60025	0.0118918	hypothetical protein
	NCU00865	odc-1	-1.48869	0.000758111	oxalate decarboxylase-1			NCU07808		2.59932	4.39651e-06	hypothetical protein
	NCU08053		-1.48909	1.34652e-05	hypothetical protein			NCU08850	mus-18	2.59752	1.00231e-06	UV-endonuclease UVE-1
	NCU09570	gst-5	-1.49054	0.00154287	glutathione transferase			NCU08120	mrp-8	2.59636	0.000658695	mitochondrial ribosomal protein-80
	NCU02110	nox-1	-1.49283	9.52814e-05	NADPH oxidase 1			NCU03635	crp-67	2.59606	0.0197346	60S ribosomal protein L38
	NCU07550	tpi-1	-1.49405	2.07803e-08	Triosephosphate isomerase			NCU01132	sut-27	2.59495	8.1097e-08	sugar transporter-27
	NCU16875		-1.49453	0.00080935	hypothetical protein			NCU15195	tRNA(val)-18	2.5907	0.0112224	tRNA-Val
	NCU09741		-1.49453	1.10006e-06	NADPH-cytochrome P450 reductase			NCU09236		2.59002	1.40127e-05	hypothetical protein
	NCU05236		-1.49671	0.0161161	hypothetical protein			NCU07540		2.58556	0.00148001	hypothetical protein
	NCU09773	opt-1	-1.50441	0.00245059	oligopeptide transporter-1			NCU06163		2.5703	0.0318831	hypothetical protein
	NCU05089	mfs-2	-1.50577	6.26323e-06	MFS monocarboxylate transporter			NCU03235	cys-13	2.56891	2.08092e-05	sulfate permease II
	NCU11347		-1.50718	0.00370913	hypothetical protein			NCU09917		2.5671	2.66781e-06	hypothetical protein
	NCU08231		-1.50798	1.00292e-08	acyltransferase			NCU05714	mrp-23	2.56558	0.00787774	50S ribosomal subunit protein L15
	NCU05024	ff-11	-1.50992	0.000636705	hypothetical protein			NCU09069		2.54495	2.67101e-13	hypothetical protein, variant 1, hypothetical protein
	NCU03645		-1.51521	0.000164255	hypothetical protein			NCU10793		2.53702	0.000295476	hypothetical protein
	NCU00715	bet-4	-1.52048	0.00150993	betaine-4			NCU00296		2.53519	0.00508801	hypothetical protein
	NCU09742	div-56	-1.52218	1.30513e-06	sporulation-specific protein			NCU05976		2.5231	1.31706e-05	hypothetical protein
	NCU02059	apr-3	-1.52444	0.000136769	endothiapepsin			NCU07733	etf-2	2.51853	0.0094206	electron transfer flavoprotein-2
	NCU02486		-1.52559	0.0121183	hypothetical protein			NCU06599	ce3-3	2.51434	0.000673929	cellulose-binding protein
	NCU08282		-1.52784	0.00252504	hypothetical protein			NCU11293		2.51349	7.04939e-06	hypothetical protein
	NCU07546	abc-8	-1.53573	0.000669689	multidrug resistance protein MDR			NCU16852		2.49757	1.15545e-05	hypothetical protein
	NCU06296		-1.5385	7.36643e-09	hypothetical protein			NCU11195		2.4955	0.00253413	D-isomer specific 2-hydroxyacid dehydrogenase
	NCU07122		-1.54128	0.000348704	hypothetical protein, variant 1, hypothetical protein			NCU02785	aro-8	2.48016	2.40846e-11	phospho-2-dehydro-3-deoxyheptonate aldolase
	NCU01270	rpd	-1.54251	6.69305e-07	ribose-phosphate pyrophosphokinase II, variant 1, ribose-phosphate pyrophosphokinase II			NCU16455		2.47891	6.23416e-07	hypothetical protein
	NCU10038	gdp-1	-1.54278	0.00245542	glycerophosphoryl diester phosphodiesterase-1			NCU01001		2.46969	0.0009947	hypothetical protein
	NCU04997	gh1-3	-1.54526	0.00989398	xylanase			NCU01983		2.46562	0.000337531	hypothetical protein, hypothetical protein, variant 1
	NCU11346		-1.54763	0.00168002	hypothetical protein			NCU06210		2.46349	0.00623953	hypothetical protein
	NCU01451		-1.54805	0.000883108	hypothetical protein			NCU00851		2.46237	0.0289601	hypothetical protein
	NCU14154		-1.55337	0.000514777	unspecified product			NCU05421	lia-3	2.45001	0.0053528	lipoyltransferase and lipoate-protein ligase, variant 1, lipoyltransferase and lipoate-protein ligase, variant 2, lipoyltransferase and lipoate-protein ligase, variant 3, lipoyltransferase and lipoate-protein ligase
	NCU07404	gh38-1	-1.55435	0.000279588	alpha-mannosidase			NCU09093	drh-19	2.44999	0.0183037	DEAD box RNA helicase-PL10B
	NCU07389	ham-9	-1.55627	0.00106012	Hyphal anastamosis protein 9			NCU06686		2.4482	0.0017125	hypothetical protein
	NCU04456		-1.55658	3.32348e-06	hypothetical protein			NCU04865	pks-3	2.44722	6.80091e-06	polyketide synthase 3
	NCU05767	znf-1	-1.55858	0.00338732	zinc finger transcription factor-10			NCU07452	mig-2	2.4467	1.09205e-05	NADPH dehydrogenase
	NCU16306		-1.56018	0.000236808	hypothetical protein			NCU15719		2.44549	0.00167102	rRNA
	NCU02192		-1.56048	0.0176135	hypothetical protein			NCU08039		2.44548	0.000278762	hypothetical protein
	NCU08054	gh3-2	-1.56204	5.5226e-07	beta-glucosidase 1			NCU09487		2.44037	0.041644	hypothetical protein
	NCU10470		-1.57777	0.0160197	hypothetical protein			NCU01684		2.43678	5.94945e-05	hypothetical protein
	NCU05974	gh16-7	-1.57816	8.17907e-06	cell wall glucanosyltransferase Mwg1			NCU01863		2.43611	0.0409898	hypothetical protein
	NCU07308	cel-1	-1.5814	2.61975e-05	fatty acid synthase alpha subunit reductase, variant 1, fatty acid synthase alpha subunit reductase			NCU15637	Fsr-114	2.43489	0.00186282	rRNA
	NCU02198		-1.58255	0.00732358	hypothetical protein			NCU00276	mip-1	2.42861	1.53123e-13	DNA polymerase gamma
	NCU02327		-1.58644	0.0331891	hypothetical protein, variant 1, hypothetical protein			NCU02190	osb-4	2.42769	2.15074e-12	oxysterol-binding protein-4
	NCU09755		-1.58667	3.40268e-09	hypothetical protein			NCU02451	mhr-2	2.42735	0.00262228	mitochondrial hypoxia responsive domain-containing protein
	NCU06416	uc-3	-1.58895	0.00269068	thymine dioxygenase			NCU01057	tdo-2	2.42676	3.39204e-12	taurine dioxygenase-2
	NCU08432		-1.59112	0.000329848	hypothetical protein			NCU04108	iao-3	2.42303	2.24641e-10	isoamyl alcohol oxidase-3
	NCU03399		-1.59554	3.66142e-07	hypothetical protein			NCU02956	apr-4	2.42294	1.8786e-09	aspartic proteinase
	NCU01769		-1.59567	2.45526e-08	hypothetical protein			NCU08052	aqp	2.42262	2.63479e-06	aquaporin
	NCU09031		-1.59919	0.00149177	hypothetical protein			NCU03618		2.41618	0.00169154	Integral membrane protein
	NCU05639		-1.60356	0.0136437	hypothetical protein			NCU04825		2.40955	0.00129164	hypothetical protein
	NCU03863		-1.60525	4.85103e-07	hypothetical protein			NCU05071	mpr-3	2.40835	0.0001443	metallo-endopeptidase
	NCU07030		-1.60912	2.95034e-06	hypothetical protein			NCU01926		2.4037	8.04803e-05	hypothetical protein, variant 1, hypothetical protein
	NCU08358		-1.61544	3.08385e-07	hypothetical protein			NCU08344	crp-62	2.40224	0.010211	60S ribosomal protein
	NCU03378		-1.61993	0.00264489	TOL			NCU05128		2.40062	3.52636e-05	hypothetical protein
	NCU05508		-1.62063	0.000360006	hypothetical protein, hypothetical protein, variant 1			NCU03697		2.4003	3.08798e-17	FAD binding domain-containing protein
	NCU01266	plc-2	-1.62372	0.000865844	phospholipase C-2			NCU04537	sut-22	2.39919	0.00231428	sugar transporter-22
	NCU01107		-1.62458	6.12427e-10	Short-chain dehydrogenase			NCU09756		2.39836	1.42001e-10	hypothetical protein
	NCU07094		-1.62781	0.022432	monooxygenase			NCU06743	crp-18	2.3961	0.00946841	hypothetical protein
	NCU07931		-1.63896	4.33952e-05	glyoxylate reductase			NCU05069	fxr-4	2.39454	7.13002e-08	FAD-dependent oxidoreductase-4
	NCU00987	cyp45-23	-1.64202	0.000291004	pisatin demethylase			NCU11043		2.39341	0.00110355	hypothetical protein
	NCU08721		-1.64248	0.000228727	hypothetical protein			NCU07048		2.38239	0.0280521	hypothetical protein
	NCU06860	mdr-15	-1.64316	6.3733e-05	multi-drug resistance-15			NCU08372	tagl-3	2.38181	0.000278314	triacylglycerol lipase-3
	NCU16611		-1.64396	0.0480342	hypothetical protein			NCU05817		2.38171	0.000683027	hypothetical protein
	NCU02022		-1.64755	0.000593328	hypothetical protein			NCU08431	gpr-32	2.38008	6.83884e-05	hypothetical protein
	NCU09805	gh13-2	-1.65879	0.00108572	Alpha-amylase			NCU04727	gapd-1	2.37751	7.10776e-05	glucosamine-P deaminase-1
	NCU17225		-1.6618	0.0396526	hypothetical protein			NCU04197		2.37344	6.44446e-06	CipC protein
	NCU02246		-1.66885	4.31375e-05	hypothetical protein			NCU09596	pdo-1	2.37322	0.0155914	phytanoyl-CoA dioxygenase
	NCU05081		-1.6694	0.0334141	hypothetical protein			NCU02077		2.3723	0.0034129	hypothetical protein
	NCU09336		-1.66953	2.76995e-05	hypothetical protein			NCU03302	crp-72	2.37017	0.0127394	60S ribosomal protein L36
	NCU08332	hex-1	-1.67251	0.000191109	woronin body major protein			NCU02707	crp-39	2.36959	0.00615635	60S ribosomal protein L6
	NCU09471		-1.67925	0.0340288	hypothetical protein			NCU08057		2.36386	0.000138945	short chain dehydrogenase/reductase
	NCU02020		-1.68433	1.86812e-13	metalloreductase transmembrane component			NCU04068	mrp-22	2.36198	0.000780864	60S ribosomal protein L6
	NCU09054		-1.68456	0.0151234	hypothetical protein			NCU14026		2.36116	4.38818e-06	unspecified product
	NCU09291		-1.68484	4.32551e-06	FAD dependent sulfhydryl oxidase Erv2			NCU14027		2.35172	0.00304854	unspecified product
	NCU05801		-1.68688	2.57946e-09	hypothetical protein			NCU07918		2.34726	0.00118199	hypothetical protein
	NCU07008	cao-1	-1.69386	0.0086688	carotenoid oxygenase 1			NCU06609		2.34276	0.00180936	hypothetical protein
	NCU02624	erg-11	-1.69533	1.60819e-08	Lanosterol 14-alpha demethylase, putative			NCU09530		2.34186	0.0182015	hypothetical protein
	NCU15155	tRNA(leu)-25	-1.69664	0.0268723	tRNA-Leu			NCU14079		2.3407	0.000221754	unspecified product
	NCU09824		-1.70413	0.000175985	hypothetical protein, variant 1, hypothetical protein			NCU09959		2.34022	0.0121501	hypothetical protein
	NCU04544		-1.70947	0.000243335	hypothetical protein			NCU05340	aso-1	2.33967	8.73293e-11	alkanesulfonate oxygenase-1
	NCU08793		-1.711	1.62915e-05	hypothetical protein, hypothetical protein, variant 1			NCU09971		2.33819	2.93275e-07	hypothetical protein
	NCU09026	fea-2	-1.71457	0.049118	feruloyl esterase-2			NCU06441	ldh-1	2.33471	0.00285455	D-lactate dehydrogenase 2
	NCU04657		-1.71993	0.000159529	1-aminocyclopropane-1-carboxylate deaminase			NCU05552	mrp-6	2.33291	0.00216393	hypothetical protein
	NCU06759		-1.72127	5.47425e-06	hypothetical protein, hypothetical protein, variant 1			NCU10772		2.33187	8.49016e-05	hypothetical protein
	NCU05278	erg-5	-1.72154	8.5257e-12	cytochrome P450 61			NCU00586	ncw-6	2.33141	7.72691e-07	non-anchored cell wall protein 6, variant 1, non-anchored cell wall protein 6, non-anchored cell wall protein 6, variant 2
	NCU16492		-1.72202	0.0152697	hypothetical protein			NCU00618	crp-6	2.32889	0.00786328	40S ribosomal protein S27
	NCU05495	ccg-16	-1.72557	0.00252504	CVNH domain-containing protein			NCU03210		2.32752	0.000291004	hypothetical protein
	NCU11211		-1.72574	1.75802e-05	hypothetical protein			NCU08305		2.32307	0.0163257	hypothetical protein
	NCU07063	apr-8	-1.72832	7.72643e-05	hypothetical protein			NCU06616		2.32251	0.0163462	S-adenosylmethionine-dependent methyltransferase
	NCU01620		-1.72958	0.000142896	hypothetical protein			NCU08783	eph-3	2.31398	9.78388e-08	epoxide hydrolase-3
	NCU14136		-1.73039	0.0390757	unspecified product			NCU08670		2.31224	1.1973e-11	hypothetical protein
	NCU09511		-1.73266	5.95071e-08	hypothetical protein			NCU02973	mic-13	2.31104	2.24829e-05	mitochondrial carrier protein
	NCU05519		-1.73801	1.78486e-11	MFS transporter			NCU10429		2.30999	1.13135e-06	hypothetical protein
	NCU09495	set-6	-1.74087	5.91238e-09	SET-6			NCU12065		2.30498	0.00818573	hypothetical protein
	NCU00509		-1.74269	0.000758111	hypothetical protein			NCU01014		2.3049	0.0235578	acyltransferase
	NCU08805		-1.745	0.0499408	hypothetical protein			NCU04098		2.30183	9.72399e-05	monothiol glutaredoxin-5
	NCU00938		-1.7477	1.13754e-06	hypothetical protein			NCU01032		2.3011	4.46773e-05	hypothetical protein
	NCU00985	gh2-4	-1.75082	0.00170837	hydrolase			NCU12126		2.29933	0.00416768	hypothetical protein
	NCU05462		-1.75283	0.0419437	hypothetical protein			NCU02395	ppy-6	2.29556	0.000177738	uroporphyrinogen-III synthase
	NCU06940		-1.75461	6.16705e-05	hypothetical protein			NCU00943	tre-1	2.29534	3.76017e-08	Trehalase
	NCU09171		-1.75551	0.00177948	hypothetical protein			NCU17016		2.29495	0.0360432	hypothetical protein
	NCU05575		-1.7565	1.54228e-07	hypothetical protein			NCU09706	dnl-2	2.29412	3.0731e-09	DNA ligase-2
	NCU08821		-1.75887	1.10572e-06	hypothetical protein			NCU09160		2.29239	1.25213e-08	HPP family protein
	NCU05577	gh3-5	-1.76008	2.0201e-06	Beta-glucosidase			NCU07676		2.29227	0.000731471	hypothetical protein
	NCU08868	tgl-3	-1.76155	2.95047e-12	hypothetical protein, hypothetical protein, variant 1			NCU05920		2.28892	6.38905e-06	hypothetical protein
	NCU07468	ned-1	-1.76676	7.44943e-09	NAD-epimerase/dehydratase-1			NCU03016		2.2881	4.99486e-05	hypothetical protein
	NCU16477		-1.76736	6.03625e-09	hypothetical protein			NCU01048		2.28799	0.000414898	hypothetical protein
	NCU07511	het-14	-1.76985	1.39487e-06	hypothetical protein			NCU04466		2.28606	2.07803e-08	cyanamide hydratase
	NCU05789	gh16-6	-1.7735	0.00179663	secreted glucosidase			NCU02959		2.28427	1.16352e-06	hypothetical protein
	NCU00365		-1.77906	8.08566e-06	hypothetical protein			NCU17073		2.28371	0.00316448	hypothetical protein
	NCU01298		-1.7814	7.41498e-07	hypothetical protein, hypothetical protein, variant 1			NCU06306	crf5-1	2.28241	3.11315e-11	chromatin remodeling factor 5-1
	NCU08435	rrp3	-1.78427	7.67934e-09	RNA-dependent RNA polymerase			NCU03372	fam-8	2.27896	2.60088e-05	nonspecific lipid-transfer protein
	NCU03776	abc-9	-1.78475	0.000162723	ABC transporter-9			NCU03209	gh18-2	2.27778	0.0114738	chitinase 1
	NCU07338	gt32-2	-1.78486	6.59843e-12	alpha-1,6-mannosyltransferase Och1			NCU01064		2.27584	6.78669e-05	Con-6 domain-containing protein
	NCU08186		-1.78772	0.0176135	hypothetical protein			NCU02485		2.27511	0.00501977	hypothetical protein
	NCU09717		-1.78951	8.05688e-07	hypothetical protein			NCU08455		2.27432	4.8592e-07	hypothetical protein
	NCU08541		-1.7898	0.000295476	hypothetical protein			NCU00227		2.27344	0.00976953	mitochondrial cation transporter
	NCU06120		-1.79045	0.0359576	hypothetical protein			NCU14062		2.26017	0.000111622	unspecified product
	NCU04672	mdr-18	-1.79183	0.00138165	multi-drug resistance-18			NCU03660	fkr-6	2.25893	6.99198e-08	FK506-resistant-6
	NCU00821	sut-15	-1.7937	1.92647e-06	sugar transporter-15			NCU02476	adh-2	2.25757	0.00085625	alcohol dehydrogenase III
	NCU16491	tcf-2	-1.79659	0.0203877	transcription factor-20			NCU16947		2.24939	3.71761e-05	hypothetical protein
	NCU04446		-1.79695	0.0125464	hypothetical protein			NCU12023		2.24842	0.00335525	mito ribosomal protein S2
	NCU01869		-1.79768	0.000177738	hypothetical protein			NCU02291	gcd-1	2.248	7.41545e-07	glutaryl-CoA dehydrogenase-1
	NCU02852	cyp45-31	-1.80851	2.37509e-09	Cytochrome P450			NCU02536	coq-6	2.24468	4.27708e-05	ubiquinone biosynthesis monooxygenase COQ6
	NCU02184	chit-1	-1.81022	0.03298	chitinase-1, chitinase-1, variant 1			NCU04117	abc-7	2.24067	2.43294e-11	ATP-dependent permease MDL2
	NCU09712		-1.81042	2.07803e-08	hypothetical protein, hypothetical protein, variant 1			NCU02843		2.23198	0.013216	hypothetical protein
	NCU00451		-1.81469	0.00286841	hypothetical protein			NCU06752		2.23073	3.71449e-09	hypothetical protein
	NCU16807		-1.81567	5.92231e-07	hypothetical protein			NCU06786	mrp-37	2.22831	0.00337283	50S ribosomal protein L30
	NCU07410		-1.81575	0.00653061	hypothetical protein			NCU09403	nmr-3	2.22652	8.5967e-06	nitrogen metabolite regulation-3
	NCU01906	gcy-2	-1.8181	0.00207507	Putative d-galacturonic acid reductase			NCU00716	ncw-5	2.22651	0.0134473	non-anchored cell wall protein 5
	NCU04223		-1.82518	0.00175906	hypothetical protein			NCU00034		2.22558	0.0149529	prenyl cysteine carboxyl methyltransferase Ste14, variant 1, prenyl cysteine carboxyl methyltransferase Ste14
	NCU07392	adv-1	-1.82563	3.76783e-13	transcriptional regulatory protein pro-1			NCU01088		2.22488	1.08299e-06	hypothetical protein
	NCU01998		-1.82623	1.3907e-05	septin			NCU00057	ucc-1	2.22313	4.6675e-05	ubiquinol cytochrome-c reductase assembly protein Cbp3
	NCU00557		-1.82931	0.00791734	hypothetical protein			NCU06763		2.21992	0.0189386	hypothetical protein
	NCU02703		-1.82955	6.68374e-06	hypothetical protein			NCU09654		2.21923	2.5154e-05	MFS transporter
	NCU10501	sgr-33	-1.83203	0.0122003	hypothetical protein			NCU03823	stk-25	2.2126	7.56649e-21	ABC1 protein
	NCU05183		-1.83607	1.0989e-05	hypothetical protein			NCU05935		2.21236	0.00359801	hypothetical protein
	NCU08454		-1.83943	5.32609e-07	hypothetical protein			NCU17037		2.20877	0.0173284	hypothetical protein
	NCU05624	ane-2	-1.84241	3.35519e-05	asparaginase-2			NCU01063		2.20836	2.28458e-10	hypothetical protein
	NCU03512	crp-55	-1.84338	0.0197529	hypothetical protein			NCU02573	div-57	2.20656	0.00087076	nuclear division-57
	NCU09613		-1.84486	1.10724e-05	hypothetical protein			NCU08414		2.20417	2.77618e-09	hypothetical protein
	NCU05268	chs-6	-1.84955	0.00293033	chitin synthase D			NCU04861		2.20359	8.10125e-08	hypothetical protein
	NCU02344	gh61-12	-1.85286	6.02095e-05	fungal cellulose binding domain-containing protein			NCU06371	arh-3	2.20285	0.00322969	mitochondrial ATP-dependent RNA helicase Suv3
	NCU00648	aap-5	-1.8624	0.000685934	choline transporter			NCU09955		2.20234	0.000380086	hypothetical protein
	NCU05004		-1.86543	2.61975e-05	hypothetical protein			NCU03957	coq-7	2.19835	0.0114264	COQ7
	NCU04583		-1.87433	6.39243e-06	acetyltransferase			NCU02438	tca-19	2.19715	0.000277397	tricarboxylic acid-19
	NCU09852		-1.87494	0.0345505	hypothetical protein			NCU09632		2.19262	0.0258208	hypothetical protein
	NCU09046		-1.87568	0.0120387	hypothetical protein			NCU09167		2.19007	0.0026529	hypothetical protein
	NCU02209	ods	-1.87739	0.00109159	fatty acid metabolism-4			NCU16915		2.18951	9.67388e-08	hypothetical protein
	NCU04732	ham-11	-1.87829	3.07904e-05	Hyphal anastamosis-11 protein			NCU00136		2.18799	1.02802e-05	mitochondrial translation optimization protein
	NCU09053		-1.87834	1.36541e-06	hypothetical protein			NCU03768	lpl-2	2.18132	9.27413e-10	lysophospholipase-2
	NCU02298		-1.88443	0.0128833	hypothetical protein			NCU06061		2.17612	1.66932e-14	oxidoreductase
	NCU00270		-1.88698	1.28359e-09	hypothetical protein			NCU03509	pmg	2.17557	0.0012166	amino acid permease NAAP1
	NCU16716		-1.89198	0.0013684	hypothetical protein			NCU03339	gtr-1	2.17555	0.00111503	glutathione reductase, variant 1, Glutathione reductase
	NCU07352		-1.89488	0.00202682	hypothetical protein, hypothetical protein, variant 1			NCU06273		2.17229	1.53755e-11	hypothetical protein
	NCU04983	erg-3	-1.9052	5.38229e-09	lathosterol oxidase			NCU09800	tdo-5	2.17102	3.80171e-06	taurine dioxygenase-5
	NCU02516		-1.90854	0.00238816	hypothetical protein			NCU08720		2.16935	4.57727e-14	hypothetical protein
	NCU04122	tca-18	-1.90982	2.35492e-17	tricarboxylic acid-18			NCU12087	rad4-2	2.16862	1.76654e-05	radiation-sensitive 4-2
	NCU02021		-1.91943	0.0312309	hypothetical protein			NCU07374		2.16838	3.66293e-07	hypothetical protein
	NCU05070		-1.92044	1.15584e-06	hypothetical protein			NCU03647		2.16713	8.33636e-07	hypothetical protein
	NCU04025		-1.92293	0.00213703	hypothetical protein			NCU03684		2.16571	8.13296e-09	hypothetical protein, variant 1, hypothetical protein
	NCU07210		-1.92405	4.57197e-06	hypothetical protein			NCU04555		2.16452	0.000114561	hypothetical protein
	NCU16917		-1.92653	3.73515e-08	hypothetical protein			NCU05013		2.16414	4.15602e-09	hypothetical protein
	NCU04907		-1.92889	7.13002e-08	hypothetical protein			NCU08111	ant-1	2.16317	0.0153758	arginine N-methyltransferase 2
	NCU01340		-1.92973	0.000182729	hypothetical protein			NCU00678	gdc-1	2.16262	1.62379e-09	glutamate decarboxylase-1
	NCU08226	gt2-4	-1.92985	4.45348e-17	hypothetical protein			NCU00949		2.15806	2.43554e-05	hypothetical protein
	NCU05790	phy-2	-1.93123	1.2576e-07	phytochrome-like histidine kinase 2			NCU07235		2.15484	0.000180223	hypothetical protein
	NCU09669		-1.93124	3.91823e-05	hypothetical protein			NCU07671		2.15392	2.26354e-12	hypothetical protein
	NCU05681		-1.93132	1.16447e-05	hypothetical protein			NCU07626		2.14914	0.0003077	Thermoresistant gluconokinase
	NCU08443		-1.93187	8.45259e-06	hypothetical protein			NCU05555		2.14867	5.69956e-13	hypothetical protein
	NCU06918	pup-2	-1.93388	3.0055e-06	purine permease-2			NCU08166		2.14817	2.48249e-07	hypothetical protein
	NCU02369	gh28-1	-1.94171	0.000229474	Polygalacturonase			NCU00251	cpr-7	2.14759	3.6492e-12	hypothetical protein
	NCU15218	tRNA(asn)-11	-1.94319	0.0409888	tRNA-Asn			NCU14093		2.14589	0.000124353	unspecified product
	NCU04284		-1.94347	0.000506497	hypothetical protein, variant 1, hypothetical protein			NCU00755	mdr-2	2.14519	2.07629e-06	multi-drug resistance-20
	NCU04060		-1.94375	0.000946088	hypothetical protein			NCU00697		2.13062	0.0195178	hypothetical protein
	NCU03533	het-6	-1.94613	0.00184576	heterokaryon incompatibility protein 6			NCU10014		2.13006	0.00886745	hypothetical protein
	NCU07034		-1.94655	0.0349781	hypothetical protein			NCU08851		2.12963	3.61414e-10	hypothetical protein
	NCU03253		-1.95018	3.4961e-08	hypothetical protein			NCU07664		2.12884	0.00766288	hypothetical protein
	NCU03433	spa-17	-1.95482	1.45043e-06	Septal pore-associated protein 17			NCU03836	gpe-1	2.12858	0.0051105	O-sialoglycoprotein endopeptidase, O-sialoglycoprotein endopeptidase, variant 1
	NCU01097		-1.95584	9.63687e-22	hypothetical protein			NCU09803	trx-3	2.12227	0.00706405	thioredoxin-3
	NCU14125		-1.95833	0.00527757	unspecified product			NCU08827	glx-1	2.12025	5.20265e-06	hypothetical protein, hypothetical protein, variant 1
	NCU07255		-1.9601	4.8642e-07	hypothetical protein, hypothetical protein, variant 1			NCU09734		2.11593	0.00047611	hypothetical protein
	NCU09043		-1.97061	8.29089e-07	caleosin domain-containing protein			NCU14068		2.11428	5.92596e-05	unspecified product
	NCU06983		-1.97439	1.48713e-07	hypothetical protein			NCU08960	crp-7	2.112	0.0121888	hypothetical protein
	NCU04049		-1.97539	3.65478e-09	hypothetical protein			NCU01989		2.10819	2.23192e-08	hypothetical protein
	NCU16643		-1.97824	0.00600562	hypothetical protein			NCU11352		2.09954	0.00262295	hypothetical protein
	NCU04148		-1.99418	0.00162741	hypothetical protein			NCU14110		2.09944	8.7959e-06	unspecified product
	NCU07044	mbl-4	-2.00008	1.3691e-05	metallo-beta-lactamase-4			NCU11201	emp-1	2.09884	3.31548e-06	Phosphoglycerate mutase
	NCU12022		-2.00199	0.00377083	hypothetical protein			NCU08439	abc-2	2.09606	0.000422313	leptomycin B resistance protein pmd1
	NCU06990		-2.00345	3.09199e-13	hypothetical protein			NCU00838	qa-6	2.09579	3.34601e-07	quinate-6
	NCU08473	gh71-4	-2.00834	4.62867e-06	alpha-1,3-glucanase			NCU10621		2.09425	0.0478797	hypothetical protein
	NCU14046		-2.00903	4.88448e-13	unspecified product			NCU05000		2.09256	8.27858e-05	hypothetical protein
	NCU03430		-2.01396	0.00366851	Septal pore-associated protein, putative			NCU11396		2.09255	0.0019418	hypothetical protein
	NCU07838		-2.01588	0.0093725	hypothetical protein			NCU04385	leu-2	2.0894	6.06574e-10	3-isopropylmalate dehydratase
	NCU08530		-2.02028	4.56514e-09	hypothetical protein			NCU17251		2.0882	1.60771e-05	hypothetical protein
	NCU08872		-2.02083	0.000815144	hypothetical protein			NCU09517		2.08363	0.0163462	hypothetical protein
	NCU07737		-2.02809	0.000871195	Salicylate hydroxylase			NCU11290		2.08157	0.041538	hypothetical protein
	NCU01382		-2.03084	6.64499e-12	hypothetical protein			NCU04168	gh16-2	2.08136	6.95837e-07	hypothetical protein
	NCU01824	gam-1	-2.03402	5.07399e-08	galactopyranose mutase-1			NCU01811		2.08096	2.14529e-05	hypothetical protein
	NCU12021		-2.03457	1.36287e-05	hypothetical protein			NCU05827		2.07993	0.000647448	hypothetical protein
	NCU05780	gst-1	-2.03793	4.01244e-06	glutathione transferase			NCU05157	trm-27	2.07637	0.000244315	cation diffusion facilitator 10
	NCU01061	dlh-4	-2.04345	0.00159025	dienelactone hydrolase-4			NCU00934		2.07264	0.0230708	hypothetical protein
	NCU07121		-2.04392	1.26491e-08	modin			NCU14174		2.07191	5.53688e-11	unspecified product
	NCU16320		-2.04664	0.0434092	hypothetical protein			NCU05039		2.07061	0.00770255	hypothetical protein
	NCU05165	pdx-7	-2.04755	4.13745e-09	pyridoxine-7			NCU06597	mkr-4	2.07056	4.86742e-06	hypothetical protein
	NCU01289		-2.04854	6.81286e-10	hypothetical protein			NCU08563	scon-2	2.07	1.41425e-12	sulfur controller-2 protein
	NCU00548		-2.05254	1.10724e-05	MutT/nudix family protein			NCU16525	std-4	2.06897	0.0237204	steroid-4
	NCU11364		-2.05701	7.10776e-05	ketoreductase			NCU07242		2.06495	0.00167842	short-chain dehydrogenase/oxidoreductase
	NCU00911	cps-1	-2.05956	0.00288005	polysaccharide synthase Cps1p			NCU16617		2.06429	0.000604372	hypothetical protein
	NCU04690		-2.06625	0.000441822	hypothetical protein			NCU06808		2.06348	0.0108432	hypothetical protein
	NCU02811	ham-8	-2.06856	1.8586e-05	hyphal anastamosis-8 protein			NCU05376	cyp45-1	2.06255	0.00185663	P450 monooxygenase
	NCU03756	phe-9	-2.07267	6.76734e-08	phenylalanine-9			NCU09600	dlh-2	2.06236	0.00833105	dienelactone hydrolase-2
	NCU14076		-2.08709	0.0239679	unspecified product			NCU05932		2.05961	0.000316652	hypothetical protein
	NCU07974	gh61-15	-2.08867	7.75985e-06	glycosyl hydrolase family 61-15			NCU04167		2.0575	5.56777e-05	hypothetical protein
	NCU06003	mpg-1	-2.09327	1.29891e-12	mannose-1-phosphate guanyltransferase			NCU10015	mox-7	2.05547	8.77704e-14	monooxygenase-7
	NCU16673		-2.09713	5.99021e-05	hypothetical protein			NCU06856	ubi-3	2.04446	0.00300539	ubiquitin-3
	NCU06913		-2.11319	1.9503e-07	hypothetical protein			NCU07075	cax	2.04088	2.45526e-08	calcium/proton exchanger, calcium/proton exchanger, variant 1
	NCU03949	npd-1	-2.13129	1.7263e-08	FMN-dependent 2-nitropropane dioxygenase			NCU02540	div-23	2.0378	3.43814e-08	meiotic expression up-regulated protein 14
	NCU10595		-2.14471	0.00420647	hypothetical protein			NCU16653		2.03598	3.36679e-05	hypothetical protein
	NCU09874		-2.14834	0.000197492	hypothetical protein			NCU02969	gsl-21	2.03493	0.00017974	glycosphingolipid-21
	NCU07883		-2.15806	6.89657e-09	hypothetical protein			NCU05507		2.03201	0.00611132	hypothetical protein
	NCU00175	tpd-1	-2.16479	1.54236e-06	terpenoid-1			NCU16877		2.03063	0.0216119	hypothetical protein
	NCU10894		-2.16856	0.00669263	hypothetical protein			NCU08996		2.02921	6.05962e-05	hypothetical protein
	NCU04867		-2.17652	0.000358704	hypothetical protein			NCU00080		2.02777	5.3533e-07	DUF1295 domain-containing protein
	NCU12028		-2.1844	0.00801837	hypothetical protein			NCU06758		2.02519	0.000232982	hypothetical protein
	NCU05629		-2.18614	1.52311e-07	hypothetical protein			NCU06272	mrp-72	2.02462	2.01799e-07	mitochondrial ribosomal protein-72
	NCU05256		-2.18687	7.50164e-05	hypothetical protein			NCU01055	trm-5	2.02434	0.000534028	chromate ion transporter
	NCU05836	gh47-4	-2.18919	3.8015e-11	glycosyl hydrolase family 47 protein			NCU01948	crp-53	2.02381	0.00798568	ribosomal protein Srp1
	NCU05814		-2.19238	2.0543e-07	hypothetical protein			NCU10537		2.02167	1.87334e-09	hypothetical protein
	NCU09024		-2.19859	6.04375e-05	hypothetical protein			NCU05618		2.02065	9.71007e-05	extracellular SCP domain-containing protein Pry1
	NCU05826		-2.21282	7.53078e-09	hypothetical protein			NCU01651		2.02057	2.42838e-05	hypothetical protein
	NCU09719		-2.21958	0.000886806	hypothetical protein			NCU00799	met-2	2.01983	9.20127e-06	methionine-20
	NCU06666	inl	-2.22263	5.6782e-08	inositol-3-phosphate synthase			NCU08712		2.01081	2.42838e-05	hypothetical protein
	NCU08870		-2.22816	2.53899e-08	hypothetical protein			NCU12052		2.01043	0.00580443	hypothetical protein
	NCU05833		-2.23261	4.47423e-12	hypothetical protein			NCU07266	dph-5	2.00981	0.0383692	Diphthine synthase
	NCU09209	gao-1	-2.24853	8.5967e-06	galactose oxidase-1			NCU03827	mrp-9	2.00693	0.00235283	40S ribosomal protein S9
	NCU00176		-2.25057	0.0454726	hypothetical protein			NCU06553		2.00475	0.000348704	hypothetical protein
	NCU09406	cuo-1	-2.25083	0.000100738	Copper amine oxidase			NCU07182	crp-29	2.00234	0.00642319	40S ribosomal protein S24
	NCU06725		-2.25129	0.04341	hypothetical protein			NCU03296	apa-1	2.00212	5.97226e-05	F1 ATPase assembly protein 11
	NCU05828	ce9-2	-2.2517	5.31843e-16	hypothetical protein			NCU09235	con-8	2.002	1.61743e-05	conidiation-specific protein-8
	NCU05998		-2.27005	0.0293428	hypothetical protein			NCU01870	eno-1	1.99989	0.00177903	enolase-1
	NCU05068		-2.27187	5.53518e-07	hypothetical protein			NCU07349		1.99698	0.000101811	hypothetical protein
	NCU00312		-2.2735	3.07261e-08	hypothetical protein			NCU05863		1.9966	0.000140771	hypothetical protein
	NCU01210	pab-4	-2.27731	0.00194776	para-aminobenzoic acid-4			NCU09930	fol-9	1.99424	1.38195e-11	folic acid synthesis protein
	NCU09428		-2.27809	2.0127e-06	hypothetical protein			NCU06506		1.99265	4.61395e-05	hypothetical protein
	NCU07348		-2.2872	0.0183877	hypothetical protein			NCU02713	csp-1	1.99193	8.75847e-07	conidial separation-1
	NCU12040		-2.29135	3.58416e-13	hypothetical protein			NCU08318		1.99086	0.00762988	hypothetical protein
	NCU02212		-2.29258	2.3195e-10	hypothetical protein			NCU07046		1.99076	0.000402922	hypothetical protein
	NCU07192	doc-2	-2.29554	1.03764e-08	determinant of communication 2			NCU00527	mgm-2	1.9904	0.0261882	mitochondrial genome maintenance-2
	NCU09650		-2.29764	0.01407	hypothetical protein			NCU06157		1.98975	0.0469678	hypothetical protein
	NCU08986		-2.29995	1.24146e-07	hypothetical protein, hypothetical protein, variant 1			NCU06550	pdx-1	1.98306	4.42643e-05	pyridoxine 1
	NCU10142		-2.30196	8.37666e-06	hypothetical protein			NCU04635		1.98217	1.63939e-05	hypothetical protein
	NCU09620		-2.31652	0.000342703	hypothetical protein			NCU01598		1.97751	5.23907e-07	Methyltransferase
	NCU02975		-2.31817	0.00017511	hypothetical protein			NCU09058	ech-5	1.97707	0.00791734	enoyl-CoA hydratase-5
	NCU07003		-2.32092	1.24379e-11	hypothetical protein			NCU09456	dam-3	1.97517	3.34161e-06	dimethylaniline monooxygenase-3
	NCU08697		-2.32728	0.00730435	hypothetical protein			NCU11367	inl-9	1.9749	1.38421e-05	inositol-9
	NCU08816		-2.32975	8.777e-14	hypothetical protein			NCU08937		1.97475	0.0304229	hypothetical protein
	NCU04557		-2.33217	0.00114876	hypothetical protein			NCU07562	crp-85	1.97309	0.0176135	60S ribosomal protein L43
	NCU05832		-2.33361	2.62084e-06	hypothetical protein, variant 1, hypothetical protein			NCU05537	fah-1	1.96458	0.000766421	fumarylacetoacetate hydrolase-1
	NCU04205	apr-17	-2.3365	4.88873e-09	aspartyl protease-17			NCU04265	inv	1.95955	2.30178e-07	invertase
	NCU08232	gt32-1	-2.33784	3.14639e-05	alpha-1,6-mannosyltransferase Och1			NCU03080		1.95817	0.000971645	hypothetical protein
	NCU08839		-2.35386	0.0163257	hypothetical protein			NCU00413	crp-36	1.95714	0.00602957	60S ribosomal protein L2
	NCU05149		-2.3564	2.69831e-25	hypothetical protein			NCU00650	rbg-3	1.95189	1.6385e-07	Wdr1p
	NCU03928		-2.35888	1.51197e-06	hypothetical protein			NCU02575		1.95168	0.0480397	hypothetical protein
	NCU16859		-2.36368	1.04491e-05	hypothetical protein			NCU07787	ccg-14	1.95161	3.21583e-05	clock controlled protein CCG-14
	NCU17250		-2.36614	0.0366089	hypothetical protein			NCU09302		1.95148	2.18885e-05	WD repeat-containing protein
	NCU05946		-2.36795	0.00210377	hypothetical protein			NCU02773		1.95142	1.87255e-10	hypothetical protein
	NCU05964		-2.368	9.56157e-05	developmental regulator VosA			NCU07127	dlh-5	1.95111	0.00179717	dienelactone hydrolase-5
	NCU09188		-2.37943	4.59212e-08	hypothetical protein			NCU16659		1.94738	3.4531e-05	hypothetical protein
	NCU04403	ubi-2	-2.38478	1.1018e-09	ubiquitin-2			NCU08858	sut-1	1.94486	0.000191109	MFS alpha-glucoside transporter
	NCU08056	abc-1	-2.39041	5.21587e-08	ABC drug exporter AtrF			NCU10264		1.93831	0.000327455	hypothetical protein
	NCU04556		-2.39393	0.000581508	hypothetical protein			NCU00944	thr-5	1.93717	0.0001287	l-allo-threonine aldolase
	NCU07532		-2.40452	1.917e-07	hypothetical protein			NCU09211	sad-3	1.93711	0.00847573	suppressor of ascus dominance-3 protein
	NCU15152	tRNA(ala)-22	-2.40928	0.000706462	tRNA-Ala			NCU08649		1.93341	0.0146927	hypothetical protein
	NCU06359		-2.41939	0.000203335	hypothetical protein			NCU07158		1.93327	3.52491e-08	hypothetical protein
	NCU07448		-2.42727	9.72547e-05	hypothetical protein			NCU01552	crp-28	1.93084	0.0223818	ribosomal protein S28, variant 1, ribosomal protein S28
	NCU09193		-2.43312	1.15645e-10	hypothetical protein			NCU07254		1.92784	0.00237938	hypothetical protein
	NCU04453	het-6	-2.43623	0.000167559	Heterokaryon incompatibility protein 6			NCU07112		1.9269	0.0024763	hypothetical protein
	NCU07802		-2.4378	3.31609e-07	hypothetical protein			NCU09395		1.92543	0.0001014	hypothetical protein
	NCU08188		-2.43981	1.44797e-09	hypothetical protein			NCU01855		1.92459	0.000319403	hypothetical protein
	NCU01297		-2.44552	9.3479e-12	hypothetical protein			NCU04078	adh-11	1.9244	0.00997509	alcohol dehydrogenase-11
	NCU02767	ham-6	-2.45032	1.43584e-05	Hyphal anastamosis-6 protein, variant			NCU04326	stk-29	1.92139	6.65012e-08	protein kinase
	NCU10387	dam-1	-2.45232	1.68352e-14	dimethylaniline monooxygenase-1			NCU00147	adi1	1.92007	0.000326697	ARD/ARD family protein
	NCU00881	ham-7	-2.45361	4.17966e-21	Hyphal anastamosis-7 protein, variant			NCU02905	crp-81	1.91964	0.00111497	60S ribosomal protein L23
	NCU05928		-2.45386	1.76109e-05	hypothetical protein			NCU12033	gh18-11	1.91932	0.000931771	class III chitinase
	NCU04532		-2.45529	1.91371e-25	hypothetical protein			NCU00489	crp-1	1.91776	0.00460118	cytoplasmic ribosomal protein 10
	NCU14064		-2.45544	0.00936623	unspecified product			NCU00931		1.91728	1.53463e-07	lysyl-tRNA synthetase, variant 1, lysyl-tRNA synthetase
	NCU02487		-2.46178	1.97656e-05	hypothetical protein			NCU03926	mrp-78	1.91644	0.00114072	mitochondrial ribosomal protein-78
	NCU07017		-2.46454	1.51819e-14	hypothetical protein			NCU04412	mrp-24	1.91467	0.000515624	hypothetical protein
	NCU05807		-2.46736	1.87334e-09	isochorismatase family protein			NCU06516		1.91149	0.0140763	hypothetical protein
	NCU08716	cyp45-21	-2.47228	2.58737e-05	CND11p			NCU00797		1.91064	0.00335159	hypothetical protein
	NCU01353	gh16-1	-2.48003	1.72517e-09	mixed-linked glucanase			NCU05419	but-1	1.90887	1.53608e-06	hydroxymethylglutaryl-CoA lyase
	NCU09103	cyp45-22	-2.48506	3.55957e-09	hypothetical protein			NCU08625		1.90732	0.000161978	hypothetical protein
	NCU01752	ncw-2	-2.48923	2.76034e-09	non-anchored cell wall protein 2			NCU08470		1.90615	0.0178763	hypothetical protein
	NCU08531		-2.48973	1.23877e-05	hypothetical protein			NCU02099		1.90274	8.70373e-08	hypothetical protein
	NCU07894	opt-3	-2.49934	1.06955e-12	oligopeptide transporter-3			NCU06129		1.90146	0.00228574	hypothetical protein
	NCU03922	erg-13	-2.50309	4.60964e-12	hydroxymethylglutaryl-CoA synthase			NCU09820		1.9	6.3733e-05	hypothetical protein
	NCU06081		-2.5116	2.18118e-14	hypothetical protein			NCU08617		1.89949	0.000203335	hypothetical protein
	NCU10186		-2.51228	0.0170835	hypothetical protein			NCU09637		1.89805	3.51142e-07	sterigmatocystin 8-O-methyltransferase, sterigmatocystin 8-O-methyltransferase, variant 1
	NCU06140	vsd-8	-2.51803	1.64839e-13	hypothetical protein			NCU06383		1.89747	0.00386706	UPF0075 domain-containing protein
	NCU06067	cdc24	-2.51874	1.64008e-08	rho guanyl nucleotide exchange factor			NCU00646	lae-1	1.89501	0.000859364	methyltransferase LaeA, variant 1, methyltransferase LaeA
	NCU16350		-2.53688	0.0489125	hypothetical protein			NCU09129		1.89468	0.0313612	hypothetical protein
	NCU17272		-2.54524	0.0474196	hypothetical protein			NCU11341	eif2B	1.89428	6.06531e-05	translation initiation factor eIF-2B
	NCU04472	dbh-4	-2.58466	6.93331e-14	DEAD/DEAH box helicase, DEAD/DEAH box helicase, variant 1			NCU07509	cdc43	1.89397	0.0458016	geranylgeranyltransferase beta subunit
	NCU09173		-2.5867	2.32039e-07	hypothetical protein			NCU04908		1.89267	0.000135262	hypothetical protein
	NCU12067		-2.59944	1.79936e-16	hypothetical protein			NCU05032	crp-8	1.88533	0.0349878	60S ribosomal protein L40, 60S ribosomal protein L40, variant 1
	NCU04214		-2.61298	0.00044817	hypothetical protein			NCU03703	crp-49	1.88527	0.00452594	60S ribosomal protein L17
	NCU02931		-2.63341	8.3999e-05	hypothetical protein			NCU05054		1.88489	1.92053e-08	hypothetical protein
	NCU05164		-2.63429	1.51504e-21	short chain dehydrogenase/reductase SDR			NCU16361		1.88328	0.00272604	hypothetical protein
	NCU05131		-2.66094	1.58329e-08	hypothetical protein, hypothetical protein, variant 1			NCU03332	cem-2	1.88153	0.0497087	condensing enzyme (mitochondrial)-2
	NCU10883		-2.66542	5.20639e-26	hypothetical protein, variant 1, hypothetical protein			NCU01103	cah-1	1.88144	0.0050081	carbonic anhydrase-1
	NCU01562		-2.66766	1.88255e-06	2,4-dichlorophenoxyacetate alpha-ketoglutarate dioxygenase			NCU02603		1.87874	1.03919e-06	oxidoreductase
	NCU01697		-2.66854	3.69975e-08	hypothetical protein			NCU06522	sut-2	1.87632	9.71007e-05	MFS maltose permease
	NCU00496		-2.67383	1.98219e-06	hypothetical protein			NCU17114		1.87531	0.000337646	hypothetical protein
	NCU08469		-2.6769	3.34676e-06	hypothetical protein			NCU14099		1.87289	0.010111	unspecified product
	NCU04490		-2.71203	2.23972e-07	hypothetical protein			NCU03767	mch-2	1.87198	0.00546198	mitochondrial chaperone-2
	NCU03293		-2.71402	1.40964e-05	hypothetical protein			NCU01758		1.87138	0.000741618	YdiU domain-containing protein
	NCU07479		-2.72952	0.000233626	hypothetical protein			NCU03230	mrp-11	1.86676	0.01892	mitochondrial ribosomal protein subunit S18
	NCU10572		-2.72995	3.24338e-12	short chain oxidoreductase, variant 1, short chain oxidoreductase			NCU06768	mrp-26	1.86503	0.00142443	60S ribosomal protein L16
	NCU07099		-2.73937	5.65033e-05	hypothetical protein			NCU11216		1.86356	0.000113305	hypothetical protein
	NCU04496		-2.7555	2.44548e-08	hypothetical protein			NCU07381	dnr-2	1.86054	3.14143e-05	DNA repair-20
	NCU15103	tRNA(his)-5	-2.76235	0.00657823	tRNA-His			NCU08412	gh5-7	1.85948	0.00347214	endo-beta-1,4-mannanase
	NCU03287		-2.76487	3.1641e-06	hypothetical protein			NCU05302	gtp-8	1.85909	0.00251368	guanine triphosphate binding-8
	NCU09210		-2.77384	2.01016e-06	dyp-type peroxidase			NCU01969		1.85874	0.000242377	hypothetical protein
	NCU09245	plp-2	-2.77507	1.94397e-26	patatin-like phospholipase domain-containing protein			NCU09327	cyt-4	1.85801	2.17889e-07	Protein phosphatase
	NCU08750	iao-1	-2.77684	1.15926e-11	isoamyl alcohol oxidase-1			NCU08329	mrp-43	1.855	0.00940535	mitochondrial ribosomal protein subunit L23
	NCU16473		-2.77711	3.18338e-07	hypothetical protein			NCU03775		1.85429	0.00845318	hypothetical protein
	NCU01972		-2.7852	5.40123e-11	hypothetical protein			NCU01007		1.85304	0.00192168	mito ribosomal protein S18
	NCU04930	cea-6	-2.78618	1.67046e-36	hypothetical protein, hypothetical protein, variant 1			NCU04165		1.84973	0.000207907	low-temperature viability protein ltv1
	NCU03288		-2.79397	2.06987e-05	hypothetical protein			NCU07924		1.84955	0.0235578	hypothetical protein
	NCU00995		-2.8011	0.00116457	hypothetical protein			NCU08893	mrp-17	1.84681	0.000139378	60S ribosomal protein L1
	NCU00603		-2.80315	0.00337997	hypothetical protein			NCU03092		1.84658	1.79427e-06	nuclear localization sequence binding protein
	NCU02199		-2.80822	0.030648	hypothetical protein			NCU09735		1.84651	0.0324683	Short-chain dehydrogenase
	NCU03247		-2.80924	8.4267e-06	hypothetical protein			NCU00250		1.84633	0.000420747	hypothetical protein
	NCU10538		-2.81907	1.10006e-06	hypothetical protein			NCU04163		1.84527	0.0105054	hypothetical protein
	NCU06965		-2.83459	0.00169657	hypothetical protein			NCU00728		1.84392	0.00106776	hypothetical protein
	NCU11286		-2.84693	0.0383692	hypothetical protein			NCU02169		1.84157	1.70351e-08	hypothetical protein
	NCU01292		-2.84891	1.22937e-09	hypothetical protein			NCU04644		1.84116	0.000187131	hypothetical protein
	NCU07582		-2.85251	2.6602e-11	hypothetical protein			NCU16777		1.84024	0.00293033	hypothetical protein
	NCU06509		-2.85517	2.64716e-13	hypothetical protein, hypothetical protein, variant 1			NCU07240		1.84001	0.0070134	aflatoxin B1 aldehyde reductase member 2, aflatoxin B1 aldehyde reductase member 2, variant 1
	NCU07798		-2.85725	2.3902e-11	hypothetical protein			NCU07199	mfs-27	1.83945	1.48713e-07	major myo-inositol transporter iolT
	NCU04342		-2.87603	2.07862e-08	hypothetical protein			NCU07996		1.83923	0.000741618	F-box and WD domain-containing protein
	NCU00947		-2.89127	6.74959e-11	hypothetical protein			NCU08901	tah-12	1.83788	1.38259e-05	hypothetical protein
	NCU00265		-2.91886	8.03892e-11	hypothetical protein			NCU04266		1.83701	0.000363853	hypothetical protein
	NCU08820		-2.92126	1.20529e-09	hypothetical protein			NCU06924	nic-3	1.83685	0.000730178	kynurenine 3-monooxygenase
	NCU00547		-2.9337	5.1411e-13	hypothetical protein			NCU06166	gt15-4	1.83567	0.00427289	Alpha-1,2-mannosyltransferase
	NCU05035	vad-12	-2.95335	3.73267e-08	hypothetical protein			NCU08490	trm-2	1.83472	0.00513966	hypothetical protein
	NCU06325		-2.95836	0.000148113	hypothetical protein			NCU17053		1.83327	2.37992e-08	hypothetical protein
	NCU15604	Fsr-1	-2.96303	0.0395571	rRNA			NCU09638	pks-5	1.83306	0.00148574	polyketide synthase 5
	NCU00052	mcr-1	-2.96503	6.84796e-11	methylacyl-CoA racemase-1			NCU03147	cbp-4	1.83076	0.000363944	assembly factor cbp-4
	NCU08746		-2.97244	0.00215493	starch binding domain-containing protein			NCU00246		1.83072	1.0258e-07	hypothetical protein, variant 1, hypothetical protein
	NCU07353		-2.9749	2.84738e-07	UPF0499 protein			NCU04994	lap-2	1.83054	1.11828e-05	leucine aminopeptidase-2
	NCU15413	tRNA(glu)-6	-3.00026	0.0152416	tRNA-Glu			NCU06449	trk	1.82936	1.6823e-12	trk-1
	NCU09187		-3.00257	2.57946e-09	hypothetical protein			NCU01942		1.82832	8.48385e-05	hypothetical protein
	NCU04222		-3.01203	0.0349188	hypothetical protein			NCU06934		1.82822	0.000641969	hypothetical protein
	NCU02470		-3.02151	1.14032e-10	hypothetical protein			NCU07271		1.82619	0.00698224	Zn-dependent hydrolase/oxidoreductase
	NCU02926	srdI	-3.02508	4.01702e-08	hypothetical protein			NCU04478	pla-6	1.82576	1.79148e-09	phospholipase-6
	NCU06341		-3.02941	1.10075e-10	MFS transporter, MFS transporter, variant 1			NCU10498	crp-66	1.82416	0.00637552	60S ribosomal protein L35
	NCU07898	gh61-13	-3.02956	9.66115e-12	endoglucanase IV			NCU05047		1.82382	0.0192249	hypothetical protein
	NCU04487		-3.03415	4.84988e-08	hypothetical protein			NCU00818		1.82313	9.48216e-05	hypothetical protein
	NCU03725	vib-1	-3.03693	2.60811e-10	VIB-1, VIB-1, variant 1			NCU04162		1.82305	0.00162741	hypothetical protein
	NCU06937		-3.05435	0.00044817	hypothetical protein			NCU00293		1.82196	0.0066458	NADH pyrophosphatase
	NCU14148		-3.08541	0.000316615	unspecified product			NCU03602		1.82001	0.00250559	hypothetical protein
	NCU05835		-3.0858	1.26818e-15	hypothetical protein			NCU00211	mrp-35	1.8199	0.0301616	mitochondrial ribosomal protein subunit L31
	NCU06575		-3.10924	5.90516e-14	hypothetical protein			NCU02834		1.81936	3.05912e-09	hypothetical protein
	NCU12050		-3.11396	1.48206e-07	hypothetical protein			NCU00038	znf-32	1.81896	3.68582e-05	zinc finger transcription factor-32
	NCU05824		-3.14338	0.0105377	hypothetical protein			NCU11337		1.81648	0.000864827	hypothetical protein
	NCU09990		-3.14509	9.87951e-08	hypothetical protein			NCU02826	trm-16	1.81586	8.10566e-05	sodium/calcium exchanger protein
	NCU07517		-3.15659	3.82073e-08	hypothetical protein			NCU07696		1.81492	2.06497e-06	hypothetical protein
	NCU03960	ham-12	-3.17085	4.18989e-18	Hyphal anastamosis-12 protein			NCU09663	ce5-1	1.81488	0.0419194	Axe2
	NCU06589		-3.17491	0.000169714	hypothetical protein			NCU02238	mfs-18	1.81444	2.45526e-08	pantothenate transporter liz1
	NCU06083		-3.17581	1.41868e-11	hypothetical protein			NCU10342		1.81219	0.0428041	hypothetical protein
	NCU07920	lacc-8	-3.1818	0.000584395	laccase-8			NCU02322	man-2	1.81008	1.04491e-05	mannose-6-phosphate isomerase
	NCU11172		-3.18488	3.1006e-21	hypothetical protein			NCU00695		1.80992	3.2194e-08	hypothetical protein
	NCU06625	cys-22	-3.21029	1.29679e-12	cysteine-22			NCU00322		1.80855	0.00366851	hypothetical protein
	NCU07905		-3.21196	1.23029e-05	hypothetical protein			NCU01966	crp-77	1.80654	0.00289267	60S ribosomal protein L37, 60S ribosomal protein L37, variant 1
	NCU09857		-3.21495	2.45994e-07	hypothetical protein			NCU05557		1.8022	0.0171114	hypothetical protein
	NCU07760	gh61-2	-3.21567	8.45854e-06	endoglucanase IV			NCU09832	gt25-2	1.8008	1.04612e-07	hypothetical protein
	NCU14089		-3.25895	1.0081e-05	unspecified product			NCU00326		1.79959	7.24814e-07	calcium homeostasis protein Regucalcin, calcium homeostasis protein Regucalcin, variant 1
	NCU07083		-3.26879	7.2748e-13	hypothetical protein			NCU04334	cpn-9	1.79886	1.43561e-07	chaperonin-9
	NCU08179	gh79-2	-3.28573	2.35535e-07	hypothetical protein			NCU04160		1.79688	1.94281e-08	hypothetical protein
	NCU07022	sodh-2	-3.28637	6.28181e-48	sorbitol dehydrogenase-2			NCU16386		1.79177	1.86127e-05	hypothetical protein
	NCU03375		-3.28717	0.00702131	hypothetical protein			NCU04106	gpr-17	1.79168	2.52554e-06	hypothetical protein, hypothetical protein, variant 1
	NCU02125		-3.29378	7.67591e-12	hypothetical protein			NCU07478	mic-25	1.79108	4.11089e-07	mitochondrial carrier protein
	NCU07801		-3.2958	0.0163462	hypothetical protein			NCU08773		1.78871	0.00512069	hypothetical protein
	NCU02023	mdr-5	-3.30663	0.00306781	multi-drug resistance-5			NCU10546	cou-1	1.78708	0.000133499	coumarate-1
	NCU05852	gll-1	-3.31298	6.10332e-07	glucuronan lyase-1			NCU17083	lpl-3	1.78669	0.00060378	lysophospholipase-3
	NCU08183		-3.33007	6.89657e-09	hypothetical protein			NCU10056		1.78228	0.0487863	hypothetical protein
	NCU07124		-3.33238	0.0060761	hypothetical protein			NCU09293		1.78044	0.000191109	hypothetical protein
	NCU02924	eph-1	-3.34865	0.0138182	epoxide hydrolase-1			NCU01221	crp-46	1.77868	0.00495106	60S ribosomal protein L16, variant 1, 60S ribosomal protein L16
	NCU15067	tRNA(pro)-2	-3.35021	0.00292428	tRNA-Pro			NCU02940		1.77574	0.000269982	hypothetical protein
	NCU09937	gh76-5	-3.35282	6.56123e-42	Putative cell wall glycosyl hydrolase			NCU16968	cox-11	1.77356	0.000658302	cytochrome oxidase-11
	NCU08747		-3.40042	9.07707e-08	monooxygenase			NCU09887		1.7732	1.53115e-06	Drp1p
	NCU02927		-3.40158	1.29472e-06	hypothetical protein			NCU06652	hgd-2	1.77143	0.00233511	hydroxymethylglutathione dehydrogenase-2
	NCU12068		-3.4028	3.04133e-13	hypothetical protein			NCU09022	gpr-36	1.76757	1.76654e-05	hypothetical protein
	NCU01209		-3.40892	4.93779e-14	hypothetical protein			NCU08033		1.7673	0.000305416	hypothetical protein
	NCU10687		-3.41592	7.41303e-08	hypothetical protein			NCU03657	gh63-1	1.76502	0.00100196	mannosyl-oligosaccharide glucosidase, mannosyl-oligosaccharide glucosidase, variant 1
	NCU06289		-3.41683	1.15584e-06	hypothetical protein			NCU01657	cox-14	1.76455	0.00232576	cytochrome-c oxidase assembly protein
	NCU07736	pep5	-3.44133	6.44941e-11	Pep5 homolog			NCU07331	rbg-56	1.76339	4.29009e-05	ribosome biogenesis-56
	NCU09640	mfs-13	-3.50466	0.0350219	MFS toxin efflux pump			NCU09679		1.76333	0.00580929	hypothetical protein
	NCU05277		-3.51347	2.37833e-14	hypothetical protein			NCU08428		1.76053	0.00166593	MFS transporter
	NCU17269	opt-5	-3.51849	0.00213831	oligopeptide transporter-5			NCU02895		1.75939	0.0115242	MutT/nudix family protein
	NCU00192		-3.52212	0.0169102	hypothetical protein			NCU16307		1.7565	0.0173379	hypothetical protein
	NCU01720		-3.5288	2.96099e-24	hypothetical protein			NCU17185		1.75534	0.00454349	hypothetical protein
	NCU09357		-3.53066	6.96768e-20	stage V sporulation protein K			NCU04952	gh3-4	1.75529	8.29007e-06	beta-D-glucoside glucohydrolase
	NCU10591		-3.53334	5.26426e-10	hypothetical protein			NCU07720	mdr-19	1.75313	0.00252175	multi-drug resistance-19
	NCU05230		-3.5351	0.00060321	hypothetical protein			NCU09131	nop12	1.74926	2.00202e-11	nucleolar protein 12
	NCU04603		-3.5414	2.59128e-13	hypothetical protein			NCU00884	ned-2	1.74763	0.00530516	NAD-epimerase/dehydratase-2
	NCU06221		-3.55813	0.0251113	hypothetical protein			NCU04166	rbg-38	1.74664	5.71629e-05	nucleolar GTP-binding protein 2
	NCU07036		-3.55857	4.49541e-09	hypothetical protein			NCU11180	lpl-5	1.74647	2.86712e-07	patatin-like phospholipase domain-containing protein
	NCU10539		-3.56617	4.46937e-11	hypothetical protein			NCU02042		1.74579	0.000297126	hypothetical protein
	NCU00946		-3.59815	0.0097474	hypothetical protein			NCU08269	pdx-4	1.7455	0.00715432	pyridoxamine 5'-phosphate oxidase
	NCU05567		-3.59871	0.00226952	hypothetical protein			NCU05448		1.74296	0.00458893	hypothetical protein
	NCU09338		-3.60616	0.00614463	hypothetical protein			NCU04728	emp-8	1.74115	2.23095e-06	hexokinase-1
	NCU14124		-3.61066	0.00685982	unspecified product			NCU00135	gpl-1	1.74041	0.0252597	phosphatidyl synthase, variant 1, Phosphatidyl synthase
	NCU06861	gh43-3	-3.62662	6.25211e-13	glycosyl hydrolase family 43 protein			NCU07795		1.73959	8.15039e-05	DUF1665 domain-containing protein
	NCU02655		-3.63947	0.000598721	hypothetical protein			NCU04945	tim4	1.73907	4.29338e-07	mitochondrial intermembrane space protein Mia40
	NCU09099		-3.64731	9.95893e-12	hypothetical protein			NCU00475	crp-24	1.73843	0.0144181	40S ribosomal protein S18
	NCU05821	pig-1	-3.64982	4.0647e-10	melanin pigment-1			NCU00360	ned-3	1.73778	0.00205945	NAD-epimerase/dehydratase-3
	NCU08087	gh26-1	-3.70321	6.15168e-11	hypothetical protein			NCU06125		1.73499	3.48605e-08	hypothetical protein
	NCU04476		-3.71472	0.0332768	hypothetical protein			NCU16787		1.72831	0.00268154	hypothetical protein
	NCU09356		-3.72405	9.63687e-22	hypothetical protein			NCU00372		1.72744	0.00614463	hypothetical protein
	NCU06294		-3.72542	5.59715e-13	hypothetical protein			NCU06127		1.72634	0.0449274	hypothetical protein
	NCU04445		-3.73356	0.000355508	hypothetical protein			NCU06927		1.72628	1.45134e-07	abhydrolase domain containing 12
	NCU12051		-3.73402	1.5351e-11	hypothetical protein			NCU05554	un-25	1.72514	0.00844332	60S ribosomal protein L13
	NCU06964	tdo-1	-3.7417	0.00358502	taurine dioxygenase-1			NCU00300	gpr-5	1.72439	2.21257e-10	PQ loop repeat protein
	NCU09796	gpr-38	-3.76654	1.26876e-09	Integral membrane protein			NCU03141	lpl	1.72279	9.17371e-05	lysophospholipase
	NCU04931		-3.78977	3.58416e-13	hypothetical protein			NCU10392		1.72179	0.000106405	hypothetical protein
	NCU03600	gtp-5	-3.79786	4.24596e-26	guanine triphosphate binding-5			NCU01734		1.72123	0.0113492	hypothetical protein
	NCU03323		-3.83105	1.00808e-10	hypothetical protein, hypothetical protein, variant 1			NCU06960	ech-1	1.71982	0.00318648	enoyl-CoA hydratase/carnithine racemase
	NCU00039		-3.8373	0.000295192	hypothetical protein			NCU14063		1.71471	0.000835338	unspecified product
	NCU06413		-3.84177	9.72097e-25	hypothetical protein			NCU03988	crp-5	1.71177	0.0178857	60S ribosomal protein L18
	NCU16942		-3.86115	1.78181e-21	hypothetical protein			NCU06018		1.7091	5.55467e-05	hypothetical protein
	NCU05628		-3.8731	1.78181e-21	hypothetical protein			NCU16941		1.70756	0.00232222	hypothetical protein
	NCU09177		-3.89805	1.48893e-06	hypothetical protein			NCU07608	ppm-3	1.7072	0.00728321	ribose 5-phosphate isomerase A, variant 1, ribose 5-phosphate isomerase A
	NCU05501		-3.90946	1.58116e-20	hypothetical protein			NCU00031		1.70541	0.00364697	hypothetical protein
	NCU01092	cem-5	-3.9337	4.71543e-13	condensing enzyme (mitochondrial)-5			NCU05627	sut-7	1.70288	0.0175228	sugar transporter-7
	NCU17271		-3.94555	2.55277e-06	hypothetical protein			NCU00225		1.70249	0.000424574	hypothetical protein
	NCU03121		-3.95635	4.98345e-19	hypothetical protein			NCU03579	ala-5	1.70102	0.00604806	alanine-5
	NCU05185	cyp45-9	-3.96005	1.09162e-18	bifunctional P-450:NADPH-P450 reductase			NCU00602	ppy-3	1.69994	0.00277894	Siroheme synthase
	NCU05870		-3.98216	5.58213e-10	hypothetical protein			NCU10129		1.69508	0.000440429	hypothetical protein
	NCU08184	sgr-28	-3.98533	8.569e-13	hypothetical protein			NCU04592	cem-4	1.69401	2.62122e-07	condensing enzyme (mitochondrial)-4
	NCU05761		-3.98556	0.00016469	hypothetical protein			NCU00150	his-7	1.69149	0.015816	phosphoribosylformimino-5-aminoimidazole carboxamide ribotide isomerase, phosphoribosylformimino-5-aminoimidazole carboxamide ribotide isomerase, variant 2, phosphoribosylformimino-5-aminoimidazole carboxamide ribotide isomerase, variant 1
	NCU05764		-3.99352	0.000312528	hypothetical protein			NCU01391		1.69037	4.77795e-06	hypothetical protein
	NCU04034		-4.02001	1.68519e-16	hypothetical protein			NCU08154		1.68911	0.000444123	hypothetical protein
	NCU05763		-4.02691	1.2776e-05	hypothetical protein			NCU02672		1.68738	0.028913	hypothetical protein
	NCU09424		-4.08681	5.95927e-18	hypothetical protein			NCU00836	gh61-7	1.6855	0.0132133	glycosylhydrolase family 61-7 protein
	NCU15392	tRNA(lys)-12	-4.09611	0.0324601	tRNA-Lys			NCU08981	mtp-1	1.68263	9.50661e-06	dml-1
	NCU05712	rcd-1	-4.09951	1.69233e-07	regulator of cell death			NCU00850		1.68181	0.0387949	hypothetical protein
	NCU01348	put-3	-4.12177	1.2345e-11	putrescine-3			NCU01068		1.68082	6.93896e-08	BAR domain-containing protein
	NCU15283	tRNA(arg)-32	-4.12852	3.09822e-21	tRNA-Arg			NCU05977	dps-1	1.68064	9.51965e-06	dihydropicolinate synthase-1
	NCU05699		-4.1344	6.12427e-10	hypothetical protein			NCU08502	crp-14	1.68057	0.00205282	40S ribosomal protein S6, 40S ribosomal protein S6, variant 2, 40S ribosomal protein S6, variant 1
	NCU06134		-4.16337	0.01407	hypothetical protein			NCU06661	crp-54	1.67998	0.0175357	60S ribosomal protein L22
	NCU03250		-4.1637	2.21019e-05	hypothetical protein			NCU08165		1.67843	0.00427735	hypothetical protein
	NCU06650	spp-3	-4.16497	1.66613e-18	secretory phospholipase A2			NCU09396		1.67779	0.00462807	hypothetical protein
	NCU09798	adh-9	-4.17073	6.69677e-06	aryl-alcohol dehydrogenase			NCU07363		1.67451	2.03617e-06	hypothetical protein
	NCU04371	fkr-3	-4.17466	3.61347e-13	peptidyl-prolyl cis-trans isomerase fkr-3			NCU09285	mig-6	1.67395	0.000535147	zinc-containing alcohol dehydrogenase
	NCU09055		-4.23075	5.59904e-06	hypothetical protein			NCU05686	gh16-5	1.67323	1.99374e-06	Cell wall glucanase
	NCU11405	gh71-3	-4.24726	0.000139404	alpha-1,3-glucanase/mutanase			NCU01473	mrp-51	1.66867	0.00144051	mitochondrial large ribosomal subunit YmL35
	NCU08405		-4.27106	4.1688e-05	hypothetical protein			NCU09451		1.66822	1.917e-07	hypothetical protein
	NCU16805		-4.27164	4.11651e-21	hypothetical protein			NCU06060		1.66453	0.0129477	hypothetical protein
	NCU15278	tRNA(lys)-24	-4.27563	0.0178806	tRNA-Lys			NCU11088	dnr-4	1.6632	6.3733e-05	MGMT family protein, variant 1, MGMT family protein
	NCU06583	stk-44	-4.33609	2.44086e-16	serine/threonine protein kinase-44			NCU02675	rbg-27	1.66284	4.27708e-05	RNA-3'-phosphate cyclase
	NCU09906		-4.33662	3.05632e-14	hypothetical protein			NCU02308		1.66272	0.000731471	hypothetical protein
	NCU09448		-4.34397	0.00170626	hypothetical protein			NCU01494	sut-3	1.6617	0.00481154	MFS sugar transporter
	NCU05766		-4.35245	7.81123e-10	hypothetical protein			NCU03624		1.65998	0.00016545	hypothetical protein
	NCU05834		-4.3558	5.60561e-10	hypothetical protein			NCU14120		1.65431	0.00485839	unspecified product
	NCU17137		-4.40008	3.70734e-17	hypothetical protein			NCU00446	aacs-1	1.6538	4.60152e-05	acetoacetyl-CoA synthase-1
	NCU06328		-4.42216	3.86102e-08	hypothetical protein			NCU01827	crp-58	1.65367	0.0170835	60S ribosomal protein L27
	NCU05693		-4.42435	4.87388e-41	interferon-induced GTP-binding protein Mx2			NCU16999		1.65312	0.00104922	hypothetical protein
	NCU00355	cat-3	-4.42794	3.47299e-32	catalase-3			NCU07663	znf-6	1.65134	0.00142422	zinc finger transcription factor-6
	NCU15045	tRNA(ser)-1	-4.42978	0.0328296	tRNA-Ser			NCU04008	maa-3	1.65039	1.43106e-06	mitochondrial ATPase-3
	NCU08140		-4.42997	1.27834e-11	hypothetical protein			NCU04787	bfr1	1.64876	4.51295e-06	bfr-2
	NCU02817		-4.45833	0.00378548	hypothetical protein			NCU02731		1.64827	1.8111e-05	hypothetical protein
	NCU08085		-4.47924	0.00259342	hypothetical protein			NCU07845		1.64695	1.00231e-06	hypothetical protein
	NCU08495		-4.49835	1.61939e-05	hypothetical protein			NCU04231		1.64562	8.97136e-06	hypothetical protein
	NCU08228	gld-2	-4.50106	1.34645e-22	glucose dehydrogenase-2			NCU00564	mrp-3	1.64432	0.034033	mitochondrial 40S ribosomal protein MRP2
	NCU09278		-4.51494	1.27277e-16	oxidoreductase			NCU01553	coq-2	1.64282	0.0161221	para-hydroxybenzoate-polyprenyltransferase Coq2
	NCU07485		-4.52778	2.42838e-05	hypothetical protein			NCU05410	arg-5	1.64171	0.000305416	Acetylornithine aminotransferase
	NCU03494	pin-c	-4.53214	1.05138e-11	heterokaryon incompatibility protein			NCU04331	crp-4	1.64123	0.000339735	60S ribosomal protein L5
	NCU05768	poi-2	-4.611	9.88061e-07	mating response protein POI2			NCU16991		1.63868	0.0344875	hypothetical protein
	NCU17267		-4.63886	6.60689e-08	hypothetical protein			NCU01439	ser-2	1.63429	0.00460768	D-3-phosphoglycerate dehydrogenase 1
	NCU10344	cyp45-28	-4.716	4.12122e-11	cytochrome P450 98A3			NCU08500	crp-16	1.63356	0.00341337	40S ribosomal protein S8, variant 1, 40S ribosomal protein S8
	NCU05841		-4.7463	6.69907e-17	UMTA			NCU09829		1.6319	1.43007e-06	hypothetical protein
	NCU04631		-4.76856	0.0127381	hypothetical protein			NCU02181	crp-11	1.63148	0.0107016	40S ribosomal protein S4
	NCU05762		-4.81954	1.28232e-09	hypothetical protein			NCU09754	mch-4	1.62889	6.58675e-06	mitochondrial chaperone-4
	NCU03017		-4.83899	0.0386443	hypothetical protein			NCU10760		1.62878	8.14168e-07	jumonji domain-containing protein 5
	NCU02818		-4.84149	0.00603089	hypothetical protein			NCU01510	mup-3	1.62796	1.3592e-05	meiotically up-regulated-3
	NCU04630		-4.86019	6.59843e-12	hypothetical protein			NCU11241		1.6269	0.00944139	nuclease domain-containing protein
	NCU07051		-4.86519	0.00196713	hypothetical protein			NCU01195	am	1.62674	0.000110938	Glu/Leu/Phe/Val dehydrogenase
	NCU02914		-4.90018	0.00504378	hypothetical protein			NCU01581		1.62472	6.68374e-06	hypothetical protein
	NCU16745		-4.91471	0.00245059	hypothetical protein			NCU06138	mfs-19	1.6237	0.000929403	quinate permease
	NCU01853	bet-1	-4.9213	7.41927e-11	choline dehydrogenase			NCU07739		1.62345	0.000575866	YTP1
	NCU05788		-4.95091	8.14167e-12	hypothetical protein			NCU12156	trm-61	1.62169	0.0223484	transport of metals-61
	NCU03456		-4.95682	0.0223015	hypothetical protein			NCU03848		1.6202	2.24882e-05	hypothetical protein, hypothetical protein, variant 1
	NCU09052	fem-6	-4.95913	2.4932e-08	hypothetical protein			NCU08328		1.61858	0.0260538	hypothetical protein
	NCU02920	srdC	-4.96279	8.86366e-18	short-chain dehydrogenase/reductase SDR			NCU08149		1.61774	1.95831e-05	hypothetical protein
	NCU04482		-4.97167	2.76267e-26	hypothetical protein			NCU03967	vvd	1.61751	0.00867038	vivid PAS protein VVD
	NCU17270		-4.97559	9.44287e-11	hypothetical protein			NCU08017		1.61716	0.00580414	hypothetical protein
	NCU10865		-4.97747	1.69037e-11	hypothetical protein			NCU04584		1.61554	0.00745031	hypothetical protein
	NCU09904	gh16-12	-4.97811	1.88546e-13	glucan 1,3-beta-glucosidase			NCU08409	trp-3	1.61466	5.65844e-05	Tryptophan synthetase
	NCU08643	pho-3	-5.02656	7.07766e-10	Acid phosphatase			NCU02744	crp-82	1.61185	0.0152908	60S ribosomal protein L9
	NCU17268		-5.03713	1.84535e-08	hypothetical protein			NCU16771	trn-3	1.60935	0.0102871	tRNA-processing-3
	NCU05189	gpr-21	-5.04893	2.26188e-20	hypothetical protein			NCU06496		1.60794	1.57028e-06	hypothetical protein
	NCU05730	qa-5	-5.11606	6.93331e-14	quinate-5			NCU01394		1.60719	0.016267	hypothetical protein
	NCU15642	Fsr-121	-5.25425	0.0407316	rRNA			NCU09242		1.60658	0.0154076	hypothetical protein
	NCU02925	fbm-1	-5.34138	5.22823e-08	fruiting body maturation-1			NCU09957		1.60487	0.0243186	hypothetical protein
	NCU17282		-5.4044	0.000376842	hypothetical protein			NCU00498	nit-7	1.6035	0.000418351	molybdenum cofactor biosynthesis protein 1 B
	NCU07054	sut-19	-5.41981	3.86042e-06	sugar transporter-19			NCU07495		1.6029	1.16666e-06	sphingolipid long chain base-responsive protein LSP1
	NCU08818		-5.43741	0.0181603	hypothetical protein			NCU16537		1.59908	0.0165955	hypothetical protein
	NCU06582		-5.54785	1.23097e-09	hypothetical protein			NCU00878		1.59706	0.00282589	hypothetical protein
	NCU05122		-5.57158	0.00538618	hypothetical protein			NCU04224		1.59487	0.0028487	hypothetical protein, variant 1, hypothetical protein
	NCU06327	cyp45-29	-5.60647	1.40359e-13	benzoate 4-monooxygenase cytochrome P450			NCU02611	rrn-3	1.59404	0.000193734	multiple RNA-binding domain-containing protein 1
	NCU07107		-5.63227	4.7022e-14	hypothetical protein			NCU04695		1.59389	0.000149829	methyltransferase-UbiE family protein
	NCU02930	mkr-3	-5.64278	3.61226e-25	pyridoxine-9			NCU09912		1.59384	1.23576e-09	MFS transporter
	NCU03969		-5.73057	3.76956e-23	hypothetical protein			NCU03935	hom-2	1.59235	0.000632515	Homoserine dehydrogenase
	NCU03011	nit-14	-5.74767	1.7154e-29	hypothetical protein			NCU09135	inl-18	1.59014	6.14609e-06	phosphatidylinositol phospholipase C, variant 1, phosphatidylinositol phospholipase C
	NCU04928		-5.81996	1.37327e-27	hypothetical protein			NCU05751	ce3-2	1.59004	0.0390757	cellulose-binding protein
	NCU15166	tRNA(val)-15	-5.83582	0.000186784	tRNA-Val			NCU03347	nic-4	1.58928	0.00153219	kynurenine-oxoglutarate transaminase 1
	NCU00071		-5.8489	0.000856311	hypothetical protein			NCU09913		1.58902	6.58094e-05	major royal jelly protein
	NCU15183	tRNA(arg)-25	-5.86558	0.00193926	tRNA-Arg			NCU11395	hgd-3	1.58889	5.82997e-06	hydroxymethylglutathione dehydrogenase-3
	NCU07449	mkr-5	-5.95124	7.15945e-19	hypothetical protein			NCU07447	rpn-16	1.5878	0.00154287	regulatory particle, non-ATPase-like-16
	NCU05914		-5.97344	0.00120772	hypothetical protein			NCU00849		1.58691	0.00201831	hypothetical protein, variant 1, hypothetical protein
	NCU05948		-5.98806	8.64083e-31	hypothetical protein, hypothetical protein, variant 1			NCU01231	mfs-22	1.58526	0.00169114	carboxylic acid transporter
	NCU08224		-5.99058	9.94049e-15	hypothetical protein			NCU07712	drh-8	1.58495	6.04718e-06	ATP-dependent RNA helicase dbp-10
	NCU01731	ve-1	-5.99919	3.91438e-59	VeA-like protein			NCU01321	trm-6	1.58438	0.000521289	transport of metals-60
	NCU16494	vad-18	-6.02692	1.77968e-15	hypothetical protein			NCU03974		1.58431	0.00730997	hypothetical protein
	NCU09766		-6.04161	2.99587e-06	hypothetical protein			NCU01426		1.58257	0.0207969	hypothetical protein
	NCU06326	ply-1	-6.04377	6.76734e-08	pectate lyase 1			NCU16952		1.58176	5.27367e-05	hypothetical protein
	NCU17135		-6.05277	4.02914e-29	hypothetical protein			NCU01474	mrp-54	1.57977	0.000183203	60S ribosomal protein L4, variant 1, 60S ribosomal protein L4
	NCU02922	gpl-5	-6.07489	9.94628e-16	Short-chain dehydrogenase/reductase			NCU08064	mup-2	1.57937	5.03807e-06	meiotically up-regulated-2
	NCU02921	srdD	-6.17383	4.67671e-06	cupin domain-containing protein			NCU14023		1.57908	0.000111046	unspecified product
	NCU15385	tRNA(leu)-23	-6.17725	5.74488e-05	tRNA-Leu			NCU00510		1.57832	0.0132675	hypothetical protein
	NCU11340		-6.18571	6.69475e-10	hypothetical protein			NCU04524		1.5783	0.0444028	hypothetical protein
	NCU05112		-6.20404	1.22754e-06	hypothetical protein			NCU04291		1.57753	0.0122495	hypothetical protein
	NCU09568		-6.30601	2.19137e-21	hypothetical protein			NCU10547		1.57703	0.000204734	hypothetical protein
	NCU09225		-6.32629	6.69688e-06	hypothetical protein			NCU03051	rbg-12	1.57317	3.14639e-05	WD domain-containing protein
	NCU05153		-6.37616	4.14673e-31	carbohydrate O-acetyltransferase			NCU05392	lcm-2	1.57257	0.000730788	leucine carboxyl methyltransferase 2, leucine carboxyl methyltransferase 2, variant 1
	NCU06938		-6.57574	0.0015308	hypothetical protein			NCU08715		1.5725	4.67399e-05	hypothetical protein
	NCU06911		-6.60874	0.000536628	hypothetical protein			NCU06246	drh-15	1.57243	3.49715e-06	ATP-dependent RNA helicase mrh-4
	NCU01071		-6.63775	2.46977e-06	hypothetical protein			NCU07537		1.5716	2.07483e-05	hypothetical protein
	NCU17138		-6.73049	1.61235e-15	hypothetical protein			NCU03617		1.57041	0.00157193	haloacid dehalogenase
	NCU05855		-6.88523	3.31857e-26	O-methyltransferase			NCU00283		1.56886	8.77549e-05	hypothetical protein
	NCU07350		-6.98887	2.93756e-09	hypothetical protein			NCU02091	gh47-7	1.56877	0.026043	ER glycosyl hydrolase
	NCU09569		-7.11921	1.447e-18	hypothetical protein			NCU16553		1.56438	0.0315773	hypothetical protein, variant 1, hypothetical protein
	NCU00732	cyp45-1	-7.31935	2.79786e-24	trichothecene C-15 hydroxylase			NCU02497	polp-1	1.56074	0.00114971	hypothetical protein
	NCU02923	mkr-2	-7.45817	4.02716e-22	hypothetical protein			NCU03985	fem-7	1.56072	0.000878072	DUF159 domain-containing protein
	NCU06912		-7.61654	7.14287e-16	hypothetical protein			NCU05078		1.55969	1.53252e-06	protein-beta-aspartate methyltransferase
	NCU04917		-7.74167	2.8644e-06	hypothetical protein			NCU00332		1.5547	0.0104869	hypothetical protein
	NCU09339		-8.28542	1.44324e-08	hypothetical protein			NCU05838		1.55409	3.64069e-06	hypothetical protein
	NCU04533	app	-8.2935	1.37968e-15	DUF1881 domain-containing protein			NCU03204	fes-5	1.55363	0.00171629	iron-sulfur subunit-5
	NCU05126		-8.49584	4.7154e-26	hypothetical protein			NCU06803	gdc-2	1.55251	1.06065e-07	glutamate decarboxylase-2
	NCU09506		-8.54336	5.02108e-08	hypothetical protein			NCU05176		1.5516	0.00460118	hypothetical protein
	NCU05584		-8.55828	1.46415e-13	hypothetical protein			NCU07507		1.55143	0.00318967	hypothetical protein, hypothetical protein, variant 1
	NCU08223		-9.03043	2.66945e-13	hypothetical protein			NCU06107		1.55042	6.04914e-06	hypothetical protein
	NCU07049		-9.05282	2.64968e-09	hypothetical protein			NCU03675	scp-1	1.55032	5.02523e-08	sterol regulatory element-binding protein cleavage-activating protein
	NCU02918	mkr-6	-9.06533	2.18118e-14	polyketide synthase 6			NCU04418		1.54537	0.00335715	hypothetical protein
	NCU05848	cyp45-11	-9.49503	1.4868e-25	Cytochrome P450 monooxygenase			NCU06450	mrp-56	1.54428	0.00810108	mitochondrial ribosomal protein
	NCU02919	mkr-6	-9.64284	3.1006e-21	cupin domain-containing protein			NCU17176		1.5434	0.00111367	alpha/beta hydrolase
	NCU09163		-9.75052	5.83269e-13	hypothetical protein			NCU00373		1.54213	0.00871678	hypothetical protein
	NCU07053	ahd-4	-10.2258	2.43208e-16	alhehyde dehydrogenase-4			NCU09680	gh6-2	1.54103	7.99221e-06	exoglucanase 2
	NCU08657		-10.3614	1.06475e-26	hypothetical protein			NCU08775		1.53989	2.67136e-05	hypothetical protein
	NCU09969	sly-1	-11.5932	2.59495e-37	Transposase of Sly1-1			NCU01212		1.53918	0.0476504	hypothetical protein
	NCU09968		-12.3177	1.09651e-39	hypothetical protein, hypothetical protein, variant 1			NCU07232	hsp3-2	1.53902	0.0210218	heat shock protein 30-2
								NCU07782		1.53791	1.98472e-05	hypothetical protein, variant 1, hypothetical protein
								NCU03673		1.53677	2.34797e-07	hypothetical protein
								NCU06749	mrp-19	1.53631	0.00135229	60S ribosomal protein L3
								NCU03770	dfg5	1.53625	0.00321554	cell wall glycosyl hydrolase Dfg5
								NCU06042	fxr-5	1.53584	0.0248886	FAD-dependent oxidoreductase-5
								NCU01023	mrp-27	1.53524	0.0119157	50S ribosomal protein L17
								NCU01157	gcl-1	1.53358	2.64968e-09	glutamate-cysteine ligase catalytic subunit
								NCU10291		1.53009	0.0017654	hypothetical protein
								NCU01652	met-21	1.52847	6.70466e-05	methionine-21
								NCU08425	mfs-26	1.52835	0.01686	major facilitator superfamily transporter MFS_1
								NCU07272		1.52532	0.0353351	hypothetical protein
								NCU05238	cys-4	1.52409	1.84007e-06	sulfite reductase beta subunit
								NCU00597	dpa-2	1.52263	7.67699e-08	deoxyribose-phosphate aldolase-2
								NCU10051	fhb-2	1.52125	0.0348729	Flavohemoglobin
								NCU07434		1.51935	0.00203889	short-chain dehydrogenase/reductase SDR
								NCU08404		1.51668	0.000373002	hypothetical protein
								NCU07142		1.51525	0.000337646	hypothetical protein, variant 1, hypothetical protein
								NCU00794	rbg-53	1.51343	8.07546e-06	ribosome biogenesis-53
								NCU01640	rpn-4	1.51272	0.0453183	C2H2 transcription factor
								NCU02583	gla-2	1.51235	0.000204699	Alpha-glucosidase, alpha-glucosidase, variant 1
								NCU02321		1.51234	0.000182729	hypothetical protein
								NCU09419	cyp45-25	1.51141	0.000234008	cytochrome P450 3A4
								NCU04623	gh35-2	1.51058	4.51069e-05	Beta-galactosidase
								NCU03497	trm-51	1.50412	2.6059e-05	plasma membrane iron permease
								NCU05020		1.50314	0.000290908	hypothetical protein
								NCU07852	mrp-25	1.50298	0.00335171	ribosomal protein L13
								NCU05298	nit-3	1.5029	0.0499617	Nitrate reductase
								NCU05541		1.50265	7.89481e-07	hypothetical protein
								NCU04509	znf-7	1.50019	0.000897926	zinc finger transcription factor-7
								NCU07156	his-6	1.49971	0.00511333	imidazole glycerol phosphate synthase hisHF
								NCU00937	gh79-1	1.49624	0.0174055	beta-glucuronidase
								NCU00536	cys-25	1.4946	0.0107558	homoserine O-acetyltransferase
								NCU08158	dsp-4	1.4905	0.0251462	dual specificity phosphatase
								NCU00814		1.49032	0.000156686	hypothetical protein
								NCU09933		1.48902	0.000654932	ion channel protein
								NCU09929		1.48813	0.0110559	hypothetical protein
								NCU04725	ce9-1	1.48812	0.00306126	N-acetylglucosamine-6-phosphate deacetylase
								NCU00419	rpo-17	1.48625	3.30804e-06	DNA-directed RNA polymerase I and III polypeptide
								NCU04066		1.48385	1.19315e-05	hypothetical protein
								NCU01199	sna-7	1.48343	0.0225884	snare complex-7
								NCU03018	rbg-9	1.48269	0.00600562	small nucleolar ribonucleoprotein complex subunit
								NCU02423	mic-12	1.48038	0.000184077	mitoferrin-1
								NCU06847	mfs-25	1.47953	2.16464e-07	major facilitator superfamily transporter
								NCU09213		1.47909	0.00281073	hypothetical protein
								NCU16701		1.47885	0.042274	hypothetical protein
								NCU09270		1.47827	1.00456e-09	hypothetical protein
								NCU06490		1.4781	0.000906771	hypothetical protein
								NCU05722		1.4778	0.0148367	hypothetical protein
								NCU02157	coq-8	1.4777	0.0422518	coenzyme Q-8
								NCU01735	orp-1	1.47622	2.26264e-07	hypothetical protein, hypothetical protein, variant 1
								NCU03851		1.47604	0.0492393	hypothetical protein
								NCU04154		1.4755	0.00591288	hypothetical protein
								NCU02474	tom5	1.47531	0.0102991	outer mitochondrial membrane translocase 5
								NCU07576	gpl-1	1.47467	0.00128543	hypothetical protein
								NCU10225		1.47378	1.23232e-06	hypothetical protein
								NCU09582	ce4-1	1.47289	0.0379868	Chitin deacetylase
								NCU09184	iad-1	1.47109	0.0129499	indoleamine dioxygenase-1
								NCU04887	gt71-1	1.46933	2.16995e-08	hypothetical protein
								NCU09443	abc-25	1.466	2.6059e-05	hypothetical protein
								NCU08997	pho-1	1.46464	0.00218287	repressible alkaline phosphatase, variant 1, repressible alkaline phosphatase, variant 2, repressible alkaline phosphatase
								NCU09162		1.4636	0.00193926	WD repeat protein, WD repeat protein, variant 1
								NCU07843	vps22	1.46349	0.0450971	vacuolar protein sorting protein Vps22
								NCU16502		1.46328	0.00540086	hypothetical protein
								NCU07157		1.4628	7.52235e-07	hypothetical protein
								NCU02605	rpo-14	1.4621	0.0121252	DNA-directed RNA polymerase I/II/III subunit 10
								NCU06380	trm-42	1.45948	0.0214544	zinc transporter YKE4
								NCU00940		1.45804	0.0435388	hypothetical protein
								NCU07748		1.45745	0.00221518	hypothetical protein
								NCU03205		1.45385	0.00168002	hypothetical protein
								NCU09864	ovd-1	1.45279	0.000996892	oxoisovalerate dehydrogenase-1
								NCU04625	pup-4	1.45269	0.0438088	Purine transporter
								NCU08791	cat-1	1.45257	0.000778933	catalase-1
								NCU02481	acu-21	1.45211	3.08433e-06	mitochondrial 2-methylisocitrate lyase
								NCU07176	amt	1.45101	0.00887015	amidinotransferase
								NCU16624		1.45094	0.000636705	hypothetical protein
								NCU00409	phe-2	1.4469	0.000498061	chorismate mutase/prephenate dehydratase, variant 1, chorismate mutase/prephenate dehydratase
								NCU00128		1.44673	0.0160197	hypothetical protein
								NCU09176		1.44281	0.00597901	hypothetical protein
								NCU00971	crp-22	1.44253	0.0217307	ribosomal protein S12
								NCU09143		1.44223	0.00591288	hypothetical protein
								NCU01345	asl-1	1.43908	1.40964e-05	ascospore lethal-1, variant 1, ascospore lethal-1
								NCU04103		1.4386	8.49939e-08	questionable protein
								NCU05923	cdh-2	1.4385	0.000813889	cellobiose dehydrogenase-2
								NCU11283	asa-1	1.43697	1.50725e-06	WD repeat protein
								NCU01776	crp-48	1.43497	0.00106927	60S ribosomal protein L15
								NCU02035		1.43491	0.0132012	helix-hairpin-helix domain-containing protein
								NCU07506	fah-2	1.43171	0.0221314	fumarylacetoacetate hydrolase-2
								NCU16526		1.43168	0.00686496	hypothetical protein
								NCU02071		1.43026	0.00422426	hypothetical protein
								NCU06714	pab-1	1.4299	9.355e-06	para-aminobenzoic acid synthetase
								NCU05927	gtp-7	1.42895	0.000813365	guanine triphosphate binding-7
								NCU03707		1.42569	0.000295192	hypothetical protein
								NCU06754	znf-1	1.4239	2.48541e-08	zinc finger transcription factor-1
								NCU08636		1.42378	0.00106012	hypothetical protein
								NCU00711	mdr-1	1.42293	8.94686e-21	multidrug resistance protein fnx1
								NCU05083		1.41812	0.000408483	hypothetical protein
								NCU07273		1.41666	0.00880441	hypothetical protein
								NCU04649		1.41442	4.27708e-05	dehydrase
								NCU03630		1.41409	0.0111699	hypothetical protein
								NCU04292	val-1	1.4136	0.00105133	branched-chain-amino-acid aminotransferase
								NCU05116	emp-15	1.41294	0.00165783	Phosphoglycerate mutase
								NCU01514	mic-3	1.41265	0.00431644	mitochondrial dicarboxylate carrier
								NCU04827	vad-1	1.40808	2.87939e-05	hypothetical protein
								NCU01754	adh-1	1.40759	0.0230518	alcohol dehydrogenase I, alcohol dehydrogenase I, variant 1
								NCU05652		1.40622	0.000427269	hypothetical protein
								NCU05784		1.40352	9.99997e-05	hypothetical protein
								NCU06784		1.40221	0.030229	hypothetical protein
								NCU08447	gpr-33	1.40146	0.00223322	hypothetical protein
								NCU02118	ptr-4	1.40049	3.66524e-10	palmitoyltransferase pfa4
								NCU04421	anx14	1.39991	6.92663e-10	annexin XIV, annexin XIV, variant 1
								NCU08616	un-18	1.39868	0.000115015	DNA-directed RNA polymerase I subunit RPA2
								NCU03079		1.39723	0.000163429	hypothetical protein
								NCU09091	msp-34	1.39592	0.00112271	mitochondrial inner membrane magnesium transporter mrs2
								NCU04636	egt-3	1.39519	0.00504559	cysteine desulfurase
								NCU01779		1.39419	0.0002297	HIRA-interacting protein 5
								NCU02674		1.39288	0.00406268	hypothetical protein
								NCU02120		1.38999	0.00241302	hypothetical protein
								NCU02564	cys-12	1.38854	0.00395136	cysteine synthase 2
								NCU05895		1.3847	0.00134383	calcofluor white hypersensitive protein
								NCU00469		1.38464	0.0280521	alpha-tubulin suppressor protein Aats1
								NCU02333	aga-1	1.38417	0.00978357	Arginase, arginase, variant 1
								NCU06047	crp-9	1.38378	0.00450729	40S ribosomal protein S2
								NCU10314		1.3836	0.000336515	hypothetical protein
								NCU00777		1.38356	0.00281006	Methyltransferase
								NCU05960	gt76-1	1.38265	0.000121493	GPI mannosyltransferase 2
								NCU00319		1.38226	0.0293331	hypothetical protein
								NCU09549	znf-51	1.38089	1.31704e-06	zinc finger transcription factor-51
								NCU11368		1.38021	0.00201831	5',5'''-P-1,P-4-tetraphosphate phosphorylase 2
								NCU10404		1.37917	0.0147038	hypothetical protein
								NCU03514		1.37688	0.00616642	hypothetical protein
								NCU08898	lys-6	1.37683	7.20467e-07	Homoaconitase
								NCU03702	rbg-16	1.37631	5.81251e-06	rRNA 2'-O-methyltransferase fibrillarin
								NCU02704		1.37562	1.14391e-05	branched-chain alpha-keto acid dehydrogenase E2 component
								NCU02734	ccl-1	1.37481	0.0368964	citryl-CoA lyase-1
								NCU05894	rbg-8	1.37382	0.00292653	hypothetical protein
								NCU08389	crp-51	1.37267	0.00141802	60S ribosomal protein L20, 60S ribosomal protein L20, variant 1
								NCU14019		1.37192	0.0318135	unspecified product
								NCU07837	csb	1.3714	0.0152416	DNA repair protein Rhp26/Rad26
								NCU04526	ce3-1	1.37128	0.000503721	hypothetical protein
								NCU02155		1.37053	0.0162853	hypothetical protein
								NCU00773		1.36966	0.00170782	hypothetical protein
								NCU05040		1.36904	0.0415319	hypothetical protein
								NCU07945	tah-4	1.36844	0.000683925	fungal specific transcription factor, variant 1, fungal specific transcription factor
								NCU00591	mcc-1	1.3673	0.000142591	methylcrotonyl carboxylase-1
								NCU07620	mfs-7	1.36711	1.4533e-07	MFS pantothenate transporter
								NCU07982	ilv-3	1.36623	2.07229e-06	isoleucine + valine-3
								NCU00305		1.36574	6.28456e-05	Short chain dehydrogenase
								NCU04779	crp-41	1.36298	0.000738262	60S ribosomal protein L8
								NCU03150	crp-83	1.35898	0.0227142	60s ribosomal protein L24
								NCU04259	stk-27	1.35817	0.000133918	ubiquinone biosynthesis protein
								NCU06058		1.3581	0.0198636	amidohydrolase 2
								NCU09475	crp-13	1.35781	0.00982222	40S ribosomal protein S5
								NCU01367		1.3575	0.0106508	small nucleolar ribonucleoprotein complex subunit
								NCU03608	ilv-2	1.35722	4.86742e-06	Ketol-acid reductoisomerase
								NCU14056		1.35534	0.00537579	unspecified product
								NCU00329	vad-1	1.35312	0.00628842	VAD-1
								NCU04850	gh55-1	1.35264	0.00649864	exo-beta-1,3-glucanase
								NCU08478		1.35192	0.00250559	hypothetical protein
								NCU01928	dsc-5	1.35183	0.0039763	DSC E3 ubiquitin ligase complex subunit 5, putative
								NCU07730		1.35144	5.22473e-07	hypothetical protein
								NCU07725	pt	1.35125	2.09449e-05	Chorismate mutase
								NCU05271		1.3497	0.000211503	hypothetical protein, variant 1, hypothetical protein
								NCU08315		1.34933	0.000235101	monooxygenase
								NCU05202		1.3489	6.44446e-06	hypothetical protein
								NCU08686		1.34605	1.11671e-07	hypothetical protein
								NCU06809	hle-1	1.34504	0.00321936	hormone-sensitive lipase
								NCU10030	ghx-1	1.34474	1.63939e-05	glycosyl hydrolase unclassified family-1
								NCU05515	un-4	1.34283	0.000334523	mitochondrial import inner membrane translocase subunit tim16
								NCU06781	gh72-2	1.34095	8.1546e-07	1,3-beta-glucanosyltransferase Gel2
								NCU07613		1.34015	0.0447143	hypothetical protein
								NCU07166		1.33976	3.58062e-07	hypothetical protein
								NCU07716		1.33869	0.00192334	hypothetical protein
								NCU06209		1.33738	1.35125e-06	hypothetical protein
								NCU08410	mrp-3	1.33694	0.00147404	50S ribosomal protein L24
								NCU03394	mrp-15	1.33561	0.0217184	ribosomal protein S15
								NCU04507		1.3345	6.83884e-05	ATP binding protein
								NCU06360	his-5	1.33269	0.0285773	Histidinol-phosphate aminotransferase
								NCU04368	wal-2	1.33069	6.33564e-05	glutathione S-transferase Gst3
								NCU07314		1.33061	0.000736437	CinY protein, variant 1, CinY protein
								NCU08121	rbg-48	1.32904	0.0159936	ribosome biogenesis-48
								NCU10169		1.32842	0.020799	hypothetical protein
								NCU02348	mus-25	1.3264	0.000190837	DNA repair and recombination protein RAD54
								NCU06843	crp-37	1.32509	6.35183e-05	60S ribosomal protein L3
								NCU07241		1.32499	0.000249753	hypothetical protein
								NCU02127	mcc-2	1.32387	0.0101735	methylcrotonyl carboxylase-2
								NCU03769	naf-2	1.32172	2.37011e-06	nucleosome assembly factor-2
								NCU00904	ldh-2	1.32031	7.97047e-06	D-lactate dehydrogenase
								NCU00336	rbg-5	1.31995	0.00018736	U3 small nucleolar RNA-associated protein 10
								NCU04871		1.31811	0.023672	hypothetical protein
								NCU04528	lacc	1.31807	0.00116555	laccase
								NCU01800	mrp-5	1.31725	5.99021e-05	37S ribosomal protein S5
								NCU00634	crp-47	1.31561	0.0366236	Ribosomal protein L14
								NCU02269	mic-9	1.31453	2.95207e-11	mitochondrial carnitine/acylcarnitine carrier protein
								NCU00660		1.31408	0.0284074	glutamyl-tRNA amidotransferase
								NCU03821		1.31213	0.000831035	hypothetical protein
								NCU03530	acw-6	1.31123	0.0022728	anchored cell wall protein 6
								NCU02009	fer-4	1.30985	8.95496e-06	ferric reductase-4
								NCU07699		1.30974	1.08426e-06	hypothetical protein
								NCU07178		1.3093	1.97504e-06	hypothetical protein
								NCU04196	tamt-1	1.30834	0.000516605	tRNA-adenine methyltransferase-1
								NCU06020	gh18-7	1.30692	0.000362367	Chitinase
								NCU05808	tkl-1	1.30498	0.000143663	serine/threonine protein kinase
								NCU09958		1.30494	0.000623902	hypothetical protein
								NCU09382		1.30442	0.0199594	TPR domain-containing protein
								NCU00337		1.30383	0.0003585	nuclear export protein Noc3
								NCU00431	tom22	1.30352	5.71804e-07	mitochondrial import receptor subunit Tom22
								NCU17240		1.30222	0.00180712	Septal pore-associated protein, putative
								NCU04065	trm-7	1.29964	0.000330072	potassium channel protein
								NCU16466		1.29943	0.00510167	nucleic acid-binding protein
								NCU02729		1.29887	1.35986e-09	transducin family protein
								NCU14045		1.29742	6.51331e-05	unspecified product
								NCU06985		1.29725	0.000153307	hypothetical protein
								NCU02396		1.29644	0.000864827	mitochondrial FAD-linked sulfhydryl oxidase ERV1
								NCU10799		1.29568	0.046011	hypothetical protein
								NCU03907	rrm-6	1.29437	0.0298369	rRNA maturation-6
								NCU07769	gpr-3	1.29227	3.66443e-07	hypothetical protein
								NCU01400		1.2913	0.0168119	hypothetical protein
								NCU07560	mrp-34	1.29001	0.00138705	50S ribosomal subunit L30
								NCU09513	gtp-2	1.28979	0.000806163	guanine triphosphate binding-2
								NCU07014	crp-3	1.28525	0.0177105	40S ribosomal protein S17
								NCU02604	rbg-7	1.27847	1.84886e-08	hypothetical protein
								NCU04832	dpr-1	1.27735	6.32251e-05	dehydropantoate reductase-1
								NCU04277	thr-4	1.2755	0.000153174	Homoserine kinase
								NCU14092		1.27244	0.0442866	unspecified product
								NCU04667		1.27062	0.00215106	hypothetical protein
								NCU01502		1.26965	0.0140763	small nucleolar ribonucleoprotein complex subunit
								NCU03574		1.26856	0.00238816	hypothetical protein
								NCU07206		1.26771	0.0363414	hypothetical protein
								NCU04621		1.26695	0.0333381	lipoxygenase
								NCU01804		1.26615	0.00610941	nudix/MutT family protein
								NCU03078		1.26548	0.0154076	hypothetical protein
								NCU03757	crp-38	1.26229	0.000158767	60S ribosomal protein L4-A
								NCU04764		1.26069	0.00383304	hypothetical protein
								NCU02623	mhr-1	1.25751	0.000151616	mitochondrial hypoxia responsive domain-containing protein
								NCU00114	mrp-1	1.25665	0.00115371	30S ribosomal protein S10
								NCU06892	crp-26	1.25617	0.00722062	40S ribosomal protein S20
								NCU02612	stv-1	1.25351	9.17739e-05	starvation-1
								NCU05853	sut-12	1.2534	0.00710175	sugar transporter-12
								NCU06242		1.25241	0.0370522	lectin family integral membrane protein
								NCU09004	eif6	1.25205	0.047951	eukaryotic translation initiation factor 6
								NCU09488		1.25137	6.70664e-07	SDA1 domain-containing protein
								NCU03883	vtc-1	1.25128	0.00070714	vacuolar transporter chaperone 1
								NCU09358	sut-2	1.24975	9.64291e-05	sugar transporter-20
								NCU05289	rbg-32	1.24951	3.60099e-05	nucleolar GTP-binding protein 1
								NCU00076	qip	1.24796	0.000341495	QDE-2-interacting protein
								NCU07154		1.24763	4.15804e-06	yippee family protein
								NCU01761		1.24743	0.0383692	hypothetical protein
								NCU00015		1.24701	0.00375767	hypothetical protein
								NCU07994		1.24469	0.000161894	hypothetical protein
								NCU09041		1.24323	0.00293033	L-xylulose reductase
								NCU06189	alv-1	1.24217	0.00308775	5-aminolevulinate synthase
								NCU05514	vtr-4	1.24119	0.0358814	golgi membrane protein
								NCU01331	crp-75	1.24113	0.0166284	snRNP and snoRNP protein
								NCU16685		1.24044	0.030229	hypothetical protein
								NCU06651	znf-3	1.23908	4.45398e-07	zinc finger transcription factor-3
								NCU03973	ala	1.23847	4.25904e-07	alanine aminotransferase
								NCU05950		1.23822	1.21064e-06	hypothetical protein
								NCU04099	mcr-2	1.23717	0.0373015	methylacyl-CoA racemase-2
								NCU09195	gpr-6	1.23662	1.8786e-09	vacuolar membrane PQ loop repeat protein
								NCU06795		1.23609	0.00179663	hypothetical protein
								NCU05715	vsp-1	1.23572	1.4674e-05	sorting nexin mvp-1, variant 2, sorting nexin mvp-1, variant 1, sorting nexin mvp-1
								NCU08383		1.23528	0.0459126	hypothetical protein
								NCU06526	cyp45-14	1.23445	0.0125577	hypothetical protein
								NCU09794		1.23307	0.000719847	NAD-binding Rossmann fold oxidoreductase
								NCU08275	aad- 1	1.23291	0.0407663	aromatic-L-amino-acid decarboxylase-1
								NCU03393	rap-1	1.23206	0.000987453	ribosome-associated protein
								NCU09268		1.23192	0.00697264	hypothetical protein
								NCU06193	mmm-1	1.22885	0.0061424	mitochondrial morphology maintaining protein MMM1
								NCU05778	fes-8	1.22726	1.19315e-05	iron-sulfur subunit-8
								NCU05952		1.22722	0.0454839	hypothetical protein
								NCU09409	mox-1	1.22637	0.0337576	monooxygenase-1
								NCU05782	drh-2	1.2255	0.00231203	ATP-dependent RNA helicase dbp-3
								NCU05414		1.22416	0.000124353	hypothetical protein
								NCU09580	mfs-28	1.22411	0.0191971	MSF membrane transporter
								NCU03565	crp-57	1.22104	0.03291	Ribosomal protein L26
								NCU00086	gh76-8	1.21886	0.0354481	glycosyl hydrolase
								NCU04118	aki-1	1.21829	3.19468e-06	aspartokinase-1
								NCU03598		1.21777	0.00141574	Septal pore-associated protein, putative
								NCU06895	cyp45-15	1.21644	2.78513e-13	cytochrome P450 4A5
								NCU12121		1.21625	0.0368964	hypothetical protein
								NCU08626	phr	1.21598	0.000163343	deoxyribodipyrimidine photolyase
								NCU09635		1.21514	0.00324626	hypothetical protein
								NCU09738	xdh-2	1.21443	0.0373391	alpha-ketoglutarate dependent xanthine dioxygenase
								NCU05623	tim17	1.21292	0.0283991	mitochondrial inner membrane translocase subunit TIM17
								NCU04553	ubi::crp-6	1.21231	0.0167928	ubiquitin/ribosomal protein S27a, variant 1, ubiquitin/ribosomal protein S27a
								NCU01589	hsp6	1.2117	0.000467745	heat shock protein 60
								NCU11311	tim8	1.20961	0.0139132	small zinc finger protein Tim8
								NCU07774	gch-1	1.20921	1.3907e-05	GTP cyclohydrolase 1
								NCU07135	fem-2	1.20772	4.15722e-06	hypothetical protein
								NCU02533	rpo-1	1.20665	7.67699e-08	DNA-directed RNA polymerase I and III polypeptide
								NCU05050	had-2	1.20574	0.00181844	hydroxyacid dehydrogenase-2
								NCU09514		1.20499	0.000206465	hypothetical protein
								NCU07188	rib-4	1.20308	0.00197242	GTP cyclohydrolase-2
								NCU05605		1.20187	0.0197506	hypothetical protein
								NCU03381	chol-13	1.20178	8.4046e-06	phosphatidate cytidylyltransferase
								NCU02596		1.19805	0.00296074	hypothetical protein
								NCU06069		1.19756	0.00111093	hypothetical protein, variant 1, hypothetical protein
								NCU06585	rad4-1	1.19749	8.48385e-05	radiation-sensitive 4-1
								NCU01595	rrm-11	1.1951	8.17993e-08	rRNA maturation-11
								NCU05587	arp6	1.1936	0.0263348	actin-like protein arp-6, actin-like protein arp-6, variant 1
								NCU03008	mzm1	1.19253	0.000319672	hypothetical protein
								NCU02802	arg-13	1.19208	0.0054124	mitochondrial ornithine carrier protein
								NCU00177	ad-2	1.19068	0.0163363	phosphoribosylformylglycinamidine cyclo-ligase
								NCU02056		1.19008	0.0119714	salicylaldehyde dehydrogenase
								NCU08685	ad-6	1.18799	0.00488246	phosphoribosylformylglycinamidine synthase
								NCU02757	mrp-53	1.18774	0.038663	60S ribosomal protein L2
								NCU06048	crp-73	1.18771	0.000893137	40S ribosomal protein S30, variant 1, 40S ribosomal protein S30
								NCU07731		1.18755	0.000148166	hypothetical protein
								NCU04998		1.18693	0.0465837	hypothetical protein
								NCU05933		1.18334	0.00643439	hypothetical protein
								NCU01317	crp-45	1.18329	0.00990783	60S ribosomal protein L12
								NCU00151		1.18276	1.43584e-05	hypothetical protein
								NCU09390	tnr-1	1.18056	0.0163938	tetrahydroxynaphthalene reductase, variant 1, Tetrahydroxynaphthalene reductase
								NCU00464	crp-63	1.18031	0.0216715	60S ribosomal protein L32
								NCU04426	div-4	1.18029	0.0368964	cell division protein kinase
								NCU00198	tim9	1.17738	0.000103474	mitochondrial import inner membrane translocase subunit tim-9
								NCU01569		1.17714	0.00092358	WD repeat containing protein 48
								NCU01358		1.17546	0.00167998	hypothetical protein
								NCU08278	mic-29	1.17423	0.00606343	mitochondrial carrier protein
								NCU04237		1.17316	0.000619983	phosphopantothenoylcysteine decarboxylase
								NCU17066		1.17295	0.0151761	hypothetical protein
								NCU01143	msp-8	1.17242	0.0080133	DEAD/DEAH box helicase
								NCU03114	rpo-2	1.17209	0.0284071	SSU72
								NCU02917	srdJ	1.171	0.00801522	hypothetical protein
								NCU08279		1.17042	0.000395283	hypothetical protein
								NCU04493		1.1698	4.01702e-08	hypothetical protein
								NCU01985	cys-11	1.16829	8.7076e-05	sulfate adenylyltransferase
								NCU00605		1.16816	0.00176639	ThiF domain-containing protein
								NCU07911	iml2	1.16701	0.00216259	mitochondrial outer membrane protein iml-2
								NCU16778		1.167	0.000931771	hypothetical protein
								NCU00784		1.16631	0.000248285	hypothetical protein
								NCU00860	trm-37	1.16448	3.44505e-06	ZIP family zinc transporter
								NCU07687		1.16433	0.00231428	hypothetical protein
								NCU06005	glk-1	1.16336	0.0048998	glycerol kinase-1
								NCU00977	mrp-57	1.16223	0.000586482	Aconitate hydratase
								NCU01520		1.16204	0.0365917	hypothetical protein
								NCU02577		1.16136	0.00288005	hypothetical protein
								NCU07065		1.16112	0.00111252	hypothetical protein
								NCU02002		1.15998	5.49025e-05	hypothetical protein
								NCU01675	rrm-12	1.15814	0.00298058	ribosomal RNA-processing protein 12
								NCU02310		1.15797	1.26804e-08	hypothetical protein, hypothetical protein, variant 1
								NCU14077		1.15782	0.023162	unspecified product
								NCU04485	rrm-7	1.15324	0.0160214	rRNA maturation-7
								NCU04347		1.15213	0.00564207	pyruvate formate lyase activating enzyme, variant 1, pyruvate formate lyase activating enzyme
								NCU03041		1.15203	0.0121538	hypothetical protein
								NCU03952	rbg-13	1.15145	0.000351492	U3 small nucleolar ribonucleoprotein mpp10
								NCU05373		1.15107	0.00786479	hypothetical protein
								NCU06826	rec-11	1.14951	0.000486311	recombination-11
								NCU07119	nps-2	1.1486	9.21346e-05	nonribosomal peptide synthase 2
								NCU09499		1.14472	0.000535514	hypothetical protein
								NCU00368		1.14425	0.0111699	hypothetical protein
								NCU02053	mus-42	1.14389	0.0160795	REV1
								NCU06730		1.14322	0.0104019	hypothetical protein
								NCU08368	trn-2	1.14219	0.00439195	tRNA-processing-2
								NCU00999		1.14195	0.0079089	hypothetical protein
								NCU03010	lys-3	1.14148	0.00414872	L-aminoadipate-semialdehyde dehydrogenase large subunit
								NCU06958		1.13954	0.004804	mito ribosomal protein S21
								NCU00371	tim23	1.13954	1.19315e-05	mitochondrial import inner membrane translocase subunit tim23
								NCU09818		1.13807	1.38259e-05	Integral membrane protein
								NCU16719		1.1379	0.00584866	hypothetical protein
								NCU02494		1.13713	0.000641969	hypothetical protein
								NCU09200		1.13711	0.0073382	hypothetical protein
								NCU05005		1.13706	0.0107319	HHE domain-containing protein
								NCU03817		1.13697	0.0277506	FMI1 protein
								NCU09489	emp-11	1.13664	0.011223	Phosphoglycerate mutase
								NCU03913	ovd-2	1.1355	0.000513574	oxoisovalerate dehydrogenase-2
								NCU05951		1.13524	0.0210203	hypothetical protein
								NCU07386	mrp-1	1.13295	0.000674142	Fe superoxide dismutase
								NCU05598	asd-1	1.13289	0.0216986	rhamnogalacturonase B
								NCU16903		1.13267	0.028642	hypothetical protein
								NCU01483		1.13177	0.010345	hypothetical protein
								NCU10416		1.13161	0.0478797	WSC domain-containing protein
								NCU01786	rpd-3	1.13066	5.18612e-06	ribose-phosphate pyrophosphokinase II
								NCU09407	lpl-4	1.1301	0.00848333	patatin family phospholipase
								NCU05813	mrp-58	1.13006	0.00201831	mitochondrial large ribosomal subunit
								NCU01041	mipr-5	1.13002	0.000733726	mitochondrial metalloendopeptidase OMA1
								NCU08968		1.12985	1.0028e-05	dimethyladenosine transferase
								NCU00161		1.12813	0.000766421	hypothetical protein, hypothetical protein, variant 1
								NCU09659	nut-1	1.12807	0.0423912	nucleotidase-1
								NCU03708		1.12734	1.88834e-07	hypothetical protein
								NCU05287	mrp-2	1.12493	3.14863e-08	50S ribosomal protein L4
								NCU00047		1.12429	0.0278142	hypothetical protein
								NCU14012		1.12426	4.40031e-06	unspecified product
								NCU12151		1.12363	0.00112549	hypothetical protein
								NCU04071	cmc	1.12165	0.0362354	carboxy-cis,cis-muconate cyclase
								NCU04274	sts1	1.12076	4.17948e-06	nuclear envelope protein Cut8
								NCU08638		1.11934	0.0060827	hypothetical protein, hypothetical protein, variant 1, hypothetical protein, variant 2
								NCU01570		1.11825	0.00496759	hypothetical protein
								NCU04765		1.11797	0.00111323	hypothetical protein
								NCU02284	rbg-26	1.11765	0.000186084	nucleolar ATPase Kre33
								NCU11353	xyk-1	1.11639	0.0200839	pentose glucuronate interconversion-3
								NCU09986		1.11473	0.00634664	hypothetical protein
								NCU16833		1.11316	0.000198608	hypothetical protein
								NCU04047	nup-19	1.11204	0.00153219	hypothetical protein
								NCU00503		1.11089	0.0016896	nonselective cation channel protein
								NCU06524		1.11041	0.00390559	protease inhibitor
								NCU05235	crp-84	1.10988	1.23053e-06	ribosome biogenesis protein RLP24
								NCU01940	ptk-2	1.10911	0.000831035	serine/threonine protein kinase
								NCU08932		1.10832	0.0330315	hypothetical protein
								NCU02293		1.10717	0.0111034	hypothetical protein
								NCU14175		1.10678	0.023448	unspecified product
								NCU10359		1.10676	0.000648454	neutral ceramidase
								NCU04181	tom7	1.10607	0.00288005	TOM7, variant 1, TOM7, variant 2, TOM7
								NCU01788		1.10437	0.000206233	hypothetical protein
								NCU11175	drh-11	1.10417	0.0128772	ATP-dependent RNA helicase drs-1
								NCU01650	mrp-45	1.10316	0.00196493	hypothetical protein
								NCU00792		1.1028	0.00909242	branched-chain-amino-acid aminotransferase
								NCU08909	gel-3	1.10096	0.000740829	beta-1,3-glucanosyltransferase
								NCU00007	prr-4	1.10085	1.56586e-07	pH-response regulator protein palH/rim-21
								NCU02641		1.09949	1.01664e-05	hypothetical protein
								NCU05522		1.09829	0.0325577	PaaI thioesterase
								NCU05721		1.097	0.000155237	arrestin domain-containing protein
								NCU09109	crp-64	1.09633	0.0132623	60S ribosomal protein L33
								NCU09885	acd-4	1.09343	0.00743118	acyl-CoA dehydrogenase, acyl-CoA dehydrogenase, variant 1
								NCU03780		1.09111	0.000257259	hypothetical protein
								NCU03229	tim44	1.0902	0.000136179	mitochondrial inner membrane translocase subunit TIM44
								NCU08963	crp-61	1.08856	0.0192842	60S ribosomal protein L30
								NCU02087		1.08563	0.0362721	hypothetical protein
								NCU17123		1.08538	0.0117205	hypothetical protein
								NCU00121	clc-1	1.08491	1.39129e-05	chloride channel-1
								NCU00236	fpo-1	1.08435	0.000236332	flavoprotein oxygenase-1
								NCU04939		1.08433	0.0103795	hypothetical protein
								NCU07016		1.08356	6.66648e-05	hypothetical protein
								NCU01447		1.08266	0.00075852	hypothetical protein
								NCU01916	mic-8	1.08092	0.00027299	mitochondrial carrier protein RIM2
								NCU03445		1.07642	0.00179563	prolyl 4-hydroxylase
								NCU07829	crp-4	1.07594	0.0253768	60S ribosomal protein L7
								NCU09631		1.07518	6.23153e-05	hypothetical protein
								NCU04022	znf-27	1.07484	0.000731765	zinc finger transcription factor-27
								NCU05917		1.07458	0.00228221	hypothetical protein
								NCU09175	gh17-3	1.07379	0.00683682	GPI-anchored cell wall beta-1,3-endoglucanase EglC
								NCU05076		1.07055	0.0306757	hypothetical protein
								NCU02277		1.06969	0.00800532	VanZ domain-containing protein
								NCU02259		1.0683	0.0465143	hypothetical protein
								NCU06150		1.06773	3.14513e-05	hypothetical protein, hypothetical protein, variant 1
								NCU02274	for	1.06662	4.27708e-05	Serine hydroxymethyltransferase
								NCU05539	cpd-7	1.06645	0.00674501	2',3'-cyclic-nucleotide 3'-phosphodiesterase, variant 1, 2',3'-cyclic-nucleotide 3'-phosphodiesterase
								NCU01526		1.06591	0.00223322	hypothetical protein
								NCU01127		1.06524	0.00262418	DUF636 domain-containing protein
								NCU05772	tom6	1.06498	0.0161905	TOM6
								NCU09070		1.0644	0.00408038	hypothetical protein
								NCU00081	dnt-3	1.0621	0.00111087	DNA topoisomerase 3-beta
								NCU16988		1.06193	0.0134103	hypothetical protein
								NCU05593	tob55	1.0606	2.6059e-05	mitochondrial outer membrane beta-barrel protein Tob55, variant 1, mitochondrial outer membrane beta-barrel protein Tob55, mitochondrial outer membrane beta-barrel protein Tob55, variant 2
								NCU03066	rbg-33	1.06018	0.000571496	GTP-binding protein
								NCU08964	crp-43	1.05839	0.0235221	60S ribosomal protein L10
								NCU08702		1.05739	0.0117797	Septal pore-associated protein, putative
								NCU00115	rrm-4	1.05624	0.000776188	rRNA-processing protein FCF2
								NCU03670	pla-1	1.05568	7.84383e-05	phospholipase-1
								NCU04374		1.05542	0.000436507	MFS transporter
								NCU05377		1.05442	0.00175873	Integral membrane protein
								NCU04647	abp-5	1.05429	0.0331847	actin binding protein-5
								NCU08097	gh55-5	1.05381	0.0220036	exo-beta-1,3-glucanase
								NCU01230		1.05341	0.00367129	serum paraoxonase/arylesterase
								NCU03197	stk-11	1.05278	0.00277894	serine/threonine-protein kinase psk1, variant 1, serine/threonine-protein kinase psk1
								NCU00837	ppm-4	1.05222	0.0255102	pentose phosphate metabolism-4
								NCU02530	cox-12	1.05202	8.20986e-06	cytochrome oxidase-12
								NCU07289	tif-2	1.05202	1.84654e-05	transcription initiation factor-2
								NCU00945	col-2	1.05199	0.00138559	fungal specific transcription factor
								NCU05168	pmb	1.0516	0.0053528	arginine transporter
								NCU08476		1.05041	3.3495e-07	hypothetical protein
								NCU00281	gt1-2	1.05036	0.0155914	UDP-glucose,sterol transferase
								NCU16378		1.05035	0.0170764	DUF1903 domain-containing protein
								NCU08296		1.04972	2.28124e-05	mito ribosomal protein S4
								NCU09036		1.04783	0.00630086	hypothetical protein
								NCU16534	mfs-5	1.0469	0.0028727	MFS monocarboxylic acid transporter
								NCU07826	crp-25	1.04584	0.034484	40S ribosomal protein S19
								NCU01612	msp-11	1.0456	0.00632346	pre-mRNA splicing factor ATP-dependent RNA helicase PRP43
								NCU01949	un-16	1.04523	0.0177895	40S ribosomal protein S9
								NCU03129		1.04481	0.00916643	threonyl-tRNA synthetase
								NCU03750	cmd-2	1.04389	3.71761e-05	calmodulin-2
								NCU06931	mol-2	1.04312	0.0206231	sulfite oxidase, variant 1, sulfite oxidase
								NCU03369	mig-8	1.04241	0.000164643	pirin
								NCU02798		1.04172	0.000348969	hypothetical protein
								NCU05810	cpc-2	1.0403	0.000292076	guanine nucleotide-binding protein subunit beta-like protein
								NCU07487	gh3-6	1.03915	0.00770255	periplasmic beta-glucosidase
								NCU07162		1.03904	0.00299853	hypothetical protein
								NCU07754	aap-1	1.0387	0.00265096	methionine permease
								NCU07134	gh16-9	1.03755	0.000140628	hypothetical protein
								NCU03273	tcf-24	1.03641	8.8788e-05	transcription factor-24
								NCU08857		1.03629	2.48916e-05	hypothetical protein, variant 1, hypothetical protein
								NCU08441	nps-1	1.03458	0.0266909	non-ribosomal peptide synthetase-1
								NCU07846		1.03443	0.00021621	Telomere binding protein
								NCU02621	znf-3	1.03347	0.00639801	zinc finger transcription factor-30
								NCU06167	mfs-4	1.03248	0.00587542	MFS monocarboxylate transporter
								NCU00288		1.03215	0.0199594	hypothetical protein
								NCU07585	ppy-4	1.0316	0.000506158	Siroheme synthase
								NCU03696		1.03119	0.023978	nitroreductase
								NCU09748	tif-1	1.03021	0.0360217	transcription initiation factor-1
								NCU07841		1.02995	0.0292864	hypothetical protein
								NCU01997	abc-1	1.0292	0.0120271	ABC transporter-10
								NCU00399		1.02883	0.0265275	cell wall protein PhiA
								NCU07828		1.02861	0.0297629	hypothetical protein
								NCU01512		1.02853	0.00382303	phenylalanyl-tRNA synthetase
								NCU01176		1.02297	0.0121857	hypothetical protein
								NCU04450		1.02283	0.000210616	hypothetical protein
								NCU02545	mrp-65	1.02277	0.000204271	hypothetical protein
								NCU04940		1.02254	0.0167011	reticulon-4-interacting protein 1
								NCU08891		1.02181	0.000195178	hypothetical protein
								NCU08766	apg-9	1.01946	0.000208107	hypothetical protein
								NCU09376		1.01815	0.0283408	hypothetical protein
								NCU06943	rbg-17	1.01691	0.00547504	SIK1
								NCU01116	gsl-1	1.01618	0.00109797	ceramide glucosyltransferase
								NCU06409	rbg-51	1.01581	6.70664e-07	ribosome biogenesis-51
								NCU05029	fes-4	1.0129	0.00251886	iron-sulfur clusters transporter atm-1
								NCU05306		1.0113	1.22889e-06	hypothetical protein
								NCU07287		1.00947	0.000158596	hypothetical protein
								NCU02660		1.00784	0.000868581	DUF962 domain-containing protein
								NCU03321	rbg-59	1.00618	6.65243e-05	ribosome biogenesis-59
								NCU01196		1.00579	0.0209387	hypothetical protein
								NCU03418		1.00533	0.00358546	hypothetical protein, variant 1, hypothetical protein
								NCU04335	stk-3	1.00278	0.0204111	protein kinase
								NCU08938	mag-1	1.00184	0.000987453	DNA-3-methyladenine glycosylase
								NCU04605		1.00166	0.000829134	hypothetical protein
								NCU08692	cya-5	1.00148	5.99187e-05	coxI translation protein CYA5
								NCU07234		1.00131	0.0160217	hypothetical protein
								NCU10904		1.00107	0.0491406	hypothetical protein
								NCU11409	arh-1	1.00079	0.000124766	ATP-dependent RNA helicase chl-1
								NCU03102	crp-19	1.00066	0.0065007	40S ribosomal protein S11

## Sheet: DEGs ∆wc-1 vs WT D
	Up- and Downregulated genes in the ∆ve-1 mutant strain (∆wc-1 vs WT) during sexual development one day before fertilization, incubated under dark conditions
	DEGs downregulated in ∆wc-1 (29)							DEGs upregulated in ∆wc-1 (2)
	Gene ID	Feature	FC Log2	P-value	Description			Gene ID	Feature	FC Log2	P-value	Description
	NCU07022	sodh-2	-1.10442	0.0110018	sorbitol dehydrogenase-2			NCU06255		1.61623	0.0251507	hypothetical protein
	NCU09486	gh13-3	-1.30473	0.0255319	glucan 1,4-alpha-maltohexaosidase			NCU08325	pho-5	1.51004	0.0134736	inorganic phosphate transporter PHO84
	NCU01108		-1.43852	0.00397745	hypothetical protein
	NCU02193	cfp	-1.66344	0.0283628	pyruvate decarboxylase, variant 1, Pyruvate decarboxylase
	NCU06471	pro-1	-1.72083	6.30629e-05	Pyrroline-5-carboxylate reductase
	NCU06575		-1.75949	0.04803	hypothetical protein
	NCU04583		-1.9872	0.00609813	acetyltransferase
	NCU16805		-2.07516	0.0186735	hypothetical protein
	NCU10572		-2.15134	0.000616224	short chain oxidoreductase, variant 1, short chain oxidoreductase
	NCU04603		-2.29996	0.0114684	hypothetical protein
	NCU03969		-2.32681	0.0230898	hypothetical protein
	NCU04342		-2.43522	0.00922647	hypothetical protein
	NCU08183		-2.53681	0.0236509	hypothetical protein
	NCU02265	frq	-2.87647	5.85629e-10	period clock protein FRQ, variant 2, period clock protein FRQ, variant 1, period clock protein FRQ
	NCU05730	qa-5	-2.87757	0.04803	quinate-5
	NCU05855		-3.06686	0.0144721	O-methyltransferase
	NCU00732	cyp450-1	-4.61632	1.88287e-05	trichothecene C-15 hydroxylase
	NCU05126		-5.64404	3.72561e-06	hypothetical protein
	NCU14047		-24.9506	1.52996e-05	unspecified product
	NCU14091		-25.3344	4.42909e-06	unspecified product
	NCU14179		-25.7804	4.42909e-06	unspecified product
	NCU14028		-26.1444	3.72561e-06	unspecified product
	NCU14010		-26.3556	3.72561e-06	unspecified product
	NCU14141		-26.4818	3.72561e-06	unspecified product
	NCU14032		-26.7003	6.89842e-06	unspecified product
	NCU14145		-26.9544	3.72561e-06	unspecified product
	NCU14044		-27.067	3.72561e-06	unspecified product
	NCU14121		-28.8284	3.72561e-06	unspecified product
	NCU14080		-29.2111	3.72561e-06	unspecified product

## Sheet: DEGs ∆wc-1 ∆ve-1 vs WT D
	Up- and Downregulated genes in the ∆wc-1 ∆ve-1 mutant strain (∆wc-1 ∆ve-1 vs WT) during sexual development one day before fertilization, incubated under dark conditions
	DEGs downregulated in ∆wc-1 ∆ve-1 (957)							DEGs upregulated in ∆wc-1 ∆ve-1 (1405)
	Gene ID	Feature	FC Log2	P-value	Description			Gene ID	Feature	FC Log2	P-value	Description
	NCU01294		-1.00103	0.000728849	hydrolase			NCU09455		8.85954	1.00238e-05	hypothetical protein
	NCU00428	dnr-11	-1.00288	0.0356756	DNA repair-11			NCU05187		8.21589	8.92416e-10	hypothetical protein
	NCU09335		-1.00337	0.0371075	hypothetical protein			NCU07983		7.99682	7.29378e-16	hypothetical protein
	NCU01444	gtp-19	-1.00619	0.029201	rheb small monomeric GTPase RhbA			NCU09464		7.94973	2.46802e-14	hypothetical protein
	NCU01421		-1.00694	0.0263733	hypothetical protein			NCU07086		7.88749	0.000317575	hypothetical protein
	NCU10008	tca-14	-1.00796	0.0189212	Fumarate hydratase			NCU07087		7.56764	0.00031339	hypothetical protein
	NCU08605	pcb-2	-1.01031	0.000168219	proteasome subunit beta type 7			NCU07136		7.11994	2.58783e-15	hypothetical protein
	NCU08371	gh125-2	-1.01065	0.0312041	hypothetical protein			NCU11289		6.96985	4.91617e-10	aldo-keto reductase
	NCU06884		-1.01111	0.00951734	hypothetical protein			NCU08917		6.82891	0.016555	hypothetical protein
	NCU07311		-1.01212	0.0485587	hypothetical protein			NCU07759		6.80813	2.62174e-05	hypothetical protein
	NCU03304	pcb-3	-1.01231	0.00636613	proteasome component PUP3			NCU02663	lys-10	6.72221	1.49168e-14	lysine-10
	NCU06677	mspe-3	-1.0124	0.000695028	microsomal signal peptidase-3			NCU08453		6.6756	0.00788228	hypothetical protein
	NCU05781	div-10	-1.01372	0.00118649	mitotic spindle checkpoint component MAD2			NCU00292	cea-3	6.64107	1.89928e-06	cholinesterase
	NCU00720	tca-17	-1.01886	0.0158369	L-lactate dehydrogenase			NCU04877		6.63396	0.00802113	hypothetical protein
	NCU03539	un-24	-1.02056	0.023364	ribonucleoside-diphosphate reductase large subunit			NCU04879		6.57129	0.000848267	hypothetical protein
	NCU02263	sec14	-1.0214	0.00480016	SEC14 cytosolic factor			NCU09420	hsp20	6.53036	1.35504e-10	hsp20-like protein
	NCU01446	uc-4	-1.02243	0.00386661	uracil phosphoribosyltransferase, variant 2, uracil phosphoribosyltransferase, variant 1, Uracil phosphoribosyltransferase			NCU04697	cnh-1	6.49119	3.82133e-09	cyanide hydratase
	NCU08807	cre-1	-1.02404	0.00792853	DNA-binding protein cre-1			NCU04234	cyp450-7	6.41748	4.59915e-12	hypothetical protein
	NCU06561	rdi-1	-1.0261	0.00381743	rho-gdp dissociation inhibitor			NCU05084		6.17786	5.76179e-06	hypothetical protein
	NCU10965		-1.02639	0.0110764	hypothetical protein			NCU09494		6.17422	2.17272e-07	hypothetical protein
	NCU06771	enr-3	-1.02655	0.000236019	endoplamic reticulum-3			NCU02500	ccg-4	5.99045	3.02846e-07	clock-controlled pheromone ccg-4
	NCU06303	adh-5	-1.02669	0.0246664	alcohol dehydrogenase-5			NCU15307	tRNA(gln)-6	5.98508	0.00992532	tRNA-Gln
	NCU00022		-1.03059	0.0367169	hypothetical protein			NCU05884	mfs-15	5.97716	6.2648e-06	MFS transporter Seo1
	NCU01484	rho-1	-1.03079	0.0014526	Rho-type GTPase			NCU09685		5.94848	4.91617e-10	hypothetical protein
	NCU06111	gtp-26	-1.03126	0.016953	guanine triphosphate binding-26			NCU03044		5.89315	0.00119536	hypothetical protein
	NCU17062		-1.0328	0.0353258	hypothetical protein			NCU01042		5.85699	1.13983e-06	hypothetical protein
	NCU04173	act	-1.0336	0.0127124	actin, actin, variant 1			NCU00583		5.85045	0.000270945	hypothetical protein
	NCU03779	dak-1	-1.03392	0.0331435	dihydroxyacetone kinase 1			NCU08429	gpr-31	5.81499	6.76563e-11	hypothetical protein
	NCU04287		-1.03403	0.00416623	hypothetical protein			NCU06124		5.80207	0.00331982	hypothetical protein
	NCU06850	gel-5	-1.03471	0.00735761	1,3-beta-glucanosyltransferase gel3			NCU14069		5.70694	8.88936e-09	unspecified product
	NCU08762	erg-24	-1.03886	1.10703e-05	Delta(14)-sterol reductase, putative			NCU10761		5.58512	2.33331e-15	Methyltransferase
	NCU00551	myo2	-1.04061	0.0347068	myosin-3			NCU07817	ncw-3	5.58262	5.69083e-06	non-anchored cell wall protein 3
	NCU03257	tam-1	-1.04201	0.0492473	ammonium transporter MEP1			NCU05749		5.55267	7.86754e-09	hypothetical protein
	NCU08280	erg-1	-1.04268	0.000490921	squalene monooxygenase, putative			NCU05059		5.52468	1.55936e-06	monooxygenase
	NCU07453		-1.04398	0.000351566	hypothetical protein			NCU07981		5.4984	5.63208e-07	hypothetical protein
	NCU01283		-1.04642	0.00394678	hypothetical protein, hypothetical protein, variant 1			NCU14111		5.36519	1.33453e-05	unspecified product
	NCU02659		-1.04784	0.0230206	hypothetical protein			NCU07371		5.34742	0.0383092	hypothetical protein
	NCU05525		-1.04946	0.0132639	DUF833 domain-containing protein			NCU09597		5.33198	8.20717e-07	hypothetical protein
	NCU03342		-1.04954	0.0099898	hypothetical protein			NCU02849		5.3119	4.93029e-07	hypothetical protein
	NCU01799	dash-4	-1.04959	0.0177954	hypothetical protein			NCU08113		5.23213	1.65731e-10	hypothetical protein
	NCU02614	nup-13	-1.05161	0.00606763	peptidyl-prolyl cis-trans isomerase H			NCU07927	mic-28	5.22249	9.46186e-07	mitochondrial carrier protein
	NCU07432	pls-1	-1.05255	0.00604088	tetraspanin			NCU04586		5.14835	1.97296e-07	hypothetical protein
	NCU10836		-1.05282	0.0485343	hypothetical protein, variant 1, hypothetical protein			NCU15398	tRNA(lys)-3	5.13107	0.000157473	tRNA-Lys
	NCU03246	cdc14	-1.05887	0.0249606	tyrosine-protein phosphatase CDC14			NCU07197	arm-1	5.1081	5.05995e-08	arsenic-1
	NCU02952		-1.05915	0.0275381	hypothetical protein			NCU08711		5.08281	0.00657136	hypothetical protein
	NCU02362		-1.06159	0.0292454	hypothetical protein			NCU01837		5.06685	0.00164159	hypothetical protein
	NCU07705	clr-1	-1.06169	0.0287863	C6 finger domain-containing protein, variant 1, C6 finger domain-containing protein			NCU15389	tRNA(pro)-3	5.0294	8.7298e-05	tRNA-Pro
	NCU03118	lys-4	-1.06385	0.00311182	hypothetical protein			NCU14096		5.01885	9.41962e-07	unspecified product
	NCU02772		-1.06414	0.0171873	hypothetical protein			NCU17202		4.98559	0.000279109	hypothetical protein
	NCU00890	gh2-1	-1.06515	0.00541748	Beta-mannosidase			NCU09421		4.98143	1.51211e-14	hypothetical protein
	NCU02534	nuo49	-1.06812	0.0411597	NADH:ubiquinone oxidoreductase 49kD subunit			NCU06505	gh64-2	4.96401	3.87724e-08	glucanase B
	NCU00477	spr-14	-1.0705	0.00025728	serine protease-14			NCU17244		4.94836	4.54519e-06	hypothetical protein
	NCU00004		-1.07388	0.00159327	universal stress protein family domain-containing protein			NCU00764		4.94003	0.014615	hypothetical protein
	NCU02759		-1.07518	8.08339e-05	hypothetical protein			NCU16614		4.92545	0.00034527	hypothetical protein
	NCU11381	erg-19	-1.077	0.000605252	Diphosphomevalonate decarboxylase			NCU09775	gh54-1	4.9235	0.00521521	alpha-N-arabinofuranosidase
	NCU04095		-1.07842	0.000197662	SH3 domain-containing protein, SH3 domain-containing protein, variant 1			NCU07578	mic-26	4.89829	0.000550857	peroxisomal adenine nucleotide transporter 1
	NCU04502		-1.0802	0.01724	hypothetical protein			NCU04398		4.88995	0.000332711	hypothetical protein
	NCU05243		-1.08298	0.0333043	hypothetical protein, hypothetical protein, variant 1			NCU04366		4.87459	0.00574296	hypothetical protein
	NCU02347	sec7-1	-1.08332	0.0157704	Sec7-like-1			NCU09365		4.86866	1.89875e-08	hypothetical protein
	NCU07069	mrpp-5	-1.08526	0.0190395	pre-mRNA splicing factor			NCU03553		4.84952	0.0136436	hypothetical protein
	NCU08359	pyr-10	-1.08588	0.0262158	pyrimidine-10			NCU02329		4.8433	6.65747e-06	hypothetical protein
	NCU05136	gh114-1	-1.08593	0.0334556	endo alpha-1,4 polygalactosaminidase precursor			NCU02144		4.83254	0.00584446	hypothetical protein
	NCU09842	mak-1	-1.0868	0.00238862	mitogen-activated protein kinase MKC1			NCU06165		4.81909	0.00196017	hypothetical protein
	NCU06513		-1.08713	0.000923333	hypothetical protein			NCU02335		4.76889	4.17668e-05	Short chain dehydrogenase, short chain dehydrogenase, variant 1
	NCU00782	mfs-16	-1.09188	0.0120414	pantothenate transporter liz1			NCU04282		4.74242	1.48371e-06	hypothetical protein
	NCU08674		-1.09209	0.00199672	Pentatricopeptide repeat protein, pentatricopeptide repeat protein, variant 1			NCU07183		4.7414	0.00328628	hypothetical protein
	NCU02829	sec53	-1.09363	1.91287e-05	phosphomannomutase			NCU08058	hacd-1	4.69199	1.0143e-05	hydroxoacyl-CoA dehydrogenase-1
	NCU09267	cuo-2	-1.09541	0.0153697	copper radical oxidase			NCU06160		4.6828	0.00525912	hypothetical protein
	NCU03515	cdc10	-1.09602	2.29974e-06	cell division control protein 10			NCU05888		4.67599	0.000323274	dibenzothiophene desulfurization enzyme A
	NCU14118		-1.099	0.00402416	unspecified product			NCU09952		4.67282	0.0391106	hypothetical protein
	NCU03751		-1.10004	0.0285678	hypothetical protein			NCU09831		4.63928	4.111e-06	hypothetical protein
	NCU07422		-1.1006	0.00364244	hypothetical protein			NCU16419		4.6302	3.87683e-06	hypothetical protein, variant 1, hypothetical protein
	NCU02163		-1.10517	0.0272343	hypothetical protein			NCU10274		4.61028	0.00151194	hypothetical protein
	NCU06211	tca-16	-1.10526	0.00321956	Malate dehydrogenase, malate dehydrogenase, variant 1			NCU00706	crp-68	4.6049	0.00244682	60S ribosomal protein L44
	NCU07818		-1.10559	0.0103744	hypothetical protein			NCU01109		4.57389	1.96103e-06	hypothetical protein
	NCU00023	fer-2	-1.10827	0.000131713	ferric reductase-2			NCU05886		4.56246	7.40535e-06	DUF895 domain membrane protein
	NCU05074		-1.10948	0.0022401	hypothetical protein			NCU00763		4.55524	0.00186887	hypothetical protein
	NCU00484	nuo18.4	-1.11096	0.0173455	NADH:ubiquinone oxidoreductase 18.4kD subunit			NCU02195	aap-23	4.54829	4.75115e-05	high affinity methionine permease
	NCU07717	rpa-2	-1.11121	0.0197742	replication protein A-2			NCU10055	nop-1	4.54501	3.26106e-08	opsin-1
	NCU03970	rki-1	-1.11425	0.00177779	riboflavin kinase-1			NCU01399		4.52867	0.000868189	short chain dehydrogenase/reductase family protein
	NCU08303	spr-16	-1.11504	0.000357941	serine protease-16			NCU05535		4.51831	4.09045e-06	hypothetical protein
	NCU03593	kal-1	-1.11574	0.0337514	homeobox domain-containing protein			NCU07337		4.51587	2.45234e-06	hypothetical protein
	NCU00573	hsp70-3	-1.11909	0.0328785	heat shock protein 70, putative			NCU04959	gh16-4	4.49748	0.00126588	secreted glucosidase
	NCU10043	div-1	-1.12055	0.00979895	mitotic spindle checkpoint component mad3, variant 1, mitotic spindle checkpoint component mad3			NCU07776	acw-5	4.48344	5.46487e-22	anchored cell wall protein 5
	NCU00873		-1.12061	0.00045855	hypothetical protein			NCU08178	pup-1	4.48171	0.000849156	purine permease-1
	NCU02679	cea-1	-1.12157	0.0040253	carboxylesterase			NCU16382		4.47131	2.2945e-08	hypothetical protein
	NCU01845		-1.12225	6.51652e-06	phosphoglycerate mutase family domain-containing protein, variant 1, phosphoglycerate mutase family domain-containing protein			NCU16323		4.45654	0.00364244	hypothetical protein
	NCU03489	sah-4	-1.12235	0.00595056	Short aerial hyphae defective 4			NCU00607		4.45124	4.02742e-07	hypothetical protein
	NCU00456		-1.12252	0.0263733	hypothetical protein			NCU14155		4.43006	0.000273923	unspecified product
	NCU01587		-1.12261	0.00951598	cofilin, variant 1, Cofilin			NCU05538		4.42107	0.000725856	hypothetical protein
	NCU07723		-1.12468	0.015552	norsolorinic acid reductase			NCU07648		4.41521	6.11434e-05	hypothetical protein
	NCU09544	pod-2	-1.1255	0.0407539	polarity defective-2, polarity defective-2, variant 1			NCU01866	ppm-9	4.41501	6.6173e-07	pentose phosphate metabolism-9
	NCU16721		-1.12764	0.0448561	Integral membrane protein			NCU05883	mox-9	4.40054	0.000121577	xenobiotic compound monooxygenase
	NCU00378	ahd-2	-1.12892	5.80568e-05	alhehyde dehydrogenase-2			NCU08623		4.39827	0.000234785	hypothetical protein
	NCU06766	dcl-2	-1.12893	0.00250891	dicer-like protein 2			NCU05119		4.3898	0.000251475	hypothetical protein
	NCU08610		-1.12959	0.00308596	hypothetical protein			NCU00565	lia-1	4.38368	3.51817e-05	lipoic acid-1
	NCU01768		-1.12987	0.025384	hypothetical protein			NCU03413		4.37674	1.76369e-11	hypothetical protein
	NCU16430		-1.13193	0.0207427	hypothetical protein			NCU03348	ahd-1	4.36632	1.96518e-07	alhehyde dehydrogenase-1
	NCU01467	nuo10.4	-1.13234	0.0286497	NADH:ubiquinone oxidoreductase 10.4kD subunit			NCU02377		4.33995	0.000532822	hypothetical protein
	NCU01440	myo-2	-1.13345	0.0248602	myosin-2			NCU16442		4.30434	1.88345e-07	hypothetical protein
	NCU04884	gh31-4	-1.13397	0.0282814	alpha/beta hydrolase fold protein			NCU15185	tRNA(leu)-27	4.3004	0.000153752	tRNA-Leu
	NCU03591	abc-18	-1.14103	0.000653025	ATP-dependent bile acid permease			NCU05158		4.28617	0.0156217	hypothetical protein
	NCU09674		-1.14133	0.00045655	O-methyltransferase family 3			NCU08557		4.28099	1.16499e-06	hypothetical protein
	NCU02283	camk-2	-1.14309	0.0100337	Calcium/calmodulin-dependent protein kinase type II			NCU15118	tRNA(ser)-17	4.27987	0.0103241	tRNA-Ser
	NCU06984		-1.14328	0.0252658	hypothetical protein			NCU06823		4.25385	0.000590802	hypothetical protein
	NCU09783		-1.14618	0.00019391	D-isomer specific 2-hydroxyacid dehydrogenase			NCU05510		4.25226	6.28332e-07	hypothetical protein
	NCU08333		-1.14734	0.0259444	bleomycin hydrolase			NCU14131		4.25176	1.78379e-05	unspecified product
	NCU00793	tps-1	-1.15058	0.000539066	trehalose phosphate synthase			NCU06619	mtr	4.24949	5.02569e-08	neutral amino acid permease
	NCU10282		-1.15208	0.0358131	hypothetical protein			NCU05982	coq-3	4.24911	1.67621e-09	hexaprenyldihydroxybenzoate methyltransferase
	NCU04923	gcy-1	-1.15396	0.00706416	Gld1			NCU08727		4.24329	6.31074e-06	hypothetical protein, variant 1, hypothetical protein
	NCU02664		-1.15509	0.0191517	hypothetical protein			NCU05556		4.2337	0.00383944	hypothetical protein
	NCU02201	lacm-1	-1.15656	1.66396e-05	Laccase for melanin formation-1			NCU09955		4.219	1.13662e-08	hypothetical protein
	NCU02809		-1.1567	0.00309947	hypothetical protein			NCU14084		4.20993	0.00574455	unspecified product
	NCU04613		-1.15779	0.0198655	HAD superfamily hydrolase			NCU01095	mdr-7	4.18555	3.07434e-06	multi-drug resistance-7
	NCU03309		-1.15936	0.0010837	Nedd8-like protein			NCU14101		4.17657	0.0219107	unspecified product
	NCU05606	ghx-4	-1.1609	0.000109375	glycosyl hydrolase unclassified family-4			NCU16366		4.17623	0.00178295	hypothetical protein
	NCU03071	os-4	-1.16101	0.0356438	MAP kinase kinase kinase SskB			NCU02226	met-23	4.17593	0.000256339	methylthioribose-1-phosphate isomerase
	NCU02472	nuo20.8	-1.16138	0.005037	NADH:ubiquinone oxidoreductase 20.8kD subunit			NCU00852	gh43-1	4.17286	0.00244194	endo-arabinase
	NCU06615		-1.1614	3.43537e-06	hypothetical protein			NCU06078		4.16572	3.18043e-07	hypothetical protein
	NCU00215		-1.16176	0.0276315	hypothetical protein, hypothetical protein, variant 1			NCU16786		4.16345	0.0481883	hypothetical protein
	NCU06144	kin-8	-1.16506	0.00650275	kinesin-8			NCU07325	con-10	4.14874	7.45275e-07	conidiation-specific protein con-10
	NCU04645		-1.16766	8.68615e-05	DUF124 domain-containing protein			NCU00659		4.14271	2.34049e-07	hypothetical protein, hypothetical protein, variant 1
	NCU06400		-1.17505	0.017626	amidohydrolase			NCU07902		4.12013	0.000345969	hypothetical protein
	NCU00112	pap-1	-1.17601	0.00128778	prolyl-aminopeptidase-1			NCU02574		4.11091	4.09045e-06	hypothetical protein
	NCU08535	acc-1	-1.17742	0.00178886	acetyl-CoA carboxylase-1			NCU16918		4.09233	1.51221e-06	hypothetical protein
	NCU04452	mig-3	-1.17869	0.0292804	12-oxophytodienoate reductase 1			NCU15297	tRNA(tyr)-2	4.09126	0.0263173	tRNA-Tyr
	NCU02496	div-12	-1.17933	0.0101623	M-phase inducer phosphatase 3			NCU03134	gh47-2	4.08844	2.02242e-08	class I alpha-mannosidase 1A
	NCU01291		-1.17985	0.00784857	hypothetical protein			NCU02323		4.08734	0.0190345	hypothetical protein
	NCU02435	hH2B	-1.18393	0.00252351	Histone H2B			NCU07607	sut-16	4.08628	6.0162e-12	sugar transporter-16
	NCU02775		-1.18417	0.0391829	hypothetical protein			NCU09520		4.07922	2.44715e-10	Putative histidine kinase, two-component system
	NCU00670	nuo9.5	-1.18641	0.025711	NADH:ubiquinone oxidoreductase 9.5kD subunit			NCU08413		4.06941	3.97088e-07	hypothetical protein
	NCU02597		-1.18859	9.30137e-06	hypothetical protein			NCU14144		4.06902	6.38066e-08	unspecified product
	NCU09536		-1.19092	1.89928e-06	hypothetical protein			NCU15178	tRNA(val)-20	4.06318	0.0238291	tRNA-Val
	NCU04749	div-27	-1.1919	0.0178692	DNA replication helicase Dna2, variant 1, DNA replication helicase Dna2			NCU09521	nup-32	4.04192	1.09074e-06	Ribosome biogenesis protein
	NCU01565		-1.19489	0.0083288	hypothetical protein			NCU00327		4.03154	0.000525227	hypothetical protein
	NCU06658		-1.19525	0.000581853	SET domain-containing protein			NCU07232	hsp30-2	4.01369	1.71664e-07	heat shock protein 30-2
	NCU00844		-1.19632	0.0280755	hypothetical protein			NCU15638	Fsr-115	4.00663	0.0376364	rRNA
	NCU03035		-1.2004	0.0187867	hypothetical protein			NCU01402	iad-2	4.00076	1.3752e-08	indoleamine dioxygenase-2
	NCU07398		-1.2021	0.0476645	hypothetical protein			NCU05887		3.9859	1.85478e-07	oxidoreductase
	NCU05798		-1.20648	0.0066498	Septal pore-associated protein, putative			NCU01033		3.983	4.87797e-13	hypothetical protein
	NCU04005	ck-1b	-1.20908	0.000931683	casein kinase 1b, variant 1, casein kinase 1b			NCU01233	gcy-4	3.97831	8.86113e-06	glycerol dehydrogenase-4
	NCU00994	apr-2	-1.2092	0.0259338	endothiapepsin			NCU07928		3.97599	0.000339634	hypothetical protein
	NCU09713		-1.2095	0.041982	Septal pore-associated protein, putative			NCU00082		3.96208	0.00185695	hypothetical protein
	NCU08977		-1.21194	0.0247594	long chain fatty alcohol oxidase			NCU03991	soa-2	3.94563	1.33917e-05	sterol O-acyltransferase-2
	NCU06203		-1.21238	0.0434923	hypothetical protein			NCU06542	mrp-12	3.94412	0.00286323	mitochondrial 30S ribosomal protein S12
	NCU08655		-1.21278	0.0349104	hypothetical protein			NCU16409		3.94134	0.00307314	hypothetical protein
	NCU03006	erg-6	-1.21708	0.000462616	sterol 24-C-methyltransferase			NCU01398	thm-1	3.9375	6.50123e-05	thiol methyltransferase-1
	NCU01607		-1.21714	0.00744177	hypothetical protein			NCU01058		3.93719	4.63152e-07	hypothetical protein
	NCU04151		-1.21782	0.0311327	hypothetical protein			NCU02077		3.92136	5.9143e-05	hypothetical protein
	NCU09730	kin-1	-1.21879	0.0353258	kinesin heavy chain			NCU07288		3.91306	1.16086e-06	hypothetical protein, hypothetical protein, variant 1
	NCU00951	ipp-1	-1.21911	0.00612633	Inorganic pyrophosphatase			NCU07995		3.90775	0.00200831	hypothetical protein
	NCU08603		-1.22017	0.000329643	ankyrin repeat protein			NCU06432	crp-20	3.89937	0.00779174	40S ribosomal protein S12
	NCU03370		-1.22166	0.0116495	hypothetical protein, variant 1, hypothetical protein			NCU02324		3.89182	0.000245491	hypothetical protein
	NCU01521		-1.22266	0.00565075	ThiJ/PfpI family protein			NCU05534		3.88474	5.00819e-11	hypothetical protein
	NCU05024	ff-11	-1.22487	0.0299136	hypothetical protein			NCU04249		3.88139	6.53118e-14	hypothetical protein
	NCU07191	doc-1	-1.22689	0.0288641	determinant of communication 1			NCU00069		3.88085	3.81737e-05	hypothetical protein
	NCU00003		-1.22834	0.0209668	hypothetical protein			NCU07345		3.87962	0.000139067	hypothetical protein
	NCU01136		-1.22876	0.0021709	hypothetical protein			NCU09394		3.87858	0.0106831	hypothetical protein
	NCU01901	tgl-2	-1.23725	0.00331694	hypothetical protein			NCU15260	tRNA(glu)-8	3.87837	0.0252314	tRNA-Glu
	NCU03215	gh76-10	-1.23729	0.00775773	glycosyl hydrolase			NCU00960		3.8676	0.0164438	hypothetical protein
	NCU16875		-1.24134	0.0326946	hypothetical protein			NCU01863		3.85959	0.00363877	hypothetical protein
	NCU01895	rrg-1	-1.24213	0.000291331	response regulator, variant 1, response regulator			NCU15676	Fsr-120	3.85457	0.0391002	rRNA
	NCU05023		-1.2424	3.74571e-06	hypothetical protein			NCU14164		3.84061	0.00162736	unspecified product
	NCU02046		-1.24462	0.00462377	hypothetical protein			NCU12034		3.84002	3.56596e-06	hypothetical protein
	NCU02024		-1.24658	0.00612633	hypothetical protein			NCU17073		3.83606	3.31392e-05	hypothetical protein
	NCU14007		-1.24683	0.00502491	unspecified product			NCU07821	dam-2	3.82765	0.000349847	dimethylaniline monooxygenase-2
	NCU08147	ph7	-1.2481	0.0282996	Na or K P-type ATPase			NCU05142		3.82197	0.000113235	hypothetical protein
	NCU02730		-1.24854	0.000115869	hypothetical protein			NCU10793		3.80868	5.48585e-06	hypothetical protein
	NCU05288		-1.24858	0.00575596	rab GDP-dissociation inhibitor			NCU08769	con-6	3.80114	5.21623e-05	conidiation-specific protein 6
	NCU03171		-1.2503	0.00131443	Small oligopeptide transporter			NCU08737		3.79989	0.000154744	hypothetical protein
	NCU16503		-1.25128	0.00351669	hypothetical protein			NCU10903		3.79543	0.0297733	hypothetical protein
	NCU07771		-1.25244	0.00203462	hypothetical protein			NCU08635		3.79078	3.67929e-06	hypothetical protein
	NCU01108		-1.25292	0.000849156	hypothetical protein			NCU05049		3.78424	2.86642e-06	hypothetical protein
	NCU01509		-1.25547	0.000242161	hypothetical protein			NCU04538		3.77302	2.0835e-08	hypothetical protein
	NCU03717	eif4E-2	-1.25689	0.0353258	translation initiation factor 4E			NCU14098		3.76749	5.39489e-14	unspecified product
	NCU06638	stk-46	-1.25696	0.0167967	serine/threonine protein kinase, serine/threonine protein kinase, variant 1			NCU05143	znf-59	3.76323	2.31711e-05	zinc finger transcription factor-59
	NCU16681		-1.25971	0.00107166	hypothetical protein			NCU03424		3.76261	0.00559755	hypothetical protein
	NCU00490		-1.26016	0.00194116	DUF803 domain membrane protein, DUF803 domain membrane protein, variant 1			NCU10641		3.75564	1.54399e-06	hypothetical protein
	NCU06949	spr-6	-1.26077	0.000333106	subtilisin-like proteinase Mp1			NCU16376		3.74605	0.000722848	hypothetical protein
	NCU02200	inl-20	-1.26148	0.000536552	phosphatidylinositol transfer protein sfh-5			NCU17186		3.73969	0.00094259	hypothetical protein
	NCU00497		-1.26252	0.0124214	hypothetical protein, variant 2, hypothetical protein, hypothetical protein, variant 1			NCU02476	adh-2	3.73832	4.77976e-06	alcohol dehydrogenase III
	NCU17024		-1.26462	0.000812295	hypothetical protein			NCU08564	gh12-1	3.71584	6.38066e-08	hypothetical protein
	NCU06312	gpr-4	-1.26685	0.00166643	G-protein-coupled receptor 4 protein			NCU16482		3.70956	0.00445959	hypothetical protein
	NCU09839		-1.26691	0.0320691	hypothetical protein			NCU08398	aep-2	3.70348	4.95674e-05	aldose epimerase-2
	NCU08671	erg-8	-1.27204	0.000380191	phosphomevalonate kinase			NCU08457	eas	3.70086	4.64783e-06	rodlet protein
	NCU05878	gt31-1	-1.27295	0.000159323	hypothetical protein			NCU04394		3.70028	0.0035056	hypothetical protein
	NCU09610	sey1	-1.27308	0.00440054	sey-1			NCU09040	mig-4	3.69615	0.00164864	oxidoreductase
	NCU05356		-1.27754	0.0150072	hypothetical protein			NCU06255		3.69511	8.00084e-17	hypothetical protein
	NCU03248		-1.27898	0.00394678	hypothetical protein			NCU01134	cyp450-4	3.68976	0.0343069	hypothetical protein
	NCU14048		-1.28428	0.038359	unspecified product			NCU06163		3.68615	0.0116595	hypothetical protein
	NCU05269	hsp88	-1.2856	0.0292058	heat shock protein 88, heat shock protein 88, variant 1			NCU06978		3.64964	1.73287e-07	hypothetical protein
	NCU03795	cdc12	-1.28723	0.00030435	cell division control protein 12			NCU03806	cyh-2	3.64877	0.00891168	ribosomal protein L27a.e
	NCU02393	mak-2	-1.29299	0.00653759	Mitogen-activated protein kinase 2, variant			NCU05216		3.643	0.00698688	methoxy mycolic acid synthase 1
	NCU00534		-1.29399	0.0451655	hypothetical protein			NCU05885	mox-5	3.63816	1.88217e-09	monooxygenase-5
	NCU11346		-1.29862	0.0405619	hypothetical protein			NCU09678		3.63215	1.97105e-05	MFS transporter
	NCU04107		-1.30084	0.00166643	hypothetical protein			NCU07820	mfs-29	3.62976	0.000686928	pantothenate transporter
	NCU03081		-1.30328	0.0299373	hypothetical protein			NCU00757		3.62785	0.000108194	hypothetical protein
	NCU06330	dsp-3	-1.30337	0.00163018	hypothetical protein			NCU07152		3.62341	0.0310912	hypothetical protein
	NCU00471		-1.3143	0.0337269	hypothetical protein			NCU05717		3.62189	0.00599568	mito ribosomal protein S6
	NCU02613		-1.31537	0.0233461	hypothetical protein			NCU04180	mic-17	3.61621	0.000796038	mitochondrial folate carrier protein Flx1
	NCU00987	cyp450-23	-1.31671	0.0263733	pisatin demethylase			NCU16617		3.60935	5.69446e-07	hypothetical protein
	NCU05969	gh61-9	-1.31716	0.00708722	endo-1,4-beta-glucanase			NCU06686		3.60908	0.000101324	hypothetical protein
	NCU06239		-1.31764	0.0324489	hypothetical protein			NCU09039		3.60761	6.35872e-05	hypothetical protein
	NCU05502		-1.31782	0.00983806	hypothetical protein			NCU14097		3.60327	0.000140394	unspecified product
	NCU02382		-1.319	0.00020623	hypothetical protein			NCU08048		3.59634	0.0118838	NAD dehydrogenase
	NCU03022		-1.32062	0.00165855	F-box domain-containing protein			NCU03618		3.58487	0.000131322	Integral membrane protein
	NCU07959	pho-13	-1.32133	0.00774604	phosphatase-13			NCU10020	met-16	3.58428	0.00156066	methionine-16
	NCU04467		-1.32235	4.07291e-05	hypothetical protein			NCU07806		3.58326	3.80775e-09	hypothetical protein
	NCU08454		-1.3235	0.00506216	hypothetical protein			NCU14040		3.57508	0.00178754	unspecified product
	NCU04268		-1.32353	0.0132837	hypothetical protein			NCU06384	sut-11	3.55919	5.38778e-07	sugar transporter-11
	NCU06366	trm-18	-1.32529	0.00188964	Ca2+/H+ antiporter, variant 1, Ca2+/H+ antiporter			NCU09490		3.55573	1.06398e-05	hypothetical protein
	NCU10468	arg-4	-1.32775	0.000113628	arginine biosynthesis ArgJ			NCU03843		3.55081	0.00973374	hypothetical protein
	NCU05820		-1.32924	0.00251027	hypothetical protein			NCU01213	sod-2	3.55068	7.62248e-05	superoxide dismutase
	NCU03318		-1.3294	0.00148788	hypothetical protein			NCU10016		3.53859	2.95627e-08	thermophilic desulfurizing enzyme family protein
	NCU07159	spr-7	-1.3314	0.00303358	proteinase T			NCU06137	cyp450-13	3.53776	2.2834e-05	cytochrome P450-like-13
	NCU03433	spa-17	-1.33439	0.0129435	Septal pore-associated protein 17			NCU03830		3.53766	1.38897e-07	Telomere binding protein
	NCU14154		-1.33552	0.0215109	unspecified product			NCU09404		3.52959	0.00349813	hypothetical protein
	NCU07027	gyp-1	-1.33641	0.00277557	glycogen phosphorylase-1			NCU08905		3.52951	6.52089e-08	hypothetical protein
	NCU00845		-1.34099	0.0131159	hypothetical protein			NCU04471		3.52625	0.00150816	hypothetical protein
	NCU05906		-1.34126	0.00393617	hypothetical protein			NCU01212		3.51703	8.46754e-05	hypothetical protein
	NCU16453		-1.34163	0.000861648	hypothetical protein			NCU00375		3.51214	0.0112166	hypothetical protein
	NCU11308		-1.34263	0.00116012	hypothetical protein			NCU07181		3.51168	0.00162756	hypothetical protein
	NCU01205		-1.34423	0.000522973	hypothetical protein			NCU14079		3.50386	5.327e-06	unspecified product
	NCU03127	ure-4	-1.34609	0.000122105	urease Ure, urease Ure, variant 1			NCU05132	gt4-1	3.5028	8.13163e-07	hypothetical protein
	NCU04479	lap-1	-1.34611	5.97929e-05	leucine aminopeptidase-1			NCU03738	crp-33	3.49883	0.0105176	40S ribosomal protein S29
	NCU07340	cbh-1	-1.3479	0.00357884	exoglucanase 1			NCU00979	crp-71	3.49659	0.0124622	60S acidic ribosomal protein P2
	NCU00984		-1.34801	0.000602485	von Willebrand domain-containing protein, variant 1, von Willebrand domain-containing protein			NCU06793		3.49243	0.000797582	hypothetical protein
	NCU06806		-1.34845	0.0464884	hypothetical protein			NCU00187	mig-11	3.49165	1.07745e-07	carboxyvinyl-carboxyphosphonate phosphorylmutase
	NCU07167	ifr-2	-1.35101	0.0182794	isoflavone reductase-2			NCU03654		3.4885	1.78379e-05	hypothetical protein
	NCU02890		-1.35245	0.0373184	hypothetical protein			NCU06080		3.48834	3.70373e-07	hypothetical protein
	NCU05244	the-2	-1.35716	0.0122648	thioesterase-2			NCU04568	mfs-17	3.488	1.99831e-07	pantothenate transporter liz1
	NCU09615	vad-14	-1.35742	0.000542968	hypothetical protein			NCU02334		3.47729	3.58964e-07	hypothetical protein
	NCU06471	pro-1	-1.35826	0.000294175	Pyrroline-5-carboxylate reductase			NCU08622		3.47543	1.19398e-05	hypothetical protein
	NCU09978		-1.35889	0.017102	hypothetical protein			NCU00343		3.47298	2.89233e-06	hypothetical protein
	NCU09805	gh13-2	-1.35959	0.0397765	Alpha-amylase			NCU08305		3.46925	0.0026778	hypothetical protein
	NCU00558		-1.36201	0.0427515	hypothetical protein			NCU15195	tRNA(val)-18	3.45743	0.00565178	tRNA-Val
	NCU08867		-1.36258	0.0101561	hypothetical protein, hypothetical protein, variant 1			NCU16898		3.44721	0.00125146	hypothetical protein
	NCU11363		-1.36854	0.00734578	FAD binding domain-containing protein			NCU09611	fak	3.4219	3.33859e-06	fructosamine-3-kinase
	NCU16741		-1.37148	0.0281812	hypothetical protein			NCU07857	crp-65	3.40257	0.007609	60S ribosomal protein L34
	NCU07174		-1.37232	0.0140651	hypothetical protein			NCU00582	cry	3.38785	2.3038e-05	cryptochrome DASH
	NCU11054		-1.37865	0.00045655	hypothetical protein			NCU04030		3.38521	0.0106004	hypothetical protein
	NCU08922		-1.37967	1.32358e-06	hypothetical protein			NCU06603		3.38149	4.28064e-14	ThiJ/PfpI family protein
	NCU09772		-1.38022	0.0238184	hypothetical protein			NCU08738	mfs-8	3.37786	2.39288e-10	MFS peptide transporter
	NCU00263	spr-10	-1.38076	0.00252351	serine protease-10			NCU00729		3.37706	3.04997e-06	hypothetical protein
	NCU09755		-1.38209	5.9319e-05	hypothetical protein			NCU03462		3.3737	0.000217349	leucine Rich Repeat domain-containing protein
	NCU08125		-1.38229	0.0170409	hypothetical protein			NCU08613		3.36832	0.0188113	hypothetical protein
	NCU00522	met-17	-1.38335	2.79513e-05	methionine-17			NCU09528	nop-16	3.36753	0.00202836	nucleolar protein 16
	NCU08045	chol-1	-1.38424	0.0040253	Phosphatidylethanolamine N-methyltransferase			NCU00247		3.3647	0.000461606	hypothetical protein
	NCU02110	nox-1	-1.38817	0.00474693	NADPH oxidase 1			NCU00747		3.36212	0.0481168	hypothetical protein
	NCU01169	nuo24	-1.39093	0.0034908	NADH:ubiquinone oxidoreductase 24			NCU09970		3.36194	0.00986836	hypothetical protein
	NCU06836	acu-5	-1.39491	0.0346963	acetyl-coenzyme A synthetase			NCU06041	ars-1	3.35968	4.0228e-05	Arylsulfatase
	NCU09534	ara-2	-1.39541	0.00227866	peroxiredoxin HYR1			NCU04524		3.35871	0.000198718	hypothetical protein
	NCU05338		-1.39557	0.0479743	hypothetical protein			NCU02170		3.34783	1.49688e-05	hypothetical protein
	NCU12104		-1.39716	0.0142736	hypothetical protein			NCU10512		3.3474	0.000934955	DUF895 domain membrane protein
	NCU00144		-1.39746	0.00452342	hypothetical protein, variant 1, hypothetical protein			NCU05752	nt	3.34464	7.06395e-05	indoleamine 2,3-dioxygenase
	NCU05239	chs-2	-1.39875	0.000313222	chitin synthase A			NCU01870	eno-1	3.31827	1.5252e-05	enolase-1
	NCU02464	cdc11	-1.39897	0.00615257	neuronal-specific septin-3			NCU07549	mrp-52	3.31801	0.00496476	mitochondrial ribosomal protein L43
	NCU05936		-1.40011	0.00218471	hypothetical protein			NCU05880		3.31202	0.00762791	hypothetical protein
	NCU02265	frq	-1.40101	0.0018581	period clock protein FRQ, variant 2, period clock protein FRQ, variant 1, period clock protein FRQ			NCU08783	eph-3	3.30358	6.06886e-10	epoxide hydrolase-3
	NCU02221	dash-10	-1.40216	0.00020793	hypothetical protein			NCU11264		3.29907	0.000172189	hypothetical protein
	NCU05004		-1.40392	0.0158354	hypothetical protein			NCU09255	acu-17	3.28836	1.4052e-06	acetate non-utilizing protein 9
	NCU05850		-1.40412	2.59623e-05	rubredoxin-NAD(+) reductase			NCU05599	crp-32	3.28744	0.0142163	40S ribosomal protein S28
	NCU06301		-1.40545	8.57844e-05	hypothetical protein			NCU02196	tdo-3	3.28418	3.23874e-07	taurine dioxygenase-3
	NCU04904		-1.40563	0.0335857	hypothetical protein			NCU00851		3.2838	0.00985013	hypothetical protein
	NCU07073		-1.40798	0.00039427	hypothetical protein			NCU04921		3.27934	0.000101865	DUF1295 domain-containing protein
	NCU10009	abc-21	-1.40895	0.00680832	ATP-binding cassette transporter			NCU06040		3.27206	6.1713e-05	hypothetical protein
	NCU04786	snf2-2	-1.40959	0.0143742	Snf2 helicase-2			NCU01351		3.2689	0.00250341	hypothetical protein
	NCU08007		-1.40965	0.00244216	PfkB family carbohydrate kinase, variant 1, PfkB family carbohydrate kinase			NCU08756		3.26461	2.73628e-05	hypothetical protein
	NCU05999	al-5	-1.4105	0.00013267	albino-5			NCU04267		3.26425	0.0119462	hypothetical protein
	NCU03083		-1.41099	0.00139987	hypothetical protein			NCU09917		3.26331	1.22722e-06	hypothetical protein
	NCU02243		-1.41381	0.00111889	hypothetical protein			NCU03254	gh5-3	3.25879	9.34246e-07	hypothetical protein
	NCU01678		-1.41439	0.00226221	amine oxidase, variant 2, Amine oxidase, amine oxidase, variant 1			NCU05619		3.25485	0.000210913	hypothetical protein
	NCU02479	gln-4	-1.41499	0.000290676	glutamine-4			NCU14021		3.24905	0.000134176	unspecified product
	NCU01842	sgo1	-1.41622	0.0213775	hypothetical protein			NCU04346		3.24836	0.00955796	hypothetical protein
	NCU02797	pgi-2	-1.41736	0.007609	pentose glucuronate interconversion-2			NCU00099		3.2448	0.00303603	hypothetical protein
	NCU03699	znf-13	-1.41771	0.042811	zinc finger transcription factor-13			NCU00716	ncw-5	3.24428	0.00330406	non-anchored cell wall protein 5
	NCU05919		-1.41893	0.0263116	hypothetical protein			NCU01060		3.24222	1.14796e-05	hypothetical protein
	NCU02220	mig-7	-1.42537	0.0167946	menadione-induced gene-7 protein			NCU15637	Fsr-114	3.23675	0.00063135	rRNA
	NCU04594		-1.42624	0.000214548	4-carboxymuconolactone decarboxylase			NCU08907	mkr-1	3.23365	0.000231244	BYS1 domain-containing protein
	NCU02090	ad- 10	-1.42899	2.83295e-06	adenine-10			NCU03701	rmt-1	3.22777	0.00330406	hypothetical protein
	NCU04835		-1.42935	0.000247663	hypothetical protein			NCU08131	gh13-1	3.21631	6.42072e-12	Alpha-amylase
	NCU05929		-1.43333	0.00743869	hypothetical protein			NCU08039		3.20857	8.79376e-05	hypothetical protein
	NCU12084		-1.43392	0.0207001	hypothetical protein			NCU04431	gh16-3	3.20376	0.00021608	endo-1,3(4)-beta-glucanase
	NCU00743	gh13-7	-1.43401	0.00657328	Glycogen debranching enzyme			NCU08552	mrp-41	3.20288	0.0314677	50S ribosomal protein L14
	NCU06430	gt90-3	-1.43402	0.00010662	capsule-associated protein CAP1			NCU05804	crp-52	3.19242	0.0172495	60S ribosomal protein L19
	NCU01175	erg-20	-1.43453	0.00127185	farnesyl-pyrophosphate synthetase			NCU00103	mrp-61	3.18417	0.00131183	hypothetical protein
	NCU04730	qde-2	-1.43587	0.000722848	post-transcriptional silencing protein QDE-2, post-transcriptional silencing protein QDE-2, variant 1			NCU06890		3.18079	1.60522e-06	hypothetical protein
	NCU07333		-1.43607	0.0155003	hypothetical protein			NCU08120	mrp-80	3.17896	0.00082456	mitochondrial ribosomal protein-80
	NCU17050		-1.43645	0.0124214	hypothetical protein			NCU02622		3.17417	5.91313e-07	hypothetical protein
	NCU02909	gh75-1	-1.43935	0.00238862	Chitosanase			NCU00930	tim10	3.17343	0.00163223	mitochondrial import inner membrane translocase subunit tim-10, mitochondrial import inner membrane translocase subunit tim-10, variant 1
	NCU05381		-1.44049	0.0233385	hypothetical protein			NCU06334		3.17135	4.60165e-05	hypothetical protein, variant 1, hypothetical protein
	NCU06207	erg-3	-1.44049	0.00808349	C-5 sterol desaturase			NCU05851	cou-3	3.17107	0.00048363	coumarate-3
	NCU05264	nut-3	-1.44061	0.00858458	pyrimidine 5'-nucleotidase			NCU16398		3.16467	0.000216643	hypothetical protein
	NCU01476		-1.44311	0.0449522	hypothetical protein			NCU09896	adsk-1	3.16173	0.00152199	adenylyl-sulfate kinase-1
	NCU09741		-1.44566	0.000216252	NADPH-cytochrome P450 reductase			NCU04825		3.15403	0.000572821	hypothetical protein
	NCU02061		-1.44717	0.0133402	hypothetical protein			NCU04865	pks-3	3.14953	2.95275e-06	polyketide synthase 3
	NCU00365		-1.44865	0.0052672	hypothetical protein			NCU07819	suc-2	3.13437	0.00187566	succinate-2
	NCU02466	apg-14	-1.44883	0.00014188	SVP1-like protein 2, variant 1, SVP1-like protein 2			NCU14112		3.13041	0.000171598	unspecified product
	NCU09712		-1.45013	0.000503548	hypothetical protein, hypothetical protein, variant 1			NCU09959		3.11442	0.0068915	hypothetical protein
	NCU09244	plp-1	-1.45374	0.00111505	Patatin-like phospholipase 1			NCU02575		3.11373	0.00664422	hypothetical protein
	NCU04521		-1.45383	0.000274284	hypothetical protein			NCU07161		3.1097	6.77096e-05	hypothetical protein
	NCU04179	sah-1	-1.45475	0.00316692	C2H2 transcription factor			NCU02522		3.10793	0.0114755	hypothetical protein
	NCU05581		-1.45614	4.71163e-08	hypothetical protein			NCU14026		3.10229	1.07328e-06	unspecified product
	NCU01487		-1.45626	0.00799796	hypothetical protein			NCU07733	etf-2	3.08337	0.0109375	electron transfer flavoprotein-2
	NCU00432		-1.45688	0.0179773	hypothetical protein, variant 1, hypothetical protein			NCU02682		3.07703	0.00784352	hypothetical protein
	NCU09010		-1.46037	0.00804929	hypothetical protein			NCU05071	mpr-3	3.07345	8.68615e-05	metallo-endopeptidase
	NCU17154		-1.46233	0.0004366	hypothetical protein			NCU08154		3.07227	1.07131e-07	hypothetical protein
	NCU04202	ndk-1	-1.4627	0.00124221	nucleoside diphosphate kinase			NCU02142		3.07015	4.42985e-09	C6 transcription factor, putative
	NCU01620		-1.46342	0.0128055	hypothetical protein			NCU03474		3.06565	0.0224652	hypothetical protein
	NCU07430	mad-1	-1.46371	0.000907849	MADS box protein			NCU08455		3.05658	4.71589e-08	hypothetical protein
	NCU07534	qde-1	-1.4661	0.000231169	RNA-dependent RNA polymerase			NCU08648	nuc-8	3.05487	0.00180051	nuclease-8
	NCU08090		-1.46669	0.00853639	hypothetical protein			NCU05714	mrp-23	3.05386	0.0116495	50S ribosomal subunit protein L15
	NCU05316		-1.47241	0.00218239	pfs domain-containing protein			NCU11195		3.05198	0.00316427	D-isomer specific 2-hydroxyacid dehydrogenase
	NCU05873	gh13-6	-1.47355	3.97264e-05	Amy1			NCU07921		3.05121	1.20703e-05	hypothetical protein
	NCU05915		-1.47494	0.000689341	hypothetical protein			NCU08726	fl	3.0511	8.27852e-07	C6 zinc finger regulator fluffy
	NCU09758		-1.47688	0.00168146	Ras guanine-nucleotide exchange protein, Ras guanine-nucleotide exchange protein, variant 1			NCU09094	rrm-9	3.04668	0.000145514	rRNA maturation-9
	NCU05138	gt25-1	-1.4783	0.0131159	hypothetical protein			NCU08052	aqp	3.04309	1.89928e-06	aquaporin
	NCU00832		-1.47884	2.92669e-08	hypothetical protein			NCU01943		3.04266	0.0308253	hypothetical protein
	NCU04661		-1.48062	0.000794293	hypothetical protein			NCU07254		3.04075	7.88827e-05	hypothetical protein
	NCU07684		-1.48167	0.0169131	hypothetical protein			NCU05920		3.03521	1.26127e-06	hypothetical protein
	NCU08954		-1.49009	0.00667482	hypothetical protein			NCU09530		3.02958	0.0117662	hypothetical protein
	NCU07811		-1.49194	0.000312564	hypothetical protein			NCU09596	pdo-1	3.02594	0.0129674	phytanoyl-CoA dioxygenase
	NCU09231		-1.49449	0.00368581	DUF1275 domain-containing protein			NCU08755	gh3-3	3.0249	9.53399e-05	beta-glucosidase 1
	NCU01416		-1.50318	0.0114818	hypothetical protein			NCU01961	apn-2	3.02351	6.6422e-05	DNA lyase Apn2, DNA lyase Apn2, variant 1
	NCU07332		-1.50404	0.0233461	hypothetical protein			NCU04942	aap-7	3.01327	4.50218e-05	methionine permease
	NCU07807	fba	-1.50465	1.44303e-05	Fructose-bisphosphate aldolase, fructose-bisphosphate aldolase, variant 1			NCU03098	gh15-1	3.00558	2.08329e-06	glycosyl hydrolase
	NCU07067	gh47-5	-1.50641	0.0119074	mannosyl-oligosaccharide alpha-1,2-mannosidase			NCU03635	crp-67	2.99765	0.032643	60S ribosomal protein L38
	NCU08749		-1.50884	0.00734578	hypothetical protein			NCU09293		2.99634	2.17272e-07	hypothetical protein
	NCU00821	sut-15	-1.50937	0.00199513	sugar transporter-15			NCU02509	crp-44	2.99548	0.0229488	60S ribosomal protein L11
	NCU04510	gcy-3	-1.5118	4.31972e-05	aldose reductase			NCU06616		2.98278	0.0129544	S-adenosylmethionine-dependent methyltransferase
	NCU09564	pho-4	-1.51431	0.00788228	phosphate-repressible phosphate permease, variant 1, phosphate-repressible phosphate permease			NCU16678		2.97677	3.58964e-07	hypothetical protein
	NCU00303		-1.51548	0.00587765	smr domain-containing protein			NCU15393	tRNA(arg)-10	2.97603	0.00373666	tRNA-Arg
	NCU05843	tam-2	-1.51649	0.00039026	ammonium transporter 1			NCU05844		2.95269	3.75676e-06	hypothetical protein
	NCU06348	inl-4	-1.51713	0.000618713	myo-inositol-1-monophosphatase			NCU17318		2.94604	0.00971828	rRNA
	NCU01826		-1.51759	3.4704e-08	DUF250 domain membrane protein			NCU03509	pmg	2.93888	0.000397363	amino acid permease NAAP1
	NCU07351	gh67-1	-1.5185	0.0275381	Alpha-glucuronidase			NCU16915		2.93683	7.56474e-09	hypothetical protein
	NCU00142		-1.52374	0.0388915	hypothetical protein			NCU02005	cys-5	2.93302	0.00020793	phosphoadenosine phosphosulfate reductase
	NCU01266	plc-2	-1.52401	0.0149919	phospholipase C-2			NCU08670		2.93184	3.6992e-12	hypothetical protein
	NCU04373		-1.5259	0.000193447	hypothetical protein			NCU06618	mpr-7	2.92248	1.56674e-09	metalloprotease-7
	NCU03578		-1.53164	0.00307186	hypothetical protein			NCU05863		2.91978	4.5532e-06	hypothetical protein
	NCU02616	cdc20	-1.53252	0.00740082	WD-repeat containing protein slp1			NCU06210		2.91922	0.00980394	hypothetical protein
	NCU02105	rgt-1	-1.53555	0.0395693	tRNA(His) guanylyltransferase, variant 1, tRNA(His) guanylyltransferase			NCU10429		2.91919	7.20524e-07	hypothetical protein
	NCU01298		-1.53698	0.000856123	hypothetical protein, hypothetical protein, variant 1			NCU04336	mrp-28	2.9186	0.00545631	60S ribosomal protein L19
	NCU07335		-1.53995	0.00463968	hypothetical protein			NCU05448		2.91456	7.83376e-05	hypothetical protein
	NCU07257		-1.54073	0.00233537	F-box domain-containing protein			NCU10621		2.91385	0.0225922	hypothetical protein
	NCU06132	sit-6	-1.5409	0.00013267	siderophore transport-6			NCU00189		2.91097	0.0110038	hypothetical protein
	NCU03803		-1.5423	0.00408451	sorbitol utilization protein SOU2			NCU08011		2.91008	0.00300034	aminotransferase
	NCU04544		-1.54554	0.0100331	hypothetical protein			NCU08152	sut-6	2.90985	0.00640229	sugar transporter-6
	NCU07063	apr-8	-1.54645	0.00612633	hypothetical protein			NCU08620	crp-23	2.90416	0.0307122	40S ribosomal protein S16
	NCU02198		-1.54661	0.0408642	hypothetical protein			NCU01536		2.90289	0.0282259	hypothetical protein
	NCU06772	gpit-5	-1.54697	0.0114755	hypothetical protein			NCU08057		2.89171	0.000181946	short chain dehydrogenase/reductase
	NCU00595	ubi-7	-1.55172	0.000313222	ubiquitin-7			NCU08194		2.87384	0.000345027	hypothetical protein
	NCU06981	wsc-2	-1.55192	0.000879402	Cell wall integrity and stress response component 2			NCU05421	lia-3	2.8717	0.00932	lipoyltransferase and lipoate-protein ligase, variant 1, lipoyltransferase and lipoate-protein ligase, variant 2, lipoyltransferase and lipoate-protein ligase, variant 3, lipoyltransferase and lipoate-protein ligase
	NCU09773	opt-1	-1.55194	0.0137542	oligopeptide transporter-1			NCU04555		2.87055	3.36068e-05	hypothetical protein
	NCU01528	gpd-1	-1.55351	0.000358451	glyceraldehyde 3-phosphate-dehydrogenase			NCU05552	mrp-60	2.86916	0.00253027	hypothetical protein
	NCU09742	div-56	-1.55388	9.5874e-05	sporulation-specific protein			NCU04077	cys-2	2.8626	1.45927e-06	Assimilatory sulfite reductase
	NCU05137	ncw-1	-1.55751	0.00219405	non-anchored cell wall protein 1			NCU03653	mrp-69	2.86012	0.00254628	hypothetical protein
	NCU04016	emp-14	-1.55898	0.000821699	Phosphoglycerate mutase			NCU04170		2.8598	9.21299e-05	hypothetical protein, hypothetical protein, variant 1
	NCU08666		-1.56027	0.00965311	HAD superfamily hydrolase			NCU04539	ldh-5	2.85978	0.00012884	lactate dehydrogenase-5
	NCU08691		-1.56329	0.046732	EF-hand calcium-binding domain-containing protein			NCU00748		2.85491	0.000153243	hypothetical protein
	NCU06398		-1.5634	4.27173e-05	hypothetical protein			NCU05000		2.85361	1.20434e-05	hypothetical protein
	NCU02480		-1.56406	0.00624281	Short-chain dehydrogenase/reductase, short-chain dehydrogenase/reductase, variant 1			NCU08344	crp-62	2.84449	0.0152679	60S ribosomal protein
	NCU16449		-1.56423	0.0495313	hypothetical protein			NCU16455		2.84445	4.70203e-06	hypothetical protein
	NCU04583		-1.56473	0.00366075	acetyltransferase			NCU02939		2.82753	1.76446e-05	hypothetical protein
	NCU17188		-1.56492	0.00990467	hypothetical protein			NCU04466		2.82655	2.54946e-08	cyanamide hydratase
	NCU00451		-1.56684	0.0477951	hypothetical protein			NCU01048		2.82275	0.000459942	hypothetical protein
	NCU06009		-1.56876	0.000911817	oxidoreductase			NCU08851		2.82066	1.6482e-11	hypothetical protein
	NCU07405		-1.57045	0.0148186	hypothetical protein			NCU06609		2.81694	0.00274153	hypothetical protein
	NCU04456		-1.57083	0.00021854	hypothetical protein			NCU16852		2.81631	8.10735e-05	hypothetical protein
	NCU03569		-1.57355	0.0185798	hypothetical protein			NCU06452	cys-17	2.81367	0.00348251	Cysteine synthase
	NCU09570	gst-5	-1.57552	0.00828028	glutathione transferase			NCU00949		2.81346	7.36607e-06	hypothetical protein
	NCU06185	acw-9	-1.58242	3.86643e-06	ACW-9			NCU00203	nst-5	2.80932	0.00371922	SIR2 family histone deacetylase
	NCU04341		-1.58464	0.0297528	hypothetical protein			NCU10014		2.8079	0.00539726	hypothetical protein
	NCU04122	tca-18	-1.58508	4.09837e-08	tricarboxylic acid-18			NCU08850	mus-18	2.80039	2.79513e-05	UV-endonuclease UVE-1
	NCU08541		-1.58853	0.0128364	hypothetical protein			NCU04106	gpr-17	2.79912	1.76979e-09	hypothetical protein, hypothetical protein, variant 1
	NCU08489	trm-36	-1.58892	0.00114653	transporter SMF1/ESP1			NCU09230	cys-16	2.79785	1.24442e-08	Cystathionine gamma-lyase
	NCU01383	asp-5	-1.58909	0.0276627	hypothetical protein			NCU14058		2.79233	1.33453e-05	unspecified product
	NCU03484		-1.59081	0.00925365	hypothetical protein			NCU06808		2.7817	0.00520562	hypothetical protein
	NCU01902	chi-1	-1.59087	0.00393547	glucosamine 6-phosphate N-acetyltransferase			NCU05128		2.77924	0.000133074	hypothetical protein
	NCU02020		-1.5919	4.38236e-08	metalloreductase transmembrane component			NCU09395		2.77729	4.53391e-06	hypothetical protein
	NCU08664		-1.59192	0.00564912	tetratricopeptide repeat protein 1			NCU09706	dnl-2	2.77686	8.84557e-09	DNA ligase-2
	NCU08779		-1.59408	0.000171571	Protein phosphatase 1 regulatory subunit 3A, putative			NCU06743	crp-18	2.77557	0.0168647	hypothetical protein
	NCU01193		-1.59614	0.000217361	hypothetical protein			NCU01495		2.77123	0.0113456	hypothetical protein
	NCU00257	ro-2	-1.60366	0.000145124	dynactin Arp1 p62 subunit RO2			NCU14027		2.76751	0.00511685	unspecified product
	NCU04403	ubi-2	-1.60472	0.00148788	ubiquitin-2			NCU04163		2.75606	0.00161782	hypothetical protein
	NCU09613		-1.60496	0.00307071	hypothetical protein			NCU14029		2.75461	0.0358255	unspecified product
	NCU04947	gh55-6	-1.61024	0.0333393	LysM domain-containing protein			NCU08996		2.7539	9.79146e-06	hypothetical protein
	NCU06296		-1.6153	1.40741e-06	hypothetical protein			NCU04639		2.75273	2.82912e-06	non-classical export protein Nce102
	NCU01971		-1.61796	7.83376e-05	hypothetical protein			NCU09971		2.7517	1.26127e-06	hypothetical protein
	NCU16306		-1.61907	0.00268518	hypothetical protein			NCU05069	fxr-4	2.74821	7.96211e-07	FAD-dependent oxidoreductase-4
	NCU04997	gh10-3	-1.62163	0.0334556	xylanase			NCU04861		2.74469	6.12841e-08	hypothetical protein
	NCU00865	odc-1	-1.62451	0.00365696	oxalate decarboxylase-1			NCU09050		2.74159	0.000435069	FAD binding domain-containing protein
	NCU08962		-1.62535	0.0101143	hypothetical protein			NCU10056		2.73307	0.0114979	hypothetical protein
	NCU02732		-1.62549	0.00205055	hypothetical protein			NCU11043		2.72886	0.00258458	hypothetical protein
	NCU00774		-1.6265	0.000618993	hypothetical protein			NCU10101		2.72419	0.00705046	hypothetical protein
	NCU07931		-1.62674	0.00147418	glyoxylate reductase			NCU00586	ncw-6	2.72022	3.86643e-06	non-anchored cell wall protein 6, variant 1, non-anchored cell wall protein 6, non-anchored cell wall protein 6, variant 2
	NCU02875		-1.62918	0.00997027	hypothetical protein			NCU14031		2.71716	0.0193241	unspecified product
	NCU01660		-1.63105	0.0452815	hypothetical protein			NCU03957	coq-7	2.7095	0.0124214	COQ7
	NCU07517		-1.63172	0.0317319	hypothetical protein			NCU07509	cdc43	2.70754	0.0198164	geranylgeranyltransferase beta subunit
	NCU09470		-1.63348	0.0131878	hypothetical protein			NCU06441	ldh-1	2.70714	0.00597076	D-lactate dehydrogenase 2
	NCU09048		-1.63529	0.0122364	hypothetical protein			NCU00034		2.70542	0.0178784	prenyl cysteine carboxyl methyltransferase Ste14, variant 1, prenyl cysteine carboxyl methyltransferase Ste14
	NCU04905		-1.63813	0.00324893	hypothetical protein			NCU02690		2.70304	3.65253e-07	mitochondrial integral membrane protein
	NCU02627		-1.63868	0.00251027	hypothetical protein, variant 1, hypothetical protein			NCU02485		2.69944	0.00784665	hypothetical protein
	NCU02344	gh61-12	-1.63922	0.00588775	fungal cellulose binding domain-containing protein			NCU03836	gpe-1	2.69735	0.00437041	O-sialoglycoprotein endopeptidase, O-sialoglycoprotein endopeptidase, variant 1
	NCU05519		-1.63967	6.25119e-07	MFS transporter			NCU08364	chol-16	2.69464	8.39585e-08	choline-16
	NCU02097		-1.64012	0.00381567	Short chain dehydrogenase			NCU12052		2.69367	0.00283255	hypothetical protein
	NCU03736		-1.64257	5.67314e-05	hypothetical protein			NCU14062		2.68862	0.000211416	unspecified product
	NCU05786		-1.64382	0.0039839	hypothetical protein			NCU00638		2.68278	0.000305827	hypothetical protein
	NCU07853	use-1	-1.64503	0.00403881	uricase-1			NCU08470		2.67128	0.00625736	hypothetical protein
	NCU05924	gh10-1	-1.64542	0.00535227	Endo-1,4-beta-xylanase			NCU10342		2.66504	0.0141341	hypothetical protein
	NCU00130	gh1-1	-1.6459	0.00135274	Beta-glucosidase, beta-glucosidase, variant 1			NCU10772		2.65623	0.000345969	hypothetical protein
	NCU04488		-1.64673	0.00059197	hypothetical protein			NCU09069		2.65558	1.30255e-09	hypothetical protein, variant 1, hypothetical protein
	NCU01414	asm-1	-1.65087	0.00679977	ascospore maturation 1 protein			NCU14068		2.6457	4.89185e-05	unspecified product
	NCU04088		-1.65328	0.0112062	hypothetical protein			NCU14110		2.6448	6.06598e-06	unspecified product
	NCU00096		-1.65873	0.0018581	hypothetical protein			NCU09756		2.64363	1.6278e-08	hypothetical protein
	NCU06863	hH1	-1.66552	9.02779e-05	Histone H1, histone H1, variant 1			NCU00760		2.64279	0.0429575	hypothetical protein
	NCU07307	cel-2	-1.66949	0.00287961	fatty acid synthase beta subunit dehydratase, fatty acid synthase beta subunit dehydratase, variant 1			NCU08699	bli-4	2.64229	0.000172776	bli-4 protein
	NCU16807		-1.67066	0.000327331	hypothetical protein			NCU09600	dlh-2	2.64182	0.00659127	dienelactone hydrolase-2
	NCU09472		-1.67743	0.0293446	hypothetical protein			NCU02451	mhr-2	2.63602	0.00982706	mitochondrial hypoxia responsive domain-containing protein
	NCU02278		-1.67932	0.00074254	hypothetical protein			NCU00937	gh79-1	2.63356	0.000477828	beta-glucuronidase
	NCU09210		-1.68012	0.0321234	dyp-type peroxidase			NCU06599	ce3-3	2.63152	0.00509002	cellulose-binding protein
	NCU05183		-1.68044	0.00174757	hypothetical protein			NCU04433	cys-14	2.62942	7.96211e-07	sulfate permease II
	NCU03132		-1.68436	0.00040338	hypothetical protein			NCU01001		2.62861	0.00575596	hypothetical protein
	NCU08189	gh10-2	-1.68566	0.00656815	Endo-1,4-beta-xylanase			NCU05976		2.62854	0.000302244	hypothetical protein
	NCU05255		-1.68721	0.0305035	Septal pore-associated protein, putative			NCU08617		2.62643	2.81415e-05	hypothetical protein
	NCU07550	tpi-1	-1.6885	4.30166e-07	Triosephosphate isomerase			NCU05169	cat-4	2.62391	4.42985e-09	catalase 2
	NCU00867		-1.68975	1.89928e-06	hypothetical protein			NCU03302	crp-72	2.61973	0.0298078	60S ribosomal protein L36
	NCU03873		-1.69245	0.00383944	hypothetical protein			NCU08111	ant-1	2.61846	0.0189071	arginine N-methyltransferase 2
	NCU08356	aam-1	-1.69306	0.0037244	acetamidase-1			NCU02956	apr-4	2.61079	2.788e-07	aspartic proteinase
	NCU01066	lao	-1.69398	0.0258546	L-amino acid oxidase			NCU00227		2.61057	0.018437	mitochondrial cation transporter
	NCU09336		-1.69471	0.00081359	hypothetical protein			NCU16525	std-4	2.60654	0.0223558	steroid-4
	NCU05061	sgr-16	-1.69534	7.45275e-07	hypothetical protein			NCU01684		2.60421	0.00062285	hypothetical protein
	NCU06860	mdr-15	-1.69868	0.00112944	multi-drug resistance-15			NCU06763		2.60403	0.028765	hypothetical protein
	NCU05278	erg-5	-1.6998	1.07745e-07	cytochrome P450 61			NCU08827	glx-1	2.60372	6.65747e-06	hypothetical protein, hypothetical protein, variant 1
	NCU03776	abc-9	-1.70561	0.00493596	ABC transporter-9			NCU07530	trm-35	2.60209	0.00550434	transporter smf2
	NCU06718	paa-8	-1.70672	0.0440001	zinc knuckle domain-containing protein			NCU09211	sad-3	2.59975	0.00421945	suppressor of ascus dominance-3 protein
	NCU02819		-1.70773	0.0365269	high mobility group protein, variant 1, high mobility group protein, high mobility group protein, variant 2			NCU07130	gh10-4	2.59843	0.0039415	endo-beta-1,4-D-xylanase
	NCU04419		-1.70823	0.000332872	2-oxoglutarate-dependent ethylene/succinate-forming enzyme			NCU00251	cpr-7	2.59677	1.39886e-11	hypothetical protein
	NCU09495	set-6	-1.71151	6.02006e-06	SET-6			NCU02959		2.59209	1.05378e-05	hypothetical protein
	NCU08530		-1.71466	9.78536e-05	hypothetical protein			NCU03552		2.59187	0.000127447	hypothetical protein
	NCU07410		-1.72192	0.0452442	hypothetical protein			NCU03828		2.59146	0.0256646	hypothetical protein
	NCU09767		-1.723	0.0055205	membrane transporter			NCU00473		2.58822	0.0220295	hypothetical protein
	NCU07123		-1.726	0.0201756	hypothetical protein			NCU15198	tRNA(ala)-14	2.5875	0.0356079	tRNA-Ala
	NCU02856		-1.72641	0.0229488	hypothetical protein			NCU08431	gpr-32	2.58323	0.000552403	hypothetical protein
	NCU02913	dnr-17	-1.72843	0.0163462	DNA repair-17			NCU02573	div-57	2.58269	0.00191225	nuclear division-57
	NCU05036		-1.73066	0.0176986	hypothetical protein			NCU07918		2.57953	0.00484763	hypothetical protein
	NCU01309		-1.74264	0.00600619	hypothetical protein			NCU01983		2.56972	0.00328057	hypothetical protein, hypothetical protein, variant 1
	NCU02516		-1.7432	0.0317521	hypothetical protein			NCU12023		2.56506	0.00789694	mito ribosomal protein S2
	NCU05840		-1.74363	0.0004366	hypothetical protein			NCU11216		2.56016	1.11266e-05	hypothetical protein
	NCU07129	aap-8	-1.74576	8.77016e-05	amino-acid permease inda1			NCU02707	crp-39	2.55892	0.0197757	60S ribosomal protein L6
	NCU17278	tol-2	-1.74719	0.00159327	tolerant-2			NCU05557		2.55241	0.00571401	hypothetical protein
	NCU04987	gpr-10	-1.75135	0.00074254	hemolysin-III channel protein Izh2			NCU05032	crp-80	2.55112	0.0208523	60S ribosomal protein L40, 60S ribosomal protein L40, variant 1
	NCU06235		-1.7526	0.032007	hypothetical protein			NCU01132	sut-27	2.54711	3.33674e-05	sugar transporter-27
	NCU00461	gdh-1	-1.75486	0.00223658	NAD-specific glutamate dehydrogenase			NCU01598		2.54585	1.99831e-07	Methyltransferase
	NCU03805		-1.75531	0.00772776	hypothetical protein			NCU07924		2.54197	0.0114212	hypothetical protein
	NCU05996	znf-42	-1.75759	0.00804638	zinc finger transcription factor-42			NCU01633	sut-5	2.54071	5.92317e-05	sugar transporter-5
	NCU01065	tam-4	-1.75902	3.35432e-06	ammonium transporter MEP2			NCU07374		2.53574	1.89928e-06	hypothetical protein
	NCU01562		-1.76215	0.0172435	2,4-dichlorophenoxyacetate alpha-ketoglutarate dioxygenase			NCU01218		2.52839	0.0159445	hypothetical protein
	NCU02783	aap-19	-1.76235	3.30692e-07	general amino-acid permease GAP1			NCU02785	aro-8	2.52729	7.5653e-08	phospho-2-dehydro-3-deoxyheptonate aldolase
	NCU01769		-1.77207	8.06959e-07	hypothetical protein			NCU06792		2.52542	1.34435e-05	mannosylphosphate transferase
	NCU05801		-1.77418	6.75328e-07	hypothetical protein			NCU02488		2.52486	0.0145174	hypothetical protein
	NCU01270	rpd	-1.78058	4.42064e-06	ribose-phosphate pyrophosphokinase II, variant 1, ribose-phosphate pyrophosphokinase II			NCU16777		2.52318	0.000830688	hypothetical protein
	NCU02852	cyp450-31	-1.78909	2.96137e-06	Cytochrome P450			NCU07109		2.5224	0.0468128	hypothetical protein
	NCU07030		-1.79008	3.54044e-05	hypothetical protein			NCU15371	tRNA(lys)-16	2.52118	0.0302521	tRNA-Lys
	NCU07044	mbl-4	-1.79365	0.00244634	metallo-beta-lactamase-4			NCU09049		2.51999	0.000116713	hypothetical protein
	NCU08231		-1.79561	4.90135e-08	acyltransferase			NCU02501		2.51812	0.0141853	hypothetical protein
	NCU02193	cfp	-1.79693	0.000264344	pyruvate decarboxylase, variant 1, Pyruvate decarboxylase			NCU00943	tre-1	2.51806	1.50781e-06	Trehalase
	NCU02624	erg-11	-1.79695	1.89928e-06	Lanosterol 14-alpha demethylase, putative			NCU06856	ubi-3	2.51577	0.00350648	ubiquitin-3
	NCU04395	neg-1	-1.79815	4.37197e-05	endo-1,6-beta-D-glucanase			NCU00755	mdr-20	2.51539	8.33414e-06	multi-drug resistance-20
	NCU04654	tgt-1	-1.79906	7.03836e-05	tRNA-guanine transglycosylase-1			NCU07748		2.51536	1.10703e-05	hypothetical protein
	NCU01211		-1.80143	1.29054e-06	hypothetical protein			NCU14174		2.51325	1.79687e-10	unspecified product
	NCU09717		-1.80365	8.83605e-05	hypothetical protein			NCU07610	tdo-4	2.50901	0.00763621	taurine dioxygenase-4
	NCU05575		-1.80471	1.97351e-05	hypothetical protein			NCU11293		2.49996	0.000429259	hypothetical protein
	NCU09719		-1.80895	0.0379993	hypothetical protein			NCU00080		2.49968	6.98666e-07	DUF1295 domain-containing protein
	NCU09511		-1.81526	6.42481e-06	hypothetical protein			NCU05537	fah-1	2.49503	0.000581005	fumarylacetoacetate hydrolase-1
	NCU01441	pur-3	-1.81576	0.000294175	purine-3			NCU07271		2.49433	0.00287783	Zn-dependent hydrolase/oxidoreductase
	NCU07948		-1.8175	0.0238369	hypothetical protein			NCU05609		2.49379	0.00404373	Proline-rich protein
	NCU06122	gtp-24	-1.82003	0.00781107	guanine triphosphate binding-24			NCU09832	gt25-2	2.48468	2.8219e-09	hypothetical protein
	NCU05037	dps-3	-1.82155	0.0107387	dihydropicolinate synthase-3			NCU05555		2.48318	2.01759e-11	hypothetical protein
	NCU08226	gt2-4	-1.82356	3.88407e-10	hypothetical protein			NCU11396		2.47578	0.00329379	hypothetical protein
	NCU09024		-1.82376	0.0104046	hypothetical protein			NCU08414		2.47445	1.03342e-07	hypothetical protein
	NCU01996	prr-5	-1.82535	4.34068e-06	pH-response regulator protein palI/rim-9			NCU04108	iao-3	2.47288	3.04083e-07	isoamyl alcohol oxidase-3
	NCU08821		-1.8293	6.19956e-05	hypothetical protein			NCU05038		2.46255	0.00552522	2OG-Fe(II) oxygenase
	NCU00811		-1.82977	4.937e-05	hypothetical protein			NCU14002		2.46229	0.00326772	unspecified product
	NCU07624	nst-7	-1.8313	0.00457712	transcriptional regulator			NCU05818		2.45763	0.000241629	Phosphatidyl synthase
	NCU09873	acu-6	-1.83149	0.049513	Phosphoenolpyruvate carboxykinase			NCU07199	mfs-27	2.4564	1.39413e-08	major myo-inositol transporter iolT
	NCU04205	apr-17	-1.8339	0.000379595	aspartyl protease-17			NCU01391		2.45566	6.52089e-08	hypothetical protein
	NCU09824		-1.83897	0.00137106	hypothetical protein, variant 1, hypothetical protein			NCU05047		2.4513	0.0107172	hypothetical protein
	NCU09698		-1.85082	0.000101438	hypothetical protein			NCU02395	ppy-6	2.44919	0.0015925	uroporphyrinogen-III synthase
	NCU03864		-1.85592	0.00282929	hypothetical protein			NCU06306	crf5-1	2.44867	1.48906e-08	chromatin remodeling factor 5-1
	NCU03639	tgl-1	-1.86212	0.0334556	lipase, lipase, variant 1			NCU06786	mrp-37	2.44865	0.0108622	50S ribosomal protein L30
	NCU07059	lip-4	-1.86356	2.95822e-11	lipase/esterase			NCU09058	ech-5	2.44743	0.0084779	enoyl-CoA hydratase-5
	NCU01869		-1.8663	0.0021709	hypothetical protein			NCU09236		2.44289	0.00139867	hypothetical protein
	NCU08358		-1.8667	2.24919e-06	hypothetical protein			NCU08372	tagl-3	2.43747	0.00344678	triacylglycerol lipase-3
	NCU04949		-1.8708	0.00955796	hypothetical protein			NCU07805	nit-15	2.43467	9.53399e-05	hypothetical protein
	NCU16477		-1.87299	9.77622e-07	hypothetical protein			NCU05013		2.4291	1.35168e-07	hypothetical protein
	NCU02668	ghx-3	-1.87316	0.00245607	glycosyl hydrolase unclassified family-3			NCU16991		2.42838	0.00880436	hypothetical protein
	NCU04148		-1.87701	0.0209161	hypothetical protein			NCU03660	fkr-6	2.4259	4.07647e-06	FK506-resistant-6
	NCU09053		-1.88338	0.000137359	hypothetical protein			NCU04384		2.42578	0.000247663	hypothetical protein
	NCU02246		-1.88922	0.000232433	hypothetical protein			NCU02672		2.42419	0.00990467	hypothetical protein
	NCU06759		-1.89364	7.16543e-05	hypothetical protein, hypothetical protein, variant 1			NCU09160		2.42357	1.63677e-06	HPP family protein
	NCU06913		-1.90311	0.000239539	hypothetical protein			NCU04068	mrp-22	2.42212	0.00680274	60S ribosomal protein L6
	NCU08868	tgl-3	-1.90812	1.88217e-09	hypothetical protein, hypothetical protein, variant 1			NCU04168	gh16-2	2.41632	3.94529e-06	hypothetical protein
	NCU07404	gh38-1	-1.91113	0.000335811	alpha-mannosidase			NCU07363		2.41469	2.75047e-08	hypothetical protein
	NCU03399		-1.91116	1.06724e-06	hypothetical protein			NCU07608	ppm-3	2.41247	0.0020865	ribose 5-phosphate isomerase A, variant 1, ribose 5-phosphate isomerase A
	NCU10595		-1.91198	0.0488591	hypothetical protein			NCU08329	mrp-43	2.40792	0.00659163	mitochondrial ribosomal protein subunit L23
	NCU04060		-1.91302	0.0108548	hypothetical protein			NCU01064		2.40761	0.00086965	Con-6 domain-containing protein
	NCU03863		-1.91969	1.43183e-06	hypothetical protein			NCU07005	gh76-9	2.4071	0.0110971	glycosyl hydrolase family 76-9
	NCU00321		-1.9223	2.18354e-05	hypothetical protein			NCU03235	cys-13	2.39536	0.00195877	sulfate permease II
	NCU01340		-1.92374	0.0034592	hypothetical protein			NCU16701		2.3951	0.00634423	hypothetical protein
	NCU10142		-1.92553	0.0039186	hypothetical protein			NCU00728		2.3943	0.000562554	hypothetical protein
	NCU01451		-1.92776	0.000885033	hypothetical protein			NCU04162		2.38363	0.000722234	hypothetical protein
	NCU03645		-1.93112	0.000110949	hypothetical protein			NCU04167		2.3741	0.000206306	hypothetical protein
	NCU02192		-1.94065	0.018213	hypothetical protein			NCU03568		2.37309	0.0407858	hypothetical protein
	NCU05790	phy-2	-1.94319	2.58583e-05	phytochrome-like histidine kinase 2			NCU05935		2.37256	0.0137413	hypothetical protein
	NCU08055	zip-1	-1.94882	5.60608e-11	B-zip transcription factor, putative			NCU12087	rad4-2	2.371	0.000191853	radiation-sensitive 4-2
	NCU09193		-1.95031	6.31243e-05	hypothetical protein			NCU00031		2.3694	0.000820139	hypothetical protein
	NCU05495	ccg-16	-1.95216	0.00670911	CVNH domain-containing protein			NCU17251		2.36395	0.000100682	hypothetical protein
	NCU05268	chs-6	-1.96079	0.01299	chitin synthase D			NCU00057	ucc-1	2.36327	0.000617838	ubiquinol cytochrome-c reductase assembly protein Cbp3
	NCU07094		-1.9624	0.0284989	monooxygenase			NCU14056		2.36118	4.937e-05	unspecified product
	NCU08473	gh71-4	-1.96254	0.000413938	alpha-1,3-glucanase			NCU02973	mic-13	2.35812	0.000651584	mitochondrial carrier protein
	NCU04690		-1.9634	0.00912038	hypothetical protein			NCU05817		2.35676	0.0084779	hypothetical protein
	NCU04556		-1.964	0.0307122	hypothetical protein			NCU01088		2.3551	4.32063e-05	hypothetical protein
	NCU01097		-1.96639	1.68938e-14	hypothetical protein			NCU09738	xdh-2	2.35239	0.000654989	alpha-ketoglutarate dependent xanthine dioxygenase
	NCU01106	lao-2	-1.97512	5.26914e-06	L-amino acid oxidase-2			NCU09517		2.35049	0.0320371	hypothetical protein
	NCU04285		-1.97619	0.00104837	hypothetical protein			NCU03684		2.34898	6.69998e-07	hypothetical protein, variant 1, hypothetical protein
	NCU08053		-1.97798	2.96137e-06	hypothetical protein			NCU07808		2.3466	0.00127185	hypothetical protein
	NCU08225	trm-34	-1.97806	0.00593686	high affinity nickel transporter nic1			NCU00446	aacs-1	2.33804	2.64646e-06	acetoacetyl-CoA synthase-1
	NCU00350	eph-2	-1.98257	7.51273e-06	epoxide hydrolase-2			NCU09403	nmr-3	2.33691	0.00022312	nitrogen metabolite regulation-3
	NCU09291		-1.98292	1.50439e-05	FAD dependent sulfhydryl oxidase Erv2			NCU16826		2.33473	0.0317562	hypothetical protein
	NCU03288		-1.99184	0.0216737	hypothetical protein			NCU17185		2.33431	0.0022645	hypothetical protein
	NCU00611		-1.99367	9.48072e-08	hypothetical protein			NCU06550	pdx-1	2.32897	0.000128288	pyridoxine 1
	NCU03949	npd-1	-1.99601	3.34316e-05	FMN-dependent 2-nitropropane dioxygenase			NCU05618		2.32797	0.000317955	extracellular SCP domain-containing protein Pry1
	NCU04983	erg-3	-2.00371	1.10984e-06	lathosterol oxidase			NCU05827		2.32455	0.00219981	hypothetical protein
	NCU11211		-2.00697	7.17223e-05	hypothetical protein			NCU12126		2.32243	0.0236557	hypothetical protein
	NCU05160	mpr-15	-2.00774	7.56474e-09	metalloprotease-15			NCU06129		2.32187	0.00285257	hypothetical protein
	NCU06940		-2.01146	0.000251916	hypothetical protein			NCU02291	gcd-1	2.31946	5.36702e-05	glutaryl-CoA dehydrogenase-1
	NCU07511	het-14	-2.02745	1.02413e-05	hypothetical protein			NCU00326		2.31926	2.73931e-07	calcium homeostasis protein Regucalcin, calcium homeostasis protein Regucalcin, variant 1
	NCU09032		-2.0281	0.0002914	hypothetical protein			NCU10537		2.31624	4.01446e-08	hypothetical protein
	NCU01998		-2.03418	0.000121577	septin			NCU05651	tap-1	2.31218	0.0477951	lectin 2b
	NCU05089	mfs-2	-2.0345	8.1756e-07	MFS monocarboxylate transporter			NCU14122		2.30857	0.035387	unspecified product
	NCU09562		-2.03629	0.00699916	hypothetical protein			NCU02536	coq-6	2.30541	0.000923637	ubiquinone biosynthesis monooxygenase COQ6
	NCU05974	gh16-7	-2.03771	3.31187e-06	cell wall glucanosyltransferase Mwg1			NCU00276	mip-1	2.30412	3.413e-08	DNA polymerase gamma
	NCU14046		-2.04	6.49485e-09	unspecified product			NCU09803	trx-3	2.30249	0.0213827	thioredoxin-3
	NCU10237	gdp-2	-2.04665	1.34837e-05	glycerophosphoryl diester phosphodiesterase-2			NCU07671		2.30149	2.13458e-09	hypothetical protein
	NCU06416	uc-3	-2.04736	0.00187705	thymine dioxygenase			NCU02948	ncw-4	2.29905	5.36702e-05	non-anchored cell wall protein 4
	NCU08054	gh3-2	-2.04898	1.26884e-07	beta-glucosidase 1			NCU16653		2.29754	0.00019508	hypothetical protein
	NCU16491	tcf-20	-2.04948	0.0357739	transcription factor-20			NCU04098		2.29752	0.00228357	monothiol glutaredoxin-5
	NCU05311		-2.05003	0.0287863	hypothetical protein			NCU00878		2.28858	0.000486048	hypothetical protein
	NCU05319		-2.05225	0.00012884	LysM domain-containing protein			NCU01032		2.28844	0.00146588	hypothetical protein
	NCU12040		-2.05345	2.91784e-07	hypothetical protein			NCU07075	cax	2.28802	6.25119e-07	calcium/proton exchanger, calcium/proton exchanger, variant 1
	NCU05149		-2.05718	7.68672e-13	hypothetical protein			NCU01855		2.2848	0.000624241	hypothetical protein
	NCU09669		-2.06322	0.000509401	hypothetical protein			NCU02540	div-23	2.28437	8.06959e-07	meiotic expression up-regulated protein 14
	NCU05903		-2.0714	0.00370283	hypothetical protein			NCU00136		2.27773	0.000286765	mitochondrial translation optimization protein
	NCU07008	cao-1	-2.07255	0.0102222	carotenoid oxygenase 1			NCU01034		2.27772	0.00263803	hypothetical protein, hypothetical protein, variant 1
	NCU03533	het-6	-2.07284	0.00889842	heterokaryon incompatibility protein 6			NCU07055		2.27765	0.0222109	monooxygenase
	NCU09171		-2.08023	0.00316684	hypothetical protein			NCU07676		2.27711	0.00740082	hypothetical protein
	NCU09031		-2.08331	0.000840167	hypothetical protein			NCU02099		2.27447	3.04083e-07	hypothetical protein
	NCU05681		-2.08436	0.000177211	hypothetical protein			NCU08960	crp-70	2.26244	0.0346509	hypothetical protein
	NCU05639		-2.08644	0.00964707	hypothetical protein			NCU05960	gt76-1	2.26169	2.13556e-07	GPI mannosyltransferase 2
	NCU07413	pyr-12	-2.08786	0.0100331	pyrimidine-12			NCU07781		2.26098	0.023762	hypothetical protein
	NCU12067		-2.09498	2.21291e-07	hypothetical protein			NCU16502		2.26009	0.000379595	hypothetical protein
	NCU07883		-2.0969	8.81569e-06	hypothetical protein			NCU09167		2.25247	0.0148568	hypothetical protein
	NCU09479		-2.09756	0.0162825	hypothetical protein			NCU06380	trm-42	2.25133	0.00356825	zinc transporter YKE4
	NCU07210		-2.09944	7.21739e-05	hypothetical protein			NCU01394		2.24878	0.0059363	hypothetical protein
	NCU02059	apr-3	-2.10198	1.94506e-05	endothiapepsin			NCU00814		2.24415	3.03151e-06	hypothetical protein
	NCU07255		-2.10468	1.78444e-05	hypothetical protein, hypothetical protein, variant 1			NCU06061		2.24368	2.9451e-10	oxidoreductase
	NCU05070		-2.10469	2.2639e-05	hypothetical protein			NCU00246		2.24304	1.71664e-07	hypothetical protein, variant 1, hypothetical protein
	NCU03378		-2.1057	0.0016574	TOL			NCU04695		2.24175	1.17322e-05	methyltransferase-UbiE family protein
	NCU05577	gh3-5	-2.10993	4.92653e-06	Beta-glucosidase			NCU01989		2.24023	2.29159e-06	hypothetical protein
	NCU08435	rrp3	-2.1155	4.43735e-08	RNA-dependent RNA polymerase			NCU01651		2.23951	0.000193447	hypothetical protein
	NCU00052	mcr-1	-2.11711	0.000348115	methylacyl-CoA racemase-1			NCU00250		2.23795	0.000611781	hypothetical protein
	NCU08531		-2.12197	0.00366075	hypothetical protein			NCU08785	faeD-3.544	2.22335	0.0116763	fungal cellulose binding domain-containing protein
	NCU07546	abc-8	-2.12356	0.00013636	multidrug resistance protein MDR			NCU11201	emp-10	2.22246	9.78182e-05	Phosphoglycerate mutase
	NCU06983		-2.1443	5.51884e-06	hypothetical protein			NCU05419	but-1	2.2214	7.51273e-06	hydroxymethylglutaryl-CoA lyase
	NCU04910		-2.15264	2.49688e-06	hypothetical protein			NCU06371	arh-3	2.21571	0.0206449	mitochondrial ATP-dependent RNA helicase Suv3
	NCU09471		-2.15465	0.0288145	hypothetical protein			NCU08625		2.21454	0.000462031	hypothetical protein
	NCU08986		-2.15782	0.000102122	hypothetical protein, hypothetical protein, variant 1			NCU08098		2.21261	0.0116887	hypothetical protein
	NCU00270		-2.16344	2.95627e-08	hypothetical protein			NCU10039		2.20598	0.00538767	hypothetical protein
	NCU04672	mdr-18	-2.16669	0.00199672	multi-drug resistance-18			NCU03697		2.20404	1.07246e-09	FAD binding domain-containing protein
	NCU06387		-2.16703	0.00164216	hypothetical protein			NCU09285	mig-6	2.20345	0.000230085	zinc-containing alcohol dehydrogenase
	NCU03756	phe-9	-2.16722	7.44398e-06	phenylalanine-9			NCU11367	inl-9	2.19812	0.000121578	inositol-9
	NCU04948		-2.17258	0.000366718	hypothetical protein			NCU16925		2.19716	0.0391829	hypothetical protein
	NCU06920		-2.17381	2.89233e-06	hypothetical protein			NCU01552	crp-28	2.19542	0.0392956	ribosomal protein S28, variant 1, ribosomal protein S28
	NCU00715	bet-4	-2.1769	0.000216252	betaine-4			NCU16361		2.19415	0.00493596	hypothetical protein
	NCU08188		-2.18428	2.03902e-05	hypothetical protein			NCU02969	gsl-21	2.19286	0.00140256	glycosphingolipid-21
	NCU05068		-2.18572	0.000155893	hypothetical protein			NCU04326	stk-29	2.19276	8.27677e-07	protein kinase
	NCU08793		-2.18785	8.86113e-06	hypothetical protein, hypothetical protein, variant 1			NCU03230	mrp-11	2.18886	0.0287816	mitochondrial ribosomal protein subunit S18
	NCU08721		-2.19023	7.17223e-05	hypothetical protein			NCU08192		2.18709	0.0213143	Hydrophobin
	NCU05277		-2.19046	0.000261929	hypothetical protein			NCU06522	sut-2	2.18235	0.000288269	MFS maltose permease
	NCU09670		-2.19098	0.00355148	amidohydrolase			NCU01734		2.17941	0.00914565	hypothetical protein
	NCU05663		-2.19292	3.75298e-06	hypothetical protein			NCU17083	lpl-3	2.17825	0.000789749	lysophospholipase-3
	NCU00938		-2.19835	8.45721e-07	hypothetical protein			NCU11341	eif2B	2.17349	0.000242377	translation initiation factor eIF-2B
	NCU07468	ned-1	-2.20352	7.56474e-09	NAD-epimerase/dehydratase-1			NCU03210		2.17238	0.00840268	hypothetical protein
	NCU01903	pig-2	-2.20542	0.00521198	pigment biosynthesis protein Ayg1			NCU04823	adh-12	2.1709	0.00130875	alcohol dehydrogenase-12
	NCU07392	adv-1	-2.21287	1.44997e-12	transcriptional regulatory protein pro-1			NCU03296	apa-1	2.16926	0.000564468	F1 ATPase assembly protein 11
	NCU00548		-2.21349	0.000172776	MutT/nudix family protein			NCU06166	gt15-4	2.16331	0.00726569	Alpha-1,2-mannosyltransferase
	NCU07737		-2.22459	0.00386413	Salicylate hydroxylase			NCU03372	fam-8	2.16288	0.00183996	nonspecific lipid-transfer protein
	NCU09413		-2.23482	0.0128538	hypothetical protein			NCU07845		2.15939	1.87269e-07	hypothetical protein
	NCU07974	gh61-15	-2.24457	0.000140458	glycosyl hydrolase family 61-15			NCU07349		2.15404	0.000886654	hypothetical protein
	NCU09620		-2.24993	0.00657948	hypothetical protein			NCU02317		2.15347	0.000620415	hypothetical protein
	NCU01382		-2.25087	1.49263e-09	hypothetical protein			NCU01811		2.15279	0.000508259	hypothetical protein
	NCU07338	gt32-2	-2.25391	2.67509e-12	alpha-1,6-mannosyltransferase Och1			NCU04078	adh-11	2.14959	0.022847	alcohol dehydrogenase-11
	NCU14104		-2.25832	0.02806	unspecified product			NCU03647		2.14739	0.000122539	hypothetical protein
	NCU00985	gh2-4	-2.25926	0.00112253	hydrolase			NCU07664		2.14489	0.0349537	hypothetical protein
	NCU14148		-2.2657	0.0444339	unspecified product			NCU05751	ce3-2	2.14449	0.0225382	cellulose-binding protein
	NCU12022		-2.26666	0.00929913	hypothetical protein			NCU08981	mtp-1	2.1429	5.17859e-06	dml-1
	NCU07479		-2.27106	0.0178914	hypothetical protein			NCU08166		2.14018	5.05079e-05	hypothetical protein
	NCU06120		-2.27154	0.032635	hypothetical protein			NCU09022	gpr-36	2.13952	3.07688e-05	hypothetical protein
	NCU01107		-2.2758	1.81123e-12	Short-chain dehydrogenase			NCU00135	gpl-1	2.13851	0.0281217	phosphatidyl synthase, variant 1, Phosphatidyl synthase
	NCU00881	ham-7	-2.27758	5.0467e-12	Hyphal anastamosis-7 protein, variant			NCU00678	gdc-1	2.1367	2.40452e-06	glutamate decarboxylase-1
	NCU04049		-2.2978	4.5352e-08	hypothetical protein			NCU04165		2.13313	0.000641173	low-temperature viability protein ltv1
	NCU16917		-2.30462	1.44599e-07	hypothetical protein			NCU04478	pla-6	2.1319	1.56025e-08	phospholipase-6
	NCU03253		-2.30785	1.87269e-07	hypothetical protein			NCU06506		2.1279	0.000578247	hypothetical protein
	NCU06990		-2.31362	1.54445e-11	hypothetical protein			NCU16947		2.12569	0.00238722	hypothetical protein
	NCU04732	ham-11	-2.31764	3.66867e-05	Hyphal anastamosis-11 protein			NCU04515		2.12508	0.0274772	hypothetical protein
	NCU07905		-2.31931	0.0154855	hypothetical protein			NCU03092		2.12125	1.15644e-05	nuclear localization sequence binding protein
	NCU05766		-2.32223	0.0149919	hypothetical protein			NCU02438	tca-19	2.12003	0.00613385	tricarboxylic acid-19
	NCU07121		-2.32443	2.48933e-07	modin			NCU02091	gh47-7	2.11296	0.0149062	ER glycosyl hydrolase
	NCU07308	cel-1	-2.32503	4.87132e-07	fatty acid synthase alpha subunit reductase, variant 1, fatty acid synthase alpha subunit reductase			NCU09679		2.11243	0.0082792	hypothetical protein
	NCU01906	gcy-2	-2.33144	0.00151218	Putative d-galacturonic acid reductase			NCU03617		2.11079	0.000575116	haloacid dehalogenase
	NCU08805		-2.33254	0.0347256	hypothetical protein			NCU16537		2.1093	0.010591	hypothetical protein
	NCU03163		-2.33537	0.00748424	stress responsive A/B barrel domain-containing protein			NCU09930	fol-9	2.10917	1.3752e-08	folic acid synthesis protein
	NCU16859		-2.33808	0.00059398	hypothetical protein			NCU09510	inl-16	2.10906	0.0333043	phosphatidylinositol glycan class L
	NCU08816		-2.33986	2.82638e-09	hypothetical protein			NCU11088	dnr-4	2.10723	4.37159e-05	MGMT family protein, variant 1, MGMT family protein
	NCU09103	cyp450-22	-2.34065	1.18027e-05	hypothetical protein			NCU01735	orp-1	2.10531	1.95866e-09	hypothetical protein, hypothetical protein, variant 1
	NCU14125		-2.34491	0.00798271	unspecified product			NCU08412	gh5-7	2.10186	0.00862193	endo-beta-1,4-mannanase
	NCU07916	pmo-4	-2.34742	0.000259342	phenol monooxygenase-4			NCU03657	gh63-1	2.09438	0.00185045	mannosyl-oligosaccharide glucosidase, mannosyl-oligosaccharide glucosidase, variant 1
	NCU07003		-2.35107	6.02589e-08	hypothetical protein			NCU16363		2.08884	0.0156151	hypothetical protein
	NCU00545		-2.35607	0.000172046	hypothetical protein			NCU14043		2.08615	0.0452318	unspecified product
	NCU05063	gh88-1	-2.35793	0.0140911	glycosylhydrolase family 88-1			NCU06991		2.08609	0.0027129	hypothetical protein
	NCU06140	vsd-8	-2.36287	4.88788e-08	hypothetical protein			NCU00818		2.08539	0.000366718	hypothetical protein
	NCU04532		-2.38079	7.29378e-16	hypothetical protein			NCU06272	mrp-72	2.08489	2.23878e-05	mitochondrial ribosomal protein-72
	NCU03928		-2.38365	0.000130094	hypothetical protein			NCU16901		2.08335	0.0142538	hypothetical protein
	NCU15152	tRNA(ala)-22	-2.38785	0.00850037	tRNA-Ala			NCU11352		2.08334	0.019646	hypothetical protein
	NCU02212		-2.39404	1.68798e-07	hypothetical protein			NCU05667	acw-3	2.08042	0.00255633	anchored cell wall protein 3
	NCU04657		-2.40414	1.77429e-05	1-aminocyclopropane-1-carboxylate deaminase			NCU07626		2.08032	0.00622653	Thermoresistant gluconokinase
	NCU06965		-2.41056	0.0384804	hypothetical protein			NCU03827	mrp-9	2.07939	0.0131878	40S ribosomal protein S9
	NCU05970	dsd-3	-2.41263	0.00577835	hypothetical protein			NCU02603		2.07904	1.66303e-05	oxidoreductase
	NCU05814		-2.41706	5.00842e-06	hypothetical protein			NCU16941		2.07894	0.00297335	hypothetical protein
	NCU03287		-2.41935	0.00158698	hypothetical protein			NCU09242		2.07856	0.0105176	hypothetical protein
	NCU00749	chc-1	-2.42645	6.0199e-06	conidiation at high carbon dioxide-1 protein			NCU08649		2.07701	0.0362477	hypothetical protein
	NCU02022		-2.43431	3.46251e-05	hypothetical protein			NCU00944	thr-5	2.07538	0.00117313	l-allo-threonine aldolase
	NCU05755		-2.43904	0.00602248	hypothetical protein			NCU04952	gh3-4	2.07431	2.39453e-05	beta-D-glucoside glucohydrolase
	NCU08469		-2.45758	0.000868189	hypothetical protein			NCU05507		2.0742	0.0284206	hypothetical protein
	NCU06003	mpg-1	-2.47015	1.80638e-11	mannose-1-phosphate guanyltransferase			NCU08439	abc-2	2.07264	0.00621127	leptomycin B resistance protein pmd1
	NCU05131		-2.48629	3.23016e-05	hypothetical protein, hypothetical protein, variant 1			NCU09443	abc-25	2.0717	1.2827e-06	hypothetical protein
	NCU05256		-2.49323	0.000323411	hypothetical protein			NCU05627	sut-7	2.06665	0.0213526	sugar transporter-7
	NCU16347		-2.49868	0.000422029	hypothetical protein			NCU03768	lpl-2	2.06586	4.74561e-06	lysophospholipase-2
	NCU08750	iao-1	-2.50001	1.60522e-06	isoamyl alcohol oxidase-1			NCU08165		2.06418	0.00493596	hypothetical protein
	NCU02767	ham-6	-2.50494	0.000475156	Hyphal anastamosis-6 protein, variant			NCU06752		2.0639	1.82938e-05	hypothetical protein
	NCU05836	gh47-4	-2.50858	1.67289e-09	glycosyl hydrolase family 47 protein			NCU05054		2.06351	9.36701e-07	hypothetical protein
	NCU05629		-2.51088	1.4836e-06	hypothetical protein			NCU05078		2.06197	2.91784e-07	protein-beta-aspartate methyltransferase
	NCU16643		-2.52572	0.00570486	hypothetical protein			NCU07696		2.06061	1.63814e-05	hypothetical protein
	NCU16353		-2.52816	0.0323245	hypothetical protein			NCU00413	crp-36	2.0589	0.0233589	60S ribosomal protein L2
	NCU08746		-2.52835	0.0450535	starch binding domain-containing protein			NCU04347		2.05821	3.68416e-05	pyruvate formate lyase activating enzyme, variant 1, pyruvate formate lyase activating enzyme
	NCU07099		-2.53192	0.00361411	hypothetical protein			NCU09820		2.05613	0.000598118	hypothetical protein
	NCU05165	pdx-7	-2.54159	4.84635e-09	pyridoxine-7			NCU01969		2.05518	0.00129408	hypothetical protein
	NCU00265		-2.54419	8.86113e-06	hypothetical protein			NCU03147	cbp-4	2.05162	0.00153559	assembly factor cbp-4
	NCU09188		-2.54937	3.23529e-06	hypothetical protein			NCU10264		2.05001	0.00274153	hypothetical protein
	NCU04342		-2.5531	0.000102265	hypothetical protein			NCU04727	gapd-1	2.0498	0.00818928	glucosamine-P deaminase-1
	NCU09424		-2.55489	2.04601e-05	hypothetical protein			NCU09419	cyp450-25	2.04736	5.31785e-05	cytochrome P450 3A4
	NCU07017		-2.56479	1.98585e-10	hypothetical protein			NCU16787		2.04702	0.00424159	hypothetical protein
	NCU08432		-2.57512	2.95275e-06	hypothetical protein			NCU09162		2.04625	0.000416182	WD repeat protein, WD repeat protein, variant 1
	NCU10572		-2.57568	2.36382e-07	short chain oxidoreductase, variant 1, short chain oxidoreductase			NCU03767	mch-2	2.04256	0.0144412	mitochondrial chaperone-2
	NCU03512	crp-55	-2.58019	0.0081943	hypothetical protein			NCU10404		2.03962	0.00269814	hypothetical protein
	NCU16716		-2.58941	0.000402472	hypothetical protein			NCU05932		2.03631	0.00494678	hypothetical protein
	NCU16473		-2.58984	0.000165015	hypothetical protein			NCU02040		2.03587	0.0362075	hypothetical protein
	NCU06918	pup-2	-2.60046	3.9159e-07	purine permease-2			NCU04625	pup-4	2.03249	0.0197742	Purine transporter
	NCU05826		-2.60395	5.65063e-08	hypothetical protein			NCU00283		2.03051	4.13349e-05	hypothetical protein
	NCU10883		-2.60678	2.48288e-16	hypothetical protein, variant 1, hypothetical protein			NCU08773		2.0304	0.0114979	hypothetical protein
	NCU07898	gh61-13	-2.6149	3.72374e-06	endoglucanase IV			NCU05302	gtp-8	2.02702	0.00918824	guanine triphosphate binding-8
	NCU01289		-2.61612	2.86884e-10	hypothetical protein			NCU06018		2.02625	0.000130462	hypothetical protein
	NCU05807		-2.62532	3.9159e-07	isochorismatase family protein			NCU07843	vps22	2.02444	0.0245009	vacuolar protein sorting protein Vps22
	NCU09043		-2.62595	1.22012e-07	caleosin domain-containing protein			NCU09957		2.01935	0.0227067	hypothetical protein
	NCU10538		-2.63742	0.000357258	hypothetical protein			NCU00931		2.01854	1.12518e-05	lysyl-tRNA synthetase, variant 1, lysyl-tRNA synthetase
	NCU08332	hex-1	-2.64931	1.17343e-06	woronin body major protein			NCU07787	ccg-14	2.01658	0.000703922	clock controlled protein CCG-14
	NCU05834		-2.65339	0.00218526	hypothetical protein			NCU00150	his-7	2.01229	0.0220273	phosphoribosylformimino-5-aminoimidazole carboxamide ribotide isomerase, phosphoribosylformimino-5-aminoimidazole carboxamide ribotide isomerase, variant 2, phosphoribosylformimino-5-aminoimidazole carboxamide ribotide isomerase, variant 1
	NCU07802		-2.66933	8.5144e-06	hypothetical protein			NCU04635		2.01106	0.000580186	hypothetical protein
	NCU03293		-2.67089	0.000804062	hypothetical protein			NCU00147	adi1	2.01071	0.00305136	ARD/ARD family protein
	NCU01972		-2.67102	7.45275e-07	hypothetical protein			NCU04746		2.00862	0.0149787	hypothetical protein
	NCU16673		-2.67202	3.91975e-05	hypothetical protein			NCU00564	mrp-3	2.00747	0.0381193	mitochondrial 40S ribosomal protein MRP2
	NCU01752	ncw-2	-2.67472	3.91879e-07	non-anchored cell wall protein 2			NCU07795		2.0063	0.000279381	DUF1665 domain-containing protein
	NCU02811	ham-8	-2.6827	7.19618e-06	hyphal anastamosis-8 protein			NCU00650	rbg-3	2.00581	2.01191e-05	Wdr1p
	NCU07582		-2.68295	7.95091e-07	hypothetical protein			NCU07381	dnr-20	2.00581	0.000361732	DNA repair-20
	NCU06937		-2.68718	0.0154139	hypothetical protein			NCU07158		2.00577	5.54074e-06	hypothetical protein
	NCU05964		-2.68811	0.000416902	developmental regulator VosA			NCU16968	cox-11	2.00424	0.00222161	cytochrome oxidase-11
	NCU05833		-2.68999	2.11634e-11	hypothetical protein			NCU03985	fem-7	2.00375	0.000567678	DUF159 domain-containing protein
	NCU07449	mkr-5	-2.69817	0.00300567	hypothetical protein			NCU01007		2.00356	0.00801151	mito ribosomal protein S18
	NCU05628		-2.6987	2.13804e-07	hypothetical protein			NCU08982		2.00073	0.0280769	hypothetical protein
	NCU04907		-2.69973	1.01318e-09	hypothetical protein			NCU16659		1.99913	0.000748405	hypothetical protein
	NCU07838		-2.70044	0.00533498	hypothetical protein			NCU07127	dlh-5	1.99829	0.0119462	dienelactone hydrolase-5
	NCU02487		-2.70454	0.000202819	hypothetical protein			NCU02834		1.99665	2.3252e-07	hypothetical protein
	NCU09874		-2.70644	0.000162142	hypothetical protein			NCU01057	tdo-2	1.99599	8.10716e-06	taurine dioxygenase-2
	NCU07353		-2.70711	0.000247663	UPF0499 protein			NCU06273		1.9932	1.19541e-06	hypothetical protein
	NCU05624	ane-2	-2.71198	6.70169e-07	asparaginase-2			NCU07331	rbg-56	1.99178	0.00023128	ribosome biogenesis-56
	NCU07923		-2.72473	0.00157757	hypothetical protein			NCU09637		1.99033	2.30235e-05	sterigmatocystin 8-O-methyltransferase, sterigmatocystin 8-O-methyltransferase, variant 1
	NCU02975		-2.72506	0.000437565	hypothetical protein			NCU16386		1.9878	0.00016007	hypothetical protein
	NCU08545		-2.72816	0.0412789	hypothetical protein			NCU04644		1.98535	0.00144928	hypothetical protein
	NCU04284		-2.72836	7.21739e-05	hypothetical protein, variant 1, hypothetical protein			NCU07182	crp-29	1.98395	0.0352865	40S ribosomal protein S24
	NCU04025		-2.73023	0.000397873	hypothetical protein			NCU09582	ce4-1	1.98348	0.0222284	Chitin deacetylase
	NCU12021		-2.73293	2.40452e-06	hypothetical protein			NCU00884	ned-2	1.97953	0.0121544	NAD-epimerase/dehydratase-2
	NCU05852	gll-1	-2.73464	0.00143895	glucuronan lyase-1			NCU04850	gh55-1	1.97893	0.00116399	exo-beta-1,3-glucanase
	NCU01297		-2.73645	1.29582e-09	hypothetical protein			NCU08017		1.97774	0.00693072	hypothetical protein
	NCU01292		-2.74197	3.90346e-06	hypothetical protein			NCU06924	nic-3	1.97317	0.00413361	kynurenine 3-monooxygenase
	NCU07034		-2.74546	0.0165213	hypothetical protein			NCU16307		1.97263	0.0315134	hypothetical protein
	NCU08870		-2.74684	3.85637e-08	hypothetical protein			NCU01385		1.97018	0.00356825	hypothetical protein
	NCU02209	ods	-2.76153	8.77016e-05	fatty acid metabolism-4			NCU08318		1.96867	0.0393673	hypothetical protein
	NCU01824	gam-1	-2.76432	2.18049e-09	galactopyranose mutase-1			NCU07240		1.96662	0.0234932	aflatoxin B1 aldehyde reductase member 2, aflatoxin B1 aldehyde reductase member 2, variant 1
	NCU02931		-2.76437	0.00112506	hypothetical protein			NCU05147		1.96435	0.0393839	hypothetical protein
	NCU09245	plp-2	-2.76732	2.98151e-17	patatin-like phospholipase domain-containing protein			NCU06526	cyp450-14	1.96252	0.00104837	hypothetical protein
	NCU08056	abc-1	-2.77656	4.34375e-07	ABC drug exporter AtrF			NCU08180	sut-10	1.96098	0.0455136	sugar transporter-10
	NCU09177		-2.77686	0.00846252	hypothetical protein			NCU07478	mic-25	1.95936	1.01218e-05	mitochondrial carrier protein
	NCU08716	cyp450-21	-2.78103	0.000172776	CND11p			NCU00322		1.95888	0.0129467	hypothetical protein
	NCU06625	cys-22	-2.78379	1.34495e-06	cysteine-22			NCU08990	crp-78	1.95258	0.045387	60S ribosomal protein L39
	NCU09497	fam-3	-2.78902	0.000380774	fatty acid metabolism-3			NCU08064	mup-2	1.94965	5.69851e-06	meiotically up-regulated-2
	NCU08839		-2.79666	0.0230492	hypothetical protein			NCU06449	trk	1.94918	2.19205e-09	trk-1
	NCU01353	gh16-1	-2.79778	6.28478e-08	mixed-linked glucanase			NCU01948	crp-53	1.94607	0.0475507	ribosomal protein Srp1
	NCU03922	erg-13	-2.79784	7.38979e-10	hydroxymethylglutaryl-CoA synthase			NCU03775		1.94476	0.0303458	hypothetical protein
	NCU07352		-2.81168	0.000184772	hypothetical protein, hypothetical protein, variant 1			NCU01111		1.94263	0.00290412	erythromycin esterase
	NCU08443		-2.81293	2.3252e-07	hypothetical protein			NCU05157	trm-27	1.9406	0.00762791	cation diffusion facilitator 10
	NCU01209		-2.81922	9.52894e-07	hypothetical protein			NCU08428		1.93984	0.00609128	MFS transporter
	NCU00648	aap-5	-2.82342	2.49627e-05	choline transporter			NCU04871		1.93939	0.00605385	hypothetical protein
	NCU09852		-2.82431	0.0108079	hypothetical protein			NCU00300	gpr-5	1.93665	1.28696e-08	PQ loop repeat protein
	NCU08697		-2.82756	0.00926817	hypothetical protein			NCU00489	crp-10	1.93524	0.025561	cytoplasmic ribosomal protein 10
	NCU06067	cdc24	-2.8294	4.20633e-07	rho guanyl nucleotide exchange factor			NCU11241		1.93519	0.0137263	nuclease domain-containing protein
	NCU05828	ce9-2	-2.82941	2.48288e-16	hypothetical protein			NCU01553	coq-2	1.93248	0.0242824	para-hydroxybenzoate-polyprenyltransferase Coq2
	NCU00175	tpd-1	-2.85172	3.32843e-07	terpenoid-1			NCU08269	pdx-4	1.93066	0.0187867	pyridoxamine 5'-phosphate oxidase
	NCU07192	doc-2	-2.85607	1.10457e-08	determinant of communication 2			NCU14093		1.92945	0.00679705	unspecified product
	NCU04930	cea-6	-2.87245	2.67198e-25	hypothetical protein, hypothetical protein, variant 1			NCU09734		1.9288	0.013408	hypothetical protein
	NCU11405	gh71-3	-2.87887	0.0449511	alpha-1,3-glucanase/mutanase			NCU09184	iad-1	1.9272	0.00851039	indoleamine dioxygenase-1
	NCU05164		-2.88968	7.42829e-17	short chain dehydrogenase/reductase SDR			NCU04265	inv	1.92635	6.22416e-05	invertase
	NCU04453	het-6	-2.89578	0.000349847	Heterokaryon incompatibility protein 6			NCU09358	sut-20	1.92346	8.20717e-07	sugar transporter-20
	NCU11364		-2.90384	5.22792e-06	ketoreductase			NCU17277		1.92303	0.0418707	hypothetical protein
	NCU10387	dam-1	-2.90894	3.24668e-13	dimethylaniline monooxygenase-1			NCU08715		1.917	6.90957e-05	hypothetical protein
	NCU06081		-2.91349	1.0997e-12	hypothetical protein			NCU09651		1.91303	0.00357086	hypothetical protein
	NCU02470		-2.92807	8.49299e-07	hypothetical protein			NCU09829		1.91209	5.9485e-06	hypothetical protein
	NCU08232	gt32-1	-2.97908	1.96968e-05	alpha-1,6-mannosyltransferase Och1			NCU04528	lacc	1.9102	0.000119648	laccase
	NCU05832		-2.98088	1.32598e-06	hypothetical protein, variant 1, hypothetical protein			NCU02042		1.90703	0.00175855	hypothetical protein
	NCU02655		-2.98843	0.0296095	hypothetical protein			NCU02773		1.90447	9.28123e-07	hypothetical protein
	NCU09173		-2.99434	1.72073e-06	hypothetical protein			NCU10015	mox-7	1.90291	5.65063e-08	monooxygenase-7
	NCU07083		-2.99911	2.42497e-07	hypothetical protein			NCU07507		1.90162	0.00365928	hypothetical protein, hypothetical protein, variant 1
	NCU02927		-3.00814	0.000833769	hypothetical protein			NCU05020		1.89604	0.00022702	hypothetical protein
	NCU05780	gst-1	-3.01213	3.6271e-08	glutathione transferase			NCU09327	cyt-4	1.89486	2.78082e-05	Protein phosphatase
	NCU06083		-3.01603	4.38905e-07	hypothetical protein			NCU02322	man-2	1.89307	0.000269537	mannose-6-phosphate isomerase
	NCU03247		-3.02319	0.000147741	hypothetical protein			NCU08616	un-18	1.89116	2.28842e-05	DNA-directed RNA polymerase I subunit RPA2
	NCU04214		-3.03013	0.00123434	hypothetical protein			NCU16685		1.89008	0.00624281	hypothetical protein
	NCU00312		-3.03473	6.80264e-09	hypothetical protein			NCU09638	pks-5	1.88601	0.010075	polyketide synthase 5
	NCU08184	sgr-28	-3.04673	1.20112e-05	hypothetical protein			NCU07996		1.88475	0.00659163	F-box and WD domain-containing protein
	NCU04496		-3.05575	8.25523e-07	hypothetical protein			NCU08712		1.88232	0.00207252	hypothetical protein
	NCU09406	cuo-1	-3.06617	1.78379e-05	Copper amine oxidase			NCU01496	stc1	1.87896	0.0388459	siRNA to chromatin
	NCU09187		-3.06714	1.43183e-06	hypothetical protein			NCU03141	lpl	1.8779	0.000722848	lysophospholipase
	NCU03725	vib-1	-3.07474	4.20633e-07	VIB-1, VIB-1, variant 1			NCU04154		1.87659	0.00490822	hypothetical protein
	NCU04223		-3.07792	1.20112e-05	hypothetical protein			NCU05977	dps-1	1.87528	8.5232e-05	dihydropicolinate synthase-1
	NCU05567		-3.07793	0.0383044	hypothetical protein			NCU09176		1.8748	0.00400099	hypothetical protein
	NCU10591		-3.07935	2.02193e-05	hypothetical protein			NCU05722		1.87263	0.0119655	hypothetical protein
	NCU07022	sodh-2	-3.0804	9.51177e-28	sorbitol dehydrogenase-2			NCU10852	nag-1	1.87239	0.0211418	N-acetylglucaminidase-1
	NCU16346		-3.10473	0.0377602	hypothetical protein			NCU16526		1.87157	0.00433449	hypothetical protein
	NCU01697		-3.10792	3.15151e-07	hypothetical protein			NCU06042	fxr-5	1.87113	0.0291841	FAD-dependent oxidoreductase-5
	NCU04472	dbh-4	-3.12473	2.98113e-13	DEAD/DEAH box helicase, DEAD/DEAH box helicase, variant 1			NCU03703	crp-49	1.86836	0.0283827	60S ribosomal protein L17
	NCU06289		-3.13916	0.000405203	hypothetical protein			NCU00510		1.86662	0.0191213	hypothetical protein
	NCU01061	dlh-4	-3.14038	8.9086e-05	dienelactone hydrolase-4			NCU02583	gla-2	1.86308	0.000239359	Alpha-glucosidase, alpha-glucosidase, variant 1
	NCU05035	vad-12	-3.15258	3.06068e-06	hypothetical protein			NCU07730		1.86299	2.09194e-08	hypothetical protein
	NCU07485		-3.15329	0.0147059	hypothetical protein			NCU02731		1.86085	0.000117572	hypothetical protein
	NCU00176		-3.17937	0.0223743	hypothetical protein			NCU14009		1.86081	0.00659127	unspecified product
	NCU07920	lacc-8	-3.18375	0.00698839	laccase-8			NCU02826	trm-16	1.86019	0.00149933	sodium/calcium exchanger protein
	NCU02926	srdI	-3.19655	4.09045e-06	hypothetical protein			NCU00799	met-20	1.85964	0.00148441	methionine-20
	NCU00911	cps-1	-3.20743	0.000137247	polysaccharide synthase Cps1p			NCU04584		1.85947	0.0144412	hypothetical protein
	NCU07124		-3.2149	0.0380995	hypothetical protein			NCU01758		1.85943	0.0086263	YdiU domain-containing protein
	NCU06509		-3.23469	3.28645e-11	hypothetical protein, hypothetical protein, variant 1			NCU07242		1.85889	0.028876	short-chain dehydrogenase/oxidoreductase
	NCU05789	gh16-6	-3.23561	1.97657e-06	secreted glucosidase			NCU09986		1.85773	0.000165627	hypothetical protein
	NCU00995		-3.25894	0.00265891	hypothetical protein			NCU04412	mrp-24	1.85616	0.00850958	hypothetical protein
	NCU05835		-3.25991	1.74524e-11	hypothetical protein			NCU02895		1.85503	0.0360462	MutT/nudix family protein
	NCU02023	mdr-5	-3.27656	0.0221775	multi-drug resistance-5			NCU01581		1.84807	4.37159e-05	hypothetical protein
	NCU06666	inl	-3.28148	6.31876e-11	inositol-3-phosphate synthase			NCU11180	lpl-5	1.84234	1.72186e-05	patatin-like phospholipase domain-containing protein
	NCU12068		-3.28203	2.95627e-08	hypothetical protein			NCU02308		1.83996	0.0021128	hypothetical protein
	NCU09099		-3.29885	1.26127e-06	hypothetical protein			NCU14063		1.83984	0.00469307	unspecified product
	NCU00947		-3.30447	2.82638e-09	hypothetical protein			NCU01494	sut-3	1.83773	0.0135474	MFS sugar transporter
	NCU06325		-3.31333	0.000747884	hypothetical protein			NCU16624		1.83731	0.000488016	hypothetical protein
	NCU02199		-3.32464	0.0474405	hypothetical protein			NCU08858	sut-1	1.83654	0.00606763	MFS alpha-glucoside transporter
	NCU06341		-3.33284	1.73881e-08	MFS transporter, MFS transporter, variant 1			NCU07716		1.83615	0.000548277	hypothetical protein
	NCU00496		-3.33482	1.94788e-06	hypothetical protein			NCU06758		1.83611	0.00961697	hypothetical protein
	NCU00547		-3.33913	5.16077e-11	hypothetical protein			NCU08149		1.83451	0.00010018	hypothetical protein
	NCU08087	gh26-1	-3.35022	3.23529e-06	hypothetical protein			NCU08893	mrp-17	1.83248	0.0030532	60S ribosomal protein L1
	NCU08140		-3.38169	2.12441e-05	hypothetical protein			NCU03926	mrp-78	1.83195	0.0153548	mitochondrial ribosomal protein-78
	NCU06861	gh43-3	-3.38313	1.35168e-07	glycosyl hydrolase family 43 protein			NCU06934		1.82903	0.00735779	hypothetical protein
	NCU10687		-3.39924	2.38004e-05	hypothetical protein			NCU04908		1.8278	0.00393617	hypothetical protein
	NCU17137		-3.41549	2.59802e-07	hypothetical protein			NCU16952		1.82711	0.000193447	hypothetical protein
	NCU12050		-3.46938	3.24313e-06	hypothetical protein			NCU02238	mfs-18	1.8235	9.08917e-06	pantothenate transporter liz1
	NCU06359		-3.49317	1.79321e-05	hypothetical protein			NCU09913		1.81805	0.000249526	major royal jelly protein
	NCU11172		-3.49902	1.24163e-16	hypothetical protein			NCU07176	amt	1.81632	0.00855705	amidinotransferase
	NCU04931		-3.51094	1.2649e-07	hypothetical protein			NCU06768	mrp-26	1.81418	0.0153548	60S ribosomal protein L16
	NCU07894	opt-3	-3.51477	3.46343e-16	oligopeptide transporter-3			NCU05686	gh16-5	1.81128	4.41206e-05	Cell wall glucanase
	NCU04603		-3.5305	8.37392e-09	hypothetical protein			NCU00797		1.81001	0.0308253	hypothetical protein
	NCU07760	gh61-2	-3.53444	0.000106967	endoglucanase IV			NCU04166	rbg-38	1.81	0.00100575	nucleolar GTP-binding protein 2
	NCU14064		-3.54653	0.00277557	unspecified product			NCU03579	ala-5	1.80738	0.0218234	alanine-5
	NCU08820		-3.55293	3.02915e-09	hypothetical protein			NCU17053		1.80642	1.33729e-05	hypothetical protein
	NCU09937	gh76-5	-3.5745	3.28991e-31	Putative cell wall glycosyl hydrolase			NCU09912		1.8045	4.02891e-08	MFS transporter
	NCU08187		-3.58087	0.00735026	hypothetical protein			NCU07474		1.79889	0.00655723	ergot alkaloid biosynthetic protein A
	NCU09055		-3.59581	0.00241989	hypothetical protein			NCU01514	mic-3	1.79848	0.00349748	mitochondrial dicarboxylate carrier
	NCU01348	put-3	-3.61699	3.23581e-06	putrescine-3			NCU02321		1.79491	0.000373783	hypothetical protein
	NCU03960	ham-12	-3.6309	1.81125e-15	Hyphal anastamosis-12 protein			NCU08563	scon-2	1.79441	1.536e-06	sulfur controller-2 protein
	NCU09650		-3.65353	0.00128778	hypothetical protein			NCU09268		1.79401	0.00105537	hypothetical protein
	NCU06575		-3.68091	9.46545e-13	hypothetical protein			NCU01375		1.79393	0.0248442	hypothetical protein
	NCU01720		-3.70153	2.67078e-17	hypothetical protein			NCU10030	ghx-1	1.79297	3.23614e-06	glycosyl hydrolase unclassified family-1
	NCU06413		-3.70474	2.58783e-15	hypothetical protein			NCU09135	inl-18	1.79264	4.74576e-05	phosphatidylinositol phospholipase C, variant 1, phosphatidylinositol phospholipase C
	NCU09338		-3.70482	0.0278265	hypothetical protein			NCU09887		1.79231	0.000130164	Drp1p
	NCU08179	gh79-2	-3.70736	3.97578e-06	hypothetical protein			NCU01230		1.79125	4.12015e-05	serum paraoxonase/arylesterase
	NCU07036		-3.70829	1.26127e-06	hypothetical protein			NCU09302		1.78703	0.00247938	WD repeat-containing protein
	NCU07798		-3.71862	2.7026e-12	hypothetical protein			NCU04334	cpn-9	1.77994	4.07291e-05	chaperonin-9
	NCU04371	fkr-3	-3.71971	3.79022e-07	peptidyl-prolyl cis-trans isomerase fkr-3			NCU08720		1.7781	1.28945e-06	hypothetical protein
	NCU03323		-3.72287	7.45275e-07	hypothetical protein, hypothetical protein, variant 1			NCU01520		1.77786	0.00833515	hypothetical protein
	NCU09448		-3.75243	0.0342126	hypothetical protein			NCU07720	mdr-19	1.7767	0.0164076	multi-drug resistance-19
	NCU08747		-3.7658	2.81972e-06	monooxygenase			NCU04160		1.77503	1.15438e-05	hypothetical protein
	NCU06650	spp-3	-3.77013	3.56757e-10	secretory phospholipase A2			NCU07447	rpn-16	1.7741	0.00503544	regulatory particle, non-ATPase-like-16
	NCU04445		-3.7746	0.00446734	hypothetical protein			NCU03421	znf-23	1.77299	0.000226357	zinc finger transcription factor-23
	NCU00039		-3.80861	0.00493596	hypothetical protein			NCU06553		1.77269	0.0143742	hypothetical protein
	NCU09796	gpr-38	-3.8292	1.02802e-06	Integral membrane protein			NCU06927		1.77255	1.89605e-05	abhydrolase domain containing 12
	NCU03121		-3.83538	7.92046e-12	hypothetical protein			NCU00360	ned-3	1.77167	0.0136436	NAD-epimerase/dehydratase-3
	NCU08405		-3.83898	0.0030907	hypothetical protein			NCU03935	hom-2	1.77091	0.00253765	Homoserine dehydrogenase
	NCU05189	gpr-21	-3.8411	9.56983e-09	hypothetical protein			NCU00971	crp-22	1.77027	0.0244801	ribosomal protein S12
	NCU07532		-3.84685	7.92046e-12	hypothetical protein			NCU00197		1.76921	0.0416302	hypothetical protein
	NCU05870		-3.84812	2.21621e-06	hypothetical protein			NCU04507		1.76908	1.92268e-05	ATP binding protein
	NCU04446		-3.85351	6.42481e-06	hypothetical protein			NCU06754	znf-1	1.76887	2.54946e-08	zinc finger transcription factor-1
	NCU16405		-3.87074	0.00257173	hypothetical protein			NCU03848		1.76813	0.000242117	hypothetical protein, hypothetical protein, variant 1
	NCU05388		-3.9046	0.0334556	hypothetical protein			NCU06985		1.76772	2.73628e-05	hypothetical protein
	NCU01092	cem-5	-3.91843	1.2818e-08	condensing enzyme (mitochondrial)-5			NCU00498	nit-7	1.76635	0.00208614	molybdenum cofactor biosynthesis protein 1 B
	NCU17135		-3.93684	3.06911e-11	hypothetical protein			NCU04117	abc-7	1.76442	4.74615e-05	ATP-dependent permease MDL2
	NCU05501		-3.94371	9.6399e-14	hypothetical protein			NCU06652	hgd-2	1.76247	0.0178692	hydroxymethylglutathione dehydrogenase-2
	NCU00355	cat-3	-3.95081	6.81684e-17	catalase-3			NCU10291		1.76136	0.00416623	hypothetical protein
	NCU09357		-3.96719	2.48288e-16	stage V sporulation protein K			NCU00093		1.75889	0.0333393	hypothetical protein
	NCU05185	cyp450-9	-3.97633	1.95076e-12	bifunctional P-450:NADPH-P450 reductase			NCU09396		1.75847	0.0187867	hypothetical protein
	NCU16794		-4.00461	0.0120075	hypothetical protein			NCU07157		1.75704	1.63928e-06	hypothetical protein
	NCU02021		-4.01568	0.000669957	hypothetical protein			NCU10129		1.75669	0.00415048	hypothetical protein
	NCU12051		-4.03924	8.56594e-09	hypothetical protein			NCU07620	mfs-7	1.75623	4.81808e-08	MFS pantothenate transporter
	NCU09857		-4.04951	2.3191e-07	hypothetical protein			NCU14019		1.75582	0.027279	unspecified product
	NCU06294		-4.05461	4.27314e-10	hypothetical protein			NCU01321	trm-60	1.75476	0.00227866	transport of metals-60
	NCU14089		-4.07327	8.8984e-06	unspecified product			NCU00838	qa-6	1.75438	0.00094754	quinate-6
	NCU04630		-4.07762	6.60361e-06	hypothetical protein			NCU09451		1.75249	1.3917e-05	hypothetical protein
	NCU09428		-4.087	1.81123e-12	hypothetical protein			NCU01103	cah-1	1.75204	0.0422108	carbonic anhydrase-1
	NCU04487		-4.09994	2.63244e-09	hypothetical protein			NCU03630		1.75171	0.0116763	hypothetical protein
	NCU09766		-4.10254	0.00680372	hypothetical protein			NCU00329	vad-1	1.75013	0.00433449	VAD-1
	NCU07054	sut-19	-4.11847	0.0012457	sugar transporter-19			NCU12121		1.7488	0.014213	hypothetical protein
	NCU06221		-4.1576	0.0492467	hypothetical protein			NCU04994	lap-2	1.74389	0.00105023	leucine aminopeptidase-2
	NCU09990		-4.15988	1.97593e-08	hypothetical protein			NCU03347	nic-4	1.74166	0.00600547	kynurenine-oxoglutarate transaminase 1
	NCU05699		-4.16493	8.25523e-07	hypothetical protein			NCU04266		1.73888	0.00853639	hypothetical protein
	NCU04034		-4.17865	9.23937e-12	hypothetical protein			NCU05838		1.73801	3.74963e-05	hypothetical protein
	NCU02298		-4.18291	8.00348e-05	hypothetical protein			NCU03823	stk-25	1.73617	1.10457e-08	ABC1 protein
	NCU05081		-4.19055	7.40535e-06	hypothetical protein			NCU16443		1.73609	4.29872e-05	hypothetical protein
	NCU05788		-4.21027	5.327e-06	hypothetical protein			NCU07142		1.73564	0.00107864	hypothetical protein, variant 1, hypothetical protein
	NCU03600	gtp-5	-4.24398	3.76145e-21	guanine triphosphate binding-5			NCU03079		1.73304	0.000170289	hypothetical protein
	NCU04533	app	-4.24983	0.00209306	DUF1881 domain-containing protein			NCU07046		1.73282	0.0174684	hypothetical protein
	NCU07736	pep5	-4.25159	9.13267e-11	Pep5 homolog			NCU06490		1.73249	0.00193832	hypothetical protein
	NCU07652		-4.26993	0.0385639	hypothetical protein			NCU06107		1.73188	5.78548e-05	hypothetical protein
	NCU07350		-4.29229	0.00168146	hypothetical protein			NCU00047		1.7268	0.00480699	hypothetical protein
	NCU10865		-4.29487	5.00842e-06	hypothetical protein			NCU01063		1.72403	0.00013267	hypothetical protein
	NCU08183		-4.29908	2.24817e-09	hypothetical protein			NCU02155		1.72279	0.0149919	hypothetical protein
	NCU04490		-4.44594	9.7116e-12	hypothetical protein			NCU09794		1.72225	0.000122783	NAD-binding Rossmann fold oxidoreductase
	NCU05230		-4.4485	0.00056875	hypothetical protein			NCU01966	crp-77	1.7221	0.0276588	60S ribosomal protein L37, 60S ribosomal protein L37, variant 1
	NCU09568		-4.45055	2.42497e-07	hypothetical protein			NCU03080		1.71578	0.0260779	hypothetical protein
	NCU08223		-4.46451	0.000141908	hypothetical protein			NCU04787	bfr1	1.71515	0.000156571	bfr-2
	NCU06589		-4.48648	2.03476e-05	hypothetical protein			NCU07537		1.71366	0.00022214	hypothetical protein
	NCU09356		-4.50694	1.47404e-20	hypothetical protein			NCU11395	hgd-3	1.71275	0.000108363	hydroxymethylglutathione dehydrogenase-3
	NCU03969		-4.57803	1.57364e-11	hypothetical protein			NCU07273		1.71214	0.0114212	hypothetical protein
	NCU08495		-4.58824	0.000536812	hypothetical protein			NCU00293		1.70961	0.0483508	NADH pyrophosphatase
	NCU16805		-4.59158	7.58776e-16	hypothetical protein			NCU05410	arg-5	1.70863	0.00308085	Acetylornithine aminotransferase
	NCU09640	mfs-13	-4.61476	0.0324489	MFS toxin efflux pump			NCU02169		1.70768	3.81737e-05	hypothetical protein
	NCU09569		-4.6271	1.00949e-05	hypothetical protein			NCU01221	crp-46	1.70759	0.0357739	60S ribosomal protein L16, variant 1, 60S ribosomal protein L16
	NCU09052	fem-6	-4.66642	3.81105e-05	hypothetical protein			NCU04224		1.7062	0.0117738	hypothetical protein, variant 1, hypothetical protein
	NCU05730	qa-5	-4.67871	6.50862e-08	quinate-5			NCU03602		1.69924	0.028822	hypothetical protein
	NCU16942		-4.68135	2.52161e-20	hypothetical protein			NCU00305		1.69427	6.56357e-05	Short chain dehydrogenase
	NCU00071		-4.69275	0.0387036	hypothetical protein			NCU04623	gh35-2	1.69282	0.000270483	Beta-galactosidase
	NCU07051		-4.74118	0.0144412	hypothetical protein			NCU03817		1.69172	0.00729367	FMI1 protein
	NCU02818		-4.76571	0.0345688	hypothetical protein			NCU08230		1.69089	0.0474765	hypothetical protein
	NCU14039		-4.78753	0.0433599	unspecified product			NCU07712	drh-8	1.68751	0.000134044	ATP-dependent RNA helicase dbp-10
	NCU01071		-4.82636	0.00762483	hypothetical protein			NCU01023	mrp-27	1.68696	0.0292804	50S ribosomal protein L17
	NCU15283	tRNA(arg)-32	-4.87616	4.76175e-18	tRNA-Arg			NCU02396		1.6802	0.000482793	mitochondrial FAD-linked sulfhydryl oxidase ERV1
	NCU05693		-4.87816	1.60471e-32	interferon-induced GTP-binding protein Mx2			NCU00591	mcc-1	1.67965	0.000174111	methylcrotonyl carboxylase-1
	NCU01853	bet-1	-4.91435	2.91853e-07	choline dehydrogenase			NCU09143		1.67951	0.0107448	hypothetical protein
	NCU09798	adh-9	-4.94815	1.97557e-05	aryl-alcohol dehydrogenase			NCU05392	lcm-2	1.67901	0.00434561	leucine carboxyl methyltransferase 2, leucine carboxyl methyltransferase 2, variant 1
	NCU06912		-4.95711	8.26244e-07	hypothetical protein			NCU08158	dsp-4	1.67852	0.045554	dual specificity phosphatase
	NCU08228	gld-2	-4.98611	6.32805e-18	glucose dehydrogenase-2			NCU14077		1.67843	0.00720725	unspecified product
	NCU05841		-4.99935	2.46362e-12	UMTA			NCU16370		1.6764	0.0056577	hypothetical protein
	NCU03011	nit-14	-5.0043	4.01982e-15	hypothetical protein			NCU00773		1.66924	0.00213204	hypothetical protein
	NCU05712	rcd-1	-5.04104	2.86356e-07	regulator of cell death			NCU06496		1.66882	7.96154e-05	hypothetical protein
	NCU10344	cyp450-28	-5.04714	3.54124e-08	cytochrome P450 98A3			NCU14045		1.66817	3.09077e-05	unspecified product
	NCU10539		-5.14741	5.39489e-14	hypothetical protein			NCU00409	phe-2	1.66559	0.00136137	chorismate mutase/prephenate dehydratase, variant 1, chorismate mutase/prephenate dehydratase
	NCU09163		-5.16602	0.000152264	hypothetical protein			NCU11337		1.66038	0.0183128	hypothetical protein
	NCU02930	mkr-3	-5.19628	4.36973e-14	pyridoxine-9			NCU09131	nop12	1.6599	5.38778e-07	nucleolar protein 12
	NCU08529		-5.21462	0.00343101	hypothetical protein			NCU09270		1.65855	4.76135e-08	hypothetical protein
	NCU03250		-5.22017	0.00020623	hypothetical protein			NCU07112		1.65546	0.0456415	hypothetical protein
	NCU08643	pho-3	-5.23321	4.00169e-07	Acid phosphatase			NCU07852	mrp-25	1.65496	0.0106188	ribosomal protein L13
	NCU02923	mkr-2	-5.27956	9.6248e-08	hypothetical protein			NCU02605	rpo-14	1.6538	0.0247548	DNA-directed RNA polymerase I/II/III subunit 10
	NCU03494	pin-c	-5.28082	4.75962e-10	heterokaryon incompatibility protein			NCU01657	cox-14	1.65372	0.0270443	cytochrome-c oxidase assembly protein
	NCU02920	srdC	-5.31107	2.98113e-13	short-chain dehydrogenase/reductase SDR			NCU10392		1.65298	0.00359509	hypothetical protein
	NCU02125		-5.31505	4.65665e-19	hypothetical protein			NCU06138	mfs-19	1.65031	0.00822745	quinate permease
	NCU04482		-5.34227	9.46425e-20	hypothetical protein			NCU03673		1.64988	1.00949e-05	hypothetical protein
	NCU04631		-5.36803	0.0336453	hypothetical protein			NCU02905	crp-81	1.64976	0.0314939	60S ribosomal protein L23
	NCU05948		-5.39272	1.45784e-16	hypothetical protein, hypothetical protein, variant 1			NCU05340	aso-1	1.64869	0.000476347	alkanesulfonate oxygenase-1
	NCU05170		-5.42528	2.60983e-05	hypothetical protein			NCU06597	mkr-4	1.64531	0.00541748	hypothetical protein
	NCU09278		-5.47272	7.71764e-16	oxidoreductase			NCU05541		1.64496	1.66303e-05	hypothetical protein
	NCU08224		-5.5782	1.10457e-08	hypothetical protein			NCU09800	tdo-5	1.64369	0.00760981	taurine dioxygenase-5
	NCU01731	ve-1	-5.58239	1.85473e-33	VeA-like protein			NCU01473	mrp-51	1.64139	0.014213	mitochondrial large ribosomal subunit YmL35
	NCU02921	srdD	-5.58522	0.00126588	cupin domain-containing protein			NCU03051	rbg-12	1.64107	0.00059398	WD domain-containing protein
	NCU06583	stk-44	-5.61636	1.28178e-17	serine/threonine protein kinase-44			NCU08033		1.64044	0.00914565	hypothetical protein
	NCU02922	gpl-5	-5.69875	2.80809e-09	Short-chain dehydrogenase/reductase			NCU06653		1.6402	0.0305307	hypothetical protein
	NCU07107		-5.71049	1.38184e-09	hypothetical protein			NCU08121	rbg-48	1.63965	0.016983	ribosome biogenesis-48
	NCU09906		-5.75515	2.81936e-16	hypothetical protein			NCU09680	gh6-2	1.63808	0.000169106	exoglucanase 2
	NCU04928		-5.75532	1.28178e-17	hypothetical protein			NCU00597	dpa-2	1.63748	3.90481e-06	deoxyribose-phosphate aldolase-2
	NCU11340		-5.76716	5.30415e-06	hypothetical protein			NCU03883	vtc-1	1.63461	0.000345969	vacuolar transporter chaperone 1
	NCU02918	mkr-6	-5.92804	8.85556e-05	polyketide synthase 6			NCU06730		1.6331	0.00278096	hypothetical protein
	NCU14156		-5.96942	0.00236813	unspecified product			NCU03271		1.629	5.32112e-06	hypothetical protein
	NCU08818		-6.03687	0.0445525	hypothetical protein			NCU04066		1.62877	0.000133093	hypothetical protein
	NCU02919	mkr-6	-6.08255	3.23529e-06	cupin domain-containing protein			NCU04728	emp-8	1.62677	0.000552403	hexokinase-1
	NCU07053	ahd-4	-6.09603	3.03427e-05	alhehyde dehydrogenase-4			NCU00081	dnt-3	1.62609	3.96937e-05	DNA topoisomerase 3-beta
	NCU05821	pig-1	-6.18542	1.24141e-13	melanin pigment-1			NCU01526		1.62387	0.000120324	hypothetical protein
	NCU17138		-6.1928	2.90618e-09	hypothetical protein			NCU09550		1.61735	0.0365853	hypothetical protein
	NCU06582		-6.29596	5.65063e-08	hypothetical protein			NCU04103		1.61631	1.4096e-06	questionable protein
	NCU02925	fbm-1	-6.30328	2.86356e-07	fruiting body maturation-1			NCU06749	mrp-19	1.61628	0.00787636	60S ribosomal protein L3
	NCU08084		-6.33306	0.0364874	hypothetical protein			NCU17114		1.61603	0.0172203	hypothetical protein
	NCU09904	gh16-12	-6.34055	4.17446e-14	glucan 1,3-beta-glucosidase			NCU03675	scp-1	1.61413	6.54853e-06	sterol regulatory element-binding protein cleavage-activating protein
	NCU08745		-6.3785	0.0409556	hypothetical protein			NCU11368		1.6121	0.00402416	5',5'''-P-1,P-4-tetraphosphate phosphorylase 2
	NCU15166	tRNA(val)-15	-6.43529	0.00215684	tRNA-Val			NCU03608	ilv-2	1.61157	1.34837e-05	Ketol-acid reductoisomerase
	NCU05855		-6.455	2.41146e-15	O-methyltransferase			NCU07699		1.60972	1.4052e-06	hypothetical protein
	NCU06328		-6.46212	7.94973e-11	hypothetical protein			NCU06450	mrp-56	1.60952	0.0307122	mitochondrial ribosomal protein
	NCU16745		-6.47598	0.00243043	hypothetical protein			NCU05784		1.60418	0.000388149	hypothetical protein
	NCU00732	cyp450-1	-6.48904	1.17188e-12	trichothecene C-15 hydroxylase			NCU08997	pho-10	1.60367	0.0079374	repressible alkaline phosphatase, variant 1, repressible alkaline phosphatase, variant 2, repressible alkaline phosphatase
	NCU05153		-6.68748	5.46487e-22	carbohydrate O-acetyltransferase			NCU09072		1.60296	0.0406679	hypothetical protein
	NCU09506		-6.70273	0.000162792	hypothetical protein			NCU08383		1.60241	0.0359467	hypothetical protein
	NCU09339		-6.87958	7.82122e-05	hypothetical protein			NCU00015		1.60104	0.00277557	hypothetical protein
	NCU16494	vad-18	-6.98817	2.59482e-13	hypothetical protein			NCU04197		1.60021	0.0223355	CipC protein
	NCU09225		-7.0321	0.000152235	hypothetical protein			NCU01400		1.60008	0.0174845	hypothetical protein
	NCU02924	eph-1	-7.08526	1.34435e-05	epoxide hydrolase-1			NCU07663	znf-6	1.59936	0.015669	zinc finger transcription factor-6
	NCU03456		-7.32303	0.0091746	hypothetical protein			NCU07837	csb	1.59859	0.024459	DNA repair protein Rhp26/Rad26
	NCU06327	cyp450-29	-7.66798	2.45258e-16	benzoate 4-monooxygenase cytochrome P450			NCU07576	gpl-10	1.59784	0.00584446	hypothetical protein
	NCU06326	ply-1	-7.89522	1.73287e-07	pectate lyase 1			NCU05005		1.59744	0.00356301	HHE domain-containing protein
	NCU07049		-8.00552	3.68416e-05	hypothetical protein			NCU04945	tim40	1.59623	0.000287319	mitochondrial intermembrane space protein Mia40
	NCU08657		-8.06927	3.70107e-11	hypothetical protein			NCU02675	rbg-27	1.59551	0.00215623	RNA-3'-phosphate cyclase
	NCU05126		-8.27901	2.53519e-16	hypothetical protein			NCU00469		1.59549	0.0441096	alpha-tubulin suppressor protein Aats1
	NCU14124		-8.29705	4.66551e-05	unspecified product			NCU06960	ech-1	1.58978	0.0348876	enoyl-CoA hydratase/carnithine racemase
	NCU04917		-8.34113	0.0001532	hypothetical protein			NCU09382		1.58889	0.0234483	TPR domain-containing protein
	NCU05584		-8.42982	5.02946e-09	hypothetical protein			NCU08634	vsd-1	1.58502	0.0477951	hypothetical protein
	NCU05112		-10.0518	3.47278e-07	hypothetical protein			NCU08410	mrp-30	1.58351	0.00264481	50S ribosomal protein L24
	NCU08085		-10.4738	1.87156e-06	hypothetical protein			NCU07154		1.58226	2.5024e-06	yippee family protein
	NCU05848	cyp450-11	-10.5947	8.92668e-16	Cytochrome P450 monooxygenase			NCU03418		1.5821	0.000143514	hypothetical protein, variant 1, hypothetical protein
	NCU14047		-23.9002	2.0686e-06	unspecified product			NCU17176		1.58165	0.00856773	alpha/beta hydrolase
	NCU14091		-24.4536	5.63208e-07	unspecified product			NCU00318		1.58152	0.0340568	hypothetical protein
	NCU14179		-24.7463	6.72447e-07	unspecified product			NCU08791	cat-1	1.58032	0.00384325	catalase-1
	NCU14028		-25.425	2.95877e-07	unspecified product			NCU09235	con-8	1.57852	0.00929094	conidiation-specific protein-8
	NCU14010		-25.5326	2.86356e-07	unspecified product			NCU12033	gh18-11	1.57723	0.0365722	class III chitinase
	NCU14141		-25.6096	2.48933e-07	unspecified product			NCU07782		1.57275	0.000575116	hypothetical protein, variant 1, hypothetical protein
	NCU14032		-25.9866	6.98666e-07	unspecified product			NCU03369	mig-8	1.57016	3.10183e-06	pirin
	NCU14044		-26.4085	2.99392e-07	unspecified product			NCU00038	znf-32	1.56968	0.00597076	zinc finger transcription factor-32
	NCU14145		-26.5568	2.42497e-07	unspecified product			NCU02611	rrn-3	1.56839	0.00407805	multiple RNA-binding domain-containing protein 1
	NCU14121		-28.1122	2.86356e-07	unspecified product			NCU14176		1.56571	0.036136	unspecified product
	NCU14080		-28.5779	2.307e-07	unspecified product			NCU07506	fah-2	1.56494	0.0483415	fumarylacetoacetate hydrolase-2
								NCU07178		1.56418	5.10772e-06	hypothetical protein
								NCU00711	mdr-1	1.5631	1.45784e-16	multidrug resistance protein fnx1
								NCU00536	cys-25	1.56277	0.0360462	homoserine O-acetyltransferase
								NCU07156	his-6	1.56266	0.0220724	imidazole glycerol phosphate synthase hisHF
								NCU07452	mig-2	1.562	0.0358255	NADPH dehydrogenase
								NCU16999		1.56093	0.0157403	hypothetical protein
								NCU04509	znf-7	1.55941	0.00658996	zinc finger transcription factor-7
								NCU04998		1.55788	0.0343353	hypothetical protein
								NCU06931	mol-2	1.55727	0.00465682	sulfite oxidase, variant 1, sulfite oxidase
								NCU00602	ppy-3	1.55726	0.0340396	Siroheme synthase
								NCU00849		1.55688	0.017102	hypothetical protein, variant 1, hypothetical protein
								NCU07945	tah-4	1.55232	0.00221216	fungal specific transcription factor, variant 1, fungal specific transcription factor
								NCU07731		1.54987	5.7745e-05	hypothetical protein
								NCU05617		1.5498	9.4847e-05	hypothetical protein
								NCU02497	polp-1	1.54866	0.0114818	hypothetical protein
								NCU14092		1.54854	0.0492413	unspecified product
								NCU06020	gh18-7	1.54774	0.000740281	Chitinase
								NCU01788		1.5473	2.23878e-05	hypothetical protein
								NCU07841		1.54624	0.00704303	hypothetical protein
								NCU02700		1.54418	0.00120157	hypothetical protein
								NCU06826	rec-11	1.54403	0.00012884	recombination-11
								NCU05238	cys-4	1.54009	0.000145192	sulfite reductase beta subunit
								NCU04887	gt71-1	1.53835	3.2255e-06	hypothetical protein
								NCU06246	drh-15	1.53707	0.000364238	ATP-dependent RNA helicase mrh-4
								NCU10314		1.53489	0.00161273	hypothetical protein
								NCU00419	rpo-17	1.53379	0.00014495	DNA-directed RNA polymerase I and III polypeptide
								NCU08307		1.53313	0.0016134	hypothetical protein, variant 1, hypothetical protein
								NCU00712	erg-14	1.52547	0.0021709	3-hydroxy-3-methylglutaryl-coenzyme A reductase
								NCU01510	mup-3	1.52317	0.00151655	meiotically up-regulated-3
								NCU02423	mic-12	1.52307	0.00248487	mitoferrin-1
								NCU05271		1.5221	0.000887135	hypothetical protein, variant 1, hypothetical protein
								NCU02474	tom5	1.52037	0.0380373	outer mitochondrial membrane translocase 5
								NCU05894	rbg-8	1.51779	0.00924526	hypothetical protein
								NCU03624		1.51769	0.00744177	hypothetical protein
								NCU02348	mus-25	1.51418	0.000658594	DNA repair and recombination protein RAD54
								NCU02178	sad-1	1.51231	0.0431729	Suppressor of ascus dominance-1
								NCU08775		1.51076	0.00125146	hypothetical protein
								NCU11283	asa-1	1.50932	6.11617e-05	WD repeat protein
								NCU06242		1.50834	0.0447684	lectin family integral membrane protein
								NCU04592	cem-4	1.50811	0.000349847	condensing enzyme (mitochondrial)-4
								NCU07739		1.50771	0.0128691	YTP1
								NCU04374		1.50597	4.12448e-05	MFS transporter
								NCU04237		1.50558	0.000387785	phosphopantothenoylcysteine decarboxylase
								NCU04261		1.50419	0.0141853	hypothetical protein
								NCU14023		1.50194	0.00394813	unspecified product
								NCU03018	rbg-9	1.50185	0.0296266	small nucleolar ribonucleoprotein complex subunit
								NCU05414		1.50177	0.000153792	hypothetical protein
								NCU05202		1.50108	6.33558e-05	hypothetical protein
								NCU02277		1.50096	0.00252705	VanZ domain-containing protein
								NCU04765		1.49706	0.00040338	hypothetical protein
								NCU01345	asl-1	1.4969	0.00036095	ascospore lethal-1, variant 1, ascospore lethal-1
								NCU04764		1.49644	0.00611688	hypothetical protein
								NCU01358		1.49547	0.00126588	hypothetical protein
								NCU05146		1.49501	0.0140938	hypothetical protein
								NCU07495		1.49342	0.000397697	sphingolipid long chain base-responsive protein LSP1
								NCU04939		1.49176	0.00413427	hypothetical protein
								NCU14054		1.48785	0.0463074	unspecified product
								NCU09754	mch-4	1.48536	0.00139679	mitochondrial chaperone-4
								NCU04469		1.48363	7.40633e-05	hypothetical protein
								NCU07982	ilv-3	1.47877	4.54212e-05	isoleucine + valine-3
								NCU09272	gib-1	1.47843	0.00774676	hypothetical protein
								NCU08043		1.47489	0.048641	hypothetical protein
								NCU03598		1.47427	0.00196864	Septal pore-associated protein, putative
								NCU09630		1.47304	0.0011948	hypothetical protein
								NCU04118	aki-1	1.47262	5.69851e-06	aspartokinase-1
								NCU00864		1.46859	0.0196783	TIM-barrel enzyme family protein
								NCU04421	anx14	1.46795	2.86356e-07	annexin XIV, annexin XIV, variant 1
								NCU01176		1.46793	0.00340043	hypothetical protein
								NCU07487	gh3-6	1.46717	0.0021709	periplasmic beta-glucosidase
								NCU05539	cpd-7	1.46661	0.00250401	2',3'-cyclic-nucleotide 3'-phosphodiesterase, variant 1, 2',3'-cyclic-nucleotide 3'-phosphodiesterase
								NCU02947		1.4661	0.0309905	hypothetical protein
								NCU04008	maa-3	1.46234	0.000887255	mitochondrial ATPase-3
								NCU09654		1.46225	0.0375646	MFS transporter
								NCU08368	trn-2	1.46061	0.00336342	tRNA-processing-2
								NCU02481	acu-21	1.45974	0.000219702	mitochondrial 2-methylisocitrate lyase
								NCU06125		1.45825	0.00031946	hypothetical protein
								NCU03497	trm-51	1.45792	0.00142208	plasma membrane iron permease
								NCU08502	crp-14	1.45466	0.0398815	40S ribosomal protein S6, 40S ribosomal protein S6, variant 2, 40S ribosomal protein S6, variant 1
								NCU02564	cys-12	1.45392	0.017626	cysteine synthase 2
								NCU01041	mipr-5	1.45343	0.00045655	mitochondrial metalloendopeptidase OMA1
								NCU04259	stk-27	1.45266	0.00122086	ubiquinone biosynthesis protein
								NCU03204	fes-5	1.45155	0.022878	iron-sulfur subunit-5
								NCU02179	ldh-3	1.4506	0.00680338	D-lactate dehydrogenase
								NCU08409	trp-3	1.45018	0.00505028	Tryptophan synthetase
								NCU01652	met-21	1.4475	0.00326342	methionine-21
								NCU09958		1.4472	0.00260832	hypothetical protein
								NCU01474	mrp-54	1.44592	0.00780132	60S ribosomal protein L4, variant 1, 60S ribosomal protein L4
								NCU17258		1.44569	0.000923637	hypothetical protein, hypothetical protein, variant 1
								NCU02674		1.44434	0.0191641	hypothetical protein
								NCU05927	gtp-7	1.44369	0.00792357	guanine triphosphate binding-7
								NCU04832	dpr-1	1.44154	0.000321416	dehydropantoate reductase-1
								NCU02604	rbg-7	1.44059	3.91879e-07	hypothetical protein
								NCU02259		1.43662	0.0302521	hypothetical protein
								NCU06524		1.43529	0.00269814	protease inhibitor
								NCU05732		1.43413	0.0415541	hypothetical protein
								NCU06006	stk-37	1.43194	0.000353762	serine/threonine protein kinase-37
								NCU02098	dnr-19	1.42961	0.0034179	G/U mismatch-specific DNA glycosylase
								NCU06801		1.42878	0.000669505	hypothetical protein
								NCU08686		1.42823	7.49942e-06	hypothetical protein
								NCU06714	pab-1	1.42738	0.000486048	para-aminobenzoic acid synthetase
								NCU17240		1.42376	0.00680832	Septal pore-associated protein, putative
								NCU00067	dpm-2	1.4235	0.0470105	dolichyl-phosphate mannosyltransferase-2
								NCU02567		1.42211	0.00243043	hypothetical protein
								NCU05923	cdh-2	1.42002	0.00967578	cellobiose dehydrogenase-2
								NCU02190	osb-4	1.41968	0.00206121	oxysterol-binding protein-4
								NCU04331	crp-4	1.41927	0.0168647	60S ribosomal protein L5
								NCU04065	trm-7	1.41899	0.00191168	potassium channel protein
								NCU05564	pex31	1.41645	0.0013564	peroxisomal membrane protein PEX31, variant 1, peroxisomal membrane protein PEX31, variant 2, peroxisomal membrane protein PEX31
								NCU00794	rbg-53	1.41079	0.00115486	ribosome biogenesis-53
								NCU00723	znf-16	1.40763	7.96899e-06	zinc finger transcription factor-16
								NCU03385		1.40719	0.0291159	hypothetical protein
								NCU08097	gh55-5	1.40684	0.0131632	exo-beta-1,3-glucanase
								NCU10225		1.40659	0.000282924	hypothetical protein
								NCU06781	gh72-2	1.40536	4.29585e-05	1,3-beta-glucanosyltransferase Gel2
								NCU09635		1.4046	0.00680832	hypothetical protein
								NCU00225		1.40454	0.0261881	hypothetical protein
								NCU06167	mfs-4	1.40398	0.00224734	MFS monocarboxylate transporter
								NCU04862		1.40353	0.00308596	hypothetical protein
								NCU09653		1.39617	0.00160889	YhhN family protein
								NCU10546	cou-1	1.39519	0.0228626	coumarate-1
								NCU00076	qip	1.39371	0.00151223	QDE-2-interacting protein
								NCU09545	met-13	1.39307	0.000797509	methylenetetrahydrofolate reductase 2
								NCU02009	fer-4	1.39269	0.000185333	ferric reductase-4
								NCU08298	pla-3	1.39232	7.42063e-05	phospholipase-3
								NCU07134	gh16-9	1.39073	2.79513e-05	hypothetical protein
								NCU07119	nps-2	1.39023	0.000141393	nonribosomal peptide synthase 2
								NCU04493		1.38896	1.87269e-07	hypothetical protein
								NCU01502		1.38599	0.0341422	small nucleolar ribonucleoprotein complex subunit
								NCU09213		1.38575	0.0300044	hypothetical protein
[truncated: 320 more rows]

## Sheet: DEGs ∆ve-1 vs WT L
	Up- and Downregulated genes in the ∆ve-1 mutant strain (∆ve-1 vs WT) during sexual development one day before fertilization, incubated under light conditions
[truncated: 828 more rows]

[truncated: 2 more sheets: DEGs ∆wc-1 vs WT L, DEGs ∆ve-1 ∆wc-1 vs WT L]
