# Supplementary material for: VE-1 regulation of MAPK signaling controls sexual development in Neurospora crassa
Source: mBio. 2024 Sep 16;15(10):e02264-24. doi: 10.1128/mbio.02264-24 (PMC11481897; doi:10.1128/mbio.02264-24)
Supplement: Data Set S6 — Coordinated regulation of genes involved in fruiting body formation by VE-1 protein, MAK-1, and MAK-2. [file mbio.02264-24-s0007.xlsx]

## Sheet: Hoja1
Coordinated regulation of genes involved in fruiting body formation by VE-1 protein and the MAP kinases MAK-1 and MAK-2
Gene ID	DEGs in ∆ve-1 Dark	DEGs in ∆ve-1 Light	Feature	Product Description
NCU00076			qip	QDE-2-interacting protein			Green colour indicates that the gene is differentially expressed in the ∆ve-1 mutant
NCU00236			fpo-1	flavoprotein oxygenase-1			Red colour indicates that the gene is not differentially expressed in the ∆ve-1 mutant
NCU00247				hypothetical protein
NCU00276			mip-1	DNA polymerase gamma
NCU00360			ned-3	NAD-epimerase/dehydratase-3
NCU00365				hypothetical protein
NCU00382				hypothetical protein
NCU00496				hypothetical protein
NCU00552			al-1	phytoene desaturase
NCU00582			cry	cryptochrome DASH
NCU00584				hypothetical protein
NCU00585			al-2	phytoene synthase
NCU00586			ncw-6	non-anchored cell wall protein 6
NCU00709			gh3-8	Beta-xylosidase
NCU00729				hypothetical protein
NCU00730				hypothetical protein
NCU00732			cyp450-1	trichothecene C-15 hydroxylase
NCU00749			chc-1	conidiation at high carbon dioxide-1 protein
NCU00830			tcu-1	ctr copper transporter
NCU00845				hypothetical protein
NCU00865			odc-1	oxalate decarboxylase-1
NCU00871				hypothetical protein
NCU00957			acw-2	anchored cell wall protein 2
NCU01054				hypothetical protein
NCU01060				hypothetical protein
NCU01092			cem-5	condensing enzyme (mitochondrial)-5
NCU01118			kpr-19	kinetochore protein-19
NCU01233			gcy-4	glycerol dehydrogenase-4
NCU01270			rpd	ribose-phosphate pyrophosphokinase II
NCU01376			pho-2	Alkaline phosphatase
NCU01382				hypothetical protein
NCU01562				2,4-dichlorophenoxyacetate alpha-ketoglutarate dioxygenase
NCU01620				hypothetical protein
NCU01678				amine oxidase, variant 1
NCU01697				hypothetical protein
NCU01722				hypothetical protein
NCU01768				hypothetical protein
NCU01901			tgl-2	hypothetical protein
NCU01903			pig-2	pigment biosynthesis protein Ayg1
NCU01911				GDP/GTP exchange factor Sec2p
NCU01997			abc-10	ABC transporter-10
NCU02030				hypothetical protein
NCU02046				hypothetical protein
NCU02080				hypothetical protein
NCU02125				hypothetical protein
NCU02190			osb-4	oxysterol-binding protein-4
NCU02209			ods	fatty acid metabolism-4
NCU02250			oli	ATP synthase subunit ATP9
NCU02251				hypothetical protein
NCU02302			chol-11	Phosphatidylserine decarboxylase
NCU02356			wc-1	white collar 1 protein
NCU02608				hypothetical protein
NCU02613				hypothetical protein
NCU02690				mitochondrial integral membrane protein
NCU02713			csp-1	conidial separation-1
NCU02903			gpr-16	Integral membrane protein
NCU02956			apr-4	aspartic proteinase
NCU02975				hypothetical protein
NCU03000			gh61-8	glycosylhydrolase family 61-8 protein
NCU03070				hypothetical protein, variant 1
NCU03074				hypothetical protein
NCU03106				hypothetical protein
NCU03142				hypothetical protein
NCU03163				stress responsive A/B barrel domain-containing protein
NCU03198				hypothetical protein
NCU03240				hypothetical protein
NCU03247				hypothetical protein
NCU03287				hypothetical protein
NCU03370				hypothetical protein
NCU03584			per-1	Polyketide synthase
NCU03599				hypothetical protein
NCU03617				haloacid dehalogenase
NCU03645				hypothetical protein
NCU03659			prk-3	serine/threonine-protein kinase
NCU03684				hypothetical protein, variant 1
NCU03868				hypothetical protein
NCU03873				hypothetical protein
NCU03967			vvd	vivid PAS protein VVD
NCU04034				hypothetical protein
NCU04130			acy-1	acylase-1
NCU04195			pup-6	purine-cytosine permease FCY21
NCU04223				hypothetical protein
NCU04391			mdr-4	multi-drug resistance-4
NCU04419				2-oxoglutarate-dependent ethylene/succinate-forming enzyme
NCU04452			mig-3	12-oxophytodienoate reductase 1
NCU04472			dbh-4	DEAD/DEAH box helicase, variant 1
NCU04474			mol-1	sulfite oxidase
NCU04487				hypothetical protein
NCU04488				hypothetical protein
NCU04490				hypothetical protein
NCU04496				hypothetical protein
NCU04533			app	DUF1881 domain-containing protein
NCU04544				hypothetical protein
NCU04545				hypothetical protein
NCU04561			mld-1	melanization defective-1
NCU04618				hypothetical protein
NCU04751				hypothetical protein
NCU04786			snf2-2	Snf2 helicase-2
NCU04805				hypothetical protein
NCU04921				DUF1295 domain-containing protein
NCU04923			gcy-1	Gld1
NCU04924			cut-1	HAD-superfamily hydrolase, variant 1
NCU04928				hypothetical protein
NCU04930			cea-6	hypothetical protein
NCU04931				hypothetical protein
NCU04936			gld-1	glucose dehydrogenase-1
NCU04949				hypothetical protein
NCU04952			gh3-4	beta-D-glucoside glucohydrolase
NCU04955				hypothetical protein
NCU04961				hypothetical protein
NCU04987			gpr-10	hemolysin-III channel protein Izh2
NCU05006			cyp450-8	Cytochrome P450
NCU05036				hypothetical protein
NCU05069			fxr-4	FAD-dependent oxidoreductase-4
NCU05081				hypothetical protein
NCU05094				short chain dehydrogenase/reductase
NCU05104			gh7-4	exoglucanase 1
NCU05134				hypothetical protein
NCU05193				hypothetical protein
NCU05236				hypothetical protein
NCU05303				hypothetical protein
NCU05411				pathway-specific nitrogen regulator
NCU05477				hypothetical protein
NCU05567				hypothetical protein
NCU05577			gh3-5	Beta-glucosidase
NCU05628				hypothetical protein
NCU05630				cupin domain-containing protein
NCU05667			acw-3	anchored cell wall protein 3
NCU05683				Dihydroxy-acid dehydratase
NCU05712			rcd-1	regulator of cell death
NCU05730			qa-5	quinate-5
NCU05751			ce3-2	cellulose-binding protein
NCU05789			gh16-6	secreted glucosidase
NCU05807				isochorismatase family protein
NCU05808			tkl-1	serine/threonine protein kinase
NCU05821			pig-1	melanin pigment-1
NCU05834				hypothetical protein
NCU05855				O-methyltransferase
NCU05859				hypothetical protein
NCU05866				hypothetical protein
NCU05948				hypothetical protein
NCU05964				developmental regulator VosA
NCU05985			chol-6	glycerol-3-phosphate O-acyltransferase
NCU06001				hypothetical protein
NCU06019				hypothetical protein
NCU06125				hypothetical protein
NCU06140			vsd-8	hypothetical protein
NCU06152				hypothetical protein
NCU06153				monooxygenase
NCU06159				MFS transporter
NCU06185			acw-9	ACW-9
NCU06231			aap-16	vacuolar amino acid transporter 1
NCU06296				hypothetical protein
NCU06306			crf5-1	chromatin remodeling factor 5-1
NCU06341				MFS transporter, variant 1
NCU06387				hypothetical protein
NCU06412				hypothetical protein
NCU06413				hypothetical protein
NCU06423				hypothetical protein
NCU06518			ncbr-3	NADH-cytochrome b5 reductase-3
NCU06555				hypothetical protein
NCU06619			mtr	neutral amino acid permease
NCU06666			inl	inositol-3-phosphate synthase
NCU06681				hypothetical protein
NCU06720			spr-11	serine protease-11
NCU06730				hypothetical protein
NCU06737				hypothetical protein
NCU06781			gh72-2	1,3-beta-glucanosyltransferase Gel2
NCU06783			acu-19	acetate utilization-19
NCU06785			acu-20	acetate utilization-20
NCU06799			vad-5	fungal specific transcription factor
NCU06905			tnr-2	Tetrahydroxynaphthalene reductase
NCU06915				hypothetical protein
NCU06934				hypothetical protein
NCU07003				hypothetical protein
NCU07053			ahd-4	alhehyde dehydrogenase-4
NCU07063			apr-8	hypothetical protein
NCU07091				hypothetical protein
NCU07100				hypothetical protein
NCU07180				hypothetical protein
NCU07197			arm-1	arsenic-1
NCU07254				hypothetical protein
NCU07305				hypothetical protein
NCU07308			cel-1	fatty acid synthase alpha subunit reductase, variant 1
NCU07333				hypothetical protein
NCU07345				hypothetical protein
NCU07410				hypothetical protein
NCU07434				short-chain dehydrogenase/reductase SDR
NCU07449			mkr-5	hypothetical protein
NCU07468			ned-1	NAD-epimerase/dehydratase-1
NCU07487			gh3-6	periplasmic beta-glucosidase
NCU07585			ppy-4	Siroheme synthase
NCU07596				hypothetical protein
NCU07730				hypothetical protein
NCU07743				hypothetical protein
NCU07765				hypothetical protein
NCU07766				hypothetical protein
NCU07768				short-chain dehydrogenase/reductase SDR
NCU07776			acw-5	anchored cell wall protein 5
NCU07802				hypothetical protein
NCU07804				hypothetical protein
NCU07827				hypothetical protein
NCU07837			csb	DNA repair protein Rhp26/Rad26
NCU07860			gh13-5	Alpha-glucosidase
NCU07883				hypothetical protein
NCU07905				hypothetical protein
NCU07916			pmo-4	phenol monooxygenase-4
NCU07919			met-24	methionine-24
NCU07920			lacc-8	laccase-8
NCU07931				glyoxylate reductase
NCU07960				MFS transporter
NCU07962				hypothetical protein
NCU07969				hypothetical protein
NCU07970				hypothetical protein
NCU07978				hypothetical protein
NCU07995				hypothetical protein
NCU08007				PfkB family carbohydrate kinase
NCU08050				hypothetical protein
NCU08112			cyp450-18	Cytochrome P450 monooxygenase
NCU08131			gh13-1	Alpha-amylase
NCU08228			gld-2	glucose dehydrogenase-2
NCU08280			erg-1	squalene monooxygenase, putative
NCU08291			ppy-7	porphyrin-7
NCU08337				hypothetical protein
NCU08457			eas	rodlet protein
NCU08535			acc-1	acetyl-CoA carboxylase-1
NCU08557				hypothetical protein
NCU08624			gpr-34	hypothetical protein
NCU08626			phr	deoxyribodipyrimidine photolyase
NCU08657				hypothetical protein
NCU08691				EF-hand calcium-binding domain-containing protein
NCU08699			bli-4	bli-4 protein
NCU08726			fl	C6 zinc finger regulator fluffy
NCU08727				hypothetical protein, variant 1
NCU08770				hypothetical protein
NCU08856			inl-2	myo-inositol oxygenase
NCU08868			tgl-3	hypothetical protein, variant 1
NCU08922				hypothetical protein
NCU09026			fea-2	feruloyl esterase-2
NCU09032				hypothetical protein
NCU09055				hypothetical protein
NCU09072				hypothetical protein
NCU09099				hypothetical protein
NCU09141			mig-9	pyridoxal reductase
NCU09162				WD repeat protein, variant 1
NCU09177				hypothetical protein
NCU09214			tah-13	hypothetical protein
NCU09235			con-8	conidiation-specific protein-8
NCU09236				hypothetical protein
NCU09248			tcf-27	transcription factor-27
NCU09267			cuo-2	copper radical oxidase
NCU09326			gh17-4	hypothetical protein
NCU09337			Prm1	plasma membrane fusion protein prm-1
NCU09339				hypothetical protein
NCU09356				hypothetical protein
NCU09357				stage V sporulation protein K
NCU09390			tnr-1	Tetrahydroxynaphthalene reductase
NCU09415				hypothetical protein
NCU09424				hypothetical protein
NCU09470				hypothetical protein
NCU09534			ara-2	peroxiredoxin HYR1
NCU09535				hypothetical protein
NCU09564			pho-4	phosphate-repressible phosphate permease, variant 1
NCU09568				hypothetical protein
NCU09569				hypothetical protein
NCU09610			sey1	sey-1
NCU09620				hypothetical protein
NCU09630				hypothetical protein
NCU09650				hypothetical protein
NCU09693				hypothetical protein
NCU09716				hypothetical protein
NCU09755				hypothetical protein
NCU09767				membrane transporter
NCU09772				hypothetical protein
NCU09830			mig-12	ABC multidrug transporter
NCU09915			fsd-1	female sexual development-1 protein, variant 2
NCU10034			ves-1	vesicle-1
NCU10045			ce8-1	pectinesterase
NCU10063				sugar isomerase
NCU10429				hypothetical protein
NCU10470				hypothetical protein
NCU10610				hypothetical protein
NCU10651				chitin binding protein
NCU11172				hypothetical protein
NCU11306			cyp450-32	cytochrome P450 2C30
NCU11337				hypothetical protein
NCU11340				hypothetical protein
NCU11363				FAD binding domain-containing protein
NCU11364				ketoreductase
NCU11424			cao-2	carotenoid oxygenase 2
